# Supplementary material for: Revealing the effects of Aspergillus cristatus, golden flower fungus, fermenting on the roots of the medicinal and edible plant Panax ginseng
Source: Front Microbiol. 2026 Apr 20;17:1803757. doi: 10.3389/fmicb.2026.1803757 (PMC13136136; doi:10.3389/fmicb.2026.1803757)
Supplement: Supplementary file 1 [file Data_Sheet_1.xlsx]

## Sheet: Sheet1
gene_id	gene_name	EntrezID	transcript_id	GO	KEGG	KO_ENTRY	EC	TF_Family	Description	trans_type	FPKM.EcRS1	FPKM.EcRS2	FPKM.EcRS3	FPKM.EcCK1	FPKM.EcCK2	FPKM.EcCK3	fc	log2(fc)	pval	qval	regulation	significant
SI65_05495	SI65_05495		gnl_WGS:JXNT_SI65_05495_T0	GO:0003674(molecular_function);GO:0005575(cellular_component);GO:0008150(biological_process)	NA	NA	NA		hypothetical protein SI65_05495 [Aspergillus cristatus]	mRNA	0.460394	0.577552	0.683027	130.025	176.31	173.133	0.00358934	-8.12207	4.65678e-185	4.75457e-181	down	yes
SI65_08013	SI65_08013		gnl_WGS:JXNT_SI65_08013_T0	GO:0004668(protein-arginine deiminase activity);GO:0005575(cellular_component);GO:0009446(putrescine biosynthetic process)	00330(Arginine and proline metabolism)	K10536	EC:3.5.3.12		hypothetical protein SI65_08013 [Aspergillus cristatus]	mRNA	0.830628	1.23802	1.02328	279.918	302.47	269.515	0.00362944	-8.10604	1.02735e-137	3.49641e-134	down	yes
SI65_03828	SI65_03828		gnl_WGS:JXNT_SI65_03828_T0	GO:0003674(molecular_function);GO:0005575(cellular_component);GO:0008150(biological_process)	NA	NA	NA		hypothetical protein SI65_03828 [Aspergillus cristatus]	mRNA	0.385396	0.302958	0.355023	17.2903	20.5685	27.1144	0.0160586	-5.96051	3.04388e-118	5.17967e-115	down	yes
SI65_07200	SI65_07200		gnl_WGS:JXNT_SI65_07200_T0	GO:0005575(cellular_component);GO:0008150(biological_process);GO:0008270(zinc ion binding)	NA	NA	NA		hypothetical protein SI65_07200 [Aspergillus cristatus]	mRNA	0.297079	0.413569	0.418043	44.1798	71.9081	66.7314	0.00617381	-7.33962	6.02302e-112	6.14951e-109	down	yes
SI65_03730	SI65_03730		gnl_WGS:JXNT_SI65_03730_T0	GO:0000166(nucleotide binding);GO:0005524(ATP binding);GO:0008150(biological_process);GO:0016020(membrane);GO:0016887(ATPase activity);GO:0017111(nucleoside-triphosphatase activity)	02010(ABC transporters)	K05681	NA		hypothetical protein SI65_03730 [Aspergillus cristatus]	mRNA	0.219838	0.416442	0.504188	75.198	98.3171	143.968	0.00359222	-8.12091	3.99661e-109	3.70958e-106	down	yes
SI65_02228	SI65_02228		gnl_WGS:JXNT_SI65_02228_T0	GO:0003674(molecular_function);GO:0005634(nucleus);GO:0005829(cytosol);GO:0008150(biological_process)	03022(Basal transcription factors)	K14650	NA		hypothetical protein SI65_02228 [Aspergillus cristatus]	mRNA	0.4846	0.455718	0.71417	179.428	169.402	156.991	0.0032709	-8.2561	4.75136e-107	4.04262e-104	down	yes
SI65_01124	SI65_01124		gnl_WGS:JXNT_SI65_01124_T0	GO:0003674(molecular_function);GO:0008150(biological_process);GO:0016593(Cdc73/Paf1 complex)	NA	NA	NA		hypothetical protein SI65_01124 [Aspergillus cristatus]	mRNA	0.044652	0.102684	0.109909	18.6233	22.6312	25.5374	0.00385144	-8.02039	8.80529e-101	5.99347e-98	down	yes
SI65_05625	SI65_05625		gnl_WGS:JXNT_SI65_05625_T0	GO:0003674(molecular_function);GO:0005575(cellular_component);GO:0008299(isoprenoid biosynthetic process)	00900(Terpenoid backbone biosynthesis)	K00804	EC:2.5.1.1;EC:2.5.1.10		hypothetical protein SI65_05625 [Aspergillus cristatus]	mRNA	2.34694	2.27481	2.24621	70.8657	97.1773	102.978	0.025341	-5.30238	1.91827e-100	1.2241e-97	down	yes
SI65_07647	SI65_07647		gnl_WGS:JXNT_SI65_07647_T0	GO:0004668(protein-arginine deiminase activity);GO:0005575(cellular_component);GO:0009446(putrescine biosynthetic process)	00330(Arginine and proline metabolism)	K10536	EC:3.5.3.12		hypothetical protein SI65_07647 [Aspergillus cristatus]	mRNA	95.3235	90.1826	107.745	2352.22	3273.49	3465.49	0.0322565	-4.95427	1.64196e-99	9.31357e-97	down	yes
SI65_06415	SI65_06415		gnl_WGS:JXNT_SI65_06415_T0	GO:0000166(nucleotide binding);GO:0003676(nucleic acid binding);GO:0005634(nucleus);GO:0008150(biological_process);GO:0008270(zinc ion binding)	NA	NA	NA		hypothetical protein SI65_06415 [Aspergillus cristatus]	mRNA	0.51413	0.421039	0.612126	20.4203	25.3664	31.4091	0.0200438	-5.6407	1.15549e-93	5.61788e-91	down	yes
SI65_05348	SI65_05348		gnl_WGS:JXNT_SI65_05348_T0	GO:0004040(amidase activity);GO:0005575(cellular_component);GO:0008150(biological_process);GO:0016884(carbon-nitrogen ligase activity, with glutamine as amido-N-donor)	00330(Arginine and proline metabolism);00360(Phenylalanine metabolism);00380(Tryptophan metabolism)	K01426	EC:3.5.1.4		hypothetical protein SI65_05348 [Aspergillus cristatus]	mRNA	0.43288	0.5364	0.423018	29.3051	34.4358	36.0137	0.0139572	-6.16284	1.6441e-92	7.63011e-90	down	yes
SI65_02621	SI65_02621		gnl_WGS:JXNT_SI65_02621_T0	GO:0000131(incipient cellular bud site);GO:0003779(actin binding);GO:0005519(cytoskeletal regulatory protein binding);GO:0005628(prospore membrane);GO:0005816(spindle pole body);GO:0005826(actomyosin contractile ring);GO:0005934(cellular bud tip);GO:0005935(cellular bud neck);GO:0007118(budding cell apical bud growth);GO:0007121(bipolar cellular bud site selection);GO:0007124(pseudohyphal growth)…	NA	NA	NA		hypothetical protein SI65_02621 [Aspergillus cristatus]	mRNA	0.467988	0.350618	0.345018	20.8319	21.5944	33.0916	0.0154086	-6.02012	8.86391e-90	3.77086e-87	down	yes
SI65_06400	SI65_06400		gnl_WGS:JXNT_SI65_06400_T0	GO:0004632(phosphopantothenate--cysteine ligase activity);GO:0005634(nucleus);GO:0005829(cytosol);GO:0015937(coenzyme A biosynthetic process);GO:1990143(CoA-synthesizing protein complex);GO:1990181(acetyl-CoA biosynthetic process from pantothenate)	00770(Pantothenate and CoA biosynthesis)	K01922	EC:6.3.2.51		hypothetical protein SI65_06400 [Aspergillus cristatus]	mRNA	1.17977	1.00343	1.39022	70.1792	82.6995	75.466	0.0156492	-5.99776	8.96074e-88	3.65957e-85	down	yes
SI65_06437	SI65_06437		gnl_WGS:JXNT_SI65_06437_T0	GO:0003674(molecular_function);GO:0005575(cellular_component);GO:0008150(biological_process)	NA	NA	NA		hypothetical protein SI65_06437 [Aspergillus cristatus]	mRNA	1.22733	1.55126	1.63816	46.0604	63.8855	81.5099	0.0230693	-5.43788	2.09109e-87	8.21154e-85	down	yes
SI65_03761	SI65_03761		gnl_WGS:JXNT_SI65_03761_T0	GO:0003674(molecular_function);GO:0005575(cellular_component);GO:0008150(biological_process)	NA	NA	NA		hypothetical protein SI65_03761 [Aspergillus cristatus]	mRNA	3.90258	3.20528	4.46553	98.3468	127.334	151.467	0.0306866	-5.02625	1.62727e-85	6.1535e-83	down	yes
SI65_08234	SI65_08234		gnl_WGS:JXNT_SI65_08234_T0	GO:0003674(molecular_function);GO:0005575(cellular_component);GO:0008150(biological_process)	NA	NA	NA		hypothetical protein SI65_08234 [Aspergillus cristatus]	mRNA	72.9449	69.1929	63.5196	1375.86	1640.41	2139.64	0.0398877	-4.64791	1.46806e-84	5.35317e-82	down	yes
SI65_07549	SI65_07549		gnl_WGS:JXNT_SI65_07549_T0	GO:0000147(actin cortical patch assembly);GO:0003779(actin binding);GO:0005509(calcium ion binding);GO:0005634(nucleus);GO:0005886(plasma membrane);GO:0005935(cellular bud neck);GO:0006897(endocytosis);GO:0007120(axial cellular bud site selection);GO:0007121(bipolar cellular bud site selection);GO:0009826(unidimensional cell growth);GO:0030479(actin cortical patch);GO:0030674(protein binding, bri…	NA	NA	NA		Actin cytoskeleton-regulatory complex protein pan1 [Aspergillus cristatus]	mRNA	1.06693	1.19464	1.63556	40.8024	45.9444	56.0066	0.0272997	-5.19497	5.56886e-84	1.96062e-81	down	yes
SI65_02281	SI65_02281		gnl_WGS:JXNT_SI65_02281_T0	GO:0005783(endoplasmic reticulum);GO:0006281(DNA repair);GO:0006506(GPI anchor biosynthetic process);GO:0016787(hydrolase activity);GO:0030448(hyphal growth)	NA	NA	NA		hypothetical protein SI65_02281 [Aspergillus cristatus]	mRNA	0.2725	0.36734	0.403006	22.3916	31.9853	46.9214	0.0102948	-6.60194	8.93963e-84	3.04245e-81	down	yes
SI65_07410	SI65_07410		gnl_WGS:JXNT_SI65_07410_T0	GO:0003674(molecular_function);GO:0005737(cytoplasm);GO:0016021(integral component of membrane);GO:0055085(transmembrane transport)	NA	NA	NA		hypothetical protein SI65_07410 [Aspergillus cristatus]	mRNA	0.251549	0.24416	0.258175	18.9116	28.0946	41.8384	0.00848542	-6.8808	2.7395e-83	8.74073e-81	down	yes
SI65_04946	SI65_04946		gnl_WGS:JXNT_SI65_04946_T0	GO:0003674(molecular_function);GO:0005816(spindle pole body);GO:0070790(phialide development);GO:0090529(cell septum assembly)	NA	NA	NA		hypothetical protein SI65_04946 [Aspergillus cristatus]	mRNA	0.049333	0.074947	0.04492	11.8201	12.8997	19.3688	0.00383773	-8.02553	4.68313e-83	1.44893e-80	down	yes
SI65_07183	SI65_07183		gnl_WGS:JXNT_SI65_07183_T0	GO:0004482(mRNA (guanine-N7-)-methyltransferase activity);GO:0005829(cytosol);GO:0006370(7-methylguanosine mRNA capping);GO:0032153(cell division site);GO:0035690(cellular response to drug);GO:0070693(P-TEFb-cap methyltransferase complex);GO:0080009(mRNA methylation);GO:0106005(RNA 5'-cap (guanine-N7)-methylation)	03015(mRNA surveillance pathway)	K00565	EC:2.1.1.56		mRNA cap guanine-N7 methyltransferase [Aspergillus cristatus]	mRNA	0.540392	0.447357	0.482367	16.7648	19.2018	24.4062	0.0243506	-5.3599	6.35523e-83	1.90844e-80	down	yes
SI65_02233	SI65_02233		gnl_WGS:JXNT_SI65_02233_T0	GO:0003674(molecular_function);GO:0005575(cellular_component);GO:0008150(biological_process)	NA	NA	NA		hypothetical protein SI65_02233 [Aspergillus cristatus]	mRNA	1.5226	1.41725	1.88383	51.2931	59.7056	89.8161	0.0240205	-5.37959	1.04124e-82	3.03744e-80	down	yes
SI65_02968	SI65_02968		gnl_WGS:JXNT_SI65_02968_T0	GO:0003674(molecular_function);GO:0005634(nucleus);GO:0008150(biological_process)	03040(Spliceosome);03013(RNA transport)	K12879	NA		hypothetical protein SI65_02968 [Aspergillus cristatus]	mRNA	0.159866	0.194874	0.296111	13.6137	15.4653	16.7973	0.0141871	-6.13928	3.36185e-81	9.03276e-79	down	yes
SI65_07993	SI65_07993		gnl_WGS:JXNT_SI65_07993_T0	GO:0003674(molecular_function);GO:0005575(cellular_component);GO:0008150(biological_process)	NA	NA	NA		hypothetical protein SI65_07993 [Aspergillus cristatus]	mRNA	1.25389	1.50841	1.69075	37.1542	47.5526	55.1477	0.0318406	-4.97299	3.60123e-81	9.42783e-79	down	yes
SI65_02104	SI65_02104		gnl_WGS:JXNT_SI65_02104_T0	GO:0003674(molecular_function);GO:0005575(cellular_component);GO:0008150(biological_process)	NA	NA	NA		hypothetical protein SI65_01777 [Aspergillus cristatus]	mRNA	0.090632	0.130089	0.15505	35.0467	29.6177	30.6444	0.00394267	-7.98661	2.98255e-79	7.42727e-77	down	yes
SI65_04044	SI65_04044		gnl_WGS:JXNT_SI65_04044_T0	GO:0003674(molecular_function);GO:0005575(cellular_component);GO:1900560(austinol biosynthetic process);GO:1900563(dehydroaustinol biosynthetic process)	00260(Glycine, serine and threonine metabolism);00310(Lysine degradation);04146(Peroxisome)	K00306	EC:1.5.3.1;EC:1.5.3.7		hypothetical protein SI65_04044 [Aspergillus cristatus]	mRNA	0.555671	0.492386	0.52407	17.7399	27.5024	30.9827	0.0206248	-5.59948	4.29854e-75	1.02065e-72	down	yes
SI65_03352	SI65_03352		gnl_WGS:JXNT_SI65_03352_T0	GO:0005634(nucleus);GO:0005783(endoplasmic reticulum);GO:0005829(cytosol);GO:0007131(reciprocal meiotic recombination);GO:0016491(oxidoreductase activity);GO:0016620(oxidoreductase activity, acting on the aldehyde or oxo group of donors, NAD or NADP as acceptor);GO:0055114(oxidation-reduction process)	00010(Glycolysis / Gluconeogenesis);00053(Ascorbate and aldarate metabolism);00620(Pyruvate metabolism);00071(Fatty acid degradation);00561(Glycerolipid metabolism);00280(Valine, leucine and isoleucine degradation);00310(Lysine degradation);00330(Arginine and proline metabolism);00340(Histidine metabolism);00380(Tryptophan metabolism);00410(beta-Alanine metabolism)	K00128	EC:1.2.1.3		hypothetical protein SI65_03352 [Aspergillus cristatus]	mRNA	0.205249	0.296965	0.232208	13.7459	17.8281	20.4998	0.0141035	-6.14781	8.53868e-75	1.98136e-72	down	yes
SI65_00891	SI65_00891		gnl_WGS:JXNT_SI65_00891_T0	GO:0003674(molecular_function);GO:0005634(nucleus);GO:0005829(cytosol);GO:0008150(biological_process);GO:0008540(proteasome regulatory particle, base subcomplex)	03050(Proteasome)	K03032	NA		hypothetical protein SI65_00891 [Aspergillus cristatus]	mRNA	1.22617	1.43684	1.28267	73.0233	69.2664	65.5844	0.0189811	-5.71929	1.59402e-74	3.61665e-72	down	yes
SI65_02087	SI65_02087		gnl_WGS:JXNT_SI65_02087_T0	GO:0003674(molecular_function);GO:0005634(nucleus);GO:0005829(cytosol);GO:0008150(biological_process)	NA	NA	NA		Restriction of telomere capping protein 5 [Aspergillus cristatus]	mRNA	0.358572	0.359129	0.423242	12.771	14.3154	20.4826	0.023985	-5.38173	4.33668e-72	9.42075e-70	down	yes
SI65_01793	SI65_01793		gnl_WGS:JXNT_SI65_01793_T0	GO:0003674(molecular_function);GO:0005634(nucleus);GO:0005829(cytosol);GO:0008150(biological_process)	NA	NA	NA		Restriction of telomere capping protein 5 [Aspergillus cristatus]	mRNA	0.359928	0.437583	0.430303	13.0609	14.697	20.5653	0.0254084	-5.29855	2.50067e-70	5.21059e-68	down	yes
SI65_04788	SI65_04788		gnl_WGS:JXNT_SI65_04788_T0	NA	NA	NA	NA		hypothetical protein SI65_04788 [Aspergillus cristatus]	mRNA	0.756919	0.679171	0.977959	68.8013	115.297	233.639	0.00577887	-7.435	2.93612e-70	5.99557e-68	down	yes
SI65_00301	SI65_00301		gnl_WGS:JXNT_SI65_00301_T0	GO:0005543(phospholipid binding);GO:0005575(cellular_component);GO:0008150(biological_process)	NA	NA	NA		hypothetical protein SI65_00301 [Aspergillus cristatus]	mRNA	14.5391	16.3028	17.1582	262.189	281.892	323.374	0.0553344	-4.17568	5.77651e-70	1.15643e-67	down	yes
SI65_01232	SI65_01232		gnl_WGS:JXNT_SI65_01232_T0	GO:0005575(cellular_component);GO:0008150(biological_process);GO:0015035(protein disulfide oxidoreductase activity)	NA	NA	NA		hypothetical protein SI65_01232 [Aspergillus cristatus]	mRNA	1.12499	1.30337	1.04059	75.5954	83.55	74.2682	0.0148618	-6.07225	1.13142e-69	2.2215e-67	down	yes
SI65_04800	SI65_04800		gnl_WGS:JXNT_SI65_04800_T0	GO:0001671(ATPase activator activity);GO:0005739(mitochondrion);GO:0006457(protein folding);GO:0009060(aerobic respiration);GO:0016226(iron-sulfur cluster assembly);GO:0051087(chaperone binding);GO:0051259(protein complex oligomerization);GO:0097428(protein maturation by iron-sulfur cluster transfer)	NA	NA	NA		hypothetical protein SI65_04800 [Aspergillus cristatus]	mRNA	1.12396	1.93559	1.20253	187.784	164.29	160.28	0.0083186	-6.90944	5.91396e-69	1.13927e-66	down	yes
SI65_00742	SI65_00742		gnl_WGS:JXNT_SI65_00742_T0	GO:0005634(nucleus);GO:0005829(cytosol);GO:0006457(protein folding);GO:0019901(protein kinase binding);GO:0031072(heat shock protein binding)	NA	NA	NA		hypothetical protein SI65_00742 [Aspergillus cristatus]	mRNA	1.33037	0.820307	1.78967	132.958	194.694	140.773	0.00841191	-6.89335	4.05809e-68	7.6728e-66	down	yes
SI65_00949	SI65_00949		gnl_WGS:JXNT_SI65_00949_T0	GO:0003674(molecular_function);GO:0005575(cellular_component);GO:0008150(biological_process)	NA	NA	NA		hypothetical protein SI65_00949 [Aspergillus cristatus]	mRNA	0.493967	0.460541	0.546616	50.6037	61.3304	38.228	0.00999669	-6.64433	8.97915e-66	1.58064e-63	down	yes
SI65_00385	SI65_00385		gnl_WGS:JXNT_SI65_00385_T0	GO:0003674(molecular_function);GO:0005575(cellular_component);GO:0008150(biological_process)	NA	NA	NA		hypothetical protein SI65_00385 [Aspergillus cristatus]	mRNA	1.22489	1.76187	1.75449	122.784	171.514	112.277	0.0116615	-6.42211	1.52498e-65	2.59501e-63	down	yes
SI65_03191	SI65_03191		gnl_WGS:JXNT_SI65_03191_T0	GO:0006357(regulation of transcription by RNA polymerase II);GO:0016592(mediator complex)	NA	NA	NA		Mediator of RNA polymerase II transcription subunit 5 [Aspergillus cristatus]	mRNA	0.211451	0.262101	0.334584	9.63182	11.0633	12.4338	0.0243937	-5.35735	2.34162e-65	3.91933e-63	down	yes
SI65_02331	SI65_02331		gnl_WGS:JXNT_SI65_02331_T0	GO:0003674(molecular_function);GO:0005575(cellular_component);GO:0008150(biological_process)	NA	NA	NA		hypothetical protein SI65_02331 [Aspergillus cristatus]	mRNA	0.171132	0.29807	0.266602	18.2431	21.4412	33.5125	0.0100524	-6.63632	5.4136e-65	8.77347e-63	down	yes
SI65_07603	SI65_07603		gnl_WGS:JXNT_SI65_07603_T0	GO:0003674(molecular_function);GO:0005575(cellular_component);GO:0008150(biological_process)	NA	NA	NA		hypothetical protein SI65_07603 [Aspergillus cristatus]	mRNA	1.28766	1.34156	1.592	37.0846	46.598	43.7551	0.0331238	-4.91599	2.20503e-64	3.51772e-62	down	yes
SI65_02299	SI65_02299		gnl_WGS:JXNT_SI65_02299_T0	GO:0003674(molecular_function);GO:0005575(cellular_component);GO:0008150(biological_process)	NA	NA	NA		hypothetical protein SI65_02299 [Aspergillus cristatus]	mRNA	4.52586	3.99775	4.34498	91.4566	105.432	106.45	0.0424232	-4.559	3.54076e-64	5.47745e-62	down	yes
SI65_01777	SI65_01777		gnl_WGS:JXNT_SI65_01777_T0	GO:0003674(molecular_function);GO:0005575(cellular_component);GO:0008150(biological_process)	NA	NA	NA		hypothetical protein SI65_01777 [Aspergillus cristatus]	mRNA	0.090632	0.234514	0.162698	36.5281	30.2686	30.6874	0.00500435	-7.6426	5.62124e-64	8.44013e-62	down	yes
SI65_04700	SI65_04700		gnl_WGS:JXNT_SI65_04700_T0	GO:0003674(molecular_function);GO:0005575(cellular_component);GO:0008150(biological_process)	00100(Steroid biosynthesis)	K00213	EC:1.3.1.21		hypothetical protein SI65_04700 [Aspergillus cristatus]	mRNA	0.207827	0.197638	0.147717	47.7768	34.6685	38.399	0.00457764	-7.77118	9.13084e-64	1.3511e-61	down	yes
SI65_01641	SI65_01641		gnl_WGS:JXNT_SI65_01641_T0	GO:0004497(monooxygenase activity);GO:0044550(secondary metabolite biosynthetic process)	00403(Indole diterpene alkaloid biosynthesis)	K18386	EC:1.14.13.-		hypothetical protein SI65_01641 [Aspergillus cristatus]	mRNA	4.75943	5.26298	3.1561	169.906	211.142	275.954	0.0200586	-5.63964	1.62693e-61	2.21479e-59	down	yes
SI65_06260	SI65_06260		gnl_WGS:JXNT_SI65_06260_T0	GO:0000981(RNA polymerase II transcription factor activity, sequence-specific DNA binding);GO:0003677(DNA binding);GO:0005634(nucleus);GO:0006351(transcription, DNA-templated);GO:0006355(regulation of transcription, DNA-templated);GO:0008270(zinc ion binding)	NA	NA	NA		hypothetical protein SI65_06260 [Aspergillus cristatus]	mRNA	0.703058	0.603344	0.564229	27.4316	33.2118	27.8312	0.0211431	-5.56367	8.50931e-61	1.11385e-58	down	yes
SI65_00193	SI65_00193		gnl_WGS:JXNT_SI65_00193_T0	GO:0003676(nucleic acid binding);GO:0003677(DNA binding);GO:0006355(regulation of transcription, DNA-templated);GO:0071014(post-mRNA release spliceosomal complex)	NA	NA	NA		hypothetical protein SI65_00193 [Aspergillus cristatus]	mRNA	0.515396	0.388593	0.558142	12.1423	15.6025	17.1837	0.0325435	-4.94149	1.05176e-59	1.34231e-57	down	yes
SI65_00775	SI65_00775		gnl_WGS:JXNT_SI65_00775_T0	GO:0005829(cytosol);GO:0008139(nuclear localization sequence binding);GO:0008270(zinc ion binding);GO:0043130(ubiquitin binding);GO:0045471(response to ethanol)	NA	NA	NA		hypothetical protein SI65_00775 [Aspergillus cristatus]	mRNA	0.692526	0.370961	0.607668	27.8397	25.9307	32.3175	0.0194122	-5.68689	1.92933e-59	2.43191e-57	down	yes
SI65_00350	SI65_00350		gnl_WGS:JXNT_SI65_00350_T0	GO:0003674(molecular_function);GO:0005575(cellular_component);GO:0008150(biological_process)	NA	NA	NA		hypothetical protein SI65_00350 [Aspergillus cristatus]	mRNA	0.093376	0.244194	0.346725	38.0085	59.6445	48.1677	0.00469271	-7.73536	4.12639e-58	5.13786e-56	down	yes
SI65_06153	SI65_06153		gnl_WGS:JXNT_SI65_06153_T0	GO:0004571(mannosyl-oligosaccharide 1,2-alpha-mannosidase activity);GO:0005509(calcium ion binding);GO:0008150(biological_process);GO:0016020(membrane)	04141(Protein processing in endoplasmic reticulum)	K10084	NA		hypothetical protein SI65_06153 [Aspergillus cristatus]	mRNA	0.410337	0.278955	0.41909	17.725	16.153	16.6864	0.0219202	-5.51159	7.21919e-58	8.77475e-56	down	yes
SI65_00513	SI65_00513		gnl_WGS:JXNT_SI65_00513_T0	GO:0000306(extrinsic component of vacuolar membrane);GO:0000329(fungal-type vacuole membrane);GO:0006661(phosphatidylinositol biosynthetic process);GO:0030674(protein binding, bridging);GO:0033674(positive regulation of kinase activity);GO:0070772(PAS complex)	03440(Homologous recombination)	K10875	EC:3.6.4.-		hypothetical protein SI65_00513 [Aspergillus cristatus]	mRNA	1.95011	2.31288	2.41446	44.5809	59.7991	96.8797	0.0331782	-4.91362	7.90984e-58	9.50111e-56	down	yes
SI65_02390	SI65_02390		gnl_WGS:JXNT_SI65_02390_T0	GO:0003676(nucleic acid binding);GO:0003677(DNA binding);GO:0004386(helicase activity);GO:0005524(ATP binding);GO:0005634(nucleus);GO:0005829(cytosol);GO:0006283(transcription-coupled nucleotide-excision repair)	03420(Nucleotide excision repair)	K10841	NA		hypothetical protein SI65_02390 [Aspergillus cristatus]	mRNA	0.182659	0.059189	0.136101	15.7546	12.7797	23.3702	0.00728162	-7.10152	1.34646e-57	1.58015e-55	down	yes
SI65_05770	SI65_05770		gnl_WGS:JXNT_SI65_05770_T0	GO:0005506(iron ion binding);GO:0005575(cellular_component);GO:0009055(electron transfer activity);GO:0016705(oxidoreductase activity, acting on paired donors, with incorporation or reduction of molecular oxygen);GO:0020037(heme binding);GO:0055114(oxidation-reduction process)	00404(Staurosporine biosynthesis)	K17475	EC:1.14.13.176		hypothetical protein SI65_05770 [Aspergillus cristatus]	mRNA	14.0781	12.9308	10.2529	1443.15	988.035	901.289	0.0111814	-6.48275	7.52836e-56	8.09101e-54	down	yes
SI65_02068	SI65_02068		gnl_WGS:JXNT_SI65_02068_T0	GO:0005575(cellular_component);GO:0008150(biological_process);GO:0019905(syntaxin binding)	00900(Terpenoid backbone biosynthesis)	K06013	EC:3.4.24.84		hypothetical protein SI65_01811 [Aspergillus cristatus]	mRNA	0.995365	0.910519	1.05401	18.7825	20.1275	24.3879	0.0467613	-4.41854	1.1655e-55	1.22678e-53	down	yes
SI65_05911	SI65_05911		gnl_WGS:JXNT_SI65_05911_T0	GO:0008420(CTD phosphatase activity);GO:0016591(DNA-directed RNA polymerase II, holoenzyme);GO:0070940(dephosphorylation of RNA polymerase II C-terminal domain)	NA	NA	NA		hypothetical protein SI65_05911 [Aspergillus cristatus]	mRNA	0.826082	1.32917	1.40776	31.8259	38.9433	48.4735	0.0298803	-5.06466	1.47594e-55	1.50693e-53	down	yes
SI65_04940	SI65_04940		gnl_WGS:JXNT_SI65_04940_T0	GO:0000166(nucleotide binding);GO:0003924(GTPase activity);GO:0005525(GTP binding);GO:0005783(endoplasmic reticulum);GO:0005786(signal recognition particle, endoplasmic reticulum targeting);GO:0005829(cytosol);GO:0006614(SRP-dependent cotranslational protein targeting to membrane);GO:0008312(7S RNA binding)	03060(Protein export)	K03106	EC:3.6.5.4		Signal recognition particle protein [Aspergillus cristatus]	mRNA	0.227684	0.32841	0.215696	20.6588	19.1898	18.877	0.0131423	-6.24964	2.01199e-55	2.0339e-53	down	yes
SI65_07965	SI65_07965		gnl_WGS:JXNT_SI65_07965_T0	GO:0003674(molecular_function);GO:0005575(cellular_component);GO:0008150(biological_process)	NA	NA	NA		hypothetical protein SI65_07965 [Aspergillus cristatus]	mRNA	0.110103	0.314839	0.337644	99.2433	86.4183	57.8229	0.00313197	-8.31871	3.04336e-55	3.04635e-53	down	yes
SI65_02626	SI65_02626		gnl_WGS:JXNT_SI65_02626_T0	GO:0003972(RNA ligase (ATP) activity);GO:0004113(2',3'-cyclic-nucleotide 3'-phosphodiesterase activity);GO:0005524(ATP binding);GO:0005637(nuclear inner membrane);GO:0005829(cytosol);GO:0005844(polysome);GO:0006388(tRNA splicing, via endonucleolytic cleavage and ligation);GO:0032056(positive regulation of translation in response to stress);GO:0051730(GTP-dependent polyribonucleotide 5'-hydroxyl-k…	NA	NA	NA		hypothetical protein SI65_02626 [Aspergillus cristatus]	mRNA	2.21916	2.32016	2.98169	44.2014	42.7358	71.6181	0.0474346	-4.39792	6.20298e-55	6.08965e-53	down	yes
SI65_06552	SI65_06552		gnl_WGS:JXNT_SI65_06552_T0	GO:0005576(extracellular region);GO:0005783(endoplasmic reticulum);GO:0006749(glutathione metabolic process);GO:0006751(glutathione catabolic process);GO:0036374(glutathione hydrolase activity);GO:0045454(cell redox homeostasis)	00430(Taurine and hypotaurine metabolism);00460(Cyanoamino acid metabolism);00480(Glutathione metabolism)	K00681	EC:2.3.2.2;EC:3.4.19.13		hypothetical protein SI65_06552 [Aspergillus cristatus]	mRNA	0.750904	0.721465	0.393514	35.4916	51.4521	82.1516	0.0110345	-6.50183	1.39353e-54	1.35504e-52	down	yes
SI65_03404	SI65_03404		gnl_WGS:JXNT_SI65_03404_T0	GO:0004165(dodecenoyl-CoA delta-isomerase activity);GO:0005777(peroxisome);GO:0006635(fatty acid beta-oxidation);GO:0030447(filamentous growth)	00071(Fatty acid degradation);04146(Peroxisome)	K13239	EC:5.3.3.8		hypothetical protein SI65_03404 [Aspergillus cristatus]	mRNA	5.65327	4.09339	4.93267	77.5743	94.8386	123.172	0.049662	-4.33171	1.72515e-54	1.66168e-52	down	yes
SI65_00128	SI65_00128		gnl_WGS:JXNT_SI65_00128_T0	GO:0003676(nucleic acid binding)	03008(Ribosome biogenesis in eukaryotes)	K14570	EC:3.1.-.-		hypothetical protein SI65_00128 [Aspergillus cristatus]	mRNA	1.62214	1.04672	1.08198	39.4712	58.4257	82.1108	0.0208371	-5.5847	1.90183e-54	1.79793e-52	down	yes
SI65_08232	SI65_08232		gnl_WGS:JXNT_SI65_08232_T0	NA	NA	NA	NA		hypothetical protein SI65_08232 [Aspergillus cristatus]	mRNA	2.53353	1.63637	1.78262	60.9829	93.6689	99.8717	0.0233869	-5.41815	2.00752e-54	1.88044e-52	down	yes
SI65_07555	SI65_07555		gnl_WGS:JXNT_SI65_07555_T0	GO:0003824(catalytic activity);GO:0005829(cytosol);GO:0005992(trehalose biosynthetic process);GO:0008152(metabolic process)	00500(Starch and sucrose metabolism)	K22337	NA		hypothetical protein SI65_07555 [Aspergillus cristatus]	mRNA	2.27686	1.90562	2.11349	31.6984	35.0778	38.6008	0.0597471	-4.06499	4.56656e-54	4.20042e-52	down	yes
SI65_08667	SI65_08667		gnl_WGS:JXNT_SI65_08667_T0	GO:0000338(protein deneddylation);GO:0004843(thiol-dependent ubiquitin-specific protease activity);GO:0005634(nucleus);GO:0005829(cytosol);GO:0006511(ubiquitin-dependent protein catabolic process);GO:0016579(protein deubiquitination);GO:0019784(NEDD8-specific protease activity)	NA	NA	NA		hypothetical protein SI65_08667 [Aspergillus cristatus]	mRNA	2.00349	1.3338	2.41686	56.1964	58.6617	95.7137	0.0273263	-5.19357	1.50995e-53	1.3643e-51	down	yes
SI65_07221	SI65_07221		gnl_WGS:JXNT_SI65_07221_T0	GO:0003674(molecular_function);GO:0005575(cellular_component);GO:0008150(biological_process)	NA	NA	NA		hypothetical protein SI65_07221 [Aspergillus cristatus]	mRNA	1.45257	1.35513	1.81931	21.9756	26.534	33.3675	0.0565117	-4.14531	2.19706e-53	1.95061e-51	down	yes
SI65_06220	SI65_06220		gnl_WGS:JXNT_SI65_06220_T0	GO:0003674(molecular_function);GO:0005575(cellular_component);GO:0008150(biological_process)	NA	NA	NA		hypothetical protein SI65_06220 [Aspergillus cristatus]	mRNA	0.425516	0.112636	0.198099	31.3256	49.1108	68.4714	0.00494434	-7.66001	8.11679e-53	7.08311e-51	down	yes
SI65_04445	SI65_04445		gnl_WGS:JXNT_SI65_04445_T0	GO:0003674(molecular_function);GO:0005778(peroxisomal membrane);GO:0016558(protein import into peroxisome matrix)	NA	NA	NA		hypothetical protein SI65_04445 [Aspergillus cristatus]	mRNA	0.611371	0.919464	1.02448	30.338	38.2504	34.9081	0.0246899	-5.33994	2.0044e-52	1.71974e-50	down	yes
SI65_06485	SI65_06485		gnl_WGS:JXNT_SI65_06485_T0	GO:0003677(DNA binding);GO:0003684(damaged DNA binding);GO:0005730(nucleolus);GO:0006289(nucleotide-excision repair);GO:0006298(mismatch repair)	03420(Nucleotide excision repair)	K10838	NA		hypothetical protein SI65_06485 [Aspergillus cristatus]	mRNA	0.031256	0.124688	0.073078	14.9391	15.2872	13.295	0.00526229	-7.57009	4.29233e-52	3.59219e-50	down	yes
SI65_03180	SI65_03180		gnl_WGS:JXNT_SI65_03180_T0	GO:0003674(molecular_function);GO:0005575(cellular_component);GO:0008150(biological_process)	00400(Phenylalanine, tyrosine and tryptophan biosynthesis)	K03785	EC:4.2.1.10		hypothetical protein SI65_03180 [Aspergillus cristatus]	mRNA	0.421385	0.623335	0.984925	40.2258	47.2738	45.0543	0.0153118	-6.02921	8.48318e-52	7.04173e-50	down	yes
SI65_04230	SI65_04230		gnl_WGS:JXNT_SI65_04230_T0	GO:0003674(molecular_function);GO:0005575(cellular_component);GO:0008150(biological_process)	NA	NA	NA		hypothetical protein SI65_04230 [Aspergillus cristatus]	mRNA	0.918397	0.506666	0.923609	42.4947	70.4954	52.2675	0.0142122	-6.13673	1.2509e-51	1.02997e-49	down	yes
SI65_01811	SI65_01811		gnl_WGS:JXNT_SI65_01811_T0	GO:0005575(cellular_component);GO:0008150(biological_process);GO:0019905(syntaxin binding)	00900(Terpenoid backbone biosynthesis)	K06013	EC:3.4.24.84		hypothetical protein SI65_01811 [Aspergillus cristatus]	mRNA	1.09646	0.884921	1.20353	18.518	20.6851	30.5335	0.0456706	-4.45259	1.73083e-50	1.38061e-48	down	yes
SI65_07768	SI65_07768		gnl_WGS:JXNT_SI65_07768_T0	GO:0003674(molecular_function);GO:0008150(biological_process);GO:1990071(TRAPPII protein complex)	NA	NA	NA		hypothetical protein SI65_07768 [Aspergillus cristatus]	mRNA	0.384223	0.373619	0.470576	5.74395	7.20104	8.763	0.0565883	-4.14335	5.38531e-50	4.19725e-48	down	yes
SI65_06375	SI65_06375		gnl_WGS:JXNT_SI65_06375_T0	GO:0003674(molecular_function);GO:0005575(cellular_component);GO:0008150(biological_process)	NA	NA	NA		hypothetical protein SI65_06375 [Aspergillus cristatus]	mRNA	6.94663	7.82855	10.331	165.584	185.603	184.638	0.0468552	-4.41565	6.53071e-50	5.01343e-48	down	yes
SI65_07516	SI65_07516		gnl_WGS:JXNT_SI65_07516_T0	GO:0003677(DNA binding);GO:0005634(nucleus);GO:0005829(cytosol);GO:0006367(transcription initiation from RNA polymerase II promoter);GO:0032968(positive regulation of transcription elongation from RNA polymerase II promoter)	03022(Basal transcription factors)	K03138	NA		hypothetical protein SI65_07516 [Aspergillus cristatus]	mRNA	2.04987	1.79878	1.25249	49.5258	53.0875	64.2847	0.0305645	-5.032	9.48496e-50	7.22697e-48	down	yes
SI65_09935	SI65_09935		gnl_WGS:JXNT_SI65_09935_T0	GO:0003677(DNA binding);GO:0005634(nucleus);GO:0006351(transcription, DNA-templated);GO:0008270(zinc ion binding)	NA	NA	NA		hypothetical protein SI65_09935 [Aspergillus cristatus]	mRNA	1.18219	1.14404	1.32493	16.2743	23.232	26.3735	0.0554215	-4.17341	1.47832e-49	1.10983e-47	down	yes
SI65_08035	SI65_08035		gnl_WGS:JXNT_SI65_08035_T0	GO:0003674(molecular_function);GO:0005575(cellular_component);GO:0046907(intracellular transport)	NA	NA	NA		hypothetical protein SI65_08035 [Aspergillus cristatus]	mRNA	2.3678	1.98813	2.51254	27.6122	35.7966	44.3602	0.0637333	-3.97181	2.39639e-49	1.77298e-47	down	yes
SI65_05376	SI65_05376		gnl_WGS:JXNT_SI65_05376_T0	GO:0000124(SAGA complex);GO:0003682(chromatin binding);GO:0005669(transcription factor TFIID complex);GO:0005829(cytosol);GO:0016573(histone acetylation);GO:0046695(SLIK (SAGA-like) complex);GO:0046982(protein heterodimerization activity);GO:0051123(RNA polymerase II transcriptional preinitiation complex assembly)	03022(Basal transcription factors)	K03133	NA		hypothetical protein SI65_05376 [Aspergillus cristatus]	mRNA	0	0.035066	0.11497	28.0522	39.5248	38.4227	0.00141544	-9.46454	3.14087e-49	2.30707e-47	down	yes
SI65_02227	SI65_02227		gnl_WGS:JXNT_SI65_02227_T0	GO:0000815(ESCRT III complex);GO:0003674(molecular_function);GO:0005886(plasma membrane);GO:0042318(penicillin biosynthetic process);GO:0071467(cellular response to pH);GO:1900198(positive regulation of penicillin biosynthetic process)	03022(Basal transcription factors)	K14650	NA		pH-response regulator protein palC [Aspergillus cristatus]	mRNA	0.301299	0.792323	0.423809	35.8348	42.119	61.5363	0.0108784	-6.52239	3.65943e-49	2.66877e-47	down	yes
SI65_05726	SI65_05726		gnl_WGS:JXNT_SI65_05726_T0	GO:0005783(endoplasmic reticulum);GO:0008374(O-acyltransferase activity);GO:0019432(triglyceride biosynthetic process);GO:0046027(phospholipid:diacylglycerol acyltransferase activity);GO:0140042(lipid droplet formation)	00561(Glycerolipid metabolism)	K00679	EC:2.3.1.158		hypothetical protein SI65_05726 [Aspergillus cristatus]	mRNA	0.321542	0.443833	0.519472	26.9995	29.0203	21.5203	0.0165701	-5.91527	4.36778e-49	3.16277e-47	down	yes
SI65_06218	SI65_06218		gnl_WGS:JXNT_SI65_06218_T0	GO:0005622(intracellular);GO:0046562(glucose oxidase activity);GO:0055114(oxidation-reduction process);GO:0071949(FAD binding)	00260(Glycine, serine and threonine metabolism)	K00108	EC:1.1.99.1		Glucose oxidase [Aspergillus cristatus]	mRNA	0.157469	0.163348	0.067041	119.503	66.1089	40.4429	0.00171577	-9.18693	7.01385e-49	5.01321e-47	down	yes
SI65_00699	SI65_00699		gnl_WGS:JXNT_SI65_00699_T0	GO:0005886(plasma membrane);GO:0006457(protein folding);GO:0006888(ER to Golgi vesicle-mediated transport);GO:0009405(pathogenesis);GO:0030176(integral component of endoplasmic reticulum membrane);GO:0031669(cellular response to nutrient levels);GO:0034605(cellular response to heat);GO:0036168(filamentous growth of a population of unicellular organisms in response to heat);GO:0036178(filamentous …	NA	NA	NA		hypothetical protein SI65_00699 [Aspergillus cristatus]	mRNA	0.629886	0.199929	0.519718	37.0051	34.5707	43.7502	0.0117019	-6.41711	7.30888e-49	5.1822e-47	down	yes
SI65_03895	SI65_03895		gnl_WGS:JXNT_SI65_03895_T0	GO:0003674(molecular_function);GO:0005575(cellular_component);GO:0008150(biological_process)	03013(RNA transport)	K05019	NA		hypothetical protein SI65_03895 [Aspergillus cristatus]	mRNA	0.138831	0.073234	0.246813	15.016	19.2668	31.1482	0.00701315	-7.15572	1.02133e-48	7.14233e-47	down	yes
SI65_04195	SI65_04195		gnl_WGS:JXNT_SI65_04195_T0	GO:0003674(molecular_function);GO:0005829(cytosol);GO:0008150(biological_process)	NA	NA	NA		hypothetical protein SI65_04195 [Aspergillus cristatus]	mRNA	0.054006	0.082273	0.163239	10.5949	9.43473	10.6395	0.0097661	-6.678	1.14859e-48	7.9776e-47	down	yes
SI65_00612	SI65_00612		gnl_WGS:JXNT_SI65_00612_T0	GO:0003674(molecular_function);GO:0005575(cellular_component);GO:0008150(biological_process)	NA	NA	NA		hypothetical protein SI65_00612 [Aspergillus cristatus]	mRNA	13.4296	15.9681	13.9975	444.567	687.014	467.594	0.027136	-5.20365	2.05058e-48	1.39576e-46	down	yes
SI65_02484	SI65_02484		gnl_WGS:JXNT_SI65_02484_T0	GO:0003674(molecular_function);GO:0005575(cellular_component);GO:0008150(biological_process)	NA	NA	NA		hypothetical protein SI65_02484 [Aspergillus cristatus]	mRNA	2.0393	2.55888	2.46864	35.8739	44.0294	50.8012	0.0540672	-4.2091	3.10486e-48	2.08557e-46	down	yes
SI65_08813	SI65_08813		gnl_WGS:JXNT_SI65_08813_T0	GO:0005634(nucleus);GO:0005737(cytoplasm);GO:0008677(2-dehydropantoate 2-reductase activity);GO:0015940(pantothenate biosynthetic process);GO:0016491(oxidoreductase activity);GO:0016616(oxidoreductase activity, acting on the CH-OH group of donors, NAD or NADP as acceptor);GO:0050661(NADP binding);GO:0050662(coenzyme binding);GO:0055114(oxidation-reduction process)	NA	NA	NA		hypothetical protein SI65_08813 [Aspergillus cristatus]	mRNA	0.312069	0.211895	0.285764	12.2096	20.0788	27.2041	0.0136106	-6.19912	4.12936e-48	2.75561e-46	down	yes
SI65_05011	SI65_05011		gnl_WGS:JXNT_SI65_05011_T0	GO:0005634(nucleus);GO:0005829(cytosol);GO:0005975(carbohydrate metabolic process);GO:0016773(phosphotransferase activity, alcohol group as acceptor)	00040(Pentose and glucuronate interconversions)	K00854	EC:2.7.1.17		putative D-xylulose kinase A [Aspergillus cristatus]	mRNA	0.40993	0.338083	0.352287	10.8154	13.5035	23.6863	0.0229204	-5.44722	4.71059e-48	3.12306e-46	down	yes
SI65_02229	SI65_02229		gnl_WGS:JXNT_SI65_02229_T0	GO:0003713(transcription coactivator activity);GO:0005669(transcription factor TFIID complex);GO:0006357(regulation of transcription by RNA polymerase II);GO:0008134(transcription factor binding);GO:0035035(histone acetyltransferase binding);GO:0044212(transcription regulatory region DNA binding);GO:0051123(RNA polymerase II transcriptional preinitiation complex assembly)	03022(Basal transcription factors)	K03132	NA		hypothetical protein SI65_02229 [Aspergillus cristatus]	mRNA	0.864783	0.434178	0.625473	26.6039	23.8287	34.7834	0.022583	-5.46862	5.22235e-48	3.44001e-46	down	yes
SI65_01603	SI65_01603		gnl_WGS:JXNT_SI65_01603_T0	GO:0005783(endoplasmic reticulum);GO:0005886(plasma membrane);GO:0015204(urea transmembrane transporter activity);GO:0015489(putrescine transmembrane transporter activity);GO:0015606(spermidine transmembrane transporter activity);GO:0015840(urea transport);GO:0015847(putrescine transport);GO:0015848(spermidine transport);GO:0055085(transmembrane transport)	NA	NA	NA		hypothetical protein SI65_01603 [Aspergillus cristatus]	mRNA	0.257931	0.183109	0.220394	15.0707	17.3977	46.5917	0.00836622	-6.90121	6.13003e-48	4.01202e-46	down	yes
SI65_04417	SI65_04417		gnl_WGS:JXNT_SI65_04417_T0	GO:0003674(molecular_function);GO:0005779(integral component of peroxisomal membrane);GO:0005829(cytosol);GO:0016559(peroxisome fission)	NA	NA	NA		hypothetical protein SI65_04417 [Aspergillus cristatus]	mRNA	3.30323	3.4443	3.92621	55.5906	68.7747	65.9705	0.0560784	-4.15641	1.19287e-47	7.70835e-46	down	yes
SI65_01378	SI65_01378		gnl_WGS:JXNT_SI65_01378_T0	GO:0005575(cellular_component);GO:0008762(UDP-N-acetylmuramate dehydrogenase activity);GO:0016491(oxidoreductase activity);GO:0016614(oxidoreductase activity, acting on CH-OH group of donors);GO:0050660(flavin adenine dinucleotide binding);GO:0055114(oxidation-reduction process)	00511(Other glycan degradation)	K15923	EC:3.2.1.51		hypothetical protein SI65_01378 [Aspergillus cristatus]	mRNA	2.08038	2.02413	2.70723	90.7532	67.1678	75.7005	0.0291572	-5.1	1.24411e-47	7.98894e-46	down	yes
SI65_00703	SI65_00703		gnl_WGS:JXNT_SI65_00703_T0	NA	NA	NA	NA		hypothetical protein SI65_00703 [Aspergillus cristatus]	mRNA	0.716129	0.788231	1.74398	60.5077	92.1007	117.841	0.0120109	-6.37951	2.45752e-47	1.52068e-45	down	yes
SI65_08586	SI65_08586		gnl_WGS:JXNT_SI65_08586_T0	GO:0004725(protein tyrosine phosphatase activity);GO:0005575(cellular_component);GO:0006470(protein dephosphorylation);GO:0008138(protein tyrosine/serine/threonine phosphatase activity);GO:0016311(dephosphorylation)	NA	NA	NA		hypothetical protein SI65_08586 [Aspergillus cristatus]	mRNA	0.627601	0.739033	0.537686	108.515	91.7792	50.4414	0.00759493	-7.04075	3.18595e-47	1.93622e-45	down	yes
SI65_06817	SI65_06817		gnl_WGS:JXNT_SI65_06817_T0	GO:0005730(nucleolus);GO:0005829(cytosol);GO:0006614(SRP-dependent cotranslational protein targeting to membrane);GO:0008312(7S RNA binding);GO:0045900(negative regulation of translational elongation);GO:0048500(signal recognition particle)	NA	NA	NA		hypothetical protein SI65_06817 [Aspergillus cristatus]	mRNA	0.542044	0.383226	0.305706	23.6055	32.0924	33.3391	0.0138254	-6.17653	4.13792e-47	2.49989e-45	down	yes
SI65_01788	SI65_01788		gnl_WGS:JXNT_SI65_01788_T0	GO:0003824(catalytic activity);GO:0005575(cellular_component);GO:0008152(metabolic process);GO:0008484(sulfuric ester hydrolase activity)	NA	NA	NA		hypothetical protein SI65_01788 [Aspergillus cristatus]	mRNA	0.366414	0.383468	0.224615	10.9254	11.8393	15.5515	0.025433	-5.29715	1.54418e-46	9.1663e-45	down	yes
SI65_05596	SI65_05596		gnl_WGS:JXNT_SI65_05596_T0	GO:0000149(SNARE binding);GO:0005484(SNAP receptor activity);GO:0006886(intracellular protein transport);GO:0006906(vesicle fusion);GO:0012505(endomembrane system);GO:0016021(integral component of membrane);GO:0031201(SNARE complex);GO:0048278(vesicle docking)	04130(SNARE interactions in vesicular transport);04138(Autophagy - yeast)	K08502	NA		hypothetical protein SI65_05596 [Aspergillus cristatus]	mRNA	0.217599	0.703748	0.415387	62.5324	76.9834	54.0244	0.00690675	-7.17778	2.79543e-46	1.63093e-44	down	yes
SI65_08611	SI65_08611		gnl_WGS:JXNT_SI65_08611_T0	GO:0016020(membrane);GO:0016021(integral component of membrane);GO:0022857(transmembrane transporter activity);GO:0055085(transmembrane transport)	04113(Meiosis - yeast)	K08139	NA		hypothetical protein SI65_08611 [Aspergillus cristatus]	mRNA	1.95791	2.6293	3.19782	42.8868	54.4694	74.1418	0.0453943	-4.46135	2.88772e-46	1.67521e-44	down	yes
SI65_09551	SI65_09551		gnl_WGS:JXNT_SI65_09551_T0	GO:0003674(molecular_function);GO:0008150(biological_process);GO:0031463(Cul3-RING ubiquitin ligase complex)	NA	NA	NA		hypothetical protein SI65_09551 [Aspergillus cristatus]	mRNA	0.80023	0.653114	1.02264	14.5148	15.8322	27.2009	0.0430248	-4.53869	7.05141e-46	3.95577e-44	down	yes
SI65_09019	SI65_09019		gnl_WGS:JXNT_SI65_09019_T0	GO:0003674(molecular_function);GO:0005634(nucleus);GO:0005829(cytosol);GO:0008150(biological_process)	NA	NA	NA		hypothetical protein SI65_09019 [Aspergillus cristatus]	mRNA	0.50967	0.170292	0.391145	39.7832	39.8714	35.3594	0.00931284	-6.74656	1.95277e-45	1.08357e-43	down	yes
SI65_05426	SI65_05426		gnl_WGS:JXNT_SI65_05426_T0	GO:0005506(iron ion binding);GO:0005575(cellular_component);GO:0009055(electron transfer activity);GO:0016705(oxidoreductase activity, acting on paired donors, with incorporation or reduction of molecular oxygen);GO:0020037(heme binding);GO:0055114(oxidation-reduction process)	NA	NA	NA		hypothetical protein SI65_05426 [Aspergillus cristatus]	mRNA	79.2354	77.0501	99.3258	789.258	1051.21	1335.2	0.0804907	-3.63503	2.13506e-45	1.17832e-43	down	yes
SI65_07968	SI65_07968		gnl_WGS:JXNT_SI65_07968_T0	GO:0003674(molecular_function);GO:0005575(cellular_component);GO:0035690(cellular response to drug)	NA	NA	NA		hypothetical protein SI65_07968 [Aspergillus cristatus]	mRNA	0.796411	0.838927	0.554228	30.5532	27.0306	31.1793	0.0246675	-5.34124	3.77631e-45	2.05877e-43	down	yes
SI65_02363	SI65_02363		gnl_WGS:JXNT_SI65_02363_T0	GO:0005576(extracellular region);GO:0005829(cytosol);GO:0006147(guanine catabolic process);GO:0008270(zinc ion binding);GO:0008892(guanine deaminase activity)	00230(Purine metabolism)	K01487	EC:3.5.4.3		hypothetical protein SI65_02363 [Aspergillus cristatus]	mRNA	0.633735	0.902519	0.555447	19.5473	27.2289	41.0556	0.0238148	-5.392	3.79089e-45	2.05877e-43	down	yes
SI65_05533	SI65_05533		gnl_WGS:JXNT_SI65_05533_T0	GO:0003677(DNA binding);GO:0005634(nucleus);GO:0006302(double-strand break repair);GO:0006310(DNA recombination)	NA	NA	NA		hypothetical protein SI65_05533 [Aspergillus cristatus]	mRNA	4.07272	3.48618	3.54179	55.6799	64.7538	63.9082	0.0602179	-4.05366	4.50398e-45	2.4203e-43	down	yes
SI65_08938	SI65_08938		gnl_WGS:JXNT_SI65_08938_T0	GO:0003723(RNA binding);GO:0003964(RNA-directed DNA polymerase activity);GO:0005575(cellular_component);GO:0006278(RNA-dependent DNA biosynthetic process)	00230(Purine metabolism)	K01488	EC:3.5.4.4		hypothetical protein SI65_08938 [Aspergillus cristatus]	mRNA	4.00496	4.13633	6.19357	151.321	227.53	154.714	0.0268662	-5.21806	9.18537e-45	4.8592e-43	down	yes
SI65_03820	SI65_03820		gnl_WGS:JXNT_SI65_03820_T0	GO:0003674(molecular_function);GO:0005575(cellular_component);GO:0008150(biological_process)	NA	NA	NA		hypothetical protein SI65_03820 [Aspergillus cristatus]	mRNA	1.15803	1.7886	1.79786	26.643	34.8183	43.0181	0.0454109	-4.46082	2.67622e-44	1.37308e-42	down	yes
SI65_06120	SI65_06120		gnl_WGS:JXNT_SI65_06120_T0	GO:0003674(molecular_function);GO:0005575(cellular_component);GO:0008150(biological_process)	00270(Cysteine and methionine metabolism);00450(Selenocompound metabolism)	K01760	EC:4.4.1.8		hypothetical protein SI65_06120 [Aspergillus cristatus]	mRNA	1.22177	1.21178	1.95106	23.7637	28.7503	41.213	0.0467807	-4.41794	3.33061e-44	1.69182e-42	down	yes
SI65_05860	SI65_05860		gnl_WGS:JXNT_SI65_05860_T0	GO:0005778(peroxisomal membrane);GO:0005783(endoplasmic reticulum);GO:0005829(cytosol);GO:0032527(protein exit from endoplasmic reticulum);GO:0032581(ER-dependent peroxisome organization);GO:0033328(peroxisome membrane targeting sequence binding);GO:0045033(peroxisome inheritance);GO:0045046(protein import into peroxisome membrane);GO:0050821(protein stabilization);GO:1990415(Pex17p-Pex14p dockin…	04146(Peroxisome)	K13337	NA		hypothetical protein SI65_05860 [Aspergillus cristatus]	mRNA	2.98022	2.16067	3.80132	64.8792	58.244	85.7323	0.0428153	-4.54573	3.9519e-44	1.99747e-42	down	yes
SI65_04915	SI65_04915		gnl_WGS:JXNT_SI65_04915_T0	GO:0003674(molecular_function);GO:0005634(nucleus);GO:0005829(cytosol);GO:0035690(cellular response to drug);GO:0044182(filamentous growth of a population of unicellular organisms)	00100(Steroid biosynthesis)	K01852	EC:5.4.99.7		hypothetical protein SI65_04915 [Aspergillus cristatus]	mRNA	2.47308	2.57905	4.26843	69.2342	95.3357	90.4433	0.0365493	-4.77401	5.54501e-44	2.78889e-42	down	yes
SI65_07741	SI65_07741		gnl_WGS:JXNT_SI65_07741_T0	GO:0003674(molecular_function);GO:0005575(cellular_component);GO:0008150(biological_process)	NA	NA	NA		hypothetical protein SI65_07741 [Aspergillus cristatus]	mRNA	0.102198	0.049305	0.41404	106.427	101.73	66.2001	0.00206134	-8.9222	6.26551e-44	3.10781e-42	down	yes
SI65_02432	SI65_02432		gnl_WGS:JXNT_SI65_02432_T0	GO:0003674(molecular_function);GO:0005575(cellular_component);GO:0008150(biological_process)	NA	NA	NA		hypothetical protein SI65_02432 [Aspergillus cristatus]	mRNA	4.915	8.33004	9.63719	200.348	290.475	283.364	0.0295565	-5.08038	6.27041e-44	3.10781e-42	down	yes
SI65_02403	SI65_02403		gnl_WGS:JXNT_SI65_02403_T0	GO:0005524(ATP binding);GO:0005634(nucleus);GO:0005829(cytosol);GO:0008150(biological_process)	00630(Glyoxylate and dicarboxylate metabolism);00561(Glycerolipid metabolism);00260(Glycine, serine and threonine metabolism)	K15918	EC:2.7.1.31		hypothetical protein SI65_02403 [Aspergillus cristatus]	mRNA	1.12029	1.32412	0.90624	29.7561	26.749	38.7997	0.0351573	-4.83003	7.23854e-44	3.57031e-42	down	yes
SI65_02873	SI65_02873		gnl_WGS:JXNT_SI65_02873_T0	GO:0003674(molecular_function);GO:0005575(cellular_component);GO:0009062(fatty acid catabolic process)	04139(Mitophagy - yeast)	K02332	EC:2.7.7.7		hypothetical protein SI65_02873 [Aspergillus cristatus]	mRNA	1.12454	0.428684	0.412793	49.5023	73.7441	89.8359	0.00922655	-6.75999	8.93037e-44	4.38361e-42	down	yes
SI65_04254	SI65_04254		gnl_WGS:JXNT_SI65_04254_T0	GO:0003674(molecular_function);GO:0005684(U2-type spliceosomal complex);GO:0008150(biological_process)	NA	NA	NA		hypothetical protein SI65_04254 [Aspergillus cristatus]	mRNA	0.335742	0.598793	0.265884	29.6955	25.6554	32.3148	0.0136931	-6.1904	1.28109e-43	6.22851e-42	down	yes
SI65_00724	SI65_00724		gnl_WGS:JXNT_SI65_00724_T0	GO:0005524(ATP binding);GO:0005575(cellular_component);GO:0008150(biological_process);GO:0035299(inositol pentakisphosphate 2-kinase activity)	00562(Inositol phosphate metabolism);04070(Phosphatidylinositol signaling system)	K19786	EC:2.7.1.158		hypothetical protein SI65_00724 [Aspergillus cristatus]	mRNA	5.87553	5.42104	4.98895	95.8515	112.08	215.016	0.0385048	-4.69882	5.20031e-43	2.46954e-41	down	yes
SI65_03405	SI65_03405		gnl_WGS:JXNT_SI65_03405_T0	GO:0005886(plasma membrane);GO:0030448(hyphal growth);GO:0031305(integral component of mitochondrial inner membrane);GO:0033617(mitochondrial respiratory chain complex IV assembly);GO:0051082(unfolded protein binding)	NA	NA	NA		hypothetical protein SI65_03405 [Aspergillus cristatus]	mRNA	2.81061	2.14679	3.23527	56.1679	70.5926	110.494	0.0345311	-4.85596	1.29383e-42	6.08757e-41	down	yes
SI65_10162	SI65_10162		gnl_WGS:JXNT_SI65_10162_T0	GO:0003674(molecular_function);GO:0005575(cellular_component);GO:0006397(mRNA processing)	03013(RNA transport);03015(mRNA surveillance pathway)	K13171	NA		hypothetical protein SI65_10162 [Aspergillus cristatus]	mRNA	2.49461	1.86479	2.26658	34.6738	39.2797	40.4282	0.0579287	-4.10958	1.41146e-42	6.61057e-41	down	yes
SI65_08668	SI65_08668		gnl_WGS:JXNT_SI65_08668_T0	GO:0005829(cytosol);GO:0006139(nucleobase-containing compound metabolic process);GO:0008168(methyltransferase activity)	NA	NA	NA		hypothetical protein SI65_08668 [Aspergillus cristatus]	mRNA	0.101227	0.337134	0.163763	16.4082	18.2284	30.7134	0.00921384	-6.76198	1.7047e-42	7.9475e-41	down	yes
SI65_06321	SI65_06321		gnl_WGS:JXNT_SI65_06321_T0	GO:0003674(molecular_function);GO:0005575(cellular_component);GO:0008150(biological_process)	NA	NA	NA		hypothetical protein SI65_06321 [Aspergillus cristatus]	mRNA	0.856143	1.03008	1.08097	13.5321	20.8414	25.6228	0.0494562	-4.3377	2.35464e-42	1.08782e-40	down	yes
SI65_03970	SI65_03970		gnl_WGS:JXNT_SI65_03970_T0	GO:0004672(protein kinase activity);GO:0004674(protein serine/threonine kinase activity);GO:0005524(ATP binding);GO:0005575(cellular_component);GO:0006468(protein phosphorylation);GO:0016772(transferase activity, transferring phosphorus-containing groups)	NA	NA	NA		hypothetical protein SI65_03970 [Aspergillus cristatus]	mRNA	2.73948	2.19753	2.70573	23.5203	27.9244	35.6074	0.0877951	-3.50972	4.2631e-42	1.96064e-40	down	yes
SI65_02434	SI65_02434		gnl_WGS:JXNT_SI65_02434_T0	GO:0003674(molecular_function);GO:0005634(nucleus);GO:0005829(cytosol);GO:0008150(biological_process)	04144(Endocytosis)	K12196	NA		hypothetical protein SI65_02434 [Aspergillus cristatus]	mRNA	3.18965	2.63254	2.24825	41.737	46.2287	59.4608	0.0547421	-4.19121	4.78608e-42	2.1913e-40	down	yes
SI65_05122	SI65_05122		gnl_WGS:JXNT_SI65_05122_T0	GO:0000166(nucleotide binding);GO:0005524(ATP binding);GO:0005739(mitochondrion);GO:0008150(biological_process);GO:0016887(ATPase activity);GO:0017111(nucleoside-triphosphatase activity)	00240(Pyrimidine metabolism);00250(Alanine, aspartate and glutamate metabolism)	K11541	EC:6.3.5.5;EC:2.1.3.2		hypothetical protein SI65_05122 [Aspergillus cristatus]	mRNA	0.229555	0.169528	0.351646	7.42489	7.49109	10.6628	0.0293497	-5.09051	6.69672e-42	3.02538e-40	down	yes
SI65_09537	SI65_09537		gnl_WGS:JXNT_SI65_09537_T0	GO:0008150(biological_process)	03015(mRNA surveillance pathway)	K14416	NA		hypothetical protein SI65_09537 [Aspergillus cristatus]	mRNA	1.59375	1.51662	1.84954	30.4463	33.2615	29.8722	0.0530018	-4.23781	7.91399e-42	3.55955e-40	down	yes
SI65_09054	SI65_09054		gnl_WGS:JXNT_SI65_09054_T0	GO:0000329(fungal-type vacuole membrane);GO:0003674(molecular_function);GO:0016021(integral component of membrane);GO:0055085(transmembrane transport)	00790(Folate biosynthesis)	K13950	EC:2.6.1.85		hypothetical protein SI65_09054 [Aspergillus cristatus]	mRNA	0.355714	0.289082	0.563283	12.6761	11.9326	17.5344	0.0286661	-5.12451	8.04606e-42	3.60308e-40	down	yes
SI65_07885	SI65_07885		gnl_WGS:JXNT_SI65_07885_T0	GO:0003674(molecular_function);GO:0005575(cellular_component);GO:0008150(biological_process)	00500(Starch and sucrose metabolism)	K01210	EC:3.2.1.58		hypothetical protein SI65_07885 [Aspergillus cristatus]	mRNA	17.0656	19.2274	23.4333	266.649	339.074	320.102	0.0645114	-3.9543	8.99646e-42	3.99365e-40	down	yes
SI65_02211	SI65_02211		gnl_WGS:JXNT_SI65_02211_T0	GO:0005509(calcium ion binding);GO:0006874(cellular calcium ion homeostasis);GO:0006884(cell volume homeostasis);GO:0015275(stretch-activated, cation-selective, calcium channel activity);GO:0016020(membrane);GO:0070588(calcium ion transmembrane transport);GO:0097038(perinuclear endoplasmic reticulum)	NA	NA	NA		hypothetical protein SI65_02211 [Aspergillus cristatus]	mRNA	4.74161	3.3197	3.60102	142.861	107.183	118.111	0.0316778	-4.98039	9.48238e-42	4.19113e-40	down	yes
SI65_08289	SI65_08289		gnl_WGS:JXNT_SI65_08289_T0	GO:0003674(molecular_function);GO:0005575(cellular_component);GO:0008150(biological_process)	NA	NA	NA		hypothetical protein SI65_08289 [Aspergillus cristatus]	mRNA	2.83138	3.3447	3.82234	65.631	52.5127	67.7708	0.0537797	-4.21679	1.21005e-41	5.30239e-40	down	yes
SI65_02401	SI65_02401		gnl_WGS:JXNT_SI65_02401_T0	GO:0005575(cellular_component);GO:0008150(biological_process);GO:0008270(zinc ion binding)	NA	NA	NA		hypothetical protein SI65_02401 [Aspergillus cristatus]	mRNA	1.69533	1.61995	3.31247	62.4773	67.6914	111.851	0.0273851	-5.19046	1.29241e-41	5.63911e-40	down	yes
SI65_09289	SI65_09289		gnl_WGS:JXNT_SI65_09289_T0	GO:0003824(catalytic activity);GO:0005575(cellular_component);GO:0008152(metabolic process);GO:0016787(hydrolase activity)	03022(Basal transcription factors);03420(Nucleotide excision repair)	K03142	NA		hypothetical protein SI65_09289 [Aspergillus cristatus]	mRNA	0.540973	0.507258	0.690881	9.04545	8.32306	12.7232	0.0577936	-4.11295	1.89782e-41	8.24541e-40	down	yes
SI65_09324	SI65_09324		gnl_WGS:JXNT_SI65_09324_T0	GO:0003674(molecular_function);GO:0005575(cellular_component);GO:0008150(biological_process)	NA	NA	NA		hypothetical protein SI65_09324 [Aspergillus cristatus]	mRNA	0.554216	0.617501	0.618688	6.88077	8.84918	12.6173	0.0631597	-3.98485	4.28339e-41	1.84529e-39	down	yes
SI65_05768	SI65_05768		gnl_WGS:JXNT_SI65_05768_T0	GO:0004316(3-oxoacyl-[acyl-carrier-protein] reductase (NADPH) activity);GO:0005575(cellular_component);GO:0006633(fatty acid biosynthetic process);GO:0008137(NADH dehydrogenase (ubiquinone) activity);GO:0009405(pathogenesis);GO:0019748(secondary metabolic process);GO:0031177(phosphopantetheine binding);GO:0044550(secondary metabolite biosynthetic process);GO:0045461(sterigmatocystin biosynthetic …	NA	NA	NA		hypothetical protein SI65_05768 [Aspergillus cristatus]	mRNA	85.656	105.402	105.311	1101.57	1027.89	1558.25	0.0803666	-3.63726	7.31702e-41	3.11278e-39	down	yes
SI65_01846	SI65_01846		gnl_WGS:JXNT_SI65_01846_T0	GO:0003674(molecular_function);GO:0005575(cellular_component);GO:0008150(biological_process)	NA	NA	NA		hypothetical protein SI65_01846 [Aspergillus cristatus]	mRNA	0.087214	0.082856	0.0449	4.86531	6.05458	5.14339	0.0133827	-6.22349	8.99695e-41	3.81157e-39	down	yes
SI65_08320	SI65_08320		gnl_WGS:JXNT_SI65_08320_T0	GO:0003674(molecular_function);GO:0005886(plasma membrane);GO:0015809(arginine transport);GO:0016021(integral component of membrane);GO:0055085(transmembrane transport);GO:1900554(asperfuranone biosynthetic process)	NA	NA	NA		hypothetical protein SI65_08320 [Aspergillus cristatus]	mRNA	5.75541	5.4286	6.89456	59.2195	80.0808	115.173	0.0710432	-3.81516	2.01372e-40	8.42627e-39	down	yes
SI65_02035	SI65_02035		gnl_WGS:JXNT_SI65_02035_T0	GO:0003674(molecular_function);GO:0005575(cellular_component);GO:0008150(biological_process)	NA	NA	NA		hypothetical protein SI65_01846 [Aspergillus cristatus]	mRNA	0.091962	0.082856	0.0449	4.71822	5.85228	5.14289	0.0139829	-6.1602	2.38359e-40	9.9139e-39	down	yes
SI65_05552	SI65_05552		gnl_WGS:JXNT_SI65_05552_T0	GO:0000215(tRNA 2'-phosphotransferase activity);GO:0005634(nucleus);GO:0005737(cytoplasm);GO:0006388(tRNA splicing, via endonucleolytic cleavage and ligation)	NA	NA	NA		hypothetical protein SI65_05552 [Aspergillus cristatus]	mRNA	0.247856	0.318871	0.251971	13.0181	11.5726	13.1004	0.0217213	-5.52475	2.38866e-40	9.9139e-39	down	yes
SI65_03686	SI65_03686		gnl_WGS:JXNT_SI65_03686_T0	GO:0003674(molecular_function);GO:0005575(cellular_component);GO:0008150(biological_process)	NA	NA	NA		hypothetical protein SI65_03686 [Aspergillus cristatus]	mRNA	1.81219	0.937235	1.65245	57.2569	147.584	220.276	0.0103545	-6.5936	3.20046e-40	1.31761e-38	down	yes
SI65_08549	SI65_08549		gnl_WGS:JXNT_SI65_08549_T0	GO:0003674(molecular_function);GO:0005829(cytosol);GO:0030010(establishment of cell polarity);GO:0030448(hyphal growth);GO:0031932(TORC2 complex);GO:0032956(regulation of actin cytoskeleton organization);GO:0038203(TORC2 signaling)	NA	NA	NA		hypothetical protein SI65_08549 [Aspergillus cristatus]	mRNA	3.07523	3.08914	4.08107	32.966	37.9215	45.0929	0.0883376	-3.50083	5.09228e-40	2.07969e-38	down	yes
SI65_09234	SI65_09234		gnl_WGS:JXNT_SI65_09234_T0	GO:0003674(molecular_function);GO:0005634(nucleus);GO:0008150(biological_process)	NA	NA	NA		hypothetical protein SI65_09234 [Aspergillus cristatus]	mRNA	1.11921	0.729003	1.02946	15.4564	18.2437	25.3587	0.0487255	-4.35918	5.38262e-40	2.17579e-38	down	yes
SI65_06617	SI65_06617		gnl_WGS:JXNT_SI65_06617_T0	GO:0005575(cellular_component);GO:0010181(FMN binding);GO:0016491(oxidoreductase activity);GO:0016638(oxidoreductase activity, acting on the CH-NH2 group of donors);GO:0055114(oxidation-reduction process)	00750(Vitamin B6 metabolism)	K00275	EC:1.4.3.5		hypothetical protein SI65_06617 [Aspergillus cristatus]	mRNA	0.319501	0.572038	0.748876	17.4379	21.37	25.2213	0.0256198	-5.2866	5.39152e-40	2.17579e-38	down	yes
SI65_06504	SI65_06504		gnl_WGS:JXNT_SI65_06504_T0	GO:0003674(molecular_function);GO:0005575(cellular_component);GO:0008150(biological_process)	NA	NA	NA		hypothetical protein SI65_06504 [Aspergillus cristatus]	mRNA	0.205939	0.312524	0.362782	24.3019	18.9209	19.3063	0.0140934	-6.14884	5.9101e-40	2.37567e-38	down	yes
SI65_00533	SI65_00533		gnl_WGS:JXNT_SI65_00533_T0	GO:0000776(kinetochore);GO:0003729(mRNA binding);GO:0005654(nucleoplasm);GO:0005737(cytoplasm);GO:0005816(spindle pole body);GO:0005819(spindle);GO:0006606(protein import into nucleus);GO:0010564(regulation of cell cycle process);GO:0016973(poly(A)+ mRNA export from nucleus);GO:0034398(telomere tethering at nuclear periphery);GO:0034399(nuclear periphery);GO:0043021(ribonucleoprotein complex bind…	03013(RNA transport)	K09291	NA		hypothetical protein SI65_00533 [Aspergillus cristatus]	mRNA	0.999856	1.27246	1.82628	22.4576	27.5192	32.6469	0.0496056	-4.33335	8.38316e-40	3.34344e-38	down	yes
SI65_00144	SI65_00144		gnl_WGS:JXNT_SI65_00144_T0	GO:0004844(uracil DNA N-glycosylase activity);GO:0005634(nucleus);GO:0006281(DNA repair);GO:0097507(hypoxanthine DNA N-glycosylase activity);GO:0097508(xanthine DNA N-glycosylase activity);GO:0097509(oxanine DNA N-glycosylase activity)	03410(Base excision repair)	K20813	EC:3.2.2.29		hypothetical protein SI65_00144 [Aspergillus cristatus]	mRNA	0.15886	0.094517	0.021538	12.2246	16.0852	27.0423	0.00496666	-7.65351	9.68344e-40	3.83209e-38	down	yes
SI65_09004	SI65_09004		gnl_WGS:JXNT_SI65_09004_T0	GO:0000413(protein peptidyl-prolyl isomerization);GO:0003755(peptidyl-prolyl cis-trans isomerase activity);GO:0005575(cellular_component);GO:0006457(protein folding)	NA	NA	NA		Peptidyl-prolyl isomerase cwc27 [Aspergillus cristatus]	mRNA	0.063477	0.233728	0.05221	18.424	21.9161	20.7426	0.00572037	-7.44968	1.07084e-39	4.20512e-38	down	yes
SI65_08285	SI65_08285		gnl_WGS:JXNT_SI65_08285_T0	GO:0000338(protein deneddylation);GO:0004843(thiol-dependent ubiquitin-specific protease activity);GO:0016579(protein deubiquitination);GO:0019784(NEDD8-specific protease activity);GO:0031595(nuclear proteasome complex);GO:0034399(nuclear periphery);GO:0035690(cellular response to drug);GO:0071629(cytoplasm protein quality control by the ubiquitin-proteasome system)	NA	NA	NA		hypothetical protein SI65_08285 [Aspergillus cristatus]	mRNA	0.414866	0.367518	0.133138	18.7137	21.8882	32.4663	0.0125297	-6.31851	1.42605e-39	5.51515e-38	down	yes
SI65_01724	SI65_01724		gnl_WGS:JXNT_SI65_01724_T0	GO:0003723(RNA binding);GO:0005829(cytosol);GO:0005847(mRNA cleavage and polyadenylation specificity factor complex);GO:0006378(mRNA polyadenylation);GO:0008270(zinc ion binding);GO:0042493(response to drug);GO:0098789(pre-mRNA cleavage required for polyadenylation)	03015(mRNA surveillance pathway)	K14404	NA		mRNA 3'-end-processing protein yth1 [Aspergillus cristatus]	mRNA	0.880658	1.1562	0.827402	22.3665	29.8493	28.9289	0.0352981	-4.82426	1.58999e-39	6.12595e-38	down	yes
SI65_06163	SI65_06163		gnl_WGS:JXNT_SI65_06163_T0	GO:0005575(cellular_component);GO:0008270(zinc ion binding);GO:0016491(oxidoreductase activity);GO:0016747(transferase activity, transferring acyl groups other than amino-acyl groups);GO:0055114(oxidation-reduction process)	NA	NA	NA		hypothetical protein SI65_06163 [Aspergillus cristatus]	mRNA	0.510992	0.248242	0.316729	14.5527	14.781	17.8446	0.0228063	-5.45442	1.84668e-39	7.08818e-38	down	yes
SI65_02037	SI65_02037		gnl_WGS:JXNT_SI65_02037_T0	GO:0003674(molecular_function);GO:0005575(cellular_component);GO:0008150(biological_process)	NA	NA	NA		hypothetical protein SI65_01844 [Aspergillus cristatus]	mRNA	5.5565	4.91357	6.42725	66.3449	94.9954	87.2573	0.0679706	-3.87895	2.60866e-39	9.97545e-38	down	yes
SI65_06320	SI65_06320		gnl_WGS:JXNT_SI65_06320_T0	GO:0005634(nucleus);GO:0008150(biological_process);GO:0018024(histone-lysine N-methyltransferase activity)	00310(Lysine degradation)	K06101	EC:2.1.1.43		hypothetical protein SI65_06320 [Aspergillus cristatus]	mRNA	1.02497	0.957342	1.44393	13.9264	17.4132	21.2454	0.0651562	-3.93995	3.79197e-39	1.43393e-37	down	yes
SI65_08547	SI65_08547		gnl_WGS:JXNT_SI65_08547_T0	GO:0000166(nucleotide binding);GO:0003677(DNA binding);GO:0003682(chromatin binding);GO:0003689(DNA clamp loader activity);GO:0005524(ATP binding);GO:0005634(nucleus);GO:0005663(DNA replication factor C complex);GO:0006271(DNA strand elongation involved in DNA replication);GO:0017111(nucleoside-triphosphatase activity);GO:0070914(UV-damage excision repair)	03030(DNA replication);03420(Nucleotide excision repair);03430(Mismatch repair)	K10754	NA		hypothetical protein SI65_08547 [Aspergillus cristatus]	mRNA	1.09129	1.25958	1.15381	11.434	14.0898	17.9968	0.0805291	-3.63435	4.22206e-39	1.59067e-37	down	yes
SI65_05745	SI65_05745		gnl_WGS:JXNT_SI65_05745_T0	NA	NA	NA	NA		hypothetical protein SI65_05745 [Aspergillus cristatus]	mRNA	4.9384	4.91971	3.53864	215.461	261.864	155.712	0.0211627	-5.56234	5.72135e-39	2.13974e-37	down	yes
SI65_01892	SI65_01892		gnl_WGS:JXNT_SI65_01892_T0	GO:0003824(catalytic activity);GO:0005634(nucleus);GO:0005829(cytosol);GO:0008150(biological_process);GO:0046872(metal ion binding)	NA	NA	NA		hypothetical protein SI65_01892 [Aspergillus cristatus]	mRNA	0.724985	0.558474	0.563962	9.3176	9.16512	13.2047	0.0583013	-4.10033	7.30343e-39	2.71156e-37	down	yes
SI65_04418	SI65_04418		gnl_WGS:JXNT_SI65_04418_T0	GO:0003674(molecular_function);GO:0005575(cellular_component);GO:0008150(biological_process)	NA	NA	NA		hypothetical protein SI65_04418 [Aspergillus cristatus]	mRNA	0.747121	0.639695	0.200733	124.973	115.623	66.7492	0.00516537	-7.59691	8.30631e-39	3.07273e-37	down	yes
SI65_08488	SI65_08488		gnl_WGS:JXNT_SI65_08488_T0	GO:0003674(molecular_function);GO:0005575(cellular_component);GO:0008150(biological_process)	NA	NA	NA		hypothetical protein SI65_08488 [Aspergillus cristatus]	mRNA	2.47959	3.79992	2.80744	48.8594	57.6261	70.9882	0.0512017	-4.28767	1.0697e-38	3.92863e-37	down	yes
SI65_01427	SI65_01427		gnl_WGS:JXNT_SI65_01427_T0	NA	NA	NA	NA		hypothetical protein SI65_01427 [Aspergillus cristatus]	mRNA	0.7264	0.932185	0.518001	49.0819	42.3587	36.0471	0.0170729	-5.87215	1.35584e-38	4.9617e-37	down	yes
SI65_05581	SI65_05581		gnl_WGS:JXNT_SI65_05581_T0	GO:0000981(RNA polymerase II transcription factor activity, sequence-specific DNA binding);GO:0003677(DNA binding);GO:0005634(nucleus);GO:0005829(cytosol);GO:0006351(transcription, DNA-templated);GO:0008270(zinc ion binding);GO:1901522(positive regulation of transcription from RNA polymerase II promoter involved in cellular response to chemical stimulus)	NA	NA	NA		hypothetical protein SI65_05581 [Aspergillus cristatus]	mRNA	12.8533	14.7388	15.9675	112.692	143.7	174.132	0.101178	-3.30503	1.38826e-38	5.06221e-37	down	yes
SI65_04952	SI65_04952		gnl_WGS:JXNT_SI65_04952_T0	GO:0003674(molecular_function);GO:0005622(intracellular);GO:0008150(biological_process)	NA	NA	NA		hypothetical protein SI65_04952 [Aspergillus cristatus]	mRNA	0.884425	0.807777	0.425951	25.0458	39.4499	55.9918	0.0175799	-5.82993	1.65156e-38	6.00086e-37	down	yes
SI65_04637	SI65_04637		gnl_WGS:JXNT_SI65_04637_T0	GO:0003924(GTPase activity);GO:0005525(GTP binding);GO:0005622(intracellular);GO:0006886(intracellular protein transport);GO:0006913(nucleocytoplasmic transport);GO:0007165(signal transduction);GO:0007264(small GTPase mediated signal transduction);GO:0015031(protein transport);GO:0016020(membrane)	04144(Endocytosis);04145(Phagosome)	K07889	NA		hypothetical protein SI65_04637 [Aspergillus cristatus]	mRNA	0.383442	0.162687	0.201405	11.908	13.7698	17.4914	0.0173164	-5.85172	1.83688e-38	6.60373e-37	down	yes
SI65_08924	SI65_08924		gnl_WGS:JXNT_SI65_08924_T0	GO:0004672(protein kinase activity);GO:0004713(protein tyrosine kinase activity);GO:0005524(ATP binding);GO:0005575(cellular_component);GO:0006468(protein phosphorylation)	04138(Autophagy - yeast);04113(Meiosis - yeast)	K12761	EC:2.7.11.1		hypothetical protein SI65_08924 [Aspergillus cristatus]	mRNA	5.43852	6.22001	5.07109	120.31	170.4	123.613	0.0403783	-4.63028	1.98174e-38	7.07491e-37	down	yes
SI65_06240	SI65_06240		gnl_WGS:JXNT_SI65_06240_T0	GO:0005543(phospholipid binding);GO:0005829(cytosol);GO:0008150(biological_process)	NA	NA	NA		hypothetical protein SI65_06240 [Aspergillus cristatus]	mRNA	0.624843	0.307166	1.06193	32.183	44.2531	50.3024	0.0157327	-5.99009	2.11147e-38	7.51153e-37	down	yes
SI65_01498	SI65_01498		gnl_WGS:JXNT_SI65_01498_T0	GO:0005634(nucleus);GO:0005829(cytosol);GO:0008150(biological_process);GO:0016888(endodeoxyribonuclease activity, producing 5'-phosphomonoesters)	NA	NA	NA		hypothetical protein SI65_01498 [Aspergillus cristatus]	mRNA	0.040578	0.039048	0.137116	20.4936	19.725	12.8789	0.00408196	-7.93652	2.23309e-38	7.88922e-37	down	yes
SI65_02901	SI65_02901		gnl_WGS:JXNT_SI65_02901_T0	GO:0004828(serine-tRNA ligase activity);GO:0005524(ATP binding);GO:0005739(mitochondrion);GO:0009847(spore germination);GO:0070158(mitochondrial seryl-tRNA aminoacylation)	00970(Aminoacyl-tRNA biosynthesis)	K01875	EC:6.1.1.11		hypothetical protein SI65_02901 [Aspergillus cristatus]	mRNA	0.331978	0.408128	0.393251	8.08239	10.749	17.8684	0.0308818	-5.0171	2.41762e-38	8.51169e-37	down	yes
SI65_01844	SI65_01844		gnl_WGS:JXNT_SI65_01844_T0	GO:0003674(molecular_function);GO:0005575(cellular_component);GO:0008150(biological_process)	NA	NA	NA		hypothetical protein SI65_01844 [Aspergillus cristatus]	mRNA	5.44468	4.84061	6.48883	65.016	93.0254	85.6858	0.0688233	-3.86096	2.96475e-38	1.03311e-36	down	yes
SI65_03011	SI65_03011		gnl_WGS:JXNT_SI65_03011_T0	GO:0003674(molecular_function);GO:0005575(cellular_component);GO:0008150(biological_process)	NA	NA	NA		hypothetical protein SI65_03011 [Aspergillus cristatus]	mRNA	1.14536	0.43938	0.639979	44.7683	61.2095	44.7301	0.0147618	-6.08199	5.43346e-38	1.84919e-36	down	yes
SI65_00082	SI65_00082		gnl_WGS:JXNT_SI65_00082_T0	GO:0000712(resolution of meiotic recombination intermediates);GO:0000790(nuclear chromatin);GO:0003677(DNA binding);GO:0003918(DNA topoisomerase type II (ATP-hydrolyzing) activity);GO:0005524(ATP binding);GO:0005730(nucleolus);GO:0006265(DNA topological change);GO:0006325(chromatin organization);GO:0007076(mitotic chromosome condensation);GO:0034506(chromosome, centromeric core domain);GO:0035327…	NA	NA	NA		DNA topoisomerase 2 [Aspergillus cristatus]	mRNA	0.514442	0.631691	1.04686	14.5312	21.2164	26.7763	0.0350744	-4.83344	5.73295e-38	1.94463e-36	down	yes
SI65_04100	SI65_04100		gnl_WGS:JXNT_SI65_04100_T0	GO:0003674(molecular_function);GO:0005634(nucleus);GO:0005829(cytosol);GO:0008150(biological_process);GO:0030915(Smc5-Smc6 complex);GO:0044732(mitotic spindle pole body);GO:0072686(mitotic spindle)	NA	NA	NA		hypothetical protein SI65_04100 [Aspergillus cristatus]	mRNA	0.61232	0.456574	0.536627	6.53064	7.3255	10.0934	0.0670377	-3.89888	7.38778e-38	2.47309e-36	down	yes
SI65_01265	SI65_01265		gnl_WGS:JXNT_SI65_01265_T0	GO:0003674(molecular_function);GO:0005575(cellular_component);GO:0006281(DNA repair);GO:0031572(G2 DNA damage checkpoint)	NA	NA	NA		hypothetical protein SI65_01265 [Aspergillus cristatus]	mRNA	0.668262	0.64686	0.5585	8.88968	9.65228	11.6082	0.062143	-4.00826	1.19657e-37	3.95372e-36	down	yes
SI65_04853	SI65_04853		gnl_WGS:JXNT_SI65_04853_T0	GO:0003674(molecular_function);GO:0005575(cellular_component);GO:0008150(biological_process)	NA	NA	NA		hypothetical protein SI65_04853 [Aspergillus cristatus]	mRNA	0.090764	0.217311	0.138967	6.16535	10.6736	14.4458	0.0142895	-6.12891	1.26109e-37	4.14012e-36	down	yes
SI65_00787	SI65_00787		gnl_WGS:JXNT_SI65_00787_T0	GO:0003674(molecular_function);GO:0045292(mRNA cis splicing, via spliceosome);GO:0046540(U4/U6 x U5 tri-snRNP complex)	03040(Spliceosome)	K11984	NA		hypothetical protein SI65_00787 [Aspergillus cristatus]	mRNA	0.851123	0.844265	0.699012	32.3973	25.3135	23.8092	0.0293719	-5.08942	1.53751e-37	5.0314e-36	down	yes
SI65_00136	SI65_00136		gnl_WGS:JXNT_SI65_00136_T0	GO:0003676(nucleic acid binding);GO:0005686(U2 snRNP);GO:0045292(mRNA cis splicing, via spliceosome)	03040(Spliceosome)	K12830	NA		Pre-mRNA-splicing factor rse1 [Aspergillus cristatus]	mRNA	2.19142	2.52748	3.08965	42.4381	51.0155	43.6709	0.056945	-4.13429	1.85421e-37	6.04839e-36	down	yes
SI65_00850	SI65_00850		gnl_WGS:JXNT_SI65_00850_T0	GO:0003674(molecular_function);GO:0016021(integral component of membrane);GO:0055085(transmembrane transport)	00380(Tryptophan metabolism)	K01556	EC:3.7.1.3		hypothetical protein SI65_00850 [Aspergillus cristatus]	mRNA	0.267657	0.517086	0.567143	136.184	50.9003	55.0555	0.00558308	-7.48472	2.2632e-37	7.31243e-36	down	yes
SI65_00987	SI65_00987		gnl_WGS:JXNT_SI65_00987_T0	GO:0003674(molecular_function);GO:0005575(cellular_component);GO:0008150(biological_process)	NA	NA	NA		hypothetical protein SI65_00987 [Aspergillus cristatus]	mRNA	0.827339	0.852021	0.664759	9.44503	12.2675	14.3616	0.0649806	-3.94385	2.5945e-37	8.30403e-36	down	yes
SI65_09837	SI65_09837		gnl_WGS:JXNT_SI65_09837_T0	GO:0000444(MIS12/MIND type complex);GO:0003674(molecular_function);GO:0007059(chromosome segregation);GO:0051301(cell division)	NA	NA	NA		hypothetical protein SI65_09837 [Aspergillus cristatus]	mRNA	0.814741	1.12043	1.17271	13.3272	16.7929	21.3669	0.0603624	-4.05021	2.60319e-37	8.30582e-36	down	yes
SI65_08123	SI65_08123		gnl_WGS:JXNT_SI65_08123_T0	GO:0004672(protein kinase activity);GO:0004713(protein tyrosine kinase activity);GO:0005524(ATP binding);GO:0005634(nucleus);GO:0006468(protein phosphorylation);GO:0031573(intra-S DNA damage checkpoint)	NA	NA	NA		hypothetical protein SI65_08123 [Aspergillus cristatus]	mRNA	2.42047	1.83295	2.25692	368.52	446.074	126.994	0.00691422	-7.17622	2.62784e-37	8.35833e-36	down	yes
SI65_08982	SI65_08982		gnl_WGS:JXNT_SI65_08982_T0	GO:0000110(nucleotide-excision repair factor 1 complex);GO:0000715(nucleotide-excision repair, DNA damage recognition);GO:0003684(damaged DNA binding);GO:0008270(zinc ion binding);GO:0070914(UV-damage excision repair);GO:1901255(nucleotide-excision repair involved in interstrand cross-link repair)	03420(Nucleotide excision repair)	K10847	NA		hypothetical protein SI65_08982 [Aspergillus cristatus]	mRNA	3.00951	2.79284	3.06134	32.8937	33.0872	38.6151	0.0847422	-3.56078	5.12707e-37	1.61566e-35	down	yes
SI65_02092	SI65_02092		gnl_WGS:JXNT_SI65_02092_T0	GO:0003824(catalytic activity);GO:0005575(cellular_component);GO:0008152(metabolic process);GO:0008484(sulfuric ester hydrolase activity)	NA	NA	NA		hypothetical protein SI65_01788 [Aspergillus cristatus]	mRNA	0.326213	0.442467	0.200013	11.1074	12.5856	15.991	0.0244102	-5.35637	5.19921e-37	1.63335e-35	down	yes
SI65_08684	SI65_08684		gnl_WGS:JXNT_SI65_08684_T0	GO:0000124(SAGA complex);GO:0003674(molecular_function);GO:0008150(biological_process)	NA	NA	NA		hypothetical protein SI65_08684 [Aspergillus cristatus]	mRNA	0.696869	0.811376	1.35661	22.7	22.5263	29.383	0.038398	-4.70283	6.67458e-37	2.07767e-35	down	yes
SI65_01569	SI65_01569		gnl_WGS:JXNT_SI65_01569_T0	GO:0004842(ubiquitin-protein transferase activity);GO:0005634(nucleus);GO:0006464(cellular protein modification process);GO:0032153(cell division site);GO:0044732(mitotic spindle pole body);GO:0051286(cell tip)	NA	NA	NA		hypothetical protein SI65_01569 [Aspergillus cristatus]	mRNA	5.305	5.57051	6.44134	68.9023	69.4435	72.3339	0.0821951	-3.6048	7.02878e-37	2.18127e-35	down	yes
SI65_01990	SI65_01990		gnl_WGS:JXNT_SI65_01990_T0	GO:0003824(catalytic activity);GO:0005634(nucleus);GO:0005829(cytosol);GO:0008150(biological_process);GO:0046872(metal ion binding)	NA	NA	NA		hypothetical protein SI65_01892 [Aspergillus cristatus]	mRNA	0.745497	0.568269	0.571951	9.0384	9.29231	14.5542	0.057343	-4.12424	8.94026e-37	2.76606e-35	down	yes
SI65_00217	SI65_00217		gnl_WGS:JXNT_SI65_00217_T0	GO:0000439(core TFIIH complex);GO:0003674(molecular_function);GO:0005829(cytosol);GO:0006289(nucleotide-excision repair);GO:0006351(transcription, DNA-templated)	03022(Basal transcription factors);03420(Nucleotide excision repair)	K03141	NA		hypothetical protein SI65_00217 [Aspergillus cristatus]	mRNA	0.787021	0.17939	0.551149	44.8233	48.3049	52.0372	0.010454	-6.5798	9.16953e-37	2.82843e-35	down	yes
SI65_09905	SI65_09905		gnl_WGS:JXNT_SI65_09905_T0	GO:0005575(cellular_component);GO:0008270(zinc ion binding);GO:0016491(oxidoreductase activity);GO:0016747(transferase activity, transferring acyl groups other than amino-acyl groups);GO:0055114(oxidation-reduction process)	00040(Pentose and glucuronate interconversions);00051(Fructose and mannose metabolism)	K00008	EC:1.1.1.14		hypothetical protein SI65_09905 [Aspergillus cristatus]	mRNA	8.22217	5.80152	6.15182	91.5108	126.062	126.796	0.0585869	-4.09328	9.20972e-37	2.83227e-35	down	yes
SI65_08854	SI65_08854		gnl_WGS:JXNT_SI65_08854_T0	GO:0005575(cellular_component);GO:0016491(oxidoreductase activity);GO:0016620(oxidoreductase activity, acting on the aldehyde or oxo group of donors, NAD or NADP as acceptor);GO:0055114(oxidation-reduction process)	00010(Glycolysis / Gluconeogenesis);00053(Ascorbate and aldarate metabolism);00620(Pyruvate metabolism);00071(Fatty acid degradation);00561(Glycerolipid metabolism);00280(Valine, leucine and isoleucine degradation);00310(Lysine degradation);00330(Arginine and proline metabolism);00340(Histidine metabolism);00380(Tryptophan metabolism);00410(beta-Alanine metabolism)	K00128	EC:1.2.1.3		hypothetical protein SI65_08854 [Aspergillus cristatus]	mRNA	1.30688	1.84898	1.35253	33.7281	31.4459	34.5396	0.0452134	-4.46711	1.28668e-36	3.93323e-35	down	yes
SI65_09349	SI65_09349		gnl_WGS:JXNT_SI65_09349_T0	GO:0005634(nucleus);GO:0005829(cytosol);GO:0007154(cell communication);GO:0035091(phosphatidylinositol binding)	NA	NA	NA		hypothetical protein SI65_09349 [Aspergillus cristatus]	mRNA	3.5412	2.9392	5.90874	147.049	193.803	130.159	0.0263033	-5.24861	1.74794e-36	5.31145e-35	down	yes
SI65_03119	SI65_03119		gnl_WGS:JXNT_SI65_03119_T0	GO:0003676(nucleic acid binding);GO:0003677(DNA binding);GO:0004386(helicase activity);GO:0005524(ATP binding);GO:0016817(hydrolase activity, acting on acid anhydrides);GO:0031011(Ino80 complex);GO:0043044(ATP-dependent chromatin remodeling);GO:0060303(regulation of nucleosome density);GO:0080040(positive regulation of cellular response to phosphate starvation)	NA	NA	NA		putative DNA helicase ino80 [Aspergillus cristatus]	mRNA	0.65726	0.66286	0.940809	8.20691	9.5954	13.827	0.071482	-3.80628	1.83356e-36	5.55508e-35	down	yes
SI65_04796	SI65_04796		gnl_WGS:JXNT_SI65_04796_T0	GO:0000334(3-hydroxyanthranilate 3,4-dioxygenase activity);GO:0005506(iron ion binding);GO:0005737(cytoplasm);GO:0034354('de novo' NAD biosynthetic process from tryptophan);GO:0055114(oxidation-reduction process)	00380(Tryptophan metabolism)	K00452	EC:1.13.11.6		3-hydroxyanthranilate 3,4-dioxygenase 1 [Aspergillus cristatus]	mRNA	2.13651	1.62782	3.22467	52.5361	48.0649	77.5798	0.0392242	-4.67211	2.04333e-36	6.1541e-35	down	yes
SI65_00776	SI65_00776		gnl_WGS:JXNT_SI65_00776_T0	GO:0004395(hexaprenyldihydroxybenzoate methyltransferase activity);GO:0005743(mitochondrial inner membrane);GO:0006744(ubiquinone biosynthetic process);GO:0008425(2-polyprenyl-6-methoxy-1,4-benzoquinone methyltransferase activity);GO:0019898(extrinsic component of membrane);GO:0061543(3-demethylubiquinone-6 3-O-methyltransferase activity)	00130(Ubiquinone and other terpenoid-quinone biosynthesis)	K00568	EC:2.1.1.222;EC:2.1.1.64		hypothetical protein SI65_00776 [Aspergillus cristatus]	mRNA	0.463129	0.603098	0.560435	11.7092	15.106	25.3742	0.0311684	-5.00377	2.25787e-36	6.78025e-35	down	yes
SI65_10305	SI65_10305		gnl_WGS:JXNT_SI65_10305_T0	GO:0005575(cellular_component);GO:0016614(oxidoreductase activity, acting on CH-OH group of donors);GO:0050660(flavin adenine dinucleotide binding);GO:0055114(oxidation-reduction process)	00260(Glycine, serine and threonine metabolism)	K00108	EC:1.1.99.1		hypothetical protein SI65_10305 [Aspergillus cristatus]	mRNA	0.063701	0.080761	0.116176	45.4538	21.8929	13.2945	0.00323207	-8.27333	2.35962e-36	7.06501e-35	down	yes
SI65_08739	SI65_08739		gnl_WGS:JXNT_SI65_08739_T0	GO:0003674(molecular_function);GO:0045292(mRNA cis splicing, via spliceosome);GO:0046540(U4/U6 x U5 tri-snRNP complex)	03040(Spliceosome)	K12855	NA		hypothetical protein SI65_08739 [Aspergillus cristatus]	mRNA	1.10387	1.02682	1.38977	20.5796	17.4331	20.6869	0.0599742	-4.05951	2.74607e-36	8.17416e-35	down	yes
SI65_05144	SI65_05144		gnl_WGS:JXNT_SI65_05144_T0	GO:0003676(nucleic acid binding);GO:0003723(RNA binding);GO:0004004(ATP-dependent RNA helicase activity);GO:0004386(helicase activity);GO:0005524(ATP binding);GO:0005730(nucleolus);GO:0008026(ATP-dependent helicase activity);GO:0008150(biological_process)	NA	NA	NA		ATP-dependent RNA helicase dbp10 [Aspergillus cristatus]	mRNA	0.334338	0.287083	0.260343	5.48545	5.21964	7.39612	0.048713	-4.35955	3.0985e-36	9.19643e-35	down	yes
SI65_08782	SI65_08782		gnl_WGS:JXNT_SI65_08782_T0	GO:0000324(fungal-type vacuole);GO:0005048(signal sequence binding);GO:0005794(Golgi apparatus);GO:0006623(protein targeting to vacuole);GO:0006895(Golgi to endosome transport);GO:0006896(Golgi to vacuole transport);GO:0016021(integral component of membrane)	NA	NA	NA		Vacuolar protein sorting protein 10 [Aspergillus cristatus]	mRNA	3.1443	2.82478	4.26538	36.7937	41.6505	47.2892	0.0813982	-3.61886	3.85437e-36	1.14067e-34	down	yes
SI65_08467	SI65_08467		gnl_WGS:JXNT_SI65_08467_T0	GO:0005575(cellular_component);GO:0008152(metabolic process);GO:0052689(carboxylic ester hydrolase activity)	NA	NA	NA		hypothetical protein SI65_08467 [Aspergillus cristatus]	mRNA	1.5664	1.42339	0.902085	39.2973	45.1502	40.7349	0.0310896	-5.00742	4.00184e-36	1.18089e-34	down	yes
SI65_07395	SI65_07395		gnl_WGS:JXNT_SI65_07395_T0	GO:0003674(molecular_function);GO:0005575(cellular_component);GO:0008150(biological_process)	NA	NA	NA		hypothetical protein SI65_07395 [Aspergillus cristatus]	mRNA	0.189603	0.114432	0.136325	11.3329	13.3635	11.4091	0.0121965	-6.35739	7.29127e-36	2.13306e-34	down	yes
SI65_03435	SI65_03435		gnl_WGS:JXNT_SI65_03435_T0	GO:0005739(mitochondrion);GO:0050660(flavin adenine dinucleotide binding);GO:0070899(mitochondrial tRNA wobble uridine modification)	NA	NA	NA		hypothetical protein SI65_03435 [Aspergillus cristatus]	mRNA	0.579566	0.799832	0.719149	13.1018	11.0066	16.4568	0.0517327	-4.27278	8.4503e-36	2.45805e-34	down	yes
SI65_07813	SI65_07813		gnl_WGS:JXNT_SI65_07813_T0	GO:0003674(molecular_function);GO:0005575(cellular_component);GO:0008150(biological_process)	NA	NA	NA		hypothetical protein SI65_07813 [Aspergillus cristatus]	mRNA	0.823301	0.770725	0.818803	16.8512	13.6729	20.8939	0.0469257	-4.41348	1.65949e-35	4.77279e-34	down	yes
SI65_00598	SI65_00598		gnl_WGS:JXNT_SI65_00598_T0	GO:0003674(molecular_function);GO:0005575(cellular_component);GO:0008150(biological_process)	NA	NA	NA		hypothetical protein SI65_00598 [Aspergillus cristatus]	mRNA	6.19765	4.33219	4.35055	71.0235	117.522	134.702	0.0460341	-4.44115	1.91241e-35	5.48475e-34	down	yes
SI65_06161	SI65_06161		gnl_WGS:JXNT_SI65_06161_T0	GO:0000812(Swr1 complex);GO:0003676(nucleic acid binding);GO:0003677(DNA binding);GO:0004386(helicase activity);GO:0005198(structural molecule activity);GO:0005524(ATP binding);GO:0005829(cytosol);GO:0008026(ATP-dependent helicase activity);GO:0043486(histone exchange);GO:1900545(regulation of phenotypic switching by regulation of transcription from RNA polymerase II promoter)	NA	NA	NA		Helicase swr1 [Aspergillus cristatus]	mRNA	0.33119	0.472894	0.566511	7.57711	8.61461	9.17916	0.0540224	-4.2103	2.71237e-35	7.73557e-34	down	yes
SI65_03387	SI65_03387		gnl_WGS:JXNT_SI65_03387_T0	GO:0003674(molecular_function);GO:0005575(cellular_component);GO:0008150(biological_process)	NA	NA	NA		hypothetical protein SI65_03387 [Aspergillus cristatus]	mRNA	0.448474	0.559237	0.713637	17.2774	16.9978	18.4096	0.0326726	-4.93578	2.97577e-35	8.46311e-34	down	yes
SI65_03426	SI65_03426		gnl_WGS:JXNT_SI65_03426_T0	GO:0000124(SAGA complex);GO:0003712(transcription cofactor activity);GO:0006357(regulation of transcription by RNA polymerase II);GO:0016573(histone acetylation)	NA	NA	NA		hypothetical protein SI65_03426 [Aspergillus cristatus]	mRNA	0.240296	0.135243	0.148363	27.7657	41.9997	16.2785	0.00608878	-7.35963	3.13447e-35	8.86507e-34	down	yes
SI65_01565	SI65_01565		gnl_WGS:JXNT_SI65_01565_T0	GO:0003674(molecular_function);GO:0005576(extracellular region);GO:0008150(biological_process)	NA	NA	NA		hypothetical protein SI65_01565 [Aspergillus cristatus]	mRNA	0.567579	0.552186	0.53086	9.85972	9.06773	11.7186	0.053861	-4.21462	3.67152e-35	1.03553e-33	down	yes
SI65_05957	SI65_05957		gnl_WGS:JXNT_SI65_05957_T0	GO:0005575(cellular_component);GO:0008270(zinc ion binding);GO:0042800(histone methyltransferase activity (H3-K4 specific));GO:0051568(histone H3-K4 methylation);GO:1900376(regulation of secondary metabolite biosynthetic process)	NA	NA	NA		hypothetical protein SI65_05957 [Aspergillus cristatus]	mRNA	0.589506	0.668337	0.659184	8.30083	9.16024	9.8092	0.0702973	-3.83039	6.91612e-35	1.92933e-33	down	yes
SI65_05645	SI65_05645		gnl_WGS:JXNT_SI65_05645_T0	GO:0003674(molecular_function);GO:0005575(cellular_component);GO:0008150(biological_process)	NA	NA	NA		hypothetical protein SI65_05645 [Aspergillus cristatus]	mRNA	2.85393	1.91135	3.77217	44.7021	49.6047	64.4905	0.0537632	-4.21724	7.59677e-35	2.11343e-33	down	yes
SI65_04218	SI65_04218		gnl_WGS:JXNT_SI65_04218_T0	GO:0005215(transporter activity);GO:0016020(membrane);GO:0016021(integral component of membrane);GO:0022857(transmembrane transporter activity);GO:0055085(transmembrane transport)	NA	NA	NA		hypothetical protein SI65_04218 [Aspergillus cristatus]	mRNA	6.54802	7.41	5.46143	82.605	131.013	131.137	0.0563283	-4.15	1.07769e-34	2.95786e-33	down	yes
SI65_06401	SI65_06401		gnl_WGS:JXNT_SI65_06401_T0	GO:0003674(molecular_function);GO:0005575(cellular_component);GO:0008150(biological_process)	00860(Porphyrin and chlorophyll metabolism)	K00589	EC:2.1.1.107		hypothetical protein SI65_06401 [Aspergillus cristatus]	mRNA	4.52322	5.0178	4.99117	38.0079	45.7161	54.3178	0.105274	-3.24778	1.1345e-34	3.10541e-33	down	yes
SI65_03606	SI65_03606		gnl_WGS:JXNT_SI65_03606_T0	GO:0019239(deaminase activity)	NA	NA	NA		hypothetical protein SI65_03606 [Aspergillus cristatus]	mRNA	2.41908	1.59231	2.38385	32.263	60.2596	78.2812	0.0374421	-4.7392	1.51975e-34	4.11582e-33	down	yes
SI65_05334	SI65_05334		gnl_WGS:JXNT_SI65_05334_T0	GO:0003676(nucleic acid binding);GO:0004386(helicase activity);GO:0005524(ATP binding);GO:0005730(nucleolus);GO:0008026(ATP-dependent helicase activity);GO:0008150(biological_process)	NA	NA	NA		ATP-dependent RNA helicase drs1 [Aspergillus cristatus]	mRNA	0.292773	0.176446	0.201909	4.85057	5.36153	7.06804	0.0388381	-4.68638	1.65362e-34	4.45475e-33	down	yes
SI65_06404	SI65_06404		gnl_WGS:JXNT_SI65_06404_T0	GO:0000776(kinetochore);GO:0003674(molecular_function);GO:0005634(nucleus);GO:0007059(chromosome segregation);GO:0034508(centromere complex assembly);GO:0051301(cell division)	NA	NA	NA		hypothetical protein SI65_06404 [Aspergillus cristatus]	mRNA	0.262214	0.15313	0.242237	14.1986	18.9328	12.1972	0.014507	-6.10711	1.83132e-34	4.92047e-33	down	yes
SI65_06224	SI65_06224		gnl_WGS:JXNT_SI65_06224_T0	GO:0000742(karyogamy involved in conjugation with cellular fusion);GO:0000923(equatorial microtubule organizing center);GO:0003674(molecular_function);GO:0030989(dynein-driven meiotic oscillatory nuclear movement);GO:0031021(interphase microtubule organizing center);GO:0044732(mitotic spindle pole body);GO:0051415(microtubule nucleation by interphase microtubule organizing center);GO:0072766(cent…	NA	NA	NA		hypothetical protein SI65_06224 [Aspergillus cristatus]	mRNA	0.800845	0.844322	1.07351	7.96444	9.40498	12.9974	0.0895279	-3.48152	1.9912e-34	5.32204e-33	down	yes
SI65_09281	SI65_09281		gnl_WGS:JXNT_SI65_09281_T0	NA	NA	NA	NA		hypothetical protein SI65_09281 [Aspergillus cristatus]	mRNA	1.31516	0.763027	1.79887	32.1382	40.6021	68.3648	0.0274764	-5.18567	2.73416e-34	7.25085e-33	down	yes
SI65_02775	SI65_02775		gnl_WGS:JXNT_SI65_02775_T0	GO:0002183(cytoplasmic translational initiation);GO:0003743(translation initiation factor activity);GO:0005085(guanyl-nucleotide exchange factor activity);GO:0005829(cytosol);GO:0005851(eukaryotic translation initiation factor 2B complex)	03013(RNA transport)	K03241	NA		hypothetical protein SI65_02775 [Aspergillus cristatus]	mRNA	0.925752	0.987028	1.24914	16.5841	16.0593	32.1517	0.0487986	-4.35702	2.75799e-34	7.29511e-33	down	yes
SI65_07680	SI65_07680		gnl_WGS:JXNT_SI65_07680_T0	GO:0003674(molecular_function);GO:0005575(cellular_component);GO:0008150(biological_process)	NA	NA	NA		hypothetical protein SI65_07680 [Aspergillus cristatus]	mRNA	3.81701	2.49214	3.74352	230.589	132.245	130.601	0.0203728	-5.61721	3.16904e-34	8.36069e-33	down	yes
SI65_08078	SI65_08078		gnl_WGS:JXNT_SI65_08078_T0	GO:0003682(chromatin binding);GO:0005829(cytosol);GO:0006362(transcription elongation from RNA polymerase I promoter);GO:0006368(transcription elongation from RNA polymerase II promoter);GO:0016570(histone modification);GO:0016593(Cdc73/Paf1 complex);GO:0030447(filamentous growth);GO:0032968(positive regulation of transcription elongation from RNA polymerase II promoter);GO:0034402(recruitment of…	NA	NA	NA		hypothetical protein SI65_08078 [Aspergillus cristatus]	mRNA	0.520667	0.579151	1.07208	15.874	18.8889	22.8404	0.0377043	-4.72913	4.21889e-34	1.10448e-32	down	yes
SI65_06734	SI65_06734		gnl_WGS:JXNT_SI65_06734_T0	GO:0000404(heteroduplex DNA loop binding);GO:0000710(meiotic mismatch repair);GO:0000713(meiotic heteroduplex formation);GO:0003697(single-stranded DNA binding);GO:0005524(ATP binding);GO:0005739(mitochondrion);GO:0005829(cytosol);GO:0007131(reciprocal meiotic recombination);GO:0016887(ATPase activity);GO:0032139(dinucleotide insertion or deletion binding);GO:0032389(MutLalpha complex);GO:0044732…	03430(Mismatch repair)	K08734	NA		hypothetical protein SI65_06734 [Aspergillus cristatus]	mRNA	1.25072	1.40993	1.27727	12.1885	16.0541	18.5309	0.0841916	-3.57018	5.58391e-34	1.45068e-32	down	yes
SI65_03898	SI65_03898		gnl_WGS:JXNT_SI65_03898_T0	NA	NA	NA	NA		hypothetical protein SI65_03898 [Aspergillus cristatus]	mRNA	0.979275	1.83824	0.855288	62.8983	90.3321	58.7733	0.0173243	-5.85106	6.34315e-34	1.63132e-32	down	yes
SI65_07616	SI65_07616		gnl_WGS:JXNT_SI65_07616_T0	GO:0003674(molecular_function);GO:0005739(mitochondrion);GO:0008150(biological_process)	NA	NA	NA		hypothetical protein SI65_07616 [Aspergillus cristatus]	mRNA	2.01086	2.05967	2.16357	15.2429	20.5111	25.3304	0.102057	-3.29255	7.75799e-34	1.97037e-32	down	yes
SI65_02505	SI65_02505		gnl_WGS:JXNT_SI65_02505_T0	GO:0003674(molecular_function);GO:0005575(cellular_component);GO:0006511(ubiquitin-dependent protein catabolic process)	00860(Porphyrin and chlorophyll metabolism)	K01764	EC:4.4.1.17		hypothetical protein SI65_02505 [Aspergillus cristatus]	mRNA	3.56181	2.78119	2.87578	582.88	529.455	157.573	0.00725941	-7.10593	7.9169e-34	2.00574e-32	down	yes
SI65_00548	SI65_00548		gnl_WGS:JXNT_SI65_00548_T0	GO:0003674(molecular_function);GO:0005575(cellular_component);GO:0015074(DNA integration)	NA	NA	NA		hypothetical protein SI65_00548 [Aspergillus cristatus]	mRNA	1.04449	1.3436	1.55933	13.9266	14.9547	21.6054	0.0781873	-3.67692	8.54147e-34	2.15862e-32	down	yes
SI65_06138	SI65_06138		gnl_WGS:JXNT_SI65_06138_T0	NA	NA	NA	NA		hypothetical protein SI65_06138 [Aspergillus cristatus]	mRNA	0.371108	0.744164	0.660772	31.4203	36.3326	26.3824	0.0188669	-5.728	9.83912e-34	2.47432e-32	down	yes
SI65_04882	SI65_04882		gnl_WGS:JXNT_SI65_04882_T0	GO:0003674(molecular_function);GO:0005575(cellular_component);GO:0008150(biological_process)	NA	NA	NA		hypothetical protein SI65_04882 [Aspergillus cristatus]	mRNA	2.42574	2.80062	3.78635	33.4465	35.6101	43.3062	0.0802108	-3.64006	1.06754e-33	2.67803e-32	down	yes
SI65_08431	SI65_08431		gnl_WGS:JXNT_SI65_08431_T0	GO:0003676(nucleic acid binding);GO:0003677(DNA binding);GO:0004386(helicase activity);GO:0005524(ATP binding);GO:0005575(cellular_component);GO:0008150(biological_process);GO:0008270(zinc ion binding);GO:0016818(hydrolase activity, acting on acid anhydrides, in phosphorus-containing anhydrides)	00562(Inositol phosphate metabolism);04070(Phosphatidylinositol signaling system)	K13711	EC:2.7.1.67		hypothetical protein SI65_08431 [Aspergillus cristatus]	mRNA	2.35286	2.16249	2.69595	22.9646	28.211	27.4889	0.0916715	-3.44738	1.19814e-33	2.99095e-32	down	yes
SI65_08258	SI65_08258		gnl_WGS:JXNT_SI65_08258_T0	GO:0003729(mRNA binding);GO:0005730(nucleolus);GO:0005739(mitochondrion);GO:0009267(cellular response to starvation);GO:0030690(Noc1p-Noc2p complex);GO:0030691(Noc2p-Noc3p complex);GO:0035690(cellular response to drug);GO:0036170(filamentous growth of a population of unicellular organisms in response to starvation);GO:0036180(filamentous growth of a population of unicellular organisms in response…	NA	NA	NA		hypothetical protein SI65_08258 [Aspergillus cristatus]	mRNA	0.449917	0.179643	0.243208	11.9035	11.3715	13.9611	0.0234387	-5.41496	1.55582e-33	3.85557e-32	down	yes
SI65_10068	SI65_10068		gnl_WGS:JXNT_SI65_10068_T0	GO:0003824(catalytic activity);GO:0005575(cellular_component);GO:0008762(UDP-N-acetylmuramate dehydrogenase activity);GO:0016614(oxidoreductase activity, acting on CH-OH group of donors);GO:0050660(flavin adenine dinucleotide binding);GO:0055114(oxidation-reduction process)	00620(Pyruvate metabolism)	K00102	EC:1.1.2.4		hypothetical protein SI65_10068 [Aspergillus cristatus]	mRNA	1.02693	0.855168	1.15891	47.4255	55.4617	30.3625	0.0228219	-5.45344	2.07618e-33	5.09562e-32	down	yes
SI65_05007	SI65_05007		gnl_WGS:JXNT_SI65_05007_T0	GO:0005634(nucleus);GO:0005829(cytosol);GO:0016429(tRNA (adenine-N1-)-methyltransferase activity);GO:0030488(tRNA methylation);GO:0031515(tRNA (m1A) methyltransferase complex)	NA	NA	NA		tRNA (adenine(58)-N(1))-methyltransferase catalytic subunit trm61 [Aspergillus cristatus]	mRNA	0.816535	0.825207	0.75175	13.2327	15.946	14.5122	0.0547823	-4.19015	2.33676e-33	5.69411e-32	down	yes
SI65_05694	SI65_05694		gnl_WGS:JXNT_SI65_05694_T0	GO:0005847(mRNA cleavage and polyadenylation specificity factor complex);GO:0008150(biological_process);GO:0016787(hydrolase activity)	03015(mRNA surveillance pathway)	K14402	NA		hypothetical protein SI65_05694 [Aspergillus cristatus]	mRNA	0.648944	0.300977	0.564145	10.3697	13.9574	19.7128	0.0343794	-4.86231	2.7061e-33	6.53174e-32	down	yes
SI65_04844	SI65_04844		gnl_WGS:JXNT_SI65_04844_T0	GO:0000447(endonucleolytic cleavage in ITS1 to separate SSU-rRNA from 5.8S rRNA and LSU-rRNA from tricistronic rRNA transcript (SSU-rRNA, 5.8S rRNA, LSU-rRNA));GO:0000472(endonucleolytic cleavage to generate mature 5'-end of SSU-rRNA from (SSU-rRNA, 5.8S rRNA, LSU-rRNA));GO:0000480(endonucleolytic cleavage in 5'-ETS of tricistronic rRNA transcript (SSU-rRNA, 5.8S rRNA, LSU-rRNA));GO:0005730(nucle…	NA	NA	NA		hypothetical protein SI65_04844 [Aspergillus cristatus]	mRNA	0.292748	0.302328	0.396385	4.80221	4.87165	7.46983	0.0578324	-4.11198	2.85186e-33	6.85117e-32	down	yes
SI65_08244	SI65_08244		gnl_WGS:JXNT_SI65_08244_T0	GO:0005783(endoplasmic reticulum);GO:0020037(heme binding);GO:0032443(regulation of ergosterol biosynthetic process)	00790(Folate biosynthesis);00670(One carbon pool by folate)	K00287	EC:1.5.1.3		hypothetical protein SI65_08244 [Aspergillus cristatus]	mRNA	1.14061	0.855732	1.02122	17.7432	19.5791	20.7638	0.0519497	-4.26674	3.83699e-33	9.13187e-32	down	yes
SI65_10006	SI65_10006		gnl_WGS:JXNT_SI65_10006_T0	GO:0005575(cellular_component);GO:0008152(metabolic process);GO:0016491(oxidoreductase activity);GO:0071949(FAD binding)	00403(Indole diterpene alkaloid biosynthesis)	K18386	EC:1.14.13.-		hypothetical protein SI65_10006 [Aspergillus cristatus]	mRNA	3.04061	2.47564	2.56052	28.2069	34.9046	36.6958	0.0809235	-3.6273	5.11797e-33	1.2124e-31	down	yes
SI65_05807	SI65_05807		gnl_WGS:JXNT_SI65_05807_T0	GO:0003723(RNA binding);GO:0005575(cellular_component);GO:0006396(RNA processing)	03040(Spliceosome)	K12842	NA		hypothetical protein SI65_05807 [Aspergillus cristatus]	mRNA	1.16325	0.726162	0.761802	13.6834	16.9528	20.1584	0.0521947	-4.25995	5.41545e-33	1.27694e-31	down	yes
SI65_02804	SI65_02804		gnl_WGS:JXNT_SI65_02804_T0	GO:0003674(molecular_function);GO:0005829(cytosol);GO:0008150(biological_process)	NA	NA	NA		hypothetical protein SI65_02804 [Aspergillus cristatus]	mRNA	1.95127	1.42207	1.88804	19.1139	23.6733	38.6991	0.0645677	-3.95304	6.18549e-33	1.44187e-31	down	yes
SI65_07401	SI65_07401		gnl_WGS:JXNT_SI65_07401_T0	GO:0002939(tRNA N1-guanine methylation);GO:0005730(nucleolus);GO:0005737(cytoplasm);GO:0052905(tRNA (guanine(9)-N(1))-methyltransferase activity)	NA	NA	NA		tRNA (guanine(9)-N1)-methyltransferase [Aspergillus cristatus]	mRNA	0.144623	0.113683	0.352175	9.64785	10.5446	16.6132	0.0165866	-5.91384	6.93248e-33	1.605e-31	down	yes
SI65_08789	SI65_08789		gnl_WGS:JXNT_SI65_08789_T0	GO:0005575(cellular_component);GO:0008150(biological_process);GO:0008171(O-methyltransferase activity)	NA	NA	NA		hypothetical protein SI65_08789 [Aspergillus cristatus]	mRNA	42.0226	39.6873	44.2434	462.466	511.192	1018.61	0.063221	-3.98345	7.16533e-33	1.65142e-31	down	yes
SI65_08493	SI65_08493		gnl_WGS:JXNT_SI65_08493_T0	GO:0003674(molecular_function);GO:0005575(cellular_component);GO:0008150(biological_process)	03008(Ribosome biogenesis in eukaryotes)	K14546	NA		hypothetical protein SI65_08493 [Aspergillus cristatus]	mRNA	1.31498	0.845046	0.851072	23.2003	26.4936	24.7817	0.0404307	-4.62841	7.78513e-33	1.7822e-31	down	yes
SI65_04259	SI65_04259		gnl_WGS:JXNT_SI65_04259_T0	GO:0004747(ribokinase activity);GO:0005575(cellular_component);GO:0006014(D-ribose metabolic process)	00030(Pentose phosphate pathway)	K00852	EC:2.7.1.15		hypothetical protein SI65_04259 [Aspergillus cristatus]	mRNA	1.32184	0.993407	0.917659	18.9504	17.4277	29.2997	0.0492238	-4.3445	9.16111e-33	2.08783e-31	down	yes
SI65_09684	SI65_09684		gnl_WGS:JXNT_SI65_09684_T0	GO:0003674(molecular_function);GO:0005575(cellular_component);GO:0008150(biological_process)	NA	NA	NA		hypothetical protein SI65_09684 [Aspergillus cristatus]	mRNA	1.56383	1.49178	2.59037	28.6497	29.9915	50.5821	0.051692	-4.27391	9.43344e-33	2.14511e-31	down	yes
SI65_02181	SI65_02181		gnl_WGS:JXNT_SI65_02181_T0	GO:0005575(cellular_component);GO:0044262(cellular carbohydrate metabolic process);GO:0046912(transferase activity, transferring acyl groups, acyl groups converted into alkyl on transfer)	00020(Citrate cycle (TCA cycle));00630(Glyoxylate and dicarboxylate metabolism)	K01647	EC:2.3.3.1		hypothetical protein SI65_02181 [Aspergillus cristatus]	mRNA	1.53031	1.85248	1.30349	62.0958	41.885	46.2434	0.0311952	-5.00253	1.31364e-32	2.9739e-31	down	yes
SI65_07573	SI65_07573		gnl_WGS:JXNT_SI65_07573_T0	GO:0000271(polysaccharide biosynthetic process);GO:0004558(alpha-1,4-glucosidase activity);GO:0005788(endoplasmic reticulum lumen);GO:0006491(N-glycan processing);GO:0017177(glucosidase II complex)	04141(Protein processing in endoplasmic reticulum)	K08288	NA		hypothetical protein SI65_07573 [Aspergillus cristatus]	mRNA	2.05129	2.5803	2.13002	28.761	30.5316	32.555	0.0736178	-3.7638	1.339e-32	3.0246e-31	down	yes
SI65_08970	SI65_08970		gnl_WGS:JXNT_SI65_08970_T0	GO:0005506(iron ion binding);GO:0005575(cellular_component);GO:0009055(electron transfer activity);GO:0010124(phenylacetate catabolic process);GO:0018631(phenylacetate hydroxylase activity);GO:0020037(heme binding);GO:0042318(penicillin biosynthetic process);GO:0055114(oxidation-reduction process)	00360(Phenylalanine metabolism)	K10437	EC:1.14.14.54		hypothetical protein SI65_08970 [Aspergillus cristatus]	mRNA	4.7263	5.75328	5.81843	42.7362	47.1956	64.6821	0.105411	-3.2459	1.46633e-32	3.29763e-31	down	yes
SI65_00917	SI65_00917		gnl_WGS:JXNT_SI65_00917_T0	GO:0005739(mitochondrion);GO:0008152(metabolic process);GO:0016491(oxidoreductase activity)	00051(Fructose and mannose metabolism)	K17742	EC:1.1.1.289		hypothetical protein SI65_00917 [Aspergillus cristatus]	mRNA	58.9696	41.9544	53.421	1093.73	1500.28	981.814	0.0431635	-4.53404	1.72922e-32	3.85488e-31	down	yes
SI65_02321	SI65_02321		gnl_WGS:JXNT_SI65_02321_T0	GO:0003674(molecular_function);GO:0005575(cellular_component);GO:0008150(biological_process)	NA	NA	NA		hypothetical protein SI65_02321 [Aspergillus cristatus]	mRNA	3.48491	3.81013	4.94917	36.2976	39.9822	60.7324	0.0893658	-3.48413	1.81074e-32	4.01906e-31	down	yes
SI65_09482	SI65_09482		gnl_WGS:JXNT_SI65_09482_T0	GO:0003868(4-hydroxyphenylpyruvate dioxygenase activity);GO:0005575(cellular_component);GO:0006572(tyrosine catabolic process);GO:0009073(aromatic amino acid family biosynthetic process);GO:0042438(melanin biosynthetic process);GO:0055114(oxidation-reduction process)	00350(Tyrosine metabolism);00360(Phenylalanine metabolism);00130(Ubiquinone and other terpenoid-quinone biosynthesis)	K00457	EC:1.13.11.27		putative 4-hydroxyphenylpyruvate dioxygenase 1 [Aspergillus cristatus]	mRNA	0.702148	1.39598	1.24023	116.453	85.8051	52.1521	0.013122	-6.25187	3.03369e-32	6.70432e-31	down	yes
SI65_03818	SI65_03818		gnl_WGS:JXNT_SI65_03818_T0	GO:0000350(generation of catalytic spliceosome for second transesterification step);GO:0000974(Prp19 complex);GO:0003674(molecular_function);GO:0005829(cytosol);GO:0035690(cellular response to drug);GO:0071008(U2-type post-mRNA release spliceosomal complex)	03040(Spliceosome)	K12870	NA		Pre-mRNA-splicing factor isy1 [Aspergillus cristatus]	mRNA	1.22273	0.981622	1.35236	16.7339	21.1519	22.0137	0.0593781	-4.07393	4.10833e-32	9.02065e-31	down	yes
SI65_02952	SI65_02952		gnl_WGS:JXNT_SI65_02952_T0	GO:0005739(mitochondrion);GO:0006366(transcription by RNA polymerase II);GO:0016538(cyclin-dependent protein serine/threonine kinase regulator activity);GO:0070816(phosphorylation of RNA polymerase II C-terminal domain);GO:0070985(TFIIK complex)	03022(Basal transcription factors);03420(Nucleotide excision repair)	K06634	NA		hypothetical protein SI65_02952 [Aspergillus cristatus]	mRNA	0.244932	0.069214	0.413956	16.1108	20.5358	22.6658	0.0122757	-6.34805	4.41885e-32	9.68165e-31	down	yes
SI65_06494	SI65_06494		gnl_WGS:JXNT_SI65_06494_T0	GO:0005768(endosome);GO:0005829(cytosol);GO:0007584(response to nutrient);GO:0016579(protein deubiquitination);GO:0035800(deubiquitinase activator activity);GO:0036010(protein localization to endosome);GO:0043328(protein transport to vacuole involved in ubiquitin-dependent protein catabolic process via the multivesicular body sorting pathway);GO:0070676(intralumenal vesicle formation);GO:0071285(…	04144(Endocytosis)	K12200	NA		Vacuolar protein-sorting protein bro1 [Aspergillus cristatus]	mRNA	3.63947	4.24997	6.27426	129.556	217.172	122.99	0.0301536	-5.05153	5.21765e-32	1.1383e-30	down	yes
SI65_07228	SI65_07228		gnl_WGS:JXNT_SI65_07228_T0	GO:0003824(catalytic activity);GO:0005575(cellular_component);GO:0008152(metabolic process)	00270(Cysteine and methionine metabolism);00280(Valine, leucine and isoleucine degradation);00290(Valine, leucine and isoleucine biosynthesis);00770(Pantothenate and CoA biosynthesis)	K00826	EC:2.6.1.42		hypothetical protein SI65_07228 [Aspergillus cristatus]	mRNA	0.699833	0.576778	0.371987	61.3864	47.8012	27.6307	0.0120495	-6.37488	6.65258e-32	1.44517e-30	down	yes
SI65_06514	SI65_06514		gnl_WGS:JXNT_SI65_06514_T0	GO:0000166(nucleotide binding);GO:0005685(U1 snRNP);GO:0005829(cytosol);GO:0006397(mRNA processing)	NA	NA	NA		hypothetical protein SI65_06514 [Aspergillus cristatus]	mRNA	1.16669	0.79905	1.51486	16.7301	17.9629	27.6562	0.0558244	-4.16296	9.26704e-32	2.00459e-30	down	yes
SI65_07024	SI65_07024		gnl_WGS:JXNT_SI65_07024_T0	GO:0003674(molecular_function);GO:0005575(cellular_component);GO:0008150(biological_process)	NA	NA	NA		hypothetical protein SI65_07024 [Aspergillus cristatus]	mRNA	0.714355	1.1702	1.29296	21.3961	23.4119	45.9181	0.0350232	-4.83555	9.44488e-32	2.03874e-30	down	yes
SI65_05384	SI65_05384		gnl_WGS:JXNT_SI65_05384_T0	GO:0003959(NADPH dehydrogenase activity);GO:0005743(mitochondrial inner membrane);GO:0009847(spore germination);GO:0055114(oxidation-reduction process)	00190(Oxidative phosphorylation)	K03885	EC:1.6.99.3		hypothetical protein SI65_05384 [Aspergillus cristatus]	mRNA	4.11735	3.32687	3.80606	196.895	248.899	105.739	0.0203982	-5.61542	9.81025e-32	2.10869e-30	down	yes
SI65_08944	SI65_08944		gnl_WGS:JXNT_SI65_08944_T0	GO:0000151(ubiquitin ligase complex);GO:0000413(protein peptidyl-prolyl isomerization);GO:0003755(peptidyl-prolyl cis-trans isomerase activity);GO:0004842(ubiquitin-protein transferase activity);GO:0005634(nucleus);GO:0006457(protein folding);GO:0016567(protein ubiquitination)	04120(Ubiquitin mediated proteolysis)	K10598	EC:5.2.1.8		Peptidyl-prolyl cis-trans isomerase-like 2 [Aspergillus cristatus]	mRNA	0.359012	0.422341	0.384244	11.2013	12.6226	9.56272	0.0349121	-4.84013	1.08236e-31	2.32161e-30	down	yes
SI65_06184	SI65_06184		gnl_WGS:JXNT_SI65_06184_T0	GO:0000045(autophagosome assembly);GO:0000422(autophagy of mitochondrion);GO:0005634(nucleus);GO:0005829(cytosol);GO:0006501(C-terminal protein lipidation);GO:0006508(proteolysis);GO:0006612(protein targeting to membrane);GO:0009306(protein secretion);GO:0019786(Atg8-specific protease activity);GO:0032258(protein localization by the Cvt pathway);GO:0034727(piecemeal microautophagy of the nucleus)…	04138(Autophagy - yeast);04136(Autophagy - other eukaryotes)	K08342	EC:3.4.22.-		hypothetical protein SI65_06184 [Aspergillus cristatus]	mRNA	15.7563	13.398	15.7953	99.5899	133.554	173.654	0.110496	-3.17793	1.4182e-31	3.03559e-30	down	yes
SI65_04801	SI65_04801		gnl_WGS:JXNT_SI65_04801_T0	GO:0003674(molecular_function);GO:0005829(cytosol);GO:0008380(RNA splicing);GO:0046540(U4/U6 x U5 tri-snRNP complex)	03040(Spliceosome)	K12662	NA		hypothetical protein SI65_04801 [Aspergillus cristatus]	mRNA	0.401822	0.606767	0.502149	8.41196	8.95546	11.4418	0.0524394	-4.25321	1.45207e-31	3.10159e-30	down	yes
SI65_07770	SI65_07770		gnl_WGS:JXNT_SI65_07770_T0	GO:0003674(molecular_function);GO:0005575(cellular_component);GO:0008150(biological_process)	NA	NA	NA		hypothetical protein SI65_07770 [Aspergillus cristatus]	mRNA	1.08564	1.6561	1.44022	21.041	25.0809	24.4957	0.0592198	-4.07778	1.47306e-31	3.13987e-30	down	yes
SI65_04023	SI65_04023		gnl_WGS:JXNT_SI65_04023_T0	GO:0003674(molecular_function);GO:0005628(prospore membrane);GO:0031321(ascospore-type prospore assembly);GO:0099097(prospore membrane biogenesis)	NA	NA	NA		hypothetical protein SI65_04023 [Aspergillus cristatus]	mRNA	6.70462	6.46501	5.81917	56.595	65.5655	71.697	0.0979523	-3.35178	1.80585e-31	3.84119e-30	down	yes
SI65_01129	SI65_01129		gnl_WGS:JXNT_SI65_01129_T0	GO:0003674(molecular_function);GO:0005783(endoplasmic reticulum);GO:0006888(ER to Golgi vesicle-mediated transport);GO:0030134(COPII-coated ER to Golgi transport vesicle)	NA	NA	NA		Prenylated Rab acceptor 1 [Aspergillus cristatus]	mRNA	6.8289	7.8701	12.6719	130.113	142.702	222.008	0.0553144	-4.1762	1.96354e-31	4.16794e-30	down	yes
SI65_09973	SI65_09973		gnl_WGS:JXNT_SI65_09973_T0	GO:0003676(nucleic acid binding);GO:0003723(RNA binding);GO:0003964(RNA-directed DNA polymerase activity);GO:0004523(RNA-DNA hybrid ribonuclease activity);GO:0005575(cellular_component);GO:0006278(RNA-dependent DNA biosynthetic process)	NA	NA	NA		hypothetical protein SI65_09973 [Aspergillus cristatus]	mRNA	0.277429	0.243796	0.378001	12.5574	21.7093	9.83735	0.0203887	-5.61608	2.46967e-31	5.22057e-30	down	yes
SI65_07406	SI65_07406		gnl_WGS:JXNT_SI65_07406_T0	NA	NA	NA	NA		hypothetical protein SI65_07406 [Aspergillus cristatus]	mRNA	1.49244	1.00985	1.31692	22.2993	30.704	51.5924	0.036514	-4.77541	2.61714e-31	5.51318e-30	down	yes
SI65_09602	SI65_09602		gnl_WGS:JXNT_SI65_09602_T0	GO:0004175(endopeptidase activity);GO:0006627(protein processing involved in protein targeting to mitochondrion);GO:0008236(serine-type peptidase activity);GO:0042720(mitochondrial inner membrane peptidase complex)	03060(Protein export)	K09648	EC:3.4.21.-		hypothetical protein SI65_09602 [Aspergillus cristatus]	mRNA	0.159722	0.111467	0.270045	7.97416	9.13189	13.2762	0.0178142	-5.81083	2.61889e-31	5.51318e-30	down	yes
SI65_00920	SI65_00920		gnl_WGS:JXNT_SI65_00920_T0	GO:0003674(molecular_function);GO:0005575(cellular_component);GO:0008150(biological_process)	NA	NA	NA		hypothetical protein SI65_00920 [Aspergillus cristatus]	mRNA	1.03915	0.755181	0.899948	8.06576	10.5403	12.8118	0.0857563	-3.54361	2.89241e-31	6.06396e-30	down	yes
SI65_06237	SI65_06237		gnl_WGS:JXNT_SI65_06237_T0	GO:0003674(molecular_function);GO:0005575(cellular_component);GO:0008150(biological_process)	NA	NA	NA		hypothetical protein SI65_06237 [Aspergillus cristatus]	mRNA	0.083088	0.164972	0.155217	6.22294	6.64532	11.8035	0.0163457	-5.93494	2.97866e-31	6.232e-30	down	yes
SI65_01764	SI65_01764		gnl_WGS:JXNT_SI65_01764_T0	GO:0003993(acid phosphatase activity);GO:0005576(extracellular region);GO:0008150(biological_process)	00562(Inositol phosphate metabolism)	K01083	EC:3.1.3.8		hypothetical protein SI65_01764 [Aspergillus cristatus]	mRNA	0.272834	0.46614	0.442735	7.70961	11.8813	11.8049	0.0376391	-4.73162	4.58982e-31	9.48625e-30	down	yes
SI65_02989	SI65_02989		gnl_WGS:JXNT_SI65_02989_T0	GO:0003674(molecular_function);GO:0005634(nucleus);GO:0005739(mitochondrion);GO:0005829(cytosol);GO:0008150(biological_process)	NA	NA	NA		Electron transfer flavoprotein subunit beta [Aspergillus cristatus]	mRNA	2.16136	1.70476	1.25684	35.1725	32.3668	44.042	0.0459123	-4.44498	4.81844e-31	9.9186e-30	down	yes
SI65_09323	SI65_09323		gnl_WGS:JXNT_SI65_09323_T0	GO:0000956(nuclear-transcribed mRNA catabolic process);GO:0004521(endoribonuclease activity);GO:0004674(protein serine/threonine kinase activity);GO:0005524(ATP binding);GO:0005634(nucleus);GO:0006020(inositol metabolic process);GO:0007163(establishment or maintenance of cell polarity);GO:0009405(pathogenesis);GO:0030176(integral component of endoplasmic reticulum membrane);GO:0031505(fungal-type…	04141(Protein processing in endoplasmic reticulum)	K08852	EC:2.7.11.1;EC:3.1.26.-		hypothetical protein SI65_09323 [Aspergillus cristatus]	mRNA	6.40856	5.93194	7.48156	49.5935	58.4607	61.9843	0.116574	-3.10068	7.01902e-31	1.43616e-29	down	yes
SI65_05771	SI65_05771		gnl_WGS:JXNT_SI65_05771_T0	GO:0005506(iron ion binding);GO:0005575(cellular_component);GO:0009055(electron transfer activity);GO:0016705(oxidoreductase activity, acting on paired donors, with incorporation or reduction of molecular oxygen);GO:0020037(heme binding);GO:0055114(oxidation-reduction process)	00010(Glycolysis / Gluconeogenesis);00680(Methane metabolism);00071(Fatty acid degradation);00350(Tyrosine metabolism)	K00121	EC:1.1.1.284;EC:1.1.1.1		hypothetical protein SI65_05771 [Aspergillus cristatus]	mRNA	20.5528	17.765	23.4195	344.223	261.515	310.257	0.0673992	-3.89112	8.51142e-31	1.73111e-29	down	yes
SI65_08126	SI65_08126		gnl_WGS:JXNT_SI65_08126_T0	GO:0000909(sporocarp development involved in sexual reproduction);GO:0003674(molecular_function);GO:0005575(cellular_component);GO:0009847(spore germination);GO:0030436(asexual sporulation);GO:0030448(hyphal growth)	NA	NA	NA		hypothetical protein SI65_08126 [Aspergillus cristatus]	mRNA	2.13823	1.97866	3.02176	33.3975	76.7098	84.8286	0.0366205	-4.7712	9.78514e-31	1.98227e-29	down	yes
SI65_09646	SI65_09646		gnl_WGS:JXNT_SI65_09646_T0	GO:0003674(molecular_function);GO:0005575(cellular_component);GO:0008150(biological_process)	NA	NA	NA		hypothetical protein SI65_09646 [Aspergillus cristatus]	mRNA	1.14008	0.888461	1.00662	12.6655	14.4369	25.0335	0.0582164	-4.10243	9.90439e-31	2.00245e-29	down	yes
SI65_02777	SI65_02777		gnl_WGS:JXNT_SI65_02777_T0	GO:0000124(SAGA complex);GO:0003712(transcription cofactor activity);GO:0008150(biological_process)	NA	NA	NA		hypothetical protein SI65_02777 [Aspergillus cristatus]	mRNA	0.599968	0.477084	0.935104	14.718	11.3819	18.592	0.0450229	-4.4732	1.22403e-30	2.4601e-29	down	yes
SI65_07934	SI65_07934		gnl_WGS:JXNT_SI65_07934_T0	GO:0005575(cellular_component);GO:0015343(siderophore transmembrane transporter activity);GO:0019290(siderophore biosynthetic process)	NA	NA	NA		hypothetical protein SI65_07934 [Aspergillus cristatus]	mRNA	0.376686	0.503548	1.01734	27.5651	35.1613	24.736	0.0216958	-5.52644	1.26428e-30	2.53601e-29	down	yes
SI65_09833	SI65_09833		gnl_WGS:JXNT_SI65_09833_T0	GO:0000070(mitotic sister chromatid segregation);GO:0004842(ubiquitin-protein transferase activity);GO:0005634(nucleus);GO:0005829(cytosol);GO:0008270(zinc ion binding)	NA	NA	NA		hypothetical protein SI65_09833 [Aspergillus cristatus]	mRNA	1.88725	2.35282	3.08083	29.786	44.739	42.378	0.0626237	-3.99715	1.46388e-30	2.92489e-29	down	yes
SI65_02648	SI65_02648		gnl_WGS:JXNT_SI65_02648_T0	GO:0003824(catalytic activity);GO:0005575(cellular_component);GO:0016740(transferase activity);GO:0019748(secondary metabolic process)	01059(Biosynthesis of enediyne antibiotics)	K15320	EC:2.3.1.165		6-methylsalicylic acid synthase [Aspergillus cristatus]	mRNA	0.850067	0.931655	1.05924	11.4594	15.9387	30.3662	0.049182	-4.34573	1.47061e-30	2.9326e-29	down	yes
SI65_01003	SI65_01003		gnl_WGS:JXNT_SI65_01003_T0	GO:0005730(nucleolus);GO:0005737(cytoplasm);GO:0008150(biological_process);GO:0051087(chaperone binding)	NA	NA	NA		hypothetical protein SI65_01003 [Aspergillus cristatus]	mRNA	1.85204	1.65564	1.71953	20.8339	18.1989	25.5147	0.0809823	-3.62625	1.62931e-30	3.23643e-29	down	yes
SI65_08219	SI65_08219		gnl_WGS:JXNT_SI65_08219_T0	NA	NA	NA	NA		hypothetical protein SI65_08219 [Aspergillus cristatus]	mRNA	34.0469	26.3932	27.4362	247.724	286.818	432.702	0.0908523	-3.46033	1.72918e-30	3.42814e-29	down	yes
SI65_04777	SI65_04777		gnl_WGS:JXNT_SI65_04777_T0	GO:0000447(endonucleolytic cleavage in ITS1 to separate SSU-rRNA from 5.8S rRNA and LSU-rRNA from tricistronic rRNA transcript (SSU-rRNA, 5.8S rRNA, LSU-rRNA));GO:0004540(ribonuclease activity);GO:0005575(cellular_component);GO:1905267(endonucleolytic cleavage involved in tRNA processing)	03013(RNA transport);03008(Ribosome biogenesis in eukaryotes)	K03539	EC:3.1.26.5		hypothetical protein SI65_04777 [Aspergillus cristatus]	mRNA	0.496559	0.582757	0.408799	15.2254	16.8215	13.9889	0.0323252	-4.9512	1.82341e-30	3.60097e-29	down	yes
SI65_02617	SI65_02617		gnl_WGS:JXNT_SI65_02617_T0	GO:0004596(peptide alpha-N-acetyltransferase activity);GO:0005634(nucleus);GO:0005829(cytosol);GO:0016573(histone acetylation);GO:0017198(N-terminal peptidyl-serine acetylation);GO:0018002(N-terminal peptidyl-glutamic acid acetylation);GO:0022626(cytosolic ribosome);GO:0031415(NatA complex);GO:0061606(N-terminal protein amino acid propionylation);GO:1990189(peptide-serine-N-acetyltransferase acti…	NA	NA	NA		hypothetical protein SI65_02617 [Aspergillus cristatus]	mRNA	0.748329	0.313796	0.276862	20.9903	23.1281	45.7509	0.0148993	-6.06861	1.92448e-30	3.79323e-29	down	yes
SI65_06626	SI65_06626		gnl_WGS:JXNT_SI65_06626_T0	GO:0005635(nuclear envelope);GO:0005783(endoplasmic reticulum);GO:0008152(metabolic process);GO:0016491(oxidoreductase activity)	NA	NA	NA		hypothetical protein SI65_06626 [Aspergillus cristatus]	mRNA	0.198756	0.293232	0.133166	69.1149	36.3586	18.7663	0.00503183	-7.6347	1.94563e-30	3.82754e-29	down	yes
SI65_00103	SI65_00103		gnl_WGS:JXNT_SI65_00103_T0	GO:0005085(guanyl-nucleotide exchange factor activity);GO:0005730(nucleolus);GO:0005829(cytosol);GO:0005844(polysome);GO:0030687(preribosome, large subunit precursor);GO:0042256(mature ribosome assembly)	03008(Ribosome biogenesis in eukaryotes)	K14574	NA		hypothetical protein SI65_00103 [Aspergillus cristatus]	mRNA	0.899919	0.619395	1.17256	58.4885	39.9322	32.1148	0.0206218	-5.59969	2.11275e-30	4.14034e-29	down	yes
SI65_05540	SI65_05540		gnl_WGS:JXNT_SI65_05540_T0	GO:0005215(transporter activity);GO:0015205(nucleobase transmembrane transporter activity);GO:0015851(nucleobase transport);GO:0016020(membrane);GO:0016021(integral component of membrane);GO:0055085(transmembrane transport)	NA	NA	NA		hypothetical protein SI65_05540 [Aspergillus cristatus]	mRNA	4.05972	4.53328	5.23536	32.849	39.6019	54.7905	0.108678	-3.20187	2.29814e-30	4.48642e-29	down	yes
SI65_02879	SI65_02879		gnl_WGS:JXNT_SI65_02879_T0	GO:0003674(molecular_function);GO:0005575(cellular_component);GO:0008150(biological_process)	NA	NA	NA		hypothetical protein SI65_02879 [Aspergillus cristatus]	mRNA	3.06302	2.7014	4.47052	49.5088	50.6744	57.0916	0.0650768	-3.94171	2.31099e-30	4.49553e-29	down	yes
SI65_03771	SI65_03771		gnl_WGS:JXNT_SI65_03771_T0	GO:0003674(molecular_function);GO:0005575(cellular_component);GO:0008150(biological_process)	NA	NA	NA		hypothetical protein SI65_03771 [Aspergillus cristatus]	mRNA	0.59671	0.253214	0.314404	10.5748	12.1493	19.4213	0.0276265	-5.1778	2.35815e-30	4.57732e-29	down	yes
SI65_03915	SI65_03915		gnl_WGS:JXNT_SI65_03915_T0	GO:0003674(molecular_function);GO:0005575(cellular_component);GO:0008150(biological_process)	00020(Citrate cycle (TCA cycle));00190(Oxidative phosphorylation)	K00234	EC:1.3.5.1		hypothetical protein SI65_03915 [Aspergillus cristatus]	mRNA	0.846579	0.844553	1.39537	20.0332	17.2335	25.3103	0.0493233	-4.34159	2.40486e-30	4.65913e-29	down	yes
SI65_04782	SI65_04782		gnl_WGS:JXNT_SI65_04782_T0	NA	NA	NA	NA		hypothetical protein SI65_04782 [Aspergillus cristatus]	mRNA	0.624988	0.462707	1.13935	28.1419	32.2003	25.66	0.0258952	-5.27117	3.25837e-30	6.25337e-29	down	yes
SI65_01545	SI65_01545		gnl_WGS:JXNT_SI65_01545_T0	GO:0000131(incipient cellular bud site);GO:0000145(exocyst);GO:0001411(hyphal tip);GO:0001927(exocyst assembly);GO:0005546(phosphatidylinositol-4,5-bisphosphate binding);GO:0005628(prospore membrane);GO:0005886(plasma membrane);GO:0005934(cellular bud tip);GO:0005935(cellular bud neck);GO:0006893(Golgi to plasma membrane transport);GO:0017049(GTP-Rho binding);GO:0030287(cell wall-bounded periplas…	NA	NA	NA		hypothetical protein SI65_01545 [Aspergillus cristatus]	mRNA	1.12898	1.00421	1.45057	14.784	18.066	15.9583	0.0734251	-3.76758	4.11528e-30	7.85365e-29	down	yes
SI65_06703	SI65_06703		gnl_WGS:JXNT_SI65_06703_T0	GO:0000124(SAGA complex);GO:0003682(chromatin binding);GO:0005669(transcription factor TFIID complex);GO:0005829(cytosol);GO:0016573(histone acetylation);GO:0046695(SLIK (SAGA-like) complex);GO:0051123(RNA polymerase II transcriptional preinitiation complex assembly)	03022(Basal transcription factors)	K03134	NA		hypothetical protein SI65_06703 [Aspergillus cristatus]	mRNA	0.26754	0.460327	0.040358	30.6243	34.3201	37.2121	0.00752008	-7.05504	4.13704e-30	7.88043e-29	down	yes
SI65_06259	SI65_06259		gnl_WGS:JXNT_SI65_06259_T0	GO:0003674(molecular_function);GO:0005829(cytosol);GO:0008150(biological_process)	NA	NA	NA		hypothetical protein SI65_06259 [Aspergillus cristatus]	mRNA	1.63115	2.27241	2.98836	45.5136	42.9186	43.4409	0.0522616	-4.2581	5.20377e-30	9.85723e-29	down	yes
SI65_10082	SI65_10082		gnl_WGS:JXNT_SI65_10082_T0	GO:0000166(nucleotide binding);GO:0003676(nucleic acid binding);GO:0005575(cellular_component);GO:0008150(biological_process)	03013(RNA transport);03015(mRNA surveillance pathway)	K14328	NA		hypothetical protein SI65_10082 [Aspergillus cristatus]	mRNA	0.225158	0.45316	0.412109	15.452	11.8592	12.6752	0.0272699	-5.19655	6.05791e-30	1.14117e-28	down	yes
SI65_07344	SI65_07344		gnl_WGS:JXNT_SI65_07344_T0	GO:0004499(N,N-dimethylaniline monooxygenase activity);GO:0005575(cellular_component);GO:0050660(flavin adenine dinucleotide binding);GO:0050661(NADP binding);GO:0055114(oxidation-reduction process)	NA	NA	NA		hypothetical protein SI65_07344 [Aspergillus cristatus]	mRNA	0.06436	0.186527	0.206465	6.10282	7.39759	11.6805	0.0181626	-5.78288	7.88703e-30	1.48027e-28	down	yes
SI65_04441	SI65_04441		gnl_WGS:JXNT_SI65_04441_T0	GO:0003674(molecular_function);GO:0005575(cellular_component);GO:0008150(biological_process)	NA	NA	NA		hypothetical protein SI65_04441 [Aspergillus cristatus]	mRNA	1.08767	1.32374	1.21156	249.804	268.07	55.9848	0.00631334	-7.30738	8.7302e-30	1.63251e-28	down	yes
SI65_03183	SI65_03183		gnl_WGS:JXNT_SI65_03183_T0	GO:0003674(molecular_function);GO:0005575(cellular_component);GO:0008150(biological_process)	NA	NA	NA		hypothetical protein SI65_03183 [Aspergillus cristatus]	mRNA	0.97042	1.07679	1.45216	13.0983	16.5916	21.732	0.068052	-3.87722	9.82734e-30	1.82763e-28	down	yes
SI65_05433	SI65_05433		gnl_WGS:JXNT_SI65_05433_T0	GO:0003676(nucleic acid binding);GO:0003677(DNA binding);GO:0004386(helicase activity);GO:0005524(ATP binding);GO:0005575(cellular_component);GO:0008150(biological_process)	NA	NA	NA		hypothetical protein SI65_05433 [Aspergillus cristatus]	mRNA	0.505405	0.847324	0.802111	9.27327	12.2922	14.7899	0.0592716	-4.07652	1.04633e-29	1.94236e-28	down	yes
SI65_09803	SI65_09803		gnl_WGS:JXNT_SI65_09803_T0	GO:0003674(molecular_function);GO:0005575(cellular_component);GO:0008150(biological_process)	NA	NA	NA		hypothetical protein SI65_09803 [Aspergillus cristatus]	mRNA	8.30564	7.45685	10.3437	69.9928	84.8869	115.429	0.0965791	-3.37215	1.09246e-29	2.02432e-28	down	yes
SI65_05688	SI65_05688		gnl_WGS:JXNT_SI65_05688_T0	GO:0003674(molecular_function);GO:0005794(Golgi apparatus);GO:0008150(biological_process)	NA	NA	NA		hypothetical protein SI65_05688 [Aspergillus cristatus]	mRNA	0.638063	0.626266	0.462607	16.2974	11.287	16.3801	0.0392802	-4.67005	1.10285e-29	2.03987e-28	down	yes
SI65_02231	SI65_02231		gnl_WGS:JXNT_SI65_02231_T0	GO:0003824(catalytic activity);GO:0005575(cellular_component);GO:0008152(metabolic process)	NA	NA	NA		hypothetical protein SI65_02231 [Aspergillus cristatus]	mRNA	0.17888	1.0967	0.701263	60.6893	55.904	78.2584	0.0101454	-6.62304	1.18518e-29	2.18818e-28	down	yes
SI65_00780	SI65_00780		gnl_WGS:JXNT_SI65_00780_T0	GO:0003674(molecular_function);GO:0005575(cellular_component);GO:0008150(biological_process)	NA	NA	NA		hypothetical protein SI65_00780 [Aspergillus cristatus]	mRNA	30.4873	34.6927	34.7326	210.676	276.741	369.907	0.11654	-3.1011	1.37196e-29	2.52846e-28	down	yes
SI65_03667	SI65_03667		gnl_WGS:JXNT_SI65_03667_T0	GO:0000768(syncytium formation by plasma membrane fusion);GO:0003674(molecular_function);GO:0005575(cellular_component);GO:0006997(nucleus organization);GO:0007005(mitochondrion organization);GO:0007097(nuclear migration);GO:0009847(spore germination)	NA	NA	NA		Nuclear distribution protein nudE [Aspergillus cristatus]	mRNA	2.86583	3.21943	3.14364	22.0577	26.5751	30.7435	0.116268	-3.10448	2.02799e-29	3.71544e-28	down	yes
SI65_00712	SI65_00712		gnl_WGS:JXNT_SI65_00712_T0	GO:0000812(Swr1 complex);GO:0003674(molecular_function);GO:0005829(cytosol);GO:0006281(DNA repair);GO:0006348(chromatin silencing at telomere);GO:0035267(NuA4 histone acetyltransferase complex);GO:0043486(histone exchange)	NA	NA	NA		Protein AF-9 [Aspergillus cristatus]	mRNA	1.03115	0.616747	0.980005	16.0094	16.1641	20.0679	0.0503031	-4.31321	2.27282e-29	4.13646e-28	down	yes
SI65_03569	SI65_03569		gnl_WGS:JXNT_SI65_03569_T0	GO:0003676(nucleic acid binding);GO:0004386(helicase activity);GO:0005524(ATP binding);GO:0005575(cellular_component);GO:0008026(ATP-dependent helicase activity);GO:0008150(biological_process)	03040(Spliceosome)	K12813	EC:3.6.4.13		Pre-mRNA-splicing factor ATP-dependent RNA helicase-like protein cdc28 [Aspergillus cristatus]	mRNA	0.394388	0.361217	0.23452	10.3568	8.89736	8.66939	0.0354584	-4.81773	2.34039e-29	4.25185e-28	down	yes
SI65_00390	SI65_00390		gnl_WGS:JXNT_SI65_00390_T0	GO:0003676(nucleic acid binding);GO:0005575(cellular_component);GO:0008150(biological_process);GO:0008270(zinc ion binding)	03018(RNA degradation)	K12597	NA		hypothetical protein SI65_00390 [Aspergillus cristatus]	mRNA	1.64971	1.34766	1.57965	13.764	17.1797	18.0643	0.0933933	-3.42054	2.38927e-29	4.33294e-28	down	yes
SI65_07071	SI65_07071		gnl_WGS:JXNT_SI65_07071_T0	GO:0003674(molecular_function);GO:0005575(cellular_component);GO:0008150(biological_process)	NA	NA	NA		hypothetical protein SI65_07071 [Aspergillus cristatus]	mRNA	0.378072	0.311737	0.379701	4.61227	6.59559	6.23639	0.0613102	-4.02773	2.62844e-29	4.74141e-28	down	yes
SI65_02209	SI65_02209		gnl_WGS:JXNT_SI65_02209_T0	GO:0005622(intracellular);GO:0016614(oxidoreductase activity, acting on CH-OH group of donors);GO:0050660(flavin adenine dinucleotide binding);GO:0055114(oxidation-reduction process);GO:0070787(conidiophore development)	00260(Glycine, serine and threonine metabolism)	K00108	EC:1.1.99.1		hypothetical protein SI65_02209 [Aspergillus cristatus]	mRNA	2.55629	2.47241	2.79996	33.6752	39.0488	86.1391	0.0492793	-4.34287	2.67654e-29	4.81967e-28	down	yes
SI65_08014	SI65_08014		gnl_WGS:JXNT_SI65_08014_T0	GO:0003674(molecular_function);GO:0005575(cellular_component);GO:0008150(biological_process)	NA	NA	NA		hypothetical protein EURHEDRAFT_409731 [Aspergillus ruber CBS 135680]	mRNA	6.19245	4.21635	3.03016	85.8551	146.642	155.097	0.0346727	-4.85005	2.93935e-29	5.27429e-28	down	yes
SI65_04765	SI65_04765		gnl_WGS:JXNT_SI65_04765_T0	GO:0003674(molecular_function);GO:0005575(cellular_component);GO:0008150(biological_process)	NA	NA	NA		hypothetical protein SI65_04765 [Aspergillus cristatus]	mRNA	3.85619	2.94487	3.2608	27.4097	37.4287	46.2634	0.0905644	-3.46491	2.9474e-29	5.27946e-28	down	yes
SI65_05218	SI65_05218		gnl_WGS:JXNT_SI65_05218_T0	GO:0000139(Golgi membrane);GO:0006886(intracellular protein transport);GO:0006888(ER to Golgi vesicle-mediated transport);GO:0012507(ER to Golgi transport vesicle membrane);GO:0035493(SNARE complex assembly);GO:0048211(Golgi vesicle docking);GO:0048280(vesicle fusion with Golgi apparatus)	NA	NA	NA		hypothetical protein SI65_05218 [Aspergillus cristatus]	mRNA	2.5416	2.35945	2.31931	16.8188	22.0517	30.1316	0.10464	-3.2565	3.05575e-29	5.46397e-28	down	yes
SI65_04741	SI65_04741		gnl_WGS:JXNT_SI65_04741_T0	GO:0003674(molecular_function);GO:0005575(cellular_component);GO:0008150(biological_process)	NA	NA	NA		hypothetical protein SI65_04741 [Aspergillus cristatus]	mRNA	0.312804	0.311939	0.294203	46.9792	27.0551	17.6093	0.0100274	-6.63991	3.08186e-29	5.50102e-28	down	yes
SI65_01543	SI65_01543		gnl_WGS:JXNT_SI65_01543_T0	GO:0005575(cellular_component);GO:0008150(biological_process);GO:0016787(hydrolase activity)	NA	NA	NA		hypothetical protein SI65_01543 [Aspergillus cristatus]	mRNA	1.93995	1.18628	2.08377	22.7591	33.7665	46.6167	0.0505127	-4.30721	3.82152e-29	6.80937e-28	down	yes
SI65_01640	SI65_01640		gnl_WGS:JXNT_SI65_01640_T0	GO:0003674(molecular_function);GO:0008150(biological_process);GO:0010494(cytoplasmic stress granule);GO:0016282(eukaryotic 43S preinitiation complex);GO:0071540(eukaryotic translation initiation factor 3 complex, eIF3e);GO:0071541(eukaryotic translation initiation factor 3 complex, eIF3m)	03013(RNA transport)	K03254	NA		Eukaryotic translation initiation factor 3 subunit A [Aspergillus cristatus]	mRNA	4.30413	5.70489	6.0664	44.6382	55.9597	82.112	0.0879833	-3.50663	4.38292e-29	7.7961e-28	down	yes
SI65_02667	SI65_02667		gnl_WGS:JXNT_SI65_02667_T0	GO:0003674(molecular_function);GO:0005575(cellular_component);GO:0008150(biological_process)	NA	NA	NA		hypothetical protein SI65_02667 [Aspergillus cristatus]	mRNA	0.290487	0.523526	0.332878	8.8526	13.2197	29.7912	0.0221136	-5.49892	5.62131e-29	9.9469e-28	down	yes
SI65_07749	SI65_07749		gnl_WGS:JXNT_SI65_07749_T0	GO:0003677(DNA binding);GO:0005730(nucleolus);GO:0006348(chromatin silencing at telomere);GO:0006351(transcription, DNA-templated);GO:0030702(chromatin silencing at centromere);GO:0072686(mitotic spindle)	NA	NA	NA		Transcription factor iws1 [Aspergillus cristatus]	mRNA	3.33584	4.28923	3.22682	60.3118	56.3031	56.4724	0.0626961	-3.99548	7.18549e-29	1.26489e-27	down	yes
SI65_05827	SI65_05827		gnl_WGS:JXNT_SI65_05827_T0	GO:0003674(molecular_function);GO:0005575(cellular_component);GO:0008150(biological_process)	NA	NA	NA		hypothetical protein SI65_05827 [Aspergillus cristatus]	mRNA	0.089743	0.098186	0.109744	2.73326	4.77201	5.33162	0.0231889	-5.43042	7.2927e-29	1.28156e-27	down	yes
SI65_00186	SI65_00186		gnl_WGS:JXNT_SI65_00186_T0	GO:0003674(molecular_function);GO:0005575(cellular_component);GO:0008150(biological_process)	00500(Starch and sucrose metabolism)	K01210	EC:3.2.1.58		hypothetical protein SI65_00186 [Aspergillus cristatus]	mRNA	20.3334	21.9925	24.2437	391.168	517.953	330.703	0.0536927	-4.21913	8.74331e-29	1.52605e-27	down	yes
SI65_00888	SI65_00888		gnl_WGS:JXNT_SI65_00888_T0	GO:0004771(sterol esterase activity);GO:0004806(triglyceride lipase activity);GO:0005737(cytoplasm);GO:0005811(lipid droplet);GO:0006642(triglyceride mobilization);GO:0006644(phospholipid metabolic process);GO:0007114(cell budding);GO:0019433(triglyceride catabolic process);GO:0042171(lysophosphatidic acid acyltransferase activity);GO:0047499(calcium-independent phospholipase A2 activity)	00100(Steroid biosynthesis);00561(Glycerolipid metabolism);00564(Glycerophospholipid metabolism);00565(Ether lipid metabolism);00590(Arachidonic acid metabolism);00591(Linoleic acid metabolism);00592(alpha-Linolenic acid metabolism)	K14674	EC:3.1.1.3;EC:3.1.1.13		hypothetical protein SI65_00888 [Aspergillus cristatus]	mRNA	6.88764	5.32581	8.16054	62.6817	70.4064	77.4084	0.0967902	-3.369	8.74376e-29	1.52605e-27	down	yes
SI65_05311	SI65_05311		gnl_WGS:JXNT_SI65_05311_T0	GO:0003674(molecular_function);GO:0005575(cellular_component);GO:0008150(biological_process)	04138(Autophagy - yeast)	K20177	NA		hypothetical protein SI65_05311 [Aspergillus cristatus]	mRNA	0.792405	0.995041	1.27731	10.987	14.1645	22.7421	0.0639909	-3.96599	9.57377e-29	1.65956e-27	down	yes
SI65_06299	SI65_06299		gnl_WGS:JXNT_SI65_06299_T0	GO:0003674(molecular_function);GO:0005634(nucleus);GO:0005758(mitochondrial intermembrane space);GO:0005829(cytosol);GO:0009060(aerobic respiration);GO:0044114(development of symbiont in host)	NA	NA	NA		hypothetical protein SI65_06299 [Aspergillus cristatus]	mRNA	31.7245	37.5466	23.2404	2318.42	2574.77	985.984	0.0157354	-5.98984	9.81802e-29	1.69902e-27	down	yes
SI65_05633	SI65_05633		gnl_WGS:JXNT_SI65_05633_T0	GO:0003980(UDP-glucose:glycoprotein glucosyltransferase activity);GO:0005509(calcium ion binding);GO:0005537(mannose binding);GO:0005575(cellular_component);GO:0006486(protein glycosylation);GO:0051787(misfolded protein binding);GO:0071712(ER-associated misfolded protein catabolic process);GO:0097359(UDP-glucosylation)	04141(Protein processing in endoplasmic reticulum)	K11718	EC:2.4.1.-		hypothetical protein SI65_05633 [Aspergillus cristatus]	mRNA	0.249091	0.200949	0.592218	11.2715	12.797	14.2006	0.0272349	-5.1984	1.03001e-28	1.77641e-27	down	yes
SI65_09678	SI65_09678		gnl_WGS:JXNT_SI65_09678_T0	GO:0000027(ribosomal large subunit assembly);GO:0000470(maturation of LSU-rRNA);GO:0003676(nucleic acid binding);GO:0004386(helicase activity);GO:0005524(ATP binding);GO:0005654(nucleoplasm);GO:0005730(nucleolus);GO:0008026(ATP-dependent helicase activity);GO:0030686(90S preribosome);GO:0030687(preribosome, large subunit precursor);GO:1902626(assembly of large subunit precursor of preribosome)	NA	NA	NA		ATP-dependent rRNA helicase spb4 [Aspergillus cristatus]	mRNA	0.154959	0.132007	0.029311	6.00817	7.58096	10.8584	0.012937	-6.27236	1.0962e-28	1.88422e-27	down	yes
SI65_00092	SI65_00092		gnl_WGS:JXNT_SI65_00092_T0	GO:0000981(RNA polymerase II transcription factor activity, sequence-specific DNA binding);GO:0005634(nucleus);GO:0006355(regulation of transcription, DNA-templated);GO:0008270(zinc ion binding)	NA	NA	NA		hypothetical protein SI65_00092 [Aspergillus cristatus]	mRNA	1.46977	1.09553	1.79977	18.8114	19.4799	20.8549	0.0738014	-3.76021	1.58075e-28	2.69875e-27	down	yes
SI65_03057	SI65_03057		gnl_WGS:JXNT_SI65_03057_T0	GO:0000166(nucleotide binding);GO:0003676(nucleic acid binding);GO:0005737(cytoplasm);GO:0009405(pathogenesis);GO:0030447(filamentous growth);GO:0036166(phenotypic switching);GO:0042800(histone methyltransferase activity (H3-K4 specific));GO:0044416(induction by symbiont of host defense response);GO:0048188(Set1C/COMPASS complex);GO:0048869(cellular developmental process);GO:0051568(histone H3-K4…	00310(Lysine degradation)	K11422	EC:2.1.1.43		Histone-lysine N-methyltransferase, H3 lysine-4 specific [Aspergillus cristatus]	mRNA	2.72127	2.53822	3.3121	30.3096	48.1537	38.5682	0.0732417	-3.77119	1.5866e-28	2.69986e-27	down	yes
SI65_06741	SI65_06741		gnl_WGS:JXNT_SI65_06741_T0	GO:0003674(molecular_function);GO:0005575(cellular_component);GO:0008150(biological_process)	NA	NA	NA		hypothetical protein SI65_06741 [Aspergillus cristatus]	mRNA	0.225394	0.416758	0.314909	37.4313	30.9572	14.2165	0.011586	-6.43147	2.20233e-28	3.72898e-27	down	yes
SI65_08581	SI65_08581		gnl_WGS:JXNT_SI65_08581_T0	NA	NA	NA	NA		hypothetical protein SI65_08581 [Aspergillus cristatus]	mRNA	0.41133	1.25931	0.595678	41.2257	50.8027	38.3357	0.0173846	-5.84605	2.32881e-28	3.93662e-27	down	yes
SI65_02290	SI65_02290		gnl_WGS:JXNT_SI65_02290_T0	GO:0003674(molecular_function);GO:0005575(cellular_component);GO:0008150(biological_process)	NA	NA	NA		hypothetical protein SI65_02290 [Aspergillus cristatus]	mRNA	1.91976	2.41121	1.74207	26.5089	25.9241	46.7405	0.0612365	-4.02946	2.53449e-28	4.26225e-27	down	yes
SI65_01651	SI65_01651		gnl_WGS:JXNT_SI65_01651_T0	GO:0005575(cellular_component);GO:0006629(lipid metabolic process);GO:0008081(phosphoric diester hydrolase activity)	NA	NA	NA		hypothetical protein SI65_01651 [Aspergillus cristatus]	mRNA	2.7	1.098	2.34275	127.889	165.163	75.4021	0.0166662	-5.90693	2.53815e-28	4.26225e-27	down	yes
SI65_02913	SI65_02913		gnl_WGS:JXNT_SI65_02913_T0	GO:0003674(molecular_function);GO:0005575(cellular_component);GO:0008150(biological_process)	NA	NA	NA		hypothetical protein SI65_02913 [Aspergillus cristatus]	mRNA	0.791984	0.454632	0.483235	16.3422	22.4981	18.5444	0.0301448	-5.05195	2.59574e-28	4.35181e-27	down	yes
SI65_03896	SI65_03896		gnl_WGS:JXNT_SI65_03896_T0	GO:0003674(molecular_function);GO:0005575(cellular_component);GO:0008150(biological_process)	NA	NA	NA		hypothetical protein SI65_03896 [Aspergillus cristatus]	mRNA	0.824927	0.706833	1.04749	7.89357	10.6181	14.7132	0.0776301	-3.68724	2.6182e-28	4.38227e-27	down	yes
SI65_05111	SI65_05111		gnl_WGS:JXNT_SI65_05111_T0	GO:0003674(molecular_function);GO:0005634(nucleus);GO:0005829(cytosol);GO:0008150(biological_process)	NA	NA	NA		hypothetical protein SI65_05111 [Aspergillus cristatus]	mRNA	0.24664	0.162134	0.545177	9.8977	13.0467	18.0283	0.0232826	-5.4246	3.0457e-28	5.08114e-27	down	yes
SI65_09625	SI65_09625		gnl_WGS:JXNT_SI65_09625_T0	GO:0000417(HIR complex);GO:0003674(molecular_function);GO:0005634(nucleus);GO:0030448(hyphal growth);GO:0070868(heterochromatin organization involved in chromatin silencing)	NA	NA	NA		Histone transcription regulator 3 [Aspergillus cristatus]	mRNA	0.577476	0.613066	0.921742	8.34931	12.1407	20.6661	0.0513238	-4.28423	3.11845e-28	5.18556e-27	down	yes
SI65_04678	SI65_04678		gnl_WGS:JXNT_SI65_04678_T0	GO:0005576(extracellular region);GO:0005622(intracellular);GO:0008150(biological_process);GO:0043295(glutathione binding)	NA	NA	NA		hypothetical protein SI65_04678 [Aspergillus cristatus]	mRNA	5.25953	3.26684	4.54297	384.978	446.443	142.352	0.0134213	-6.21933	3.36624e-28	5.57944e-27	down	yes
SI65_09626	SI65_09626		gnl_WGS:JXNT_SI65_09626_T0	GO:0003677(DNA binding);GO:0005575(cellular_component);GO:0008150(biological_process);GO:0008270(zinc ion binding)	04120(Ubiquitin mediated proteolysis)	K10581	EC:2.3.2.24		hypothetical protein SI65_09626 [Aspergillus cristatus]	mRNA	2.07352	1.51207	1.23186	23.6284	28.047	41.3848	0.051767	-4.27182	4.18316e-28	6.89985e-27	down	yes
SI65_01883	SI65_01883		gnl_WGS:JXNT_SI65_01883_T0	GO:0005634(nucleus);GO:0006511(ubiquitin-dependent protein catabolic process);GO:0008270(zinc ion binding);GO:0016579(protein deubiquitination);GO:0036459(thiol-dependent ubiquitinyl hydrolase activity)	03040(Spliceosome)	K12847	NA		hypothetical protein SI65_01883 [Aspergillus cristatus]	mRNA	0.514955	0.279531	0.488491	6.63931	8.30032	12.9101	0.0460678	-4.4401	4.41686e-28	7.27357e-27	down	yes
SI65_01380	SI65_01380		gnl_WGS:JXNT_SI65_01380_T0	GO:0003824(catalytic activity);GO:0005575(cellular_component);GO:0008150(biological_process)	NA	NA	NA		hypothetical protein SI65_01380 [Aspergillus cristatus]	mRNA	0.703528	0.664736	0.691328	13.4506	8.97105	22.4702	0.0458789	-4.44602	4.51556e-28	7.42414e-27	down	yes
SI65_02190	SI65_02190		gnl_WGS:JXNT_SI65_02190_T0	GO:0003684(damaged DNA binding);GO:0005634(nucleus);GO:0008409(5'-3' exonuclease activity);GO:0036297(interstrand cross-link repair)	NA	NA	NA		hypothetical protein SI65_02190 [Aspergillus cristatus]	mRNA	0.374946	0.093883	0.330009	12.0647	11.7818	18.0036	0.0190881	-5.71118	4.5666e-28	7.48395e-27	down	yes
SI65_08538	SI65_08538		gnl_WGS:JXNT_SI65_08538_T0	GO:0000794(condensed nuclear chromosome);GO:0090173(regulation of synaptonemal complex assembly)	NA	NA	NA		hypothetical protein SI65_08538 [Aspergillus cristatus]	mRNA	1.2832	1.09726	1.18147	11.1942	14.5879	24.7811	0.070445	-3.82736	4.75759e-28	7.77199e-27	down	yes
SI65_10210	SI65_10210		gnl_WGS:JXNT_SI65_10210_T0	GO:0003674(molecular_function);GO:0005575(cellular_component);GO:0008150(biological_process)	NA	NA	NA		hypothetical protein SI65_10210 [Aspergillus cristatus]	mRNA	3.95947	4.31883	5.55519	39.6853	60.5136	58.7113	0.0870523	-3.52197	5.7388e-28	9.33011e-27	down	yes
SI65_01414	SI65_01414		gnl_WGS:JXNT_SI65_01414_T0	GO:0003676(nucleic acid binding);GO:0003677(DNA binding);GO:0004386(helicase activity);GO:0005524(ATP binding);GO:0005576(extracellular region);GO:0008150(biological_process)	NA	NA	NA		hypothetical protein SI65_01414 [Aspergillus cristatus]	mRNA	1.95461	1.69103	2.44477	15.2974	18.2213	27.2724	0.100186	-3.31925	5.98649e-28	9.70192e-27	down	yes
SI65_09757	SI65_09757		gnl_WGS:JXNT_SI65_09757_T0	NA	NA	NA	NA		hypothetical protein SI65_09757 [Aspergillus cristatus]	mRNA	2.07035	2.20288	2.3192	17.9784	20.6012	31.7396	0.09375	-3.41504	6.67189e-28	1.07445e-26	down	yes
SI65_05140	SI65_05140		gnl_WGS:JXNT_SI65_05140_T0	GO:0005887(integral component of plasma membrane);GO:0006828(manganese ion transport);GO:0015279(store-operated calcium channel activity);GO:0051480(regulation of cytosolic calcium ion concentration)	NA	NA	NA		hypothetical protein SI65_05140 [Aspergillus cristatus]	mRNA	1.11198	1.40544	0.713733	24.5656	31.7952	61.603	0.027391	-5.19015	7.97917e-28	1.28093e-26	down	yes
SI65_02474	SI65_02474		gnl_WGS:JXNT_SI65_02474_T0	GO:0000790(nuclear chromatin);GO:0003677(DNA binding);GO:0007534(gene conversion at mating-type locus);GO:0031297(replication fork processing);GO:0033314(mitotic DNA replication checkpoint);GO:0043111(replication fork arrest);GO:0044732(mitotic spindle pole body);GO:0045950(negative regulation of mitotic recombination);GO:0048478(replication fork protection)	NA	NA	NA		Topoisomerase 1-associated factor 1 [Aspergillus cristatus]	mRNA	0.537768	0.422657	0.588942	6.63258	6.36242	12.7914	0.0600847	-4.05686	1.21124e-27	1.92929e-26	down	yes
SI65_06816	SI65_06816		gnl_WGS:JXNT_SI65_06816_T0	GO:0003674(molecular_function);GO:0005634(nucleus);GO:0005789(endoplasmic reticulum membrane);GO:0008150(biological_process);GO:0044732(mitotic spindle pole body)	NA	NA	NA		hypothetical protein SI65_06816 [Aspergillus cristatus]	mRNA	3.9841	4.56089	4.33082	49.821	60.9184	49.9749	0.0801162	-3.64176	1.43562e-27	2.27957e-26	down	yes
SI65_07729	SI65_07729		gnl_WGS:JXNT_SI65_07729_T0	GO:0005515(protein binding);GO:0005634(nucleus);GO:0005635(nuclear envelope);GO:0005829(cytosol);GO:0005875(microtubule associated complex);GO:0005876(spindle microtubule);GO:0015630(microtubule cytoskeleton);GO:0044732(mitotic spindle pole body);GO:0060172(astral microtubule depolymerization);GO:0090307(mitotic spindle assembly);GO:0099070(static microtubule bundle);GO:1990023(mitotic spindle mi…	NA	NA	NA		hypothetical protein SI65_07729 [Aspergillus cristatus]	mRNA	0.936908	0.649579	1.248	12.7747	17.4308	30.9022	0.0463851	-4.43019	1.54523e-27	2.44981e-26	down	yes
SI65_00562	SI65_00562		gnl_WGS:JXNT_SI65_00562_T0	GO:0003674(molecular_function);GO:0005575(cellular_component);GO:0008150(biological_process)	NA	NA	NA		hypothetical protein SI65_00562 [Aspergillus cristatus]	mRNA	2.4244	3.19457	1.70986	48.2324	69.4354	56.0456	0.0421892	-4.56698	1.62521e-27	2.57262e-26	down	yes
SI65_02178	SI65_02178		gnl_WGS:JXNT_SI65_02178_T0	GO:0000981(RNA polymerase II transcription factor activity, sequence-specific DNA binding);GO:0003700(DNA binding transcription factor activity);GO:0005634(nucleus);GO:0006355(regulation of transcription, DNA-templated);GO:0008270(zinc ion binding)	NA	NA	NA		hypothetical protein SI65_02178 [Aspergillus cristatus]	mRNA	13.9838	10.0372	15.9966	116.322	124.66	179.937	0.0950719	-3.39484	1.67495e-27	2.64725e-26	down	yes
SI65_06241	SI65_06241		gnl_WGS:JXNT_SI65_06241_T0	GO:0000183(chromatin silencing at rDNA);GO:0000414(regulation of histone H3-K36 methylation);GO:0006348(chromatin silencing at telomere);GO:0016584(nucleosome positioning);GO:0016788(hydrolase activity, acting on ester bonds);GO:0030466(chromatin silencing at silent mating-type cassette);GO:0030702(chromatin silencing at centromere);GO:0031454(regulation of extent of heterochromatin assembly);GO:…	NA	NA	NA		Transcription elongation factor spt6 [Aspergillus cristatus]	mRNA	2.51796	3.31171	3.51055	60.9111	60.7617	46.8413	0.0554269	-4.17327	1.76751e-27	2.78492e-26	down	yes
SI65_07617	SI65_07617		gnl_WGS:JXNT_SI65_07617_T0	GO:0000324(fungal-type vacuole);GO:0003674(molecular_function);GO:0071497(cellular response to freezing)	NA	NA	NA		hypothetical protein SI65_07617 [Aspergillus cristatus]	mRNA	4.75007	7.84533	3.86632	1350.66	1516.15	265.118	0.00525611	-7.57179	1.82197e-27	2.86631e-26	down	yes
SI65_07794	SI65_07794		gnl_WGS:JXNT_SI65_07794_T0	GO:0003924(GTPase activity);GO:0005829(cytosol);GO:0005933(cellular bud);GO:0008645(hexose transmembrane transport);GO:0009405(pathogenesis);GO:0016320(endoplasmic reticulum membrane fusion);GO:0032541(cortical endoplasmic reticulum);GO:0035690(cellular response to drug);GO:0048309(endoplasmic reticulum inheritance)	NA	NA	NA		Protein sey1 [Aspergillus cristatus]	mRNA	2.77358	4.38641	4.81009	51.0587	62.3614	61.8949	0.0682776	-3.87244	1.88413e-27	2.95953e-26	down	yes
SI65_09033	SI65_09033		gnl_WGS:JXNT_SI65_09033_T0	GO:0003674(molecular_function);GO:0005575(cellular_component);GO:0008150(biological_process)	04139(Mitophagy - yeast)	K19717	NA		hypothetical protein SI65_09033 [Aspergillus cristatus]	mRNA	9.50431	7.99046	10.3697	65.9895	74.3264	110.025	0.111306	-3.1674	2.22317e-27	3.46543e-26	down	yes
SI65_02117	SI65_02117		gnl_WGS:JXNT_SI65_02117_T0	GO:0003993(acid phosphatase activity);GO:0005576(extracellular region);GO:0008150(biological_process)	00562(Inositol phosphate metabolism)	K01083	EC:3.1.3.8		hypothetical protein SI65_01764 [Aspergillus cristatus]	mRNA	0.306859	0.52431	0.454091	7.178	11.6423	11.2015	0.0428108	-4.54588	2.45725e-27	3.81285e-26	down	yes
SI65_02680	SI65_02680		gnl_WGS:JXNT_SI65_02680_T0	GO:0000974(Prp19 complex);GO:0003674(molecular_function);GO:0006396(RNA processing);GO:0071014(post-mRNA release spliceosomal complex)	03040(Spliceosome)	K12869	NA		Pre-mRNA-splicing factor clf1 [Aspergillus cristatus]	mRNA	0.987306	0.891493	0.589062	13.3332	15.9579	29.8775	0.041709	-4.5835	3.03121e-27	4.6963e-26	down	yes
SI65_05814	SI65_05814		gnl_WGS:JXNT_SI65_05814_T0	GO:0004672(protein kinase activity);GO:0004713(protein tyrosine kinase activity);GO:0005524(ATP binding);GO:0005634(nucleus);GO:0006468(protein phosphorylation)	NA	NA	NA		hypothetical protein SI65_05814 [Aspergillus cristatus]	mRNA	7.08308	5.40452	6.24367	71.1499	77.5423	71.2818	0.0851522	-3.55381	3.31561e-27	5.11365e-26	down	yes
SI65_01480	SI65_01480		gnl_WGS:JXNT_SI65_01480_T0	GO:0003674(molecular_function);GO:0005575(cellular_component);GO:0008150(biological_process)	03022(Basal transcription factors)	K03128	NA		hypothetical protein SI65_01480 [Aspergillus cristatus]	mRNA	3.57404	3.62994	3.01734	44.2074	42.7196	43.839	0.078165	-3.67733	3.6277e-27	5.58655e-26	down	yes
SI65_09693	SI65_09693		gnl_WGS:JXNT_SI65_09693_T0	GO:0003674(molecular_function);GO:0005575(cellular_component);GO:0008150(biological_process)	03010(Ribosome)	K02988	NA		hypothetical protein SI65_09693 [Aspergillus cristatus]	mRNA	0.073245	0.121932	0.015329	5.00995	7.22353	9.57437	0.00965276	-6.69484	3.70535e-27	5.69754e-26	down	yes
SI65_00835	SI65_00835		gnl_WGS:JXNT_SI65_00835_T0	GO:0000328(fungal-type vacuole lumen);GO:0003674(molecular_function);GO:0005783(endoplasmic reticulum);GO:0035103(sterol regulatory element binding protein cleavage);GO:0044695(Dsc E3 ubiquitin ligase complex);GO:0051603(proteolysis involved in cellular protein catabolic process);GO:0060049(regulation of protein glycosylation);GO:1900039(positive regulation of cellular response to hypoxia)	NA	NA	NA		hypothetical protein SI65_00835 [Aspergillus cristatus]	mRNA	0.479939	0.627747	1.08803	17.6564	16.2046	20.4034	0.0404632	-4.62724	3.73737e-27	5.73813e-26	down	yes
SI65_04515	SI65_04515		gnl_WGS:JXNT_SI65_04515_T0	GO:0003674(molecular_function);GO:0005575(cellular_component);GO:0008150(biological_process)	NA	NA	NA		hypothetical protein SI65_04515 [Aspergillus cristatus]	mRNA	0.484417	0.515153	0.815841	14.6012	15.0611	17.4699	0.0385174	-4.69835	3.77192e-27	5.78248e-26	down	yes
SI65_07874	SI65_07874		gnl_WGS:JXNT_SI65_07874_T0	GO:0003674(molecular_function);GO:0005575(cellular_component);GO:0008150(biological_process)	00564(Glycerophospholipid metabolism)	K00894	EC:2.7.1.82		hypothetical protein SI65_07874 [Aspergillus cristatus]	mRNA	10.7148	6.95816	11.5369	499.325	663.861	250.054	0.0206687	-5.59641	4.2575e-27	6.5171e-26	down	yes
SI65_01962	SI65_01962		gnl_WGS:JXNT_SI65_01962_T0	GO:0005575(cellular_component);GO:0008270(zinc ion binding);GO:0016491(oxidoreductase activity);GO:0016747(transferase activity, transferring acyl groups other than amino-acyl groups);GO:0055114(oxidation-reduction process)	00640(Propanoate metabolism)	K18369	EC:1.1.1.-		hypothetical protein SI65_01920 [Aspergillus cristatus]	mRNA	0.20087	0.311163	0.26417	6.01092	12.5753	15.3314	0.022885	-5.44946	5.42657e-27	8.23258e-26	down	yes
SI65_06074	SI65_06074		gnl_WGS:JXNT_SI65_06074_T0	GO:0005634(nucleus);GO:0005829(cytosol);GO:0008150(biological_process);GO:0030544(Hsp70 protein binding);GO:0042030(ATPase inhibitor activity);GO:0051879(Hsp90 protein binding)	NA	NA	NA		hypothetical protein SI65_06074 [Aspergillus cristatus]	mRNA	29.014	27.7112	21.0372	1453.85	1563.25	644.552	0.021237	-5.55728	5.91161e-27	8.94007e-26	down	yes
SI65_02958	SI65_02958		gnl_WGS:JXNT_SI65_02958_T0	GO:0003674(molecular_function);GO:0005575(cellular_component);GO:0008150(biological_process)	NA	NA	NA		hypothetical protein SI65_02958 [Aspergillus cristatus]	mRNA	3.23798	3.61111	4.80559	34.1342	44.9792	45.1911	0.0937591	-3.4149	6.52964e-27	9.80407e-26	down	yes
SI65_06545	SI65_06545		gnl_WGS:JXNT_SI65_06545_T0	GO:0000166(nucleotide binding);GO:0005524(ATP binding);GO:0005778(peroxisomal membrane);GO:0005829(cytosol);GO:0006631(fatty acid metabolic process);GO:0016562(protein import into peroxisome matrix, receptor recycling);GO:0016887(ATPase activity);GO:0034599(cellular response to oxidative stress);GO:0046982(protein heterodimerization activity)	04146(Peroxisome)	K13338	NA		hypothetical protein SI65_06545 [Aspergillus cristatus]	mRNA	1.48722	1.63888	2.15303	13.4714	14.9866	19.162	0.110859	-3.1732	7.78597e-27	1.16561e-25	down	yes
SI65_09359	SI65_09359		gnl_WGS:JXNT_SI65_09359_T0	GO:0003674(molecular_function);GO:0005575(cellular_component);GO:0008150(biological_process)	NA	NA	NA		hypothetical protein SI65_09359 [Aspergillus cristatus]	mRNA	1.79148	1.8141	1.4287	17.3066	19.0657	22.9037	0.0849294	-3.55759	8.20097e-27	1.22415e-25	down	yes
SI65_03695	SI65_03695		gnl_WGS:JXNT_SI65_03695_T0	GO:0003674(molecular_function);GO:0005575(cellular_component);GO:0008150(biological_process)	04138(Autophagy - yeast)	K08329	NA		hypothetical protein SI65_03695 [Aspergillus cristatus]	mRNA	1.39652	1.0984	0.731063	76.0441	89.4089	34.9282	0.0160993	-5.95686	1.05632e-26	1.56531e-25	down	yes
SI65_00461	SI65_00461		gnl_WGS:JXNT_SI65_00461_T0	GO:0002183(cytoplasmic translational initiation);GO:0003743(translation initiation factor activity);GO:0005085(guanyl-nucleotide exchange factor activity);GO:0005829(cytosol);GO:0005851(eukaryotic translation initiation factor 2B complex);GO:0016070(RNA metabolic process);GO:0016740(transferase activity);GO:0016779(nucleotidyltransferase activity)	03013(RNA transport)	K03240	NA		hypothetical protein SI65_00461 [Aspergillus cristatus]	mRNA	2.5052	1.97176	2.33962	20.68	19.4245	33.5555	0.0925413	-3.43376	1.12224e-26	1.66058e-25	down	yes
SI65_06112	SI65_06112		gnl_WGS:JXNT_SI65_06112_T0	GO:0003824(catalytic activity);GO:0005575(cellular_component);GO:0008152(metabolic process);GO:0009847(spore germination)	00280(Valine, leucine and isoleucine degradation)	K18660	EC:6.2.1.-		hypothetical protein SI65_06112 [Aspergillus cristatus]	mRNA	0.145085	0.121736	0.318787	5.42626	5.78801	8.86381	0.0291665	-5.09954	1.16383e-26	1.71965e-25	down	yes
SI65_03664	SI65_03664		gnl_WGS:JXNT_SI65_03664_T0	GO:0003674(molecular_function);GO:0005575(cellular_component);GO:0008150(biological_process)	NA	NA	NA		hypothetical protein SI65_03664 [Aspergillus cristatus]	mRNA	0.843313	0.603669	0.506988	10.0498	10.6894	15.1096	0.0545058	-4.19745	1.18523e-26	1.74873e-25	down	yes
SI65_02236	SI65_02236		gnl_WGS:JXNT_SI65_02236_T0	GO:0003674(molecular_function);GO:0005575(cellular_component);GO:0008150(biological_process)	NA	NA	NA		hypothetical protein SI65_02236 [Aspergillus cristatus]	mRNA	0.081766	0.08886	0.063686	4.05752	7.55815	32.3772	0.00532614	-7.55269	1.37095e-26	2.01402e-25	down	yes
SI65_07635	SI65_07635		gnl_WGS:JXNT_SI65_07635_T0	GO:0000981(RNA polymerase II transcription factor activity, sequence-specific DNA binding);GO:0005634(nucleus);GO:0006355(regulation of transcription, DNA-templated);GO:0008270(zinc ion binding)	NA	NA	NA		hypothetical protein SI65_07635 [Aspergillus cristatus]	mRNA	8.05189	6.79718	6.79173	52.896	79.9788	103.439	0.0915767	-3.44888	1.69786e-26	2.48355e-25	down	yes
SI65_08139	SI65_08139		gnl_WGS:JXNT_SI65_08139_T0	GO:0003674(molecular_function);GO:0005575(cellular_component);GO:0008150(biological_process)	04130(SNARE interactions in vesicular transport);04145(Phagosome)	K08492	NA		hypothetical protein SI65_08139 [Aspergillus cristatus]	mRNA	0.280775	0.174574	0.436694	12.9513	15.7096	10.3809	0.0228484	-5.45176	2.2267e-26	3.23394e-25	down	yes
SI65_05948	SI65_05948		gnl_WGS:JXNT_SI65_05948_T0	GO:0005506(iron ion binding);GO:0005575(cellular_component);GO:0016705(oxidoreductase activity, acting on paired donors, with incorporation or reduction of molecular oxygen);GO:0031418(L-ascorbic acid binding);GO:0055114(oxidation-reduction process)	00330(Arginine and proline metabolism)	K00472	EC:1.14.11.2		hypothetical protein SI65_05948 [Aspergillus cristatus]	mRNA	0.382665	0.276159	0.65113	14.7562	24.8444	15.1358	0.0239321	-5.38491	2.83003e-26	4.09272e-25	down	yes
SI65_01422	SI65_01422		gnl_WGS:JXNT_SI65_01422_T0	GO:0003674(molecular_function);GO:0005829(cytosol);GO:0008150(biological_process)	NA	NA	NA		hypothetical protein SI65_01422 [Aspergillus cristatus]	mRNA	19.8883	15.5589	22.3085	224.313	250.471	217.036	0.0834837	-3.58236	2.83911e-26	4.10005e-25	down	yes
SI65_03823	SI65_03823		gnl_WGS:JXNT_SI65_03823_T0	GO:0003674(molecular_function);GO:0008150(biological_process);GO:0030428(cell septum)	NA	NA	NA		hypothetical protein SI65_03823 [Aspergillus cristatus]	mRNA	1.85661	1.00743	1.24046	44.244	51.2521	31.0403	0.0324373	-4.9462	3.28289e-26	4.73422e-25	down	yes
SI65_06385	SI65_06385		gnl_WGS:JXNT_SI65_06385_T0	GO:0003674(molecular_function);GO:0016021(integral component of membrane);GO:0055085(transmembrane transport)	NA	NA	NA		hypothetical protein SI65_06385 [Aspergillus cristatus]	mRNA	1.6209	1.24736	1.32275	113.948	96.3937	38.1415	0.0168664	-5.88971	3.57854e-26	5.14605e-25	down	yes
SI65_05502	SI65_05502		gnl_WGS:JXNT_SI65_05502_T0	GO:0000083(regulation of transcription involved in G1/S transition of mitotic cell cycle);GO:0000117(regulation of transcription involved in G2/M transition of mitotic cell cycle);GO:0001302(replicative cell aging);GO:0003713(transcription coactivator activity);GO:0003714(transcription corepressor activity);GO:0004407(histone deacetylase activity);GO:0005829(cytosol);GO:0006306(DNA methylation);G…	NA	NA	NA		hypothetical protein SI65_05502 [Aspergillus cristatus]	mRNA	5.00817	5.13172	5.70439	30.849	43.492	50.9775	0.126432	-2.98357	4.06308e-26	5.80196e-25	down	yes
SI65_02058	SI65_02058		gnl_WGS:JXNT_SI65_02058_T0	GO:0003674(molecular_function);GO:0005575(cellular_component);GO:0008150(biological_process)	NA	NA	NA		hypothetical protein SI65_01822 [Aspergillus cristatus]	mRNA	0.394292	0.465118	0.58433	4.99233	7.48035	8.35572	0.0693159	-3.85067	5.12323e-26	7.28527e-25	down	yes
SI65_06968	SI65_06968		gnl_WGS:JXNT_SI65_06968_T0	GO:0003674(molecular_function);GO:0005575(cellular_component);GO:0008150(biological_process)	NA	NA	NA		hypothetical protein SI65_06968 [Aspergillus cristatus]	mRNA	8.97449	9.4035	9.53733	83.5635	74.5646	97.2126	0.109326	-3.19329	5.42044e-26	7.68649e-25	down	yes
SI65_05967	SI65_05967		gnl_WGS:JXNT_SI65_05967_T0	GO:0005634(nucleus);GO:0005829(cytosol);GO:0006614(SRP-dependent cotranslational protein targeting to membrane);GO:0008312(7S RNA binding);GO:0048500(signal recognition particle)	03060(Protein export)	K03108	NA		hypothetical protein SI65_05967 [Aspergillus cristatus]	mRNA	2.61723	2.57294	3.1709	20.4976	30.6497	30.523	0.102376	-3.28805	5.90309e-26	8.34772e-25	down	yes
SI65_01130	SI65_01130		gnl_WGS:JXNT_SI65_01130_T0	GO:0003674(molecular_function);GO:0005575(cellular_component);GO:0008150(biological_process)	NA	NA	NA		hypothetical protein SI65_01130 [Aspergillus cristatus]	mRNA	18.4694	21.5745	30.8543	213.348	247.024	380.161	0.0843491	-3.56748	5.92023e-26	8.36039e-25	down	yes
SI65_04479	SI65_04479		gnl_WGS:JXNT_SI65_04479_T0	GO:0003674(molecular_function);GO:0005575(cellular_component);GO:0008150(biological_process)	NA	NA	NA		hypothetical protein SI65_04479 [Aspergillus cristatus]	mRNA	1.58485	2.34305	2.61545	24.2822	25.5972	44.3083	0.0694714	-3.84744	6.07929e-26	8.57314e-25	down	yes
SI65_02253	SI65_02253		gnl_WGS:JXNT_SI65_02253_T0	GO:0005575(cellular_component);GO:0016740(transferase activity);GO:0016746(transferase activity, transferring acyl groups);GO:0016747(transferase activity, transferring acyl groups other than amino-acyl groups);GO:0043387(mycotoxin catabolic process);GO:0045462(trichothecene 3-O-acetyltransferase activity)	NA	NA	NA		hypothetical protein SI65_02253 [Aspergillus cristatus]	mRNA	0.481038	0.528419	0.638443	13.5286	12.0916	9.72779	0.0466193	-4.42293	7.41343e-26	1.03971e-24	down	yes
SI65_02870	SI65_02870		gnl_WGS:JXNT_SI65_02870_T0	GO:0003676(nucleic acid binding);GO:0005634(nucleus);GO:0005829(cytosol);GO:0006397(mRNA processing)	NA	NA	NA		hypothetical protein SI65_02870 [Aspergillus cristatus]	mRNA	1.30461	1.70972	2.44462	25.582	24.1735	29.1627	0.0691723	-3.85366	7.43506e-26	1.04132e-24	down	yes
SI65_05301	SI65_05301		gnl_WGS:JXNT_SI65_05301_T0	GO:0003674(molecular_function);GO:0005575(cellular_component);GO:0008150(biological_process)	NA	NA	NA		hypothetical protein SI65_05301 [Aspergillus cristatus]	mRNA	0.180656	0.032962	0.028194	8.03566	10.3715	15.4302	0.0071463	-7.12859	7.88923e-26	1.10341e-24	down	yes
SI65_06250	SI65_06250		gnl_WGS:JXNT_SI65_06250_T0	GO:0000417(HIR complex);GO:0003674(molecular_function);GO:0006336(DNA replication-independent nucleosome assembly)	NA	NA	NA		hypothetical protein SI65_06250 [Aspergillus cristatus]	mRNA	5.84559	4.36089	5.99842	40.2151	53.4927	79.8915	0.0933466	-3.42126	8.24574e-26	1.1517e-24	down	yes
SI65_09310	SI65_09310		gnl_WGS:JXNT_SI65_09310_T0	GO:0000122(negative regulation of transcription by RNA polymerase II);GO:0000981(RNA polymerase II transcription factor activity, sequence-specific DNA binding);GO:0005634(nucleus);GO:0008270(zinc ion binding);GO:1900191(negative regulation of single-species biofilm formation)	NA	NA	NA		hypothetical protein SI65_09310 [Aspergillus cristatus]	mRNA	2.00823	2.15749	2.36604	19.5559	23.7585	44.9426	0.0740085	-3.75616	8.61367e-26	1.20144e-24	down	yes
SI65_07072	SI65_07072		gnl_WGS:JXNT_SI65_07072_T0	GO:0003674(molecular_function);GO:0005575(cellular_component);GO:0008150(biological_process)	NA	NA	NA		hypothetical protein SI65_07072 [Aspergillus cristatus]	mRNA	2.6096	3.37091	2.96713	26.8635	32.3681	58.0817	0.0762713	-3.71272	9.0564e-26	1.25975e-24	down	yes
SI65_02787	SI65_02787		gnl_WGS:JXNT_SI65_02787_T0	GO:0003674(molecular_function);GO:0016021(integral component of membrane);GO:0055085(transmembrane transport)	NA	NA	NA		hypothetical protein SI65_02787 [Aspergillus cristatus]	mRNA	0.717273	1.1119	1.3143	17.5904	18.1523	18.04	0.0584476	-4.09671	9.17302e-26	1.27251e-24	down	yes
SI65_07561	SI65_07561		gnl_WGS:JXNT_SI65_07561_T0	GO:0003674(molecular_function);GO:0005575(cellular_component);GO:0008150(biological_process)	NA	NA	NA		hypothetical protein SI65_07561 [Aspergillus cristatus]	mRNA	2.58222	1.66062	1.88016	21.4385	28.3246	41.4246	0.0671472	-3.89653	1.02814e-25	1.42433e-24	down	yes
SI65_05149	SI65_05149		gnl_WGS:JXNT_SI65_05149_T0	GO:0003824(catalytic activity);GO:0005634(nucleus);GO:0005829(cytosol);GO:0008152(metabolic process)	00740(Riboflavin metabolism)	K00953	EC:2.7.7.2		hypothetical protein SI65_05149 [Aspergillus cristatus]	mRNA	22.3621	21.9612	26.1564	226.024	277.109	232.569	0.0957991	-3.38384	1.08469e-25	1.4986e-24	down	yes
SI65_03006	SI65_03006		gnl_WGS:JXNT_SI65_03006_T0	GO:0000110(nucleotide-excision repair factor 1 complex);GO:0000736(double-strand break repair via single-strand annealing, removal of nonhomologous ends);GO:0003684(damaged DNA binding);GO:0004519(endonuclease activity);GO:0005829(cytosol);GO:0006289(nucleotide-excision repair);GO:0007534(gene conversion at mating-type locus);GO:0009411(response to UV);GO:0031593(polyubiquitin modification-depend…	03420(Nucleotide excision repair)	K10849	NA		hypothetical protein SI65_03006 [Aspergillus cristatus]	mRNA	0.440591	0.46669	0.322154	7.05348	9.18212	14.594	0.0398784	-4.64825	1.11268e-25	1.5352e-24	down	yes
SI65_06602	SI65_06602		gnl_WGS:JXNT_SI65_06602_T0	GO:0003824(catalytic activity);GO:0005575(cellular_component);GO:0005975(carbohydrate metabolic process);GO:0030246(carbohydrate binding)	NA	NA	NA		hypothetical protein SI65_06602 [Aspergillus cristatus]	mRNA	0.336988	0.585089	0.377535	7.20324	12.6084	20.2886	0.0324091	-4.94746	1.16234e-25	1.5994e-24	down	yes
SI65_04495	SI65_04495		gnl_WGS:JXNT_SI65_04495_T0	GO:0005575(cellular_component);GO:0008150(biological_process);GO:0016881(acid-amino acid ligase activity)	04141(Protein processing in endoplasmic reticulum);04120(Ubiquitin mediated proteolysis)	K10578	EC:2.3.2.23		hypothetical protein SI65_04495 [Aspergillus cristatus]	mRNA	0.458198	0.382761	0.210556	12.1401	15.9847	12.0599	0.0261671	-5.2561	1.19125e-25	1.63696e-24	down	yes
SI65_03912	SI65_03912		gnl_WGS:JXNT_SI65_03912_T0	GO:0005634(nucleus);GO:0006974(cellular response to DNA damage stimulus);GO:0030702(chromatin silencing at centromere);GO:0032931(histone acetyltransferase activity (H3-K56 specific));GO:0097043(histone H3-K56 acetylation)	NA	NA	NA		hypothetical protein SI65_03912 [Aspergillus cristatus]	mRNA	0.70999	1.09466	1.35195	13.5963	15.6081	18.6072	0.0660216	-3.92092	1.20904e-25	1.65917e-24	down	yes
SI65_06267	SI65_06267		gnl_WGS:JXNT_SI65_06267_T0	GO:0003677(DNA binding);GO:0005634(nucleus);GO:0017108(5'-flap endonuclease activity);GO:0035861(site of double-strand break);GO:0045145(single-stranded DNA 5'-3' exodeoxyribonuclease activity);GO:0051908(double-stranded DNA 5'-3' exodeoxyribonuclease activity);GO:0070914(UV-damage excision repair);GO:1903469(removal of RNA primer involved in mitotic DNA replication);GO:1904162(5'-3' exodeoxyribo…	03030(DNA replication);03410(Base excision repair);03450(Non-homologous end-joining)	K04799	EC:3.-.-.-		Flap endonuclease 1 [Aspergillus cristatus]	mRNA	1.43713	1.25403	1.67966	13.597	13.6728	22.1627	0.0884199	-3.49948	1.39733e-25	1.91243e-24	down	yes
SI65_09140	SI65_09140		gnl_WGS:JXNT_SI65_09140_T0	GO:0000166(nucleotide binding);GO:0003676(nucleic acid binding);GO:0005575(cellular_component);GO:0008150(biological_process)	03040(Spliceosome);03013(RNA transport);03015(mRNA surveillance pathway)	K12881	NA		hypothetical protein SI65_09140 [Aspergillus cristatus]	mRNA	3.21977	2.17296	3.4932	30.5199	37.9665	64.113	0.0670134	-3.89941	1.52831e-25	2.08889e-24	down	yes
SI65_01920	SI65_01920		gnl_WGS:JXNT_SI65_01920_T0	GO:0005575(cellular_component);GO:0008270(zinc ion binding);GO:0016491(oxidoreductase activity);GO:0016747(transferase activity, transferring acyl groups other than amino-acyl groups);GO:0055114(oxidation-reduction process)	00640(Propanoate metabolism)	K18369	EC:1.1.1.-		hypothetical protein SI65_01920 [Aspergillus cristatus]	mRNA	0.212718	0.354803	0.22869	6.03265	12.1058	15.0976	0.0239562	-5.38345	1.75951e-25	2.39848e-24	down	yes
SI65_10145	SI65_10145		gnl_WGS:JXNT_SI65_10145_T0	GO:0000981(RNA polymerase II transcription factor activity, sequence-specific DNA binding);GO:0003677(DNA binding);GO:0005634(nucleus);GO:0006351(transcription, DNA-templated);GO:0006355(regulation of transcription, DNA-templated);GO:0008270(zinc ion binding)	NA	NA	NA		hypothetical protein SI65_10145 [Aspergillus cristatus]	mRNA	0.375605	0.119013	0.410545	8.59541	11.0512	12.7446	0.0279447	-5.16128	2.46468e-25	3.35078e-24	down	yes
SI65_04625	SI65_04625		gnl_WGS:JXNT_SI65_04625_T0	GO:0003674(molecular_function);GO:0005829(cytosol);GO:0031011(Ino80 complex);GO:0043044(ATP-dependent chromatin remodeling);GO:0060303(regulation of nucleosome density)	NA	NA	NA		hypothetical protein SI65_04625 [Aspergillus cristatus]	mRNA	3.2543	2.9194	4.26355	30.1692	38.6801	36.8636	0.0987321	-3.34034	2.50159e-25	3.39644e-24	down	yes
SI65_02969	SI65_02969		gnl_WGS:JXNT_SI65_02969_T0	GO:0004553(hydrolase activity, hydrolyzing O-glycosyl compounds);GO:0005829(cytosol);GO:0005975(carbohydrate metabolic process)	00500(Starch and sucrose metabolism);00460(Cyanoamino acid metabolism)	K05349	EC:3.2.1.21		putative beta-glucosidase I [Aspergillus cristatus]	mRNA	0.176247	0.083315	0.179541	3.01093	3.33577	4.52228	0.0403996	-4.62951	2.62742e-25	3.55782e-24	down	yes
SI65_03947	SI65_03947		gnl_WGS:JXNT_SI65_03947_T0	NA	NA	NA	NA		hypothetical protein SI65_03947 [Aspergillus cristatus]	mRNA	3.48592	2.62266	3.20288	26.3265	25.0528	31.3486	0.112555	-3.15129	2.85953e-25	3.867e-24	down	yes
SI65_05756	SI65_05756		gnl_WGS:JXNT_SI65_05756_T0	GO:0004150(dihydroneopterin aldolase activity);GO:0005575(cellular_component);GO:0006760(folic acid-containing compound metabolic process)	NA	NA	NA		hypothetical protein SI65_05756 [Aspergillus cristatus]	mRNA	0.057894	0.275083	0.43533	32.6305	16.3085	27.6751	0.0100283	-6.63978	2.88669e-25	3.89856e-24	down	yes
SI65_09261	SI65_09261		gnl_WGS:JXNT_SI65_09261_T0	GO:0003674(molecular_function);GO:0005575(cellular_component);GO:0008150(biological_process)	NA	NA	NA		hypothetical protein SI65_09261 [Aspergillus cristatus]	mRNA	1.80536	1.7065	2.39786	35.3316	28.6509	29.7159	0.0630718	-3.98686	2.98528e-25	4.02107e-24	down	yes
SI65_06133	SI65_06133		gnl_WGS:JXNT_SI65_06133_T0	GO:0000981(RNA polymerase II transcription factor activity, sequence-specific DNA binding);GO:0005634(nucleus);GO:0006355(regulation of transcription, DNA-templated);GO:0008270(zinc ion binding)	NA	NA	NA		hypothetical protein SI65_06133 [Aspergillus cristatus]	mRNA	0.614901	0.976415	1.01779	10.2814	15.0012	22.0607	0.0551103	-4.18153	3.18151e-25	4.27974e-24	down	yes
SI65_00291	SI65_00291		gnl_WGS:JXNT_SI65_00291_T0	GO:0003674(molecular_function);GO:0008150(biological_process);GO:0009986(cell surface)	NA	NA	NA		hypothetical protein SI65_00291 [Aspergillus cristatus]	mRNA	13.6055	14.0924	10.8895	163.873	200.752	161.626	0.0733253	-3.76955	3.62047e-25	4.84469e-24	down	yes
SI65_04466	SI65_04466		gnl_WGS:JXNT_SI65_04466_T0	GO:0003674(molecular_function);GO:0006348(chromatin silencing at telomere);GO:0008623(CHRAC);GO:0046020(negative regulation of transcription from RNA polymerase II promoter by pheromones)	00510(N-Glycan biosynthesis)	K03849	EC:2.4.1.265		hypothetical protein SI65_04466 [Aspergillus cristatus]	mRNA	1.37506	1.68665	2.33555	21.775	22.102	23.3958	0.0802295	-3.63972	3.77744e-25	5.03494e-24	down	yes
SI65_00802	SI65_00802		gnl_WGS:JXNT_SI65_00802_T0	GO:0003674(molecular_function);GO:0005634(nucleus);GO:0005829(cytosol);GO:0032040(small-subunit processome);GO:0035690(cellular response to drug)	03008(Ribosome biogenesis in eukaryotes)	K14546	NA		hypothetical protein SI65_00802 [Aspergillus cristatus]	mRNA	0.563541	0.400524	0.489679	6.01708	5.46881	7.57029	0.0762873	-3.71241	3.82904e-25	5.09707e-24	down	yes
SI65_01134	SI65_01134		gnl_WGS:JXNT_SI65_01134_T0	GO:0003674(molecular_function);GO:0005575(cellular_component);GO:0008150(biological_process)	NA	NA	NA		hypothetical protein SI65_01134 [Aspergillus cristatus]	mRNA	3.5137	5.97574	5.55951	184.201	152.494	103.466	0.0341897	-4.8703	3.95757e-25	5.2613e-24	down	yes
SI65_02329	SI65_02329		gnl_WGS:JXNT_SI65_02329_T0	GO:0000122(negative regulation of transcription by RNA polymerase II);GO:0004407(histone deacetylase activity);GO:0016575(histone deacetylation);GO:0032221(Rpd3S complex)	04139(Mitophagy - yeast)	K11644	NA		hypothetical protein SI65_02329 [Aspergillus cristatus]	mRNA	1.20692	1.22851	2.53457	24.8999	28.329	46.8834	0.0496444	-4.33223	4.25692e-25	5.65191e-24	down	yes
SI65_09282	SI65_09282		gnl_WGS:JXNT_SI65_09282_T0	GO:0000981(RNA polymerase II transcription factor activity, sequence-specific DNA binding);GO:0003676(nucleic acid binding);GO:0003677(DNA binding);GO:0005634(nucleus);GO:0006351(transcription, DNA-templated);GO:0006355(regulation of transcription, DNA-templated);GO:0008270(zinc ion binding)	NA	NA	NA		hypothetical protein SI65_09282 [Aspergillus cristatus]	mRNA	0.361321	0.472942	1.23141	20.598	27.826	46.0394	0.0218674	-5.51507	4.36313e-25	5.7854e-24	down	yes
SI65_05595	SI65_05595		gnl_WGS:JXNT_SI65_05595_T0	GO:0000723(telomere maintenance);GO:0000784(nuclear chromosome, telomeric region);GO:0004003(ATP-dependent DNA helicase activity);GO:0005829(cytosol);GO:0006303(double-strand break repair via nonhomologous end joining);GO:0016817(hydrolase activity, acting on acid anhydrides);GO:0042162(telomeric DNA binding)	03450(Non-homologous end-joining)	K10885	NA		ATP-dependent DNA helicase II subunit 2 [Aspergillus cristatus]	mRNA	9.88116	9.69571	8.05857	86.6764	89.5372	95.9097	0.101555	-3.29967	4.46993e-25	5.91932e-24	down	yes
SI65_07696	SI65_07696		gnl_WGS:JXNT_SI65_07696_T0	GO:0004553(hydrolase activity, hydrolyzing O-glycosyl compounds);GO:0005575(cellular_component);GO:0005975(carbohydrate metabolic process)	00500(Starch and sucrose metabolism);00460(Cyanoamino acid metabolism)	K05349	EC:3.2.1.21		hypothetical protein SI65_07696 [Aspergillus cristatus]	mRNA	0.551414	0.694257	0.932485	7.36339	8.93591	11.1508	0.0793495	-3.65563	4.54923e-25	6.01654e-24	down	yes
SI65_08624	SI65_08624		gnl_WGS:JXNT_SI65_08624_T0	GO:0004177(aminopeptidase activity);GO:0005575(cellular_component);GO:0006508(proteolysis);GO:0008152(metabolic process);GO:0008239(dipeptidyl-peptidase activity);GO:0016787(hydrolase activity)	NA	NA	NA		hypothetical protein SI65_08624 [Aspergillus cristatus]	mRNA	13.528	8.15414	11.1968	139.821	227.172	173.684	0.0608108	-4.03953	4.59926e-25	6.07484e-24	down	yes
SI65_07888	SI65_07888		gnl_WGS:JXNT_SI65_07888_T0	GO:0003674(molecular_function);GO:0005575(cellular_component);GO:0008150(biological_process)	NA	NA	NA		hypothetical protein SI65_07888 [Aspergillus cristatus]	mRNA	4.39635	6.51689	6.04585	53.0846	98.0043	118.523	0.0629018	-3.99075	4.60996e-25	6.0811e-24	down	yes
SI65_04496	SI65_04496		gnl_WGS:JXNT_SI65_04496_T0	GO:0000127(transcription factor TFIIIC complex);GO:0000995(transcription factor activity, core RNA polymerase III binding);GO:0005635(nuclear envelope);GO:0006384(transcription initiation from RNA polymerase III promoter);GO:0043035(chromatin insulator sequence binding)	NA	NA	NA		hypothetical protein SI65_04496 [Aspergillus cristatus]	mRNA	0.55281	0.540736	1.01227	8.07366	10.2958	13.123	0.0668672	-3.90256	5.7639e-25	7.58369e-24	down	yes
SI65_09356	SI65_09356		gnl_WGS:JXNT_SI65_09356_T0	GO:0000166(nucleotide binding);GO:0001302(replicative cell aging);GO:0005524(ATP binding);GO:0005777(peroxisome);GO:0005829(cytosol);GO:0006625(protein targeting to peroxisome);GO:0006631(fatty acid metabolic process);GO:0016562(protein import into peroxisome matrix, receptor recycling);GO:0016887(ATPase activity);GO:0046982(protein heterodimerization activity)	04146(Peroxisome)	K13339	NA		Peroxisomal biogenesis factor 6 [Aspergillus cristatus]	mRNA	0.771711	0.825214	1.02458	26.7235	32.8628	15.6975	0.0348216	-4.84387	5.82279e-25	7.65131e-24	down	yes
SI65_03179	SI65_03179		gnl_WGS:JXNT_SI65_03179_T0	GO:0000815(ESCRT III complex);GO:0001403(invasive growth in response to glucose limitation);GO:0003674(molecular_function);GO:0005634(nucleus);GO:0005886(plasma membrane);GO:0009405(pathogenesis);GO:0016485(protein processing);GO:0030435(sporulation resulting in formation of a cellular spore);GO:0036177(filamentous growth of a population of unicellular organisms in response to pH);GO:0036244(cell…	04144(Endocytosis)	K12200	NA		pH-response regulator protein palA [Aspergillus cristatus]	mRNA	1.6935	1.74651	2.37347	15.2305	20.8202	21.1621	0.101612	-3.29886	5.90212e-25	7.74558e-24	down	yes
SI65_05966	SI65_05966		gnl_WGS:JXNT_SI65_05966_T0	NA	NA	NA	NA		hypothetical protein SI65_05966 [Aspergillus cristatus]	mRNA	0.057472	0	0.108622	6.09332	11.4798	12.6261	0.00549995	-7.50637	6.59092e-25	8.63842e-24	down	yes
SI65_07115	SI65_07115		gnl_WGS:JXNT_SI65_07115_T0	GO:0003674(molecular_function);GO:0005730(nucleolus);GO:0008150(biological_process)	NA	NA	NA		hypothetical protein SI65_07115 [Aspergillus cristatus]	mRNA	0.426792	0.33796	0.493118	4.15135	4.30145	4.62529	0.0961815	-3.3781	7.646e-25	1.00084e-23	down	yes
SI65_09476	SI65_09476		gnl_WGS:JXNT_SI65_09476_T0	GO:0003676(nucleic acid binding);GO:0005634(nucleus);GO:0008150(biological_process)	NA	NA	NA		hypothetical protein SI65_09476 [Aspergillus cristatus]	mRNA	1.71134	1.98598	1.48677	15.2108	18.0366	21.5015	0.0946885	-3.40067	8.4708e-25	1.10739e-23	down	yes
SI65_07092	SI65_07092		gnl_WGS:JXNT_SI65_07092_T0	GO:0000070(mitotic sister chromatid segregation);GO:0000781(chromosome, telomeric region);GO:0003674(molecular_function);GO:0005639(integral component of nuclear inner membrane);GO:0005783(endoplasmic reticulum);GO:0006998(nuclear envelope organization);GO:0034399(nuclear periphery);GO:0034506(chromosome, centromeric core domain);GO:0043007(maintenance of rDNA);GO:0070197(meiotic attachment of te…	NA	NA	NA		hypothetical protein SI65_07092 [Aspergillus cristatus]	mRNA	2.67765	2.37168	2.24252	18.8733	20.1459	23.8304	0.116021	-3.10755	9.57757e-25	1.24728e-23	down	yes
SI65_06947	SI65_06947		gnl_WGS:JXNT_SI65_06947_T0	GO:0003674(molecular_function);GO:0005575(cellular_component);GO:0055085(transmembrane transport)	NA	NA	NA		hypothetical protein SI65_06947 [Aspergillus cristatus]	mRNA	1.10824	0.793186	1.27977	10.3569	12.6102	20.973	0.0723983	-3.7879	1.04107e-24	1.35061e-23	down	yes
SI65_05781	SI65_05781		gnl_WGS:JXNT_SI65_05781_T0	GO:0003674(molecular_function);GO:0005575(cellular_component);GO:0008150(biological_process)	04146(Peroxisome)	K13343	NA		hypothetical protein SI65_05781 [Aspergillus cristatus]	mRNA	2.11105	1.59146	1.45	25.3548	32.4133	26.4903	0.0611514	-4.03147	1.09042e-24	1.41284e-23	down	yes
SI65_06497	SI65_06497		gnl_WGS:JXNT_SI65_06497_T0	GO:0003674(molecular_function);GO:0005575(cellular_component);GO:0008150(biological_process)	NA	NA	NA		hypothetical protein SI65_06497 [Aspergillus cristatus]	mRNA	8.90004	7.67082	8.15478	98.564	204.168	379.904	0.0362209	-4.78704	1.13792e-24	1.47252e-23	down	yes
SI65_02813	SI65_02813		gnl_WGS:JXNT_SI65_02813_T0	GO:0003674(molecular_function);GO:0005575(cellular_component);GO:0008150(biological_process)	NA	NA	NA		hypothetical protein SI65_02813 [Aspergillus cristatus]	mRNA	1.12076	1.47286	1.5996	18.7685	21.4456	42.4799	0.0507075	-4.30166	1.23808e-24	1.59807e-23	down	yes
SI65_06154	SI65_06154		gnl_WGS:JXNT_SI65_06154_T0	GO:0003674(molecular_function);GO:0005575(cellular_component);GO:0008150(biological_process)	NA	NA	NA		hypothetical protein SI65_06154 [Aspergillus cristatus]	mRNA	0.088244	0.008545	0.137315	7.11408	6.54731	10.1833	0.00981787	-6.67037	1.25631e-24	1.61956e-23	down	yes
SI65_05270	SI65_05270		gnl_WGS:JXNT_SI65_05270_T0	GO:0003677(DNA binding);GO:0004803(transposase activity);GO:0005575(cellular_component);GO:0006313(transposition, DNA-mediated);GO:0015074(DNA integration)	00051(Fructose and mannose metabolism)	K00846	EC:2.7.1.3		hypothetical protein SI65_05270 [Aspergillus cristatus]	mRNA	0.081656	0.193996	0.079567	13.6831	18.5426	13.0895	0.00783885	-6.99514	1.3382e-24	1.71647e-23	down	yes
SI65_09830	SI65_09830		gnl_WGS:JXNT_SI65_09830_T0	GO:0000920(cell separation after cytokinesis);GO:0005829(cytosol);GO:0006355(regulation of transcription, DNA-templated);GO:0009405(pathogenesis);GO:0016592(mediator complex);GO:0044011(single-species biofilm formation on inanimate substrate);GO:0070783(growth of unicellular organism as a thread of attached cells);GO:0070785(negative regulation of growth of unicellular organism as a thread of att…	NA	NA	NA		Mediator of RNA polymerase II transcription subunit 31 [Aspergillus cristatus]	mRNA	0.152858	0.146077	0.088357	9.92528	10.4863	12.2224	0.0118678	-6.39681	1.58302e-24	2.02539e-23	down	yes
SI65_02294	SI65_02294		gnl_WGS:JXNT_SI65_02294_T0	GO:0005575(cellular_component);GO:0005975(carbohydrate metabolic process);GO:0008152(metabolic process);GO:0016758(transferase activity, transferring hexosyl groups);GO:0030259(lipid glycosylation)	00970(Aminoacyl-tRNA biosynthesis)	K01870	EC:6.1.1.5		hypothetical protein SI65_02294 [Aspergillus cristatus]	mRNA	2.66865	4.7568	2.05143	277.862	239.993	106.307	0.0151834	-6.04136	1.80489e-24	2.29203e-23	down	yes
SI65_02393	SI65_02393		gnl_WGS:JXNT_SI65_02393_T0	GO:0003674(molecular_function);GO:0005575(cellular_component);GO:0008150(biological_process)	NA	NA	NA		hypothetical protein SI65_02393 [Aspergillus cristatus]	mRNA	0.325371	0.722173	0.508226	10.4719	12.2612	21.4616	0.0352026	-4.82817	1.93734e-24	2.45717e-23	down	yes
SI65_02932	SI65_02932		gnl_WGS:JXNT_SI65_02932_T0	GO:0004527(exonuclease activity);GO:0005634(nucleus);GO:0005739(mitochondrion);GO:0008150(biological_process)	03008(Ribosome biogenesis in eukaryotes)	K14570	EC:3.1.-.-		RNA exonuclease 3 [Aspergillus cristatus]	mRNA	0.066577	0.122677	0.15052	3.21859	3.91103	8.21637	0.0221409	-5.49714	2.11959e-24	2.67834e-23	down	yes
SI65_08683	SI65_08683		gnl_WGS:JXNT_SI65_08683_T0	GO:0003824(catalytic activity);GO:0005739(mitochondrion);GO:0006633(fatty acid biosynthetic process);GO:0016747(transferase activity, transferring acyl groups other than amino-acyl groups);GO:0019748(secondary metabolic process)	00061(Fatty acid biosynthesis);00780(Biotin metabolism)	K09458	EC:2.3.1.179		hypothetical protein SI65_08683 [Aspergillus cristatus]	mRNA	0.527593	0.554547	0.679788	12.9778	19.285	11.4374	0.0403185	-4.63241	2.48732e-24	3.13912e-23	down	yes
SI65_07983	SI65_07983		gnl_WGS:JXNT_SI65_07983_T0	GO:0016020(membrane);GO:0016021(integral component of membrane);GO:0022857(transmembrane transporter activity);GO:0055085(transmembrane transport)	04113(Meiosis - yeast)	K08139	NA		hypothetical protein SI65_07983 [Aspergillus cristatus]	mRNA	2.03027	2.19315	1.49589	20.3854	24.0006	30.6205	0.0762509	-3.7131	3.09311e-24	3.89404e-23	down	yes
SI65_04974	SI65_04974		gnl_WGS:JXNT_SI65_04974_T0	GO:0005634(nucleus);GO:0006367(transcription initiation from RNA polymerase II promoter);GO:0046982(protein heterodimerization activity)	03022(Basal transcription factors)	K03135	NA		hypothetical protein SI65_04974 [Aspergillus cristatus]	mRNA	0.08165	0	0.079603	4.65143	5.98223	8.61772	0.00837618	-6.89949	3.11725e-24	3.91959e-23	down	yes
SI65_00813	SI65_00813		gnl_WGS:JXNT_SI65_00813_T0	GO:0000981(RNA polymerase II transcription factor activity, sequence-specific DNA binding);GO:0003677(DNA binding);GO:0005634(nucleus);GO:0006351(transcription, DNA-templated);GO:0006355(regulation of transcription, DNA-templated);GO:0008270(zinc ion binding)	NA	NA	NA		hypothetical protein SI65_00813 [Aspergillus cristatus]	mRNA	2.11321	2.47189	4.5504	67.3838	62.4291	58.1907	0.0485922	-4.36313	3.45731e-24	4.34184e-23	down	yes
SI65_07368	SI65_07368		gnl_WGS:JXNT_SI65_07368_T0	GO:0003674(molecular_function);GO:0005575(cellular_component);GO:0008150(biological_process)	03050(Proteasome)	K03031	NA		hypothetical protein SI65_07368 [Aspergillus cristatus]	mRNA	0.448976	0.189636	0.389507	7.07699	7.83556	8.91918	0.0431408	-4.5348	3.8039e-24	4.76157e-23	down	yes
SI65_07572	SI65_07572		gnl_WGS:JXNT_SI65_07572_T0	GO:0003674(molecular_function);GO:0005634(nucleus);GO:0071171(site-specific DNA replication termination at RTS1 barrier)	04141(Protein processing in endoplasmic reticulum)	K08288	NA		hypothetical protein SI65_07572 [Aspergillus cristatus]	mRNA	0.686852	0.16455	0.476381	25.0555	20.6766	21.2312	0.0198285	-5.65628	3.80552e-24	4.76157e-23	down	yes
SI65_01822	SI65_01822		gnl_WGS:JXNT_SI65_01822_T0	GO:0003674(molecular_function);GO:0005575(cellular_component);GO:0008150(biological_process)	NA	NA	NA		hypothetical protein SI65_01822 [Aspergillus cristatus]	mRNA	0.373929	0.415167	0.614193	4.9919	7.48561	8.37315	0.0673019	-3.89321	4.16427e-24	5.20406e-23	down	yes
SI65_05831	SI65_05831		gnl_WGS:JXNT_SI65_05831_T0	GO:0005622(intracellular);GO:0008152(metabolic process);GO:0008168(methyltransferase activity)	NA	NA	NA		hypothetical protein SI65_05831 [Aspergillus cristatus]	mRNA	0.198219	0.076012	0.436283	13.1851	12.2956	13.3178	0.0183129	-5.771	4.86852e-24	6.0693e-23	down	yes
SI65_09788	SI65_09788		gnl_WGS:JXNT_SI65_09788_T0	GO:0004672(protein kinase activity);GO:0004674(protein serine/threonine kinase activity);GO:0005524(ATP binding);GO:0005634(nucleus);GO:0005829(cytosol);GO:0006468(protein phosphorylation);GO:0009103(lipopolysaccharide biosynthetic process);GO:0016020(membrane);GO:0016773(phosphotransferase activity, alcohol group as acceptor);GO:0030448(hyphal growth);GO:0043936(asexual sporulation resulting in …	NA	NA	NA		Serine kinase bud32 [Aspergillus cristatus]	mRNA	0.380484	0.216298	0.135079	7.30961	9.68703	12.9826	0.0244122	-5.35625	5.02772e-24	6.25249e-23	down	yes
SI65_08680	SI65_08680		gnl_WGS:JXNT_SI65_08680_T0	GO:0003674(molecular_function);GO:0005783(endoplasmic reticulum);GO:0016021(integral component of membrane);GO:0044718(siderophore transmembrane transport)	NA	NA	NA		Siderophore iron transporter mirC [Aspergillus cristatus]	mRNA	0.960366	1.03257	1.20862	8.55745	8.80493	11.6024	0.110532	-3.17746	5.1738e-24	6.42634e-23	down	yes
SI65_09766	SI65_09766		gnl_WGS:JXNT_SI65_09766_T0	GO:0003674(molecular_function);GO:0005575(cellular_component);GO:0008150(biological_process)	NA	NA	NA		hypothetical protein SI65_09766 [Aspergillus cristatus]	mRNA	1.28268	2.20957	2.49831	24.3974	36.0135	38.3068	0.0606838	-4.04255	5.45754e-24	6.77053e-23	down	yes
SI65_06796	SI65_06796		gnl_WGS:JXNT_SI65_06796_T0	GO:0005575(cellular_component)	00300(Lysine biosynthesis);00310(Lysine degradation)	K00290	EC:1.5.1.7		hypothetical protein SI65_06796 [Aspergillus cristatus]	mRNA	0.734926	0.690678	1.63099	25.818	23.4307	25.9119	0.0406676	-4.61998	5.47382e-24	6.78248e-23	down	yes
SI65_08260	SI65_08260		gnl_WGS:JXNT_SI65_08260_T0	GO:0005634(nucleus);GO:0005829(cytosol);GO:0016279(protein-lysine N-methyltransferase activity);GO:0018027(peptidyl-lysine dimethylation);GO:0045905(positive regulation of translational termination)	00040(Pentose and glucuronate interconversions)	K05351	EC:1.1.1.9		hypothetical protein SI65_08260 [Aspergillus cristatus]	mRNA	1.23904	1.80171	1.77882	19.916	19.2515	20.7516	0.0804345	-3.63604	5.7505e-24	7.09947e-23	down	yes
SI65_08646	SI65_08646		gnl_WGS:JXNT_SI65_08646_T0	GO:0003674(molecular_function);GO:0005730(nucleolus);GO:0008150(biological_process)	NA	NA	NA		hypothetical protein SI65_08646 [Aspergillus cristatus]	mRNA	1.2666	1.24606	1.15107	9.43901	9.54777	14.2473	0.11024	-3.18128	6.05473e-24	7.46604e-23	down	yes
SI65_07038	SI65_07038		gnl_WGS:JXNT_SI65_07038_T0	GO:0003824(catalytic activity);GO:0005575(cellular_component);GO:0008081(phosphoric diester hydrolase activity);GO:0008150(biological_process);GO:0046872(metal ion binding)	NA	NA	NA		hypothetical protein SI65_07038 [Aspergillus cristatus]	mRNA	4.41704	1.62155	4.12508	144.201	135.635	95.5391	0.0270761	-5.20684	6.5723e-24	8.08472e-23	down	yes
SI65_07800	SI65_07800		gnl_WGS:JXNT_SI65_07800_T0	GO:0003674(molecular_function);GO:0005575(cellular_component);GO:0008150(biological_process)	NA	NA	NA		hypothetical protein SI65_07800 [Aspergillus cristatus]	mRNA	0.230731	0.120569	0.073808	4.22118	5.77427	8.06744	0.0235349	-5.40906	7.61748e-24	9.347e-23	down	yes
SI65_02551	SI65_02551		gnl_WGS:JXNT_SI65_02551_T0	GO:0003674(molecular_function);GO:0005575(cellular_component);GO:0008150(biological_process)	NA	NA	NA		hypothetical protein SI65_02551 [Aspergillus cristatus]	mRNA	2.35328	2.53905	4.61347	86.9096	79.1587	58.8805	0.0422576	-4.56464	7.62591e-24	9.347e-23	down	yes
SI65_02042	SI65_02042		gnl_WGS:JXNT_SI65_02042_T0	GO:0000981(RNA polymerase II transcription factor activity, sequence-specific DNA binding);GO:0003677(DNA binding);GO:0005634(nucleus);GO:0006351(transcription, DNA-templated);GO:0006355(regulation of transcription, DNA-templated);GO:0008270(zinc ion binding);GO:0036180(filamentous growth of a population of unicellular organisms in response to biotic stimulus);GO:0070783(growth of unicellular org…	NA	NA	NA		hypothetical protein SI65_02042 [Aspergillus cristatus]	mRNA	1.12086	1.33455	1.366	13.1719	10.3775	17.0189	0.0941968	-3.40818	8.15731e-24	9.98635e-23	down	yes
SI65_08453	SI65_08453		gnl_WGS:JXNT_SI65_08453_T0	GO:0003674(molecular_function);GO:0005575(cellular_component);GO:0008150(biological_process)	NA	NA	NA		hypothetical protein SI65_08453 [Aspergillus cristatus]	mRNA	0.281509	0.257893	0.239248	6.53754	5.87141	8.80654	0.0367019	-4.768	8.50628e-24	1.04011e-22	down	yes
SI65_05858	SI65_05858		gnl_WGS:JXNT_SI65_05858_T0	GO:0000723(telomere maintenance);GO:0005622(intracellular);GO:0005829(cytosol);GO:0005844(polysome);GO:0006414(translational elongation);GO:0031929(TOR signaling);GO:0042162(telomeric DNA binding);GO:0043022(ribosome binding);GO:0043066(negative regulation of apoptotic process);GO:0043558(regulation of translational initiation in response to stress);GO:0045142(triplex DNA binding);GO:0051880(G-qu…	NA	NA	NA		hypothetical protein SI65_05858 [Aspergillus cristatus]	mRNA	14.5176	17.0454	10.1643	188.188	187.458	379.767	0.0552377	-4.1782	1.03311e-23	1.26173e-22	down	yes
SI65_01196	SI65_01196		gnl_WGS:JXNT_SI65_01196_T0	GO:0000778(condensed nuclear chromosome kinetochore);GO:0005730(nucleolus);GO:0019237(centromeric DNA binding);GO:0051315(attachment of mitotic spindle microtubules to kinetochore);GO:0051455(attachment of spindle microtubules to kinetochore involved in homologous chromosome segregation);GO:1903394(protein localization to kinetochore involved in kinetochore assembly)	NA	NA	NA		hypothetical protein SI65_01196 [Aspergillus cristatus]	mRNA	2.07923	1.61694	2.83497	19.6898	23.636	36.726	0.0815864	-3.61553	1.03837e-23	1.26664e-22	down	yes
SI65_08414	SI65_08414		gnl_WGS:JXNT_SI65_08414_T0	GO:0003674(molecular_function);GO:0005730(nucleolus);GO:0042254(ribosome biogenesis);GO:0072686(mitotic spindle)	03008(Ribosome biogenesis in eukaryotes)	K14569	NA		hypothetical protein SI65_08414 [Aspergillus cristatus]	mRNA	0.633993	0.587103	0.883389	6.49232	9.45316	15.4243	0.0670863	-3.89784	1.04708e-23	1.27573e-22	down	yes
SI65_10149	SI65_10149		gnl_WGS:JXNT_SI65_10149_T0	GO:0004557(alpha-galactosidase activity);GO:0005575(cellular_component);GO:0046355(mannan catabolic process);GO:0070085(glycosylation)	00052(Galactose metabolism);00561(Glycerolipid metabolism);00600(Sphingolipid metabolism);00603(Glycosphingolipid biosynthesis - globo and isoglobo series)	K07407	EC:3.2.1.22		putative alpha-galactosidase C [Aspergillus cristatus]	mRNA	0.302856	0.176247	0.20025	4.46986	8.88498	17.1738	0.022253	-5.48986	1.07235e-23	1.30497e-22	down	yes
SI65_00709	SI65_00709		gnl_WGS:JXNT_SI65_00709_T0	GO:0003674(molecular_function);GO:0005575(cellular_component);GO:0043940(regulation of sexual sporulation resulting in formation of a cellular spore);GO:0043943(regulation of asexual sporulation resulting in formation of a cellular spore)	NA	NA	NA		hypothetical protein SI65_00709 [Aspergillus cristatus]	mRNA	0.528439	0.259235	0.387062	9.49524	15.7228	36.0078	0.0191869	-5.70373	1.07449e-23	1.30601e-22	down	yes
SI65_10341	SI65_10341		gnl_WGS:JXNT_SI65_10341_T0	GO:0003674(molecular_function);GO:0005575(cellular_component);GO:0015074(DNA integration)	NA	NA	NA		hypothetical protein SI65_10341 [Aspergillus cristatus]	mRNA	0.727544	0.782552	0.71186	5.98224	7.27384	9.98273	0.095614	-3.38663	1.09507e-23	1.32787e-22	down	yes
SI65_05369	SI65_05369		gnl_WGS:JXNT_SI65_05369_T0	GO:0000086(G2/M transition of mitotic cell cycle);GO:0003674(molecular_function);GO:0005829(cytosol);GO:0045840(positive regulation of mitotic nuclear division);GO:0048188(Set1C/COMPASS complex);GO:0051568(histone H3-K4 methylation)	NA	NA	NA		hypothetical protein SI65_05369 [Aspergillus cristatus]	mRNA	2.43585	2.50856	2.56952	15.0974	19.3918	24.6942	0.12696	-2.97756	1.26757e-23	1.53521e-22	down	yes
SI65_03439	SI65_03439		gnl_WGS:JXNT_SI65_03439_T0	GO:0003682(chromatin binding);GO:0005575(cellular_component);GO:0008150(biological_process)	NA	NA	NA		hypothetical protein SI65_03439 [Aspergillus cristatus]	mRNA	1.59496	1.81262	1.41436	38.8028	30.5267	26.0256	0.0505683	-4.30562	1.34794e-23	1.62187e-22	down	yes
SI65_08496	SI65_08496		gnl_WGS:JXNT_SI65_08496_T0	GO:0003674(molecular_function);GO:0005575(cellular_component);GO:0008150(biological_process)	NA	NA	NA		hypothetical protein SI65_08496 [Aspergillus cristatus]	mRNA	3.16374	3.12809	3.85369	19.8983	27.0135	29.9408	0.132013	-2.92125	1.34865e-23	1.62187e-22	down	yes
SI65_06372	SI65_06372		gnl_WGS:JXNT_SI65_06372_T0	GO:0000778(condensed nuclear chromosome kinetochore);GO:0003674(molecular_function);GO:0031617(NMS complex);GO:0051315(attachment of mitotic spindle microtubules to kinetochore);GO:1903394(protein localization to kinetochore involved in kinetochore assembly)	NA	NA	NA		hypothetical protein SI65_06372 [Aspergillus cristatus]	mRNA	1.07637	0.576969	0.656322	11.5849	15.6872	20.2891	0.0485619	-4.36403	1.35895e-23	1.63042e-22	down	yes
SI65_03143	SI65_03143		gnl_WGS:JXNT_SI65_03143_T0	GO:0004672(protein kinase activity);GO:0004713(protein tyrosine kinase activity);GO:0005524(ATP binding);GO:0005575(cellular_component);GO:0006468(protein phosphorylation)	NA	NA	NA		hypothetical protein SI65_03143 [Aspergillus cristatus]	mRNA	11.549	18.4565	20.637	447.341	511.273	291.172	0.040521	-4.62519	1.43872e-23	1.7241e-22	down	yes
SI65_02387	SI65_02387		gnl_WGS:JXNT_SI65_02387_T0	GO:0000981(RNA polymerase II transcription factor activity, sequence-specific DNA binding);GO:0003677(DNA binding);GO:0005634(nucleus);GO:0006351(transcription, DNA-templated);GO:0006355(regulation of transcription, DNA-templated);GO:0008270(zinc ion binding)	NA	NA	NA		hypothetical protein SI65_02387 [Aspergillus cristatus]	mRNA	0	0	0.032218	4.99207	4.71428	6.68506	0.00196554	-8.99086	1.55852e-23	1.86111e-22	down	yes
SI65_04906	SI65_04906		gnl_WGS:JXNT_SI65_04906_T0	GO:0000492(box C/D snoRNP assembly);GO:0000723(telomere maintenance);GO:0005524(ATP binding);GO:0005739(mitochondrion);GO:0005829(cytosol);GO:0005886(plasma membrane);GO:0006457(protein folding);GO:0009405(pathogenesis);GO:0009986(cell surface);GO:0030428(cell septum);GO:0030446(hyphal cell wall);GO:0030518(intracellular steroid hormone receptor signaling pathway);GO:0034605(cellular response to …	04141(Protein processing in endoplasmic reticulum)	K04079	NA		Heat shock protein 90 [Aspergillus cristatus]	mRNA	89.2472	93.9718	117.99	4141.62	5034.8	1845.91	0.0273271	-5.19352	1.5987e-23	1.90686e-22	down	yes
SI65_03355	SI65_03355		gnl_WGS:JXNT_SI65_03355_T0	GO:0003677(DNA binding);GO:0005575(cellular_component);GO:0006306(DNA methylation);GO:0008168(methyltransferase activity);GO:0030437(ascospore formation)	00270(Cysteine and methionine metabolism)	K00558	EC:2.1.1.37		hypothetical protein SI65_03355 [Aspergillus cristatus]	mRNA	0.255365	0.336805	0.18771	7.29347	7.10415	6.25396	0.0377637	-4.72686	1.65232e-23	1.96852e-22	down	yes
SI65_05145	SI65_05145		gnl_WGS:JXNT_SI65_05145_T0	GO:0000981(RNA polymerase II transcription factor activity, sequence-specific DNA binding);GO:0003677(DNA binding);GO:0005634(nucleus);GO:0006355(regulation of transcription, DNA-templated);GO:0008270(zinc ion binding)	NA	NA	NA		hypothetical protein SI65_05145 [Aspergillus cristatus]	mRNA	0.329801	0.791585	0.769622	14.0536	14.9403	31.7521	0.0311298	-5.00556	1.83423e-23	2.18015e-22	down	yes
SI65_10184	SI65_10184		gnl_WGS:JXNT_SI65_10184_T0	GO:0003824(catalytic activity);GO:0005575(cellular_component);GO:0008150(biological_process)	NA	NA	NA		hypothetical protein SI65_10184 [Aspergillus cristatus]	mRNA	11.4079	10.4713	10.8861	56.9639	69.3348	84.2642	0.155608	-2.68401	2.13139e-23	2.52747e-22	down	yes
SI65_03792	SI65_03792		gnl_WGS:JXNT_SI65_03792_T0	GO:0003674(molecular_function);GO:0005575(cellular_component);GO:0008150(biological_process)	NA	NA	NA		hypothetical protein SI65_03792 [Aspergillus cristatus]	mRNA	4.63174	3.30749	5.11437	91.5803	81.9778	65.141	0.0546865	-4.19267	2.13647e-23	2.53055e-22	down	yes
SI65_02365	SI65_02365		gnl_WGS:JXNT_SI65_02365_T0	NA	NA	NA	NA		hypothetical protein SI65_02365 [Aspergillus cristatus]	mRNA	0.253179	0.246862	0.291389	3.06125	3.79768	6.44886	0.0594712	-4.07166	2.31726e-23	2.73833e-22	down	yes
SI65_06429	SI65_06429		gnl_WGS:JXNT_SI65_06429_T0	GO:0005575(cellular_component);GO:0008150(biological_process);GO:0016772(transferase activity, transferring phosphorus-containing groups)	NA	NA	NA		hypothetical protein SI65_06429 [Aspergillus cristatus]	mRNA	8.32701	9.55328	10.1436	50.8196	61.0106	85.4298	0.142066	-2.81537	2.65747e-23	3.1295e-22	down	yes
SI65_03316	SI65_03316		gnl_WGS:JXNT_SI65_03316_T0	GO:0004553(hydrolase activity, hydrolyzing O-glycosyl compounds);GO:0005575(cellular_component);GO:0005975(carbohydrate metabolic process)	00500(Starch and sucrose metabolism);00460(Cyanoamino acid metabolism)	K05349	EC:3.2.1.21		putative beta-glucosidase E [Aspergillus cristatus]	mRNA	1.48843	2.12311	2.33637	15.9077	19.8489	28.9256	0.0919559	-3.44291	2.70463e-23	3.18137e-22	down	yes
SI65_03612	SI65_03612		gnl_WGS:JXNT_SI65_03612_T0	GO:0003674(molecular_function);GO:0005886(plasma membrane);GO:0007163(establishment or maintenance of cell polarity);GO:0031579(membrane raft organization)	NA	NA	NA		hypothetical protein SI65_03612 [Aspergillus cristatus]	mRNA	3.56756	3.92732	2.29657	284.586	265.053	86.0074	0.0154039	-6.02056	2.82573e-23	3.31998e-22	down	yes
SI65_09109	SI65_09109		gnl_WGS:JXNT_SI65_09109_T0	NA	NA	NA	NA		hypothetical protein SI65_09109 [Aspergillus cristatus]	mRNA	3.76465	1.16834	1.79551	95.0598	136.877	82.8421	0.0213753	-5.54791	2.98794e-23	3.50654e-22	down	yes
SI65_07043	SI65_07043		gnl_WGS:JXNT_SI65_07043_T0	GO:0003674(molecular_function);GO:0005743(mitochondrial inner membrane);GO:0008150(biological_process)	00920(Sulfur metabolism);00230(Purine metabolism)	K00860	EC:2.7.1.25		hypothetical protein SI65_07043 [Aspergillus cristatus]	mRNA	0.614434	0.767298	0.332086	21.9327	13.913	22.5674	0.0293396	-5.09101	3.49606e-23	4.09814e-22	down	yes
SI65_05947	SI65_05947		gnl_WGS:JXNT_SI65_05947_T0	GO:0000981(RNA polymerase II transcription factor activity, sequence-specific DNA binding);GO:0005634(nucleus);GO:0005829(cytosol);GO:0006351(transcription, DNA-templated);GO:0008270(zinc ion binding);GO:0043565(sequence-specific DNA binding);GO:0044182(filamentous growth of a population of unicellular organisms);GO:0045944(positive regulation of transcription by RNA polymerase II);GO:1900428(reg…	NA	NA	NA		hypothetical protein SI65_05947 [Aspergillus cristatus]	mRNA	9.73386	9.71847	10.9816	177.899	245.856	133.427	0.0546213	-4.19439	3.53746e-23	4.14191e-22	down	yes
SI65_09590	SI65_09590		gnl_WGS:JXNT_SI65_09590_T0	GO:0000166(nucleotide binding);GO:0005388(calcium-transporting ATPase activity);GO:0005524(ATP binding);GO:0006816(calcium ion transport);GO:0006874(cellular calcium ion homeostasis);GO:0019829(cation-transporting ATPase activity);GO:0031505(fungal-type cell wall organization);GO:0032026(response to magnesium ion);GO:0035690(cellular response to drug);GO:0046872(metal ion binding);GO:0048315(coni…	NA	NA	NA		hypothetical protein SI65_09590 [Aspergillus cristatus]	mRNA	15.5494	12.4721	10.7874	109.667	175.839	176.154	0.0840638	-3.57237	3.67875e-23	4.30241e-22	down	yes
SI65_08557	SI65_08557		gnl_WGS:JXNT_SI65_08557_T0	GO:0003674(molecular_function);GO:0005575(cellular_component);GO:0008150(biological_process)	NA	NA	NA		hypothetical protein SI65_08557 [Aspergillus cristatus]	mRNA	2.34227	1.80401	2.29242	15.9084	19.9658	30.3373	0.0972446	-3.36224	4.14876e-23	4.83548e-22	down	yes
SI65_00956	SI65_00956		gnl_WGS:JXNT_SI65_00956_T0	GO:0005575(cellular_component)	00562(Inositol phosphate metabolism);04070(Phosphatidylinositol signaling system);04138(Autophagy - yeast)	K18083	EC:3.1.3.64;EC:3.1.3.95		hypothetical protein SI65_00956 [Aspergillus cristatus]	mRNA	3.57068	3.79811	4.86217	23.9766	29.8069	37.9665	0.133308	-2.90717	4.19032e-23	4.87835e-22	down	yes
SI65_04954	SI65_04954		gnl_WGS:JXNT_SI65_04954_T0	GO:0003824(catalytic activity);GO:0005575(cellular_component);GO:0008152(metabolic process)	04146(Peroxisome)	K01796	EC:5.1.99.4		Alpha-methylacyl-CoA racemase [Aspergillus cristatus]	mRNA	0.749785	1.08889	0.786768	20.9018	22.6003	15.7071	0.0443419	-4.49519	4.22831e-23	4.91697e-22	down	yes
SI65_01236	SI65_01236		gnl_WGS:JXNT_SI65_01236_T0	GO:0005575(cellular_component);GO:0008150(biological_process);GO:0016772(transferase activity, transferring phosphorus-containing groups)	NA	NA	NA		hypothetical protein SI65_01236 [Aspergillus cristatus]	mRNA	2.53439	2.62272	3.65177	21.1199	27.835	32.8629	0.107665	-3.21538	5.42634e-23	6.28151e-22	down	yes
SI65_08582	SI65_08582		gnl_WGS:JXNT_SI65_08582_T0	GO:0005575(cellular_component);GO:0008150(biological_process);GO:0016787(hydrolase activity)	00250(Alanine, aspartate and glutamate metabolism);00460(Cyanoamino acid metabolism)	K01424	EC:3.5.1.1		hypothetical protein SI65_08582 [Aspergillus cristatus]	mRNA	1.52925	0.939119	0.743601	19.149	25.3041	23.7966	0.047062	-4.40929	5.58972e-23	6.46331e-22	down	yes
SI65_06381	SI65_06381		gnl_WGS:JXNT_SI65_06381_T0	GO:0003677(DNA binding);GO:0003682(chromatin binding);GO:0005575(cellular_component);GO:0008150(biological_process)	NA	NA	NA		hypothetical protein SI65_06381 [Aspergillus cristatus]	mRNA	0.976125	0.9507	0.930535	8.93759	15.4182	12.6477	0.0772187	-3.69491	6.14468e-23	7.08895e-22	down	yes
SI65_04848	SI65_04848		gnl_WGS:JXNT_SI65_04848_T0	GO:0003674(molecular_function);GO:0005575(cellular_component);GO:0008150(biological_process)	NA	NA	NA		Protein sip5 [Aspergillus cristatus]	mRNA	12.5455	13.7042	15.5577	145.878	123.396	135.7	0.103235	-3.276	6.44773e-23	7.4218e-22	down	yes
SI65_01839	SI65_01839		gnl_WGS:JXNT_SI65_01839_T0	GO:0000981(RNA polymerase II transcription factor activity, sequence-specific DNA binding);GO:0003677(DNA binding);GO:0005634(nucleus);GO:0006351(transcription, DNA-templated);GO:0006355(regulation of transcription, DNA-templated);GO:0008270(zinc ion binding);GO:0036180(filamentous growth of a population of unicellular organisms in response to biotic stimulus);GO:0070783(growth of unicellular org…	NA	NA	NA		hypothetical protein SI65_01839 [Aspergillus cristatus]	mRNA	1.06117	1.33279	1.2573	12.6103	9.93122	16.7797	0.092857	-3.42884	7.0383e-23	8.0862e-22	down	yes
SI65_04468	SI65_04468		gnl_WGS:JXNT_SI65_04468_T0	GO:0000447(endonucleolytic cleavage in ITS1 to separate SSU-rRNA from 5.8S rRNA and LSU-rRNA from tricistronic rRNA transcript (SSU-rRNA, 5.8S rRNA, LSU-rRNA));GO:0000472(endonucleolytic cleavage to generate mature 5'-end of SSU-rRNA from (SSU-rRNA, 5.8S rRNA, LSU-rRNA));GO:0000480(endonucleolytic cleavage in 5'-ETS of tricistronic rRNA transcript (SSU-rRNA, 5.8S rRNA, LSU-rRNA));GO:0001671(ATPas…	NA	NA	NA		Pre-rRNA-processing protein esf2 [Aspergillus cristatus]	mRNA	0.09902	0.279323	0.33547	8.55306	8.05386	9.8499	0.0269803	-5.21195	7.04078e-23	8.0862e-22	down	yes
SI65_09956	SI65_09956		gnl_WGS:JXNT_SI65_09956_T0	GO:0003674(molecular_function);GO:0016021(integral component of membrane);GO:0055085(transmembrane transport)	NA	NA	NA		hypothetical protein SI65_09956 [Aspergillus cristatus]	mRNA	0.340964	0.317502	0.74235	12.0369	10.8174	11.6493	0.0405991	-4.62241	7.15582e-23	8.19988e-22	down	yes
SI65_03892	SI65_03892		gnl_WGS:JXNT_SI65_03892_T0	GO:0003674(molecular_function);GO:0005575(cellular_component);GO:0008150(biological_process)	NA	NA	NA		hypothetical protein SI65_03892 [Aspergillus cristatus]	mRNA	0.108656	0.228692	0.120735	3.7499	4.70643	8.59663	0.0268624	-5.21827	7.36646e-23	8.43179e-22	down	yes
SI65_09567	SI65_09567		gnl_WGS:JXNT_SI65_09567_T0	GO:0003674(molecular_function);GO:0008150(biological_process);GO:0034399(nuclear periphery)	NA	NA	NA		hypothetical protein SI65_09567 [Aspergillus cristatus]	mRNA	0.880509	1.0947	1.66044	11.7787	16.8864	18.1526	0.0776556	-3.68677	7.39597e-23	8.45608e-22	down	yes
SI65_00994	SI65_00994		gnl_WGS:JXNT_SI65_00994_T0	GO:0003824(catalytic activity);GO:0005575(cellular_component);GO:0008152(metabolic process)	00500(Starch and sucrose metabolism)	K01179	EC:3.2.1.4		hypothetical protein SI65_00994 [Aspergillus cristatus]	mRNA	2.71586	1.90111	3.34842	24.6204	37.0395	58.0972	0.0665129	-3.91022	8.08919e-23	9.228e-22	down	yes
SI65_02880	SI65_02880		gnl_WGS:JXNT_SI65_02880_T0	GO:0004357(glutamate-cysteine ligase activity);GO:0005634(nucleus);GO:0005829(cytosol);GO:0006750(glutathione biosynthetic process);GO:0034635(glutathione transport);GO:0046938(phytochelatin biosynthetic process);GO:0098849(cellular detoxification of cadmium ion)	00270(Cysteine and methionine metabolism);00480(Glutathione metabolism)	K11204	EC:6.3.2.2		Glutamate--cysteine ligase [Aspergillus cristatus]	mRNA	6.1212	4.58468	6.26103	35.6174	39.4209	52.3293	0.133212	-2.9082	8.96668e-23	1.02176e-21	down	yes
SI65_06127	SI65_06127		gnl_WGS:JXNT_SI65_06127_T0	GO:0000981(RNA polymerase II transcription factor activity, sequence-specific DNA binding);GO:0003677(DNA binding);GO:0005634(nucleus);GO:0006351(transcription, DNA-templated);GO:0006357(regulation of transcription by RNA polymerase II);GO:0008270(zinc ion binding);GO:0044011(single-species biofilm formation on inanimate substrate);GO:0071311(cellular response to acetate);GO:1900189(positive regu…	NA	NA	NA		hypothetical protein SI65_06127 [Aspergillus cristatus]	mRNA	11.0574	12.3106	15.0847	78.0616	100.534	107.177	0.134557	-2.89371	9.28708e-23	1.05591e-21	down	yes
SI65_07353	SI65_07353		gnl_WGS:JXNT_SI65_07353_T0	GO:0003674(molecular_function);GO:0005575(cellular_component);GO:0008150(biological_process)	NA	NA	NA		hypothetical protein SI65_07353 [Aspergillus cristatus]	mRNA	0.297254	0.413226	0.724156	8.03925	9.8544	18.1403	0.0398134	-4.6506	1.04812e-22	1.19036e-21	down	yes
SI65_04785	SI65_04785		gnl_WGS:JXNT_SI65_04785_T0	GO:0000256(allantoin catabolic process);GO:0004848(ureidoglycolate hydrolase activity);GO:0005634(nucleus);GO:0005829(cytosol);GO:0050385(ureidoglycolate lyase activity)	00230(Purine metabolism)	K01483	EC:4.3.2.3		hypothetical protein SI65_04785 [Aspergillus cristatus]	mRNA	8.85634	9.14128	10.5663	54.7657	68.7448	75.2017	0.143745	-2.79841	1.18874e-22	1.3478e-21	down	yes
SI65_00669	SI65_00669		gnl_WGS:JXNT_SI65_00669_T0	GO:0003723(RNA binding);GO:0003964(RNA-directed DNA polymerase activity);GO:0005575(cellular_component);GO:0006278(RNA-dependent DNA biosynthetic process)	00900(Terpenoid backbone biosynthesis);04146(Peroxisome)	K00869	EC:2.7.1.36		hypothetical protein SI65_00669 [Aspergillus cristatus]	mRNA	0.09354	0.094428	0.121999	1.56745	1.55046	2.13413	0.0590184	-4.08269	1.18939e-22	1.3478e-21	down	yes
SI65_04420	SI65_04420		gnl_WGS:JXNT_SI65_04420_T0	GO:0003674(molecular_function);GO:0005575(cellular_component);GO:0008150(biological_process)	NA	NA	NA		hypothetical protein SI65_04420 [Aspergillus cristatus]	mRNA	0.314746	0.465512	0.802072	10.8152	15.0145	17.2037	0.0367698	-4.76533	1.24085e-22	1.40455e-21	down	yes
SI65_07054	SI65_07054		gnl_WGS:JXNT_SI65_07054_T0	GO:0005575(cellular_component);GO:0005975(carbohydrate metabolic process);GO:0008422(beta-glucosidase activity)	00500(Starch and sucrose metabolism);00460(Cyanoamino acid metabolism)	K01188	EC:3.2.1.21		putative beta-glucosidase F [Aspergillus cristatus]	mRNA	3.25682	4.90106	2.80994	70.3575	69.6762	60.2398	0.0547642	-4.19062	1.25037e-22	1.41376e-21	down	yes
SI65_01620	SI65_01620		gnl_WGS:JXNT_SI65_01620_T0	GO:0000127(transcription factor TFIIIC complex);GO:0000995(transcription factor activity, core RNA polymerase III binding);GO:0005829(cytosol);GO:0006384(transcription initiation from RNA polymerase III promoter);GO:0043035(chromatin insulator sequence binding)	NA	NA	NA		hypothetical protein SI65_01620 [Aspergillus cristatus]	mRNA	0.564434	0.400893	0.528906	37.9601	53.8833	12.0825	0.0143779	-6.12001	1.33401e-22	1.50667e-21	down	yes
SI65_03795	SI65_03795		gnl_WGS:JXNT_SI65_03795_T0	GO:0000166(nucleotide binding);GO:0003676(nucleic acid binding);GO:0005575(cellular_component);GO:0008150(biological_process)	NA	NA	NA		hypothetical protein SI65_03795 [Aspergillus cristatus]	mRNA	0.273164	0.360222	0.446969	6.16377	8.09394	8.95756	0.0465364	-4.4255	1.36112e-22	1.53389e-21	down	yes
SI65_04506	SI65_04506		gnl_WGS:JXNT_SI65_04506_T0	GO:0005575(cellular_component);GO:0006508(proteolysis);GO:0008233(peptidase activity)	NA	NA	NA		hypothetical protein SI65_04506 [Aspergillus cristatus]	mRNA	1.26273	1.889	1.12143	31.0288	30.4961	24.4445	0.0497056	-4.33045	1.5188e-22	1.70969e-21	down	yes
SI65_09515	SI65_09515		gnl_WGS:JXNT_SI65_09515_T0	GO:0003674(molecular_function);GO:0005575(cellular_component);GO:0008150(biological_process)	NA	NA	NA		hypothetical protein SI65_09515 [Aspergillus cristatus]	mRNA	2.10174	2.5422	2.88125	15.3137	17.5281	22.5758	0.135791	-2.88054	1.60706e-22	1.80111e-21	down	yes
SI65_02234	SI65_02234		gnl_WGS:JXNT_SI65_02234_T0	GO:0000288(nuclear-transcribed mRNA catabolic process, deadenylation-dependent decay);GO:0005634(nucleus);GO:0005829(cytosol);GO:0006307(DNA dealkylation involved in DNA repair);GO:0006415(translational termination);GO:0008143(poly(A) binding);GO:0008198(ferrous iron binding);GO:0010620(negative regulation of transcription by transcription factor catabolism);GO:0031418(L-ascorbic acid binding);GO…	NA	NA	NA		hypothetical protein SI65_02234 [Aspergillus cristatus]	mRNA	0.497269	0.628294	1.00034	12.1773	19.5012	47.2926	0.02692	-5.21518	1.86948e-22	2.09062e-21	down	yes
SI65_07385	SI65_07385		gnl_WGS:JXNT_SI65_07385_T0	NA	NA	NA	NA		hypothetical protein SI65_07385 [Aspergillus cristatus]	mRNA	0.429435	1.29774	0.405413	115.261	114.571	35.562	0.00803552	-6.95939	1.95434e-22	2.18313e-21	down	yes
SI65_00375	SI65_00375		gnl_WGS:JXNT_SI65_00375_T0	GO:0003674(molecular_function);GO:0016021(integral component of membrane);GO:0055085(transmembrane transport)	NA	NA	NA		hypothetical protein SI65_00375 [Aspergillus cristatus]	mRNA	0.447437	0.254919	0.280793	5.06645	5.87922	13.0955	0.0408945	-4.61195	2.21288e-22	2.46655e-21	down	yes
SI65_05147	SI65_05147		gnl_WGS:JXNT_SI65_05147_T0	GO:0003676(nucleic acid binding);GO:0004386(helicase activity);GO:0005524(ATP binding);GO:0005634(nucleus);GO:0005829(cytosol);GO:0008026(ATP-dependent helicase activity);GO:0008150(biological_process)	NA	NA	NA		ATP-dependent RNA helicase dbp4 [Aspergillus cristatus]	mRNA	0.494205	0.376044	0.37879	4.32123	4.56385	6.94112	0.0789223	-3.66342	2.29699e-22	2.55471e-21	down	yes
SI65_08497	SI65_08497		gnl_WGS:JXNT_SI65_08497_T0	GO:0000166(nucleotide binding);GO:0003924(GTPase activity);GO:0005524(ATP binding);GO:0005634(nucleus);GO:0005829(cytosol);GO:0009039(urease activity);GO:0016151(nickel cation binding);GO:0016530(metallochaperone activity);GO:0017111(nucleoside-triphosphatase activity);GO:0042803(protein homodimerization activity);GO:0043419(urea catabolic process)	NA	NA	NA		putative urease accessory protein ureG [Aspergillus cristatus]	mRNA	0.727022	1.52588	1.90997	24.2947	41.0982	72.786	0.0301266	-5.05282	2.46847e-22	2.74245e-21	down	yes
SI65_08187	SI65_08187		gnl_WGS:JXNT_SI65_08187_T0	GO:0005575(cellular_component);GO:0008080(N-acetyltransferase activity);GO:0008150(biological_process)	NA	NA	NA		hypothetical protein SI65_08187 [Aspergillus cristatus]	mRNA	0.781168	0.319045	0.633012	12.1047	14.5674	29.6273	0.0307858	-5.02159	2.71734e-22	3.00586e-21	down	yes
SI65_03097	SI65_03097		gnl_WGS:JXNT_SI65_03097_T0	GO:0005634(nucleus);GO:0005694(chromosome);GO:0006355(regulation of transcription, DNA-templated);GO:0019953(sexual reproduction);GO:0019954(asexual reproduction);GO:0034968(histone lysine methylation);GO:0040009(regulation of growth rate);GO:0046975(histone methyltransferase activity (H3-K36 specific))	00310(Lysine degradation)	K11423	EC:2.1.1.43		Histone-lysine N-methyltransferase, H3 lysine-36 specific [Aspergillus cristatus]	mRNA	1.60963	1.45339	2.17877	13.262	16.3766	26.8356	0.0928174	-3.42946	3.02942e-22	3.34021e-21	down	yes
SI65_05777	SI65_05777		gnl_WGS:JXNT_SI65_05777_T0	GO:0003674(molecular_function);GO:0005575(cellular_component);GO:0008150(biological_process)	NA	NA	NA		hypothetical protein SI65_05777 [Aspergillus cristatus]	mRNA	0.699619	0.603637	0.8953	6.36928	7.92603	14.0131	0.0776645	-3.6866	3.85568e-22	4.22994e-21	down	yes
SI65_06499	SI65_06499		gnl_WGS:JXNT_SI65_06499_T0	GO:0003729(mRNA binding);GO:0005730(nucleolus);GO:0005737(cytoplasm);GO:0008150(biological_process);GO:0030686(90S preribosome)	NA	NA	NA		hypothetical protein SI65_06499 [Aspergillus cristatus]	mRNA	0.521028	0.396798	0.526943	4.59064	4.07602	6.18224	0.0972981	-3.36144	3.8728e-22	4.24262e-21	down	yes
SI65_04018	SI65_04018		gnl_WGS:JXNT_SI65_04018_T0	GO:0003676(nucleic acid binding);GO:0005575(cellular_component);GO:0008150(biological_process)	NA	NA	NA		hypothetical protein SI65_04018 [Aspergillus cristatus]	mRNA	5.85542	5.4277	5.01831	55.4822	55.0091	54.178	0.0989949	-3.3365	3.9188e-22	4.28383e-21	down	yes
SI65_03981	SI65_03981		gnl_WGS:JXNT_SI65_03981_T0	GO:0003674(molecular_function);GO:0005575(cellular_component);GO:0008150(biological_process)	NA	NA	NA		hypothetical protein SI65_03981 [Aspergillus cristatus]	mRNA	2.86233	4.80037	3.7034	88.5877	99.1554	59.8605	0.0459044	-4.44522	4.24037e-22	4.62545e-21	down	yes
SI65_05904	SI65_05904		gnl_WGS:JXNT_SI65_05904_T0	GO:0003939(L-iditol 2-dehydrogenase activity);GO:0005575(cellular_component);GO:0006062(sorbitol catabolic process);GO:0008270(zinc ion binding);GO:0016747(transferase activity, transferring acyl groups other than amino-acyl groups);GO:0055114(oxidation-reduction process)	00040(Pentose and glucuronate interconversions);00051(Fructose and mannose metabolism)	K00008	EC:1.1.1.14		hypothetical protein SI65_05904 [Aspergillus cristatus]	mRNA	2.1337	1.92781	1.73647	18.2121	26.0974	47.1538	0.0633914	-3.97957	5.58697e-22	6.04268e-21	down	yes
SI65_05100	SI65_05100		gnl_WGS:JXNT_SI65_05100_T0	GO:0003676(nucleic acid binding);GO:0003677(DNA binding);GO:0004386(helicase activity);GO:0005524(ATP binding);GO:0005759(mitochondrial matrix);GO:0032042(mitochondrial DNA metabolic process);GO:0033676(double-stranded DNA-dependent ATPase activity)	NA	NA	NA		hypothetical protein SI65_05100 [Aspergillus cristatus]	mRNA	0.133998	0.246082	0.292622	3.64406	6.38505	9.88203	0.0337852	-4.88746	5.72286e-22	6.17657e-21	down	yes
SI65_04978	SI65_04978		gnl_WGS:JXNT_SI65_04978_T0	GO:0004864(protein phosphatase inhibitor activity);GO:0005575(cellular_component);GO:0009966(regulation of signal transduction);GO:0043666(regulation of phosphoprotein phosphatase activity)	NA	NA	NA		hypothetical protein SI65_04978 [Aspergillus cristatus]	mRNA	2.79386	3.12548	1.33872	129.689	96.8852	67.1154	0.0247134	-5.33857	6.06601e-22	6.53312e-21	down	yes
SI65_08705	SI65_08705		gnl_WGS:JXNT_SI65_08705_T0	GO:0000139(Golgi membrane);GO:0000166(nucleotide binding);GO:0005388(calcium-transporting ATPase activity);GO:0005509(calcium ion binding);GO:0005789(endoplasmic reticulum membrane);GO:0005886(plasma membrane);GO:0015410(manganese-transporting ATPase activity);GO:0016021(integral component of membrane);GO:0016236(macroautophagy);GO:0030026(cellular manganese ion homeostasis);GO:0030448(hyphal gro…	NA	NA	NA		hypothetical protein SI65_08705 [Aspergillus cristatus]	mRNA	6.11465	5.45681	5.09597	41.01	44.9491	47.31	0.125066	-2.99924	6.13161e-22	6.59682e-21	down	yes
SI65_07494	SI65_07494		gnl_WGS:JXNT_SI65_07494_T0	GO:0005739(mitochondrion);GO:0008152(metabolic process);GO:0008410(CoA-transferase activity)	00650(Butanoate metabolism);00072(Synthesis and degradation of ketone bodies);00280(Valine, leucine and isoleucine degradation)	K01027	EC:2.8.3.5		hypothetical protein SI65_07494 [Aspergillus cristatus]	mRNA	3.71901	4.23451	3.00779	74.2273	94.2033	53.7701	0.0493307	-4.34137	6.17917e-22	6.64098e-21	down	yes
SI65_06855	SI65_06855		gnl_WGS:JXNT_SI65_06855_T0	GO:0000122(negative regulation of transcription by RNA polymerase II);GO:0005829(cytosol);GO:0006283(transcription-coupled nucleotide-excision repair);GO:0006348(chromatin silencing at telomere);GO:0030466(chromatin silencing at silent mating-type cassette);GO:0030702(chromatin silencing at centromere);GO:0031048(chromatin silencing by small RNA);GO:0031507(heterochromatin assembly);GO:0031625(ub…	03013(RNA transport)	K14310	NA		hypothetical protein SI65_06855 [Aspergillus cristatus]	mRNA	3.00818	2.78555	2.53896	100.092	58.8544	50.2114	0.0398393	-4.64966	7.27228e-22	7.77487e-21	down	yes
SI65_04830	SI65_04830		gnl_WGS:JXNT_SI65_04830_T0	GO:0003676(nucleic acid binding);GO:0005575(cellular_component);GO:0008150(biological_process);GO:0008270(zinc ion binding)	NA	NA	NA		hypothetical protein SI65_04830 [Aspergillus cristatus]	mRNA	1.8862	1.22205	1.52841	20.2351	18.96	19.1033	0.0795331	-3.6523	7.80357e-22	8.30807e-21	down	yes
SI65_05725	SI65_05725		gnl_WGS:JXNT_SI65_05725_T0	GO:0004596(peptide alpha-N-acetyltransferase activity);GO:0005634(nucleus);GO:0005829(cytosol);GO:0006474(N-terminal protein amino acid acetylation);GO:0031417(NatC complex);GO:0032880(regulation of protein localization)	NA	NA	NA		N-alpha-acetyltransferase 30 [Aspergillus cristatus]	mRNA	1.91514	1.68313	2.17348	24.8317	22.9094	24.0504	0.0803959	-3.63673	8.53133e-22	9.04516e-21	down	yes
SI65_04411	SI65_04411		gnl_WGS:JXNT_SI65_04411_T0	GO:0000166(nucleotide binding);GO:0005524(ATP binding);GO:0005575(cellular_component);GO:0008150(biological_process);GO:0017111(nucleoside-triphosphatase activity)	NA	NA	NA		hypothetical protein SI65_04411 [Aspergillus cristatus]	mRNA	0.442206	0.470317	0.56727	4.59591	4.94138	9.68353	0.0769891	-3.6992	9.5588e-22	1.0123e-20	down	yes
SI65_01649	SI65_01649		gnl_WGS:JXNT_SI65_01649_T0	GO:0003677(DNA binding);GO:0003682(chromatin binding);GO:0003700(DNA binding transcription factor activity);GO:0004842(ubiquitin-protein transferase activity);GO:0005737(cytoplasm);GO:0008270(zinc ion binding);GO:0016574(histone ubiquitination);GO:0035556(intracellular signal transduction);GO:0036205(histone catabolic process);GO:0043565(sequence-specific DNA binding);GO:0043619(regulation of tra…	NA	NA	NA		hypothetical protein SI65_01649 [Aspergillus cristatus]	mRNA	1.61585	2.18445	2.51795	16.1976	28.9145	31.1169	0.082885	-3.59275	9.91297e-22	1.04665e-20	down	yes
SI65_04674	SI65_04674		gnl_WGS:JXNT_SI65_04674_T0	GO:0003674(molecular_function);GO:0005575(cellular_component);GO:0008150(biological_process)	NA	NA	NA		hypothetical protein SI65_04674 [Aspergillus cristatus]	mRNA	0.945408	1.22185	1.50059	57.1877	59.5589	27.0791	0.025502	-5.29324	1.04112e-21	1.09812e-20	down	yes
SI65_02289	SI65_02289		gnl_WGS:JXNT_SI65_02289_T0	GO:0003674(molecular_function);GO:0005575(cellular_component);GO:0008150(biological_process)	NA	NA	NA		hypothetical protein SI65_02289 [Aspergillus cristatus]	mRNA	1.56242	1.18599	1.72619	21.7936	20.02	20.701	0.0715768	-3.80436	1.10802e-21	1.16748e-20	down	yes
SI65_09991	SI65_09991		gnl_WGS:JXNT_SI65_09991_T0	GO:0005788(endoplasmic reticulum lumen);GO:0005811(lipid droplet);GO:0009636(response to toxic substance);GO:0016021(integral component of membrane);GO:0034084(steryl deacetylase activity);GO:0034210(sterol deacetylation);GO:0071944(cell periphery)	NA	NA	NA		hypothetical protein SI65_09991 [Aspergillus cristatus]	mRNA	0.906936	0.556849	1.24503	13.9555	14.2864	16.5662	0.0604538	-4.04802	1.16918e-21	1.22938e-20	down	yes
SI65_00843	SI65_00843		gnl_WGS:JXNT_SI65_00843_T0	GO:0000324(fungal-type vacuole);GO:0005783(endoplasmic reticulum);GO:0005886(plasma membrane);GO:0006825(copper ion transport);GO:0006826(iron ion transport);GO:0006876(cellular cadmium ion homeostasis);GO:0006878(cellular copper ion homeostasis);GO:0015295(solute:proton symporter activity);GO:0015691(cadmium ion transport);GO:0022890(inorganic cation transmembrane transporter activity);GO:003002…	NA	NA	NA		hypothetical protein SI65_00843 [Aspergillus cristatus]	mRNA	1.13124	1.60338	1.47784	15.3232	16.9525	15.963	0.0873252	-3.51746	1.17437e-21	1.23357e-20	down	yes
SI65_04426	SI65_04426		gnl_WGS:JXNT_SI65_04426_T0	GO:0003682(chromatin binding);GO:0005656(nuclear pre-replicative complex);GO:0005730(nucleolus);GO:0006267(pre-replicative complex assembly involved in nuclear cell cycle DNA replication);GO:0006270(DNA replication initiation);GO:0006364(rRNA processing);GO:0030691(Noc2p-Noc3p complex);GO:0042493(response to drug)	NA	NA	NA		hypothetical protein SI65_04426 [Aspergillus cristatus]	mRNA	0.904856	1.08156	1.03999	7.17287	7.99882	10.3503	0.11858	-3.07607	1.25216e-21	1.30989e-20	down	yes
SI65_04610	SI65_04610		gnl_WGS:JXNT_SI65_04610_T0	GO:0003674(molecular_function);GO:0005783(endoplasmic reticulum);GO:0005886(plasma membrane);GO:0016021(integral component of membrane);GO:0055085(transmembrane transport)	04011(MAPK signaling pathway - yeast)	K11230	EC:2.7.11.25		hypothetical protein SI65_04610 [Aspergillus cristatus]	mRNA	48.655	61.3405	82.8179	558.461	915.525	1508.59	0.0646465	-3.95128	1.36623e-21	1.42339e-20	down	yes
SI65_05640	SI65_05640		gnl_WGS:JXNT_SI65_05640_T0	GO:0005575(cellular_component);GO:0006412(translation);GO:0008168(methyltransferase activity)	NA	NA	NA		hypothetical protein SI65_05640 [Aspergillus cristatus]	mRNA	2.00139	1.61367	1.42598	14.6864	14.1587	20.5025	0.102153	-3.29119	1.38654e-21	1.44308e-20	down	yes
SI65_04199	SI65_04199		gnl_WGS:JXNT_SI65_04199_T0	GO:0003824(catalytic activity);GO:0005575(cellular_component);GO:0008152(metabolic process)	00730(Thiamine metabolism)	K14154	EC:2.5.1.3;EC:2.7.1.50		hypothetical protein SI65_04199 [Aspergillus cristatus]	mRNA	1.60484	0.565688	1.34284	21.1717	45.3325	67.9139	0.0261376	-5.25773	1.80403e-21	1.86807e-20	down	yes
SI65_01053	SI65_01053		gnl_WGS:JXNT_SI65_01053_T0	GO:0000049(tRNA binding);GO:0003743(translation initiation factor activity);GO:0003924(GTPase activity);GO:0005525(GTP binding);GO:0005634(nucleus);GO:0005739(mitochondrion);GO:0006413(translational initiation);GO:0008270(zinc ion binding);GO:0032543(mitochondrial translation);GO:0071944(cell periphery)	NA	NA	NA		hypothetical protein SI65_01053 [Aspergillus cristatus]	mRNA	0.918572	1.14071	1.17474	7.80336	8.69375	14.3541	0.104826	-3.25393	1.91905e-21	1.97914e-20	down	yes
SI65_06489	SI65_06489		gnl_WGS:JXNT_SI65_06489_T0	GO:0000768(syncytium formation by plasma membrane fusion);GO:0000909(sporocarp development involved in sexual reproduction);GO:0003674(molecular_function);GO:0005575(cellular_component)	04111(Cell cycle - yeast)	K06685	NA		hypothetical protein SI65_06489 [Aspergillus cristatus]	mRNA	0.546267	0.675139	0.837991	6.67267	9.90603	15.4456	0.0643074	-3.95887	2.02493e-21	2.08413e-20	down	yes
SI65_09630	SI65_09630		gnl_WGS:JXNT_SI65_09630_T0	GO:0005575(cellular_component);GO:0008150(biological_process);GO:0008270(zinc ion binding);GO:0016787(hydrolase activity);GO:0070290(N-acylphosphatidylethanolamine-specific phospholipase D activity)	03008(Ribosome biogenesis in eukaryotes)	K14570	EC:3.1.-.-		hypothetical protein SI65_09630 [Aspergillus cristatus]	mRNA	3.31008	2.97227	2.82119	19.1992	24.2154	31.0383	0.122272	-3.03183	2.19376e-21	2.25109e-20	down	yes
SI65_02962	SI65_02962		gnl_WGS:JXNT_SI65_02962_T0	GO:0003779(actin binding);GO:0005096(GTPase activator activity);GO:0005768(endosome);GO:0005793(endoplasmic reticulum-Golgi intermediate compartment);GO:0005802(trans-Golgi network);GO:0005829(cytosol);GO:0005856(cytoskeleton);GO:0006888(ER to Golgi vesicle-mediated transport);GO:0006890(retrograde vesicle-mediated transport, Golgi to ER);GO:0006897(endocytosis);GO:0008270(zinc ion binding);GO:00…	04144(Endocytosis)	K12492	NA		hypothetical protein SI65_02962 [Aspergillus cristatus]	mRNA	0.036522	0	0	5.7746	6.12309	6.64144	0.00197	-8.98759	2.88627e-21	2.94393e-20	down	yes
SI65_00141	SI65_00141		gnl_WGS:JXNT_SI65_00141_T0	GO:0003674(molecular_function);GO:0005634(nucleus);GO:1902802(regulation of heterochromatin domain assembly)	NA	NA	NA		hypothetical protein SI65_00141 [Aspergillus cristatus]	mRNA	2.35687	2.61326	2.46865	13.3659	15.3592	18.9717	0.155959	-2.68076	3.7246e-21	3.77638e-20	down	yes
SI65_00333	SI65_00333		gnl_WGS:JXNT_SI65_00333_T0	GO:0003674(molecular_function);GO:0005575(cellular_component);GO:0008150(biological_process)	NA	NA	NA		hypothetical protein SI65_00333 [Aspergillus cristatus]	mRNA	0.923542	1.23371	0.583847	15.7726	18.5837	23.3874	0.0474702	-4.39683	3.80417e-21	3.84941e-20	down	yes
SI65_08432	SI65_08432		gnl_WGS:JXNT_SI65_08432_T0	GO:0000122(negative regulation of transcription by RNA polymerase II);GO:0001103(RNA polymerase II repressing transcription factor binding);GO:0016592(mediator complex);GO:0045944(positive regulation of transcription by RNA polymerase II);GO:0070847(core mediator complex)	NA	NA	NA		Mediator of RNA polymerase II transcription subunit 21 [Aspergillus cristatus]	mRNA	0.115306	0.272484	0.269503	6.99987	10.1114	19.2719	0.0180659	-5.79059	3.82461e-21	3.86626e-20	down	yes
SI65_07440	SI65_07440		gnl_WGS:JXNT_SI65_07440_T0	GO:0003824(catalytic activity);GO:0005575(cellular_component);GO:0006520(cellular amino acid metabolic process);GO:0016831(carboxy-lyase activity);GO:0019752(carboxylic acid metabolic process);GO:0030170(pyridoxal phosphate binding)	00350(Tyrosine metabolism);00360(Phenylalanine metabolism);00380(Tryptophan metabolism);00901(Indole alkaloid biosynthesis)	K01593	EC:4.1.1.28;EC:4.1.1.105		hypothetical protein SI65_07440 [Aspergillus cristatus]	mRNA	0.708264	0.604779	0.570018	9.52861	6.88186	14.8725	0.0601944	-4.05423	3.864e-21	3.90222e-20	down	yes
SI65_01999	SI65_01999		gnl_WGS:JXNT_SI65_01999_T0	GO:0005634(nucleus);GO:0006511(ubiquitin-dependent protein catabolic process);GO:0008270(zinc ion binding);GO:0016579(protein deubiquitination);GO:0036459(thiol-dependent ubiquitinyl hydrolase activity)	03040(Spliceosome)	K12847	NA		hypothetical protein SI65_01883 [Aspergillus cristatus]	mRNA	0.526236	0.293604	0.700103	6.70221	8.39888	11.6852	0.0567433	-4.13941	4.1724e-21	4.19293e-20	down	yes
SI65_04367	SI65_04367		gnl_WGS:JXNT_SI65_04367_T0	GO:0005634(nucleus);GO:0005829(cytosol);GO:0008150(biological_process);GO:0008270(zinc ion binding)	NA	NA	NA		hypothetical protein SI65_04367 [Aspergillus cristatus]	mRNA	28.6687	25.9978	33.5979	1590.55	1495.32	506.275	0.0245715	-5.34687	4.23028e-21	4.24692e-20	down	yes
SI65_06089	SI65_06089		gnl_WGS:JXNT_SI65_06089_T0	GO:0000729(DNA double-strand break processing);GO:0003674(molecular_function);GO:0005634(nucleus);GO:0007095(mitotic G2 DNA damage checkpoint);GO:0030870(Mre11 complex);GO:0034599(cellular response to oxidative stress)	03440(Homologous recombination);03450(Non-homologous end-joining)	K10868	NA		hypothetical protein SI65_06089 [Aspergillus cristatus]	mRNA	2.00624	1.72553	1.52768	15.142	15.5981	17.7035	0.108568	-3.20332	4.28963e-21	4.30228e-20	down	yes
SI65_07493	SI65_07493		gnl_WGS:JXNT_SI65_07493_T0	GO:0003674(molecular_function);GO:0005575(cellular_component);GO:0008150(biological_process)	00510(N-Glycan biosynthesis);00513(Various types of N-glycan biosynthesis)	K03845	EC:2.4.1.258		hypothetical protein SI65_07493 [Aspergillus cristatus]	mRNA	7.73594	6.68917	8.73346	46.9148	73.6445	77.5413	0.116903	-3.09662	4.40129e-21	4.40561e-20	down	yes
SI65_05030	SI65_05030		gnl_WGS:JXNT_SI65_05030_T0	GO:0005575(cellular_component);GO:0008150(biological_process);GO:0008270(zinc ion binding)	NA	NA	NA		hypothetical protein SI65_05030 [Aspergillus cristatus]	mRNA	5.04089	4.41661	5.54733	38.3111	42.8492	39.9144	0.12393	-3.0124	4.69163e-21	4.69163e-20	down	yes
SI65_03750	SI65_03750		gnl_WGS:JXNT_SI65_03750_T0	GO:0000407(phagophore assembly site);GO:0000422(autophagy of mitochondrion);GO:0005768(endosome);GO:0005829(cytosol);GO:0007154(cell communication);GO:0016236(macroautophagy);GO:0019898(extrinsic component of membrane);GO:0032258(protein localization by the Cvt pathway);GO:0032266(phosphatidylinositol-3-phosphate binding);GO:0034498(early endosome to Golgi transport)	NA	NA	NA		Sorting nexin-41 [Aspergillus cristatus]	mRNA	2.34911	3.0974	5.28673	39.8393	52.4027	78.5494	0.0628441	-3.99208	4.78092e-21	4.77625e-20	down	yes
SI65_04809	SI65_04809		gnl_WGS:JXNT_SI65_04809_T0	GO:0003674(molecular_function);GO:0005575(cellular_component);GO:0008150(biological_process)	04141(Protein processing in endoplasmic reticulum)	K10088	NA		Protein OS-9 [Aspergillus cristatus]	mRNA	1.42308	0.976396	2.08878	23.3094	23.9208	22.3534	0.0645016	-3.95452	4.78844e-21	4.77907e-20	down	yes
SI65_00915	SI65_00915		gnl_WGS:JXNT_SI65_00915_T0	GO:0003674(molecular_function);GO:0005575(cellular_component);GO:0008150(biological_process)	NA	NA	NA		hypothetical protein SI65_00915 [Aspergillus cristatus]	mRNA	6.21924	6.15854	3.35973	101.472	87.9196	94.9255	0.0553519	-4.17522	5.13411e-21	5.11407e-20	down	yes
SI65_04220	SI65_04220		gnl_WGS:JXNT_SI65_04220_T0	GO:0003674(molecular_function);GO:0005575(cellular_component);GO:0008150(biological_process)	NA	NA	NA		hypothetical protein SI65_04220 [Aspergillus cristatus]	mRNA	2.00048	2.34695	0.877583	56.2765	64.5525	45.7962	0.0313579	-4.99503	6.78887e-21	6.72302e-20	down	yes
SI65_07938	SI65_07938		gnl_WGS:JXNT_SI65_07938_T0	GO:0000122(negative regulation of transcription by RNA polymerase II);GO:0001015(snoRNA transcription by RNA polymerase II);GO:0003677(DNA binding);GO:0003723(RNA binding);GO:0006352(DNA-templated transcription, initiation);GO:0006353(DNA-templated transcription, termination);GO:0006368(transcription elongation from RNA polymerase II promoter);GO:0010913(regulation of sterigmatocystin biosyntheti…	NA	NA	NA		hypothetical protein SI65_07938 [Aspergillus cristatus]	mRNA	4.10323	5.2555	4.5111	61.9415	54.1304	50.6133	0.0832097	-3.5871	6.99445e-21	6.9199e-20	down	yes
SI65_01762	SI65_01762		gnl_WGS:JXNT_SI65_01762_T0	GO:0003674(molecular_function);GO:0005575(cellular_component);GO:0008150(biological_process)	NA	NA	NA		hypothetical protein SI65_01762 [Aspergillus cristatus]	mRNA	0.271005	0.144629	0.241308	4.70208	7.04727	7.21303	0.0346445	-4.85123	7.09857e-21	7.00255e-20	down	yes
SI65_09748	SI65_09748		gnl_WGS:JXNT_SI65_09748_T0	GO:0005507(copper ion binding);GO:0008131(primary amine oxidase activity);GO:0009308(amine metabolic process);GO:0048038(quinone binding);GO:0055114(oxidation-reduction process);GO:0070263(external side of fungal-type cell wall)	00260(Glycine, serine and threonine metabolism);00350(Tyrosine metabolism);00360(Phenylalanine metabolism);00410(beta-Alanine metabolism)	K00276	EC:1.4.3.21		Copper amine oxidase 1 [Aspergillus cristatus]	mRNA	0.065397	0.212095	0.2239	14.2659	12.4447	6.04286	0.0153081	-6.02956	7.78969e-21	7.6695e-20	down	yes
SI65_00631	SI65_00631		gnl_WGS:JXNT_SI65_00631_T0	GO:0003735(structural constituent of ribosome);GO:0005762(mitochondrial large ribosomal subunit);GO:0008150(biological_process)	NA	NA	NA		hypothetical protein SI65_00631 [Aspergillus cristatus]	mRNA	1.06642	1.93755	2.60262	28.5872	29.561	38.3349	0.0581095	-4.10508	9.10348e-21	8.94577e-20	down	yes
SI65_08512	SI65_08512		gnl_WGS:JXNT_SI65_08512_T0	GO:0004324(ferredoxin-NADP+ reductase activity);GO:0005739(mitochondrion);GO:0015039(NADPH-adrenodoxin reductase activity);GO:0050660(flavin adenine dinucleotide binding);GO:0050661(NADP binding);GO:0055114(oxidation-reduction process)	NA	NA	NA		hypothetical protein SI65_08512 [Aspergillus cristatus]	mRNA	1.11492	0.736536	1.18957	9.97967	9.50466	14.8284	0.088627	-3.49611	9.79225e-21	9.60412e-20	down	yes
SI65_05789	SI65_05789		gnl_WGS:JXNT_SI65_05789_T0	GO:0003674(molecular_function);GO:0042729(DASH complex);GO:0072686(mitotic spindle)	NA	NA	NA		hypothetical protein SI65_05789 [Aspergillus cristatus]	mRNA	1.65564	0.921718	1.28188	14.8722	15.9609	26.3068	0.0675402	-3.88811	1.10029e-20	1.07812e-19	down	yes
SI65_10176	SI65_10176		gnl_WGS:JXNT_SI65_10176_T0	GO:0003674(molecular_function);GO:0005886(plasma membrane);GO:0006068(ethanol catabolic process);GO:0016021(integral component of membrane);GO:0019413(acetate biosynthetic process)	NA	NA	NA		Protein alcS [Aspergillus cristatus]	mRNA	3.52443	3.67356	4.77202	44.9761	128.825	231.527	0.0295316	-5.08159	1.12827e-20	1.10447e-19	down	yes
SI65_09276	SI65_09276		gnl_WGS:JXNT_SI65_09276_T0	GO:0003674(molecular_function);GO:0005575(cellular_component);GO:0008150(biological_process)	00400(Phenylalanine, tyrosine and tryptophan biosynthesis)	K01626	EC:2.5.1.54		hypothetical protein SI65_09276 [Aspergillus cristatus]	mRNA	0.969318	0.733392	0.870876	8.72414	13.7487	29.6589	0.049367	-4.34031	1.18443e-20	1.15723e-19	down	yes
SI65_09201	SI65_09201		gnl_WGS:JXNT_SI65_09201_T0	GO:0005506(iron ion binding);GO:0005634(nucleus);GO:0005829(cytosol);GO:0016491(oxidoreductase activity);GO:0016706(oxidoreductase activity, acting on paired donors, with incorporation or reduction of molecular oxygen, 2-oxoglutarate as one donor, and incorporation of one atom each of oxygen into both donors);GO:0031929(TOR signaling);GO:0055114(oxidation-reduction process);GO:1900602(endocrocin …	NA	NA	NA		hypothetical protein SI65_09201 [Aspergillus cristatus]	mRNA	2.04549	1.8251	1.66141	89.4182	44.8922	40.8073	0.0315902	-4.98438	1.21687e-20	1.18779e-19	down	yes
SI65_05268	SI65_05268		gnl_WGS:JXNT_SI65_05268_T0	GO:0003674(molecular_function);GO:0005575(cellular_component);GO:0015031(protein transport)	04144(Endocytosis)	K19476	NA		hypothetical protein SI65_05268 [Aspergillus cristatus]	mRNA	1.69382	1.34701	1.05955	13.8825	17.9928	29.5541	0.0667494	-3.9051	1.28511e-20	1.252e-19	down	yes
SI65_02426	SI65_02426		gnl_WGS:JXNT_SI65_02426_T0	GO:0000287(magnesium ion binding);GO:0005739(mitochondrion);GO:0008897(holo-[acyl-carrier-protein] synthase activity);GO:0009059(macromolecule biosynthetic process)	00770(Pantothenate and CoA biosynthesis)	K00997	EC:2.7.8.7		hypothetical protein SI65_02426 [Aspergillus cristatus]	mRNA	0.045857	0.13367	0	18.1118	16.2358	8.54511	0.00418549	-7.90039	1.32794e-20	1.29004e-19	down	yes
SI65_07742	SI65_07742		gnl_WGS:JXNT_SI65_07742_T0	GO:0005524(ATP binding);GO:0005634(nucleus);GO:0005829(cytosol);GO:0008150(biological_process);GO:0031072(heat shock protein binding)	NA	NA	NA		Heat shock protein Hsp88 [Aspergillus cristatus]	mRNA	24.1049	22.7562	23.8172	862.33	763.76	347.782	0.0358069	-4.80362	1.35924e-20	1.31919e-19	down	yes
SI65_05228	SI65_05228		gnl_WGS:JXNT_SI65_05228_T0	GO:0000329(fungal-type vacuole membrane);GO:0003674(molecular_function);GO:0055085(transmembrane transport)	NA	NA	NA		hypothetical protein SI65_05228 [Aspergillus cristatus]	mRNA	8.22146	8.14367	7.82838	41.0507	46.257	56.03	0.168787	-2.56673	1.54532e-20	1.49552e-19	down	yes
SI65_07412	SI65_07412		gnl_WGS:JXNT_SI65_07412_T0	GO:0003674(molecular_function);GO:0005575(cellular_component);GO:0008150(biological_process)	04138(Autophagy - yeast)	K08329	NA		hypothetical protein SI65_07412 [Aspergillus cristatus]	mRNA	1.34608	0.621127	1.3356	13.1459	16.4686	21.8888	0.0641282	-3.9629	1.60177e-20	1.54868e-19	down	yes
SI65_05932	SI65_05932		gnl_WGS:JXNT_SI65_05932_T0	GO:0003674(molecular_function);GO:0005575(cellular_component);GO:0008150(biological_process)	NA	NA	NA		hypothetical protein SI65_05932 [Aspergillus cristatus]	mRNA	0.892188	1.0896	1.81845	13.0805	21.7819	21.9104	0.0669378	-3.90103	1.77327e-20	1.71287e-19	down	yes
SI65_02463	SI65_02463		gnl_WGS:JXNT_SI65_02463_T0	GO:0005634(nucleus);GO:0005829(cytosol);GO:0008150(biological_process);GO:0030170(pyridoxal phosphate binding)	NA	NA	NA		hypothetical protein SI65_02463 [Aspergillus cristatus]	mRNA	15.0607	11.1958	13.7961	80.2919	86.2379	125.197	0.137295	-2.86465	1.78205e-20	1.7186e-19	down	yes
SI65_02587	SI65_02587		gnl_WGS:JXNT_SI65_02587_T0	GO:0003824(catalytic activity);GO:0005575(cellular_component);GO:0009058(biosynthetic process)	00564(Glycerophospholipid metabolism);00440(Phosphonate and phosphinate metabolism)	K00968	EC:2.7.7.15		hypothetical protein SI65_02587 [Aspergillus cristatus]	mRNA	15.625	14.8822	20.3687	94.3381	106.138	160.873	0.140794	-2.82834	1.78256e-20	1.7186e-19	down	yes
SI65_08553	SI65_08553		gnl_WGS:JXNT_SI65_08553_T0	GO:0003674(molecular_function);GO:0005575(cellular_component);GO:0008150(biological_process)	NA	NA	NA		hypothetical protein SI65_08553 [Aspergillus cristatus]	mRNA	0.094716	0	0.061078	10.1607	5.94332	6.61903	0.0068562	-7.18838	1.88307e-20	1.81378e-19	down	yes
SI65_05888	SI65_05888		gnl_WGS:JXNT_SI65_05888_T0	GO:0000324(fungal-type vacuole);GO:0000902(cell morphogenesis);GO:0003723(RNA binding);GO:0004521(endoribonuclease activity);GO:0005576(extracellular region);GO:0005829(cytosol);GO:0006401(RNA catabolic process);GO:0006915(apoptotic process);GO:0033897(ribonuclease T2 activity)	NA	NA	NA		Ribonuclease T2-like protein [Aspergillus cristatus]	mRNA	11.2179	11.2037	10.8721	150.989	132.215	112.947	0.084043	-3.57273	2.16389e-20	2.08231e-19	down	yes
SI65_09306	SI65_09306		gnl_WGS:JXNT_SI65_09306_T0	GO:0003824(catalytic activity);GO:0005575(cellular_component);GO:0008152(metabolic process)	NA	NA	NA		hypothetical protein SI65_09306 [Aspergillus cristatus]	mRNA	1.23992	0.905464	1.43118	10.3811	14.9904	20.9906	0.0771441	-3.6963	2.17999e-20	2.09583e-19	down	yes
SI65_05189	SI65_05189		gnl_WGS:JXNT_SI65_05189_T0	GO:0000778(condensed nuclear chromosome kinetochore);GO:0003674(molecular_function);GO:0005654(nucleoplasm);GO:0034613(cellular protein localization);GO:0072480(signal transduction involved in mitotic spindle assembly checkpoint);GO:1990298(bub1-bub3 complex)	04111(Cell cycle - yeast)	K02180	NA		hypothetical protein SI65_05189 [Aspergillus cristatus]	mRNA	0.708403	1.10795	1.5634	15.9921	15.9014	19.3863	0.065908	-3.9234	2.30153e-20	2.20231e-19	down	yes
SI65_00761	SI65_00761		gnl_WGS:JXNT_SI65_00761_T0	GO:0003674(molecular_function);GO:0005575(cellular_component);GO:0008150(biological_process)	03040(Spliceosome);04139(Mitophagy - yeast)	K11088	NA		hypothetical protein SI65_00761 [Aspergillus cristatus]	mRNA	0.245735	0.159264	0.344496	5.53704	4.36552	7.71336	0.0425465	-4.55482	2.49067e-20	2.37883e-19	down	yes
SI65_08814	SI65_08814		gnl_WGS:JXNT_SI65_08814_T0	GO:0005575(cellular_component);GO:0016491(oxidoreductase activity);GO:0055114(oxidation-reduction process)	00260(Glycine, serine and threonine metabolism);00330(Arginine and proline metabolism);00340(Histidine metabolism);00350(Tyrosine metabolism);00360(Phenylalanine metabolism);00380(Tryptophan metabolism)	K00274	EC:1.4.3.4		hypothetical protein SI65_08814 [Aspergillus cristatus]	mRNA	0.294051	0.048679	0.102996	6.32192	8.20026	11.5569	0.0170913	-5.87059	2.50022e-20	2.3835e-19	down	yes
SI65_02241	SI65_02241		gnl_WGS:JXNT_SI65_02241_T0	GO:0003824(catalytic activity);GO:0005575(cellular_component);GO:0008152(metabolic process)	NA	NA	NA		hypothetical protein SI65_02241 [Aspergillus cristatus]	mRNA	0.812635	0.403509	0.466332	7.89917	8.61337	11.6343	0.0597749	-4.06432	2.54038e-20	2.41952e-19	down	yes
SI65_04412	SI65_04412		gnl_WGS:JXNT_SI65_04412_T0	GO:0005768(endosome);GO:0006897(endocytosis);GO:0016050(vesicle organization);GO:0019898(extrinsic component of membrane);GO:0035091(phosphatidylinositol binding)	NA	NA	NA		Sorting nexin mvp1 [Aspergillus cristatus]	mRNA	2.96471	2.73233	3.76443	17.7202	22.264	25.9126	0.14358	-2.80007	2.72508e-20	2.5906e-19	down	yes
SI65_02806	SI65_02806		gnl_WGS:JXNT_SI65_02806_T0	GO:0000981(RNA polymerase II transcription factor activity, sequence-specific DNA binding);GO:0005634(nucleus);GO:0006355(regulation of transcription, DNA-templated);GO:0008270(zinc ion binding)	NA	NA	NA		hypothetical protein SI65_02806 [Aspergillus cristatus]	mRNA	1.76963	2.45588	1.32412	22.071	23.0956	35.7258	0.0686052	-3.86554	2.80554e-20	2.66461e-19	down	yes
SI65_04443	SI65_04443		gnl_WGS:JXNT_SI65_04443_T0	GO:0003785(actin monomer binding);GO:0005884(actin filament);GO:0030042(actin filament depolymerization);GO:0030479(actin cortical patch);GO:0030836(positive regulation of actin filament depolymerization);GO:0032153(cell division site);GO:0042989(sequestering of actin monomers);GO:0043332(mating projection tip);GO:0044396(actin cortical patch organization);GO:0051014(actin filament severing);GO:0…	NA	NA	NA		hypothetical protein SI65_04443 [Aspergillus cristatus]	mRNA	6.06594	4.89954	5.47413	32.8044	34.5426	46.3936	0.144536	-2.7905	2.86439e-20	2.71414e-19	down	yes
SI65_09466	SI65_09466		gnl_WGS:JXNT_SI65_09466_T0	GO:0000151(ubiquitin ligase complex);GO:0004842(ubiquitin-protein transferase activity);GO:0005634(nucleus);GO:0005737(cytoplasm);GO:0006511(ubiquitin-dependent protein catabolic process);GO:0016567(protein ubiquitination);GO:0034450(ubiquitin-ubiquitin ligase activity)	04141(Protein processing in endoplasmic reticulum);04120(Ubiquitin mediated proteolysis)	K10597	EC:2.3.2.27		hypothetical protein SI65_09466 [Aspergillus cristatus]	mRNA	8.03802	7.88117	8.24481	80.3064	95.5769	71.4347	0.0977042	-3.35544	3.03679e-20	2.86823e-19	down	yes
SI65_08343	SI65_08343		gnl_WGS:JXNT_SI65_08343_T0	GO:0003674(molecular_function);GO:0005634(nucleus);GO:0005829(cytosol);GO:0008150(biological_process)	NA	NA	NA		hypothetical protein SI65_08343 [Aspergillus cristatus]	mRNA	4.81162	2.93202	2.17656	68.0406	60.3538	65.6707	0.0511179	-4.29003	3.04583e-20	2.87412e-19	down	yes
SI65_04033	SI65_04033		gnl_WGS:JXNT_SI65_04033_T0	GO:0003674(molecular_function);GO:0005575(cellular_component);GO:0008150(biological_process)	NA	NA	NA		hypothetical protein SI65_04033 [Aspergillus cristatus]	mRNA	1.50652	0.906135	1.74152	30.9517	19.8702	26.8114	0.0535102	-4.22404	3.22739e-20	3.03701e-19	down	yes
SI65_00572	SI65_00572		gnl_WGS:JXNT_SI65_00572_T0	GO:0003674(molecular_function);GO:0005575(cellular_component);GO:0008150(biological_process)	NA	NA	NA		hypothetical protein SI65_00572 [Aspergillus cristatus]	mRNA	0.138526	0.259523	0.305302	4.08111	5.30379	6.58894	0.0440314	-4.50532	3.33576e-20	3.13611e-19	down	yes
SI65_01886	SI65_01886		gnl_WGS:JXNT_SI65_01886_T0	GO:0003676(nucleic acid binding);GO:0005575(cellular_component);GO:0008150(biological_process)	NA	NA	NA		Pre-mRNA-splicing factor spp2 [Aspergillus cristatus]	mRNA	0.019182	0.027624	0.002183	5.22911	4.31442	2.99055	0.00390846	-7.99918	3.35393e-20	3.15028e-19	down	yes
SI65_03658	SI65_03658		gnl_WGS:JXNT_SI65_03658_T0	GO:0003674(molecular_function);GO:0005783(endoplasmic reticulum);GO:0008150(biological_process)	NA	NA	NA		hypothetical protein SI65_03658 [Aspergillus cristatus]	mRNA	0.52534	0.389238	0.904024	12.1029	13.504	14.6476	0.0451775	-4.46825	3.97397e-20	3.7088e-19	down	yes
SI65_03423	SI65_03423		gnl_WGS:JXNT_SI65_03423_T0	GO:0005634(nucleus);GO:0006281(DNA repair);GO:0008081(phosphoric diester hydrolase activity)	NA	NA	NA		hypothetical protein SI65_03423 [Aspergillus cristatus]	mRNA	2.82139	2.82207	2.50183	19.1294	20.1877	36.2305	0.107817	-3.21335	4.00705e-20	3.73625e-19	down	yes
SI65_10202	SI65_10202		gnl_WGS:JXNT_SI65_10202_T0	GO:0000027(ribosomal large subunit assembly);GO:0000463(maturation of LSU-rRNA from tricistronic rRNA transcript (SSU-rRNA, 5.8S rRNA, LSU-rRNA));GO:0003682(chromatin binding);GO:0005654(nucleoplasm);GO:0005720(nuclear heterochromatin);GO:0005829(cytosol);GO:0006267(pre-replicative complex assembly involved in nuclear cell cycle DNA replication);GO:0030174(regulation of DNA-dependent DNA replicat…	NA	NA	NA		Pre-rRNA-processing protein ipi1 [Aspergillus cristatus]	mRNA	0.26357	0.157786	0.062609	6.57232	6.10587	8.03422	0.023366	-5.41945	4.12118e-20	3.83917e-19	down	yes
SI65_01996	SI65_01996		gnl_WGS:JXNT_SI65_01996_T0	GO:0003676(nucleic acid binding);GO:0005575(cellular_component);GO:0008150(biological_process)	NA	NA	NA		Pre-mRNA-splicing factor spp2 [Aspergillus cristatus]	mRNA	0.017998	0.027624	0.001147	5.15878	4.45315	3.07241	0.00368715	-8.08328	4.18553e-20	3.89556e-19	down	yes
SI65_04168	SI65_04168		gnl_WGS:JXNT_SI65_04168_T0	GO:0003723(RNA binding);GO:0003964(RNA-directed DNA polymerase activity);GO:0005575(cellular_component);GO:0006278(RNA-dependent DNA biosynthetic process)	00900(Terpenoid backbone biosynthesis);04146(Peroxisome)	K00869	EC:2.7.1.36		hypothetical protein SI65_04168 [Aspergillus cristatus]	mRNA	0.416572	0.527576	0.409905	3.65827	5.17061	6.27474	0.0896509	-3.47954	4.40674e-20	4.09398e-19	down	yes
SI65_05816	SI65_05816		gnl_WGS:JXNT_SI65_05816_T0	GO:0003857(3-hydroxyacyl-CoA dehydrogenase activity);GO:0005575(cellular_component);GO:0006631(fatty acid metabolic process)	00061(Fatty acid biosynthesis);01040(Biosynthesis of unsaturated fatty acids);00780(Biotin metabolism);00333(Prodigiosin biosyntheses)	K00059	EC:1.1.1.100		hypothetical protein SI65_05816 [Aspergillus cristatus]	mRNA	7.65465	4.42528	6.74665	113.821	119.652	82.3376	0.0596137	-4.06821	4.537e-20	4.20734e-19	down	yes
SI65_02120	SI65_02120		gnl_WGS:JXNT_SI65_02120_T0	GO:0003674(molecular_function);GO:0005575(cellular_component);GO:0008150(biological_process)	NA	NA	NA		hypothetical protein SI65_01762 [Aspergillus cristatus]	mRNA	0.298524	0.144629	0.254986	4.70704	6.7011	7.23191	0.0374537	-4.73875	4.88487e-20	4.51762e-19	down	yes
SI65_06206	SI65_06206		gnl_WGS:JXNT_SI65_06206_T0	GO:0000724(double-strand break repair via homologous recombination);GO:0003677(DNA binding);GO:0003682(chromatin binding);GO:0006276(plasmid maintenance);GO:0006303(double-strand break repair via nonhomologous end joining);GO:0006337(nucleosome disassembly);GO:0006368(transcription elongation from RNA polymerase II promoter);GO:0007062(sister chromatid cohesion);GO:0015616(DNA translocase activit…	NA	NA	NA		hypothetical protein SI65_06206 [Aspergillus cristatus]	mRNA	5.82447	4.99083	5.26071	27.1737	36.3168	43.0685	0.150865	-2.72867	5.00807e-20	4.62737e-19	down	yes
SI65_02516	SI65_02516		gnl_WGS:JXNT_SI65_02516_T0	GO:0005575(cellular_component);GO:0008703(5-amino-6-(5-phosphoribosylamino)uracil reductase activity);GO:0009231(riboflavin biosynthetic process);GO:0055114(oxidation-reduction process)	00740(Riboflavin metabolism)	K14654	EC:1.1.1.302		hypothetical protein SI65_02516 [Aspergillus cristatus]	mRNA	3.60299	2.52639	3.9395	24.2229	26.3306	43.2074	0.107389	-3.21908	5.49442e-20	5.06757e-19	down	yes
SI65_00747	SI65_00747		gnl_WGS:JXNT_SI65_00747_T0	GO:0006357(regulation of transcription by RNA polymerase II);GO:0016592(mediator complex)	NA	NA	NA		hypothetical protein SI65_00747 [Aspergillus cristatus]	mRNA	0	0	0	9.70992	9.47766	15.1376	8.73994e-06	-16.8039	5.50877e-20	5.07623e-19	down	yes
SI65_06627	SI65_06627		gnl_WGS:JXNT_SI65_06627_T0	GO:0003676(nucleic acid binding);GO:0005575(cellular_component);GO:0008150(biological_process)	NA	NA	NA		hypothetical protein SI65_06627 [Aspergillus cristatus]	mRNA	0.894816	1.2009	1.49191	30.9238	23.7719	20.0751	0.0479816	-4.38138	5.53226e-20	5.09327e-19	down	yes
SI65_02575	SI65_02575		gnl_WGS:JXNT_SI65_02575_T0	GO:0003674(molecular_function);GO:0006368(transcription elongation from RNA polymerase II promoter);GO:0016570(histone modification);GO:0016593(Cdc73/Paf1 complex)	NA	NA	NA		hypothetical protein SI65_02575 [Aspergillus cristatus]	mRNA	2.23131	1.42659	1.569	19.3193	22.5611	49.3328	0.0573042	-4.12522	6.32012e-20	5.80814e-19	down	yes
SI65_06174	SI65_06174		gnl_WGS:JXNT_SI65_06174_T0	GO:0003674(molecular_function);GO:0005575(cellular_component);GO:0008150(biological_process)	NA	NA	NA		hypothetical protein SI65_06174 [Aspergillus cristatus]	mRNA	3.18249	3.09165	4.38597	33.4338	44.4681	102.052	0.0592379	-4.07734	6.34526e-20	5.826e-19	down	yes
SI65_05395	SI65_05395		gnl_WGS:JXNT_SI65_05395_T0	GO:0003676(nucleic acid binding);GO:0003723(RNA binding);GO:0003964(RNA-directed DNA polymerase activity);GO:0004523(RNA-DNA hybrid ribonuclease activity);GO:0005575(cellular_component);GO:0006278(RNA-dependent DNA biosynthetic process)	00900(Terpenoid backbone biosynthesis);04146(Peroxisome)	K00869	EC:2.7.1.36		hypothetical protein SI65_05395 [Aspergillus cristatus]	mRNA	0.418166	0.541449	0.48805	3.15603	3.92797	4.75738	0.122255	-3.03204	6.48772e-20	5.9461e-19	down	yes
SI65_05190	SI65_05190		gnl_WGS:JXNT_SI65_05190_T0	GO:0000166(nucleotide binding);GO:0005634(nucleus);GO:0005829(cytosol);GO:0034087(establishment of mitotic sister chromatid cohesion)	NA	NA	NA		GPN-loop GTPase 2 [Aspergillus cristatus]	mRNA	0.630155	0.54615	0.967321	10.1189	9.00976	19.2127	0.0559091	-4.16077	6.71433e-20	6.14828e-19	down	yes
SI65_09486	SI65_09486		gnl_WGS:JXNT_SI65_09486_T0	GO:0005737(cytoplasm);GO:0006559(L-phenylalanine catabolic process);GO:0016034(maleylacetoacetate isomerase activity)	00350(Tyrosine metabolism)	K01800	EC:5.2.1.2		Maleylacetoacetate isomerase [Aspergillus cristatus]	mRNA	0	0	0	13.7559	21.1287	18.405	5.62962e-06	-17.4385	6.83779e-20	6.25572e-19	down	yes
SI65_06419	SI65_06419		gnl_WGS:JXNT_SI65_06419_T0	GO:0003674(molecular_function);GO:0005575(cellular_component);GO:0008150(biological_process)	NA	NA	NA		hypothetical protein SI65_06419 [Aspergillus cristatus]	mRNA	0.809797	0.889646	2.55715	26.4684	54.0998	83.4956	0.0259448	-5.26841	6.90978e-20	6.31592e-19	down	yes
SI65_10110	SI65_10110		gnl_WGS:JXNT_SI65_10110_T0	GO:0000981(RNA polymerase II transcription factor activity, sequence-specific DNA binding);GO:0005634(nucleus);GO:0006355(regulation of transcription, DNA-templated);GO:0008270(zinc ion binding)	NA	NA	NA		hypothetical protein SI65_10110 [Aspergillus cristatus]	mRNA	0.713215	0.532503	0.590138	8.91409	7.86414	8.13034	0.0737038	-3.76212	6.92875e-20	6.3276e-19	down	yes
SI65_00619	SI65_00619		gnl_WGS:JXNT_SI65_00619_T0	GO:0003824(catalytic activity);GO:0005575(cellular_component);GO:0010181(FMN binding);GO:0016491(oxidoreductase activity);GO:0020037(heme binding);GO:0055114(oxidation-reduction process)	00620(Pyruvate metabolism)	K00101	EC:1.1.2.3		hypothetical protein SI65_00619 [Aspergillus cristatus]	mRNA	11.8104	10.9436	11.1532	83.9915	119.443	233.258	0.0776457	-3.68695	7.01034e-20	6.39639e-19	down	yes
SI65_07250	SI65_07250		gnl_WGS:JXNT_SI65_07250_T0	GO:0004503(monophenol monooxygenase activity);GO:0005634(nucleus);GO:0008152(metabolic process)	00350(Tyrosine metabolism)	K00505	EC:1.14.18.1		hypothetical protein SI65_07250 [Aspergillus cristatus]	mRNA	0.285078	0.314245	0.204437	10.4647	4.91376	8.268	0.0339907	-4.87872	7.06307e-20	6.43874e-19	down	yes
SI65_09945	SI65_09945		gnl_WGS:JXNT_SI65_09945_T0	GO:0003824(catalytic activity);GO:0005575(cellular_component);GO:0008152(metabolic process)	NA	NA	NA		hypothetical protein SI65_09945 [Aspergillus cristatus]	mRNA	0.820523	1.79847	1.00057	18.3208	24.7405	27.2536	0.0514764	-4.27994	7.62068e-20	6.91619e-19	down	yes
SI65_09627	SI65_09627		gnl_WGS:JXNT_SI65_09627_T0	GO:0003674(molecular_function);GO:0005575(cellular_component);GO:0008150(biological_process)	NA	NA	NA		hypothetical protein SI65_09627 [Aspergillus cristatus]	mRNA	0.337526	0.061721	0.186214	11.6681	11.0036	10.0132	0.0179123	-5.80291	8.28444e-20	7.49195e-19	down	yes
SI65_01804	SI65_01804		gnl_WGS:JXNT_SI65_01804_T0	GO:0003674(molecular_function);GO:0005575(cellular_component);GO:0008150(biological_process)	NA	NA	NA		hypothetical protein SI65_01804 [Aspergillus cristatus]	mRNA	1.12862	0.947849	1.11706	15.9836	10.8959	15.6763	0.0750435	-3.73613	8.52549e-20	7.69631e-19	down	yes
SI65_05703	SI65_05703		gnl_WGS:JXNT_SI65_05703_T0	GO:0004568(chitinase activity);GO:0005576(extracellular region);GO:0006032(chitin catabolic process);GO:0008061(chitin binding)	00520(Amino sugar and nucleotide sugar metabolism)	K01183	EC:3.2.1.14		hypothetical protein SI65_05703 [Aspergillus cristatus]	mRNA	5.37081	6.45538	4.30419	52.8089	69.2209	61.3598	0.0879569	-3.50706	8.96035e-20	8.08173e-19	down	yes
SI65_02950	SI65_02950		gnl_WGS:JXNT_SI65_02950_T0	GO:0003674(molecular_function);GO:0005575(cellular_component);GO:0008150(biological_process)	NA	NA	NA		hypothetical protein SI65_02950 [Aspergillus cristatus]	mRNA	1.71342	1.69389	2.08097	79.3988	39.3743	34.2006	0.0358773	-4.80079	8.98954e-20	8.0967e-19	down	yes
SI65_03980	SI65_03980		gnl_WGS:JXNT_SI65_03980_T0	GO:0000974(Prp19 complex);GO:0003674(molecular_function);GO:0045292(mRNA cis splicing, via spliceosome);GO:0071014(post-mRNA release spliceosomal complex)	03040(Spliceosome)	K06063	NA		Pre-mRNA-processing protein 45 [Aspergillus cristatus]	mRNA	1.91206	0.884585	0.908381	39.4252	29.7526	27.3487	0.0383836	-4.70337	8.99281e-20	8.0967e-19	down	yes
SI65_02816	SI65_02816		gnl_WGS:JXNT_SI65_02816_T0	GO:0000973(posttranscriptional tethering of RNA polymerase II gene DNA at nuclear periphery);GO:0006355(regulation of transcription, DNA-templated);GO:0006406(mRNA export from nucleus);GO:0006606(protein import into nucleus);GO:0017056(structural constituent of nuclear pore);GO:0031080(nuclear pore outer ring)	03013(RNA transport)	K14301	NA		hypothetical protein SI65_02816 [Aspergillus cristatus]	mRNA	2.65167	2.70651	3.84766	19.0366	22.2448	34.2242	0.121922	-3.03596	9.52678e-20	8.55483e-19	down	yes
SI65_10244	SI65_10244		gnl_WGS:JXNT_SI65_10244_T0	GO:0005506(iron ion binding);GO:0005575(cellular_component);GO:0008762(UDP-N-acetylmuramate dehydrogenase activity);GO:0009055(electron transfer activity);GO:0016491(oxidoreductase activity);GO:0016614(oxidoreductase activity, acting on CH-OH group of donors);GO:0046872(metal ion binding);GO:0050660(flavin adenine dinucleotide binding);GO:0051536(iron-sulfur cluster binding);GO:0051537(2 iron, 2 …	00230(Purine metabolism);00232(Caffeine metabolism);04146(Peroxisome)	K00106	EC:1.17.1.4;EC:1.17.3.2		hypothetical protein SI65_10244 [Aspergillus cristatus]	mRNA	0.90613	1.28636	1.34599	8.59928	8.96927	12.163	0.119014	-3.07079	1.01117e-19	9.06416e-19	down	yes
SI65_09673	SI65_09673		gnl_WGS:JXNT_SI65_09673_T0	GO:0003677(DNA binding);GO:0005575(cellular_component);GO:0008150(biological_process)	NA	NA	NA		hypothetical protein SI65_09673 [Aspergillus cristatus]	mRNA	1.37115	1.40598	1.72525	9.12001	14.9747	20.8057	0.100275	-3.31797	1.05266e-19	9.42774e-19	down	yes
SI65_06557	SI65_06557		gnl_WGS:JXNT_SI65_06557_T0	GO:0003824(catalytic activity);GO:0005575(cellular_component);GO:0006281(DNA repair);GO:0006284(base-excision repair)	03410(Base excision repair)	K10801	EC:3.2.2.-		hypothetical protein SI65_06557 [Aspergillus cristatus]	mRNA	0.683958	0.627591	0.730111	7.27527	6.15217	6.91941	0.100343	-3.31699	1.09675e-19	9.814e-19	down	yes
SI65_08218	SI65_08218		gnl_WGS:JXNT_SI65_08218_T0	GO:0003824(catalytic activity);GO:0009405(pathogenesis)	NA	NA	NA		hypothetical protein SI65_08218 [Aspergillus cristatus]	mRNA	0.840621	0.381045	0.359114	9.79414	15.5959	38.9225	0.0245797	-5.34639	1.21326e-19	1.08281e-18	down	yes
SI65_07193	SI65_07193		gnl_WGS:JXNT_SI65_07193_T0	GO:0005575(cellular_component);GO:0008150(biological_process);GO:0008270(zinc ion binding)	NA	NA	NA		hypothetical protein SI65_07193 [Aspergillus cristatus]	mRNA	1.19138	0.946933	2.03266	16.8273	22.3158	37.4227	0.0544756	-4.19825	1.21665e-19	1.08489e-18	down	yes
SI65_09565	SI65_09565		gnl_WGS:JXNT_SI65_09565_T0	GO:0003674(molecular_function);GO:0005575(cellular_component);GO:0008150(biological_process)	NA	NA	NA		hypothetical protein SI65_09565 [Aspergillus cristatus]	mRNA	0.215509	0.361203	0.839464	10.8932	16.65	16.789	0.0319447	-4.96828	1.27359e-19	1.13369e-18	down	yes
SI65_01318	SI65_01318		gnl_WGS:JXNT_SI65_01318_T0	GO:0000285(1-phosphatidylinositol-3-phosphate 5-kinase activity);GO:0000329(fungal-type vacuole membrane);GO:0000750(pheromone-dependent signal transduction involved in conjugation with cellular fusion);GO:0005524(ATP binding);GO:0005739(mitochondrion);GO:0005829(cytosol);GO:0006458('de novo' protein folding);GO:0007005(mitochondrion organization);GO:0010008(endosome membrane);GO:0032266(phosphat…	00562(Inositol phosphate metabolism);04070(Phosphatidylinositol signaling system);04145(Phagosome)	K00921	EC:2.7.1.150		hypothetical protein SI65_01318 [Aspergillus cristatus]	mRNA	3.9797	4.51446	4.20659	34.634	34.1249	33.7452	0.123905	-3.0127	1.30605e-19	1.16156e-18	down	yes
SI65_01672	SI65_01672		gnl_WGS:JXNT_SI65_01672_T0	GO:0003676(nucleic acid binding);GO:0005739(mitochondrion);GO:0008150(biological_process)	04144(Endocytosis)	K05758	NA		putative endonuclease lcl3 [Aspergillus cristatus]	mRNA	0.073578	0	0.224341	8.12476	8.64764	12.7723	0.0100837	-6.63183	1.41231e-19	1.25498e-18	down	yes
SI65_00890	SI65_00890		gnl_WGS:JXNT_SI65_00890_T0	GO:0003674(molecular_function);GO:0005575(cellular_component);GO:0008150(biological_process)	00010(Glycolysis / Gluconeogenesis);00620(Pyruvate metabolism);00230(Purine metabolism)	K00873	EC:2.7.1.40		hypothetical protein SI65_00890 [Aspergillus cristatus]	mRNA	7.4675	7.89787	8.02849	54.2451	66.2447	59.5695	0.129923	-2.94427	1.60587e-19	1.42326e-18	down	yes
SI65_08451	SI65_08451		gnl_WGS:JXNT_SI65_08451_T0	GO:0003674(molecular_function);GO:0005730(nucleolus);GO:0008150(biological_process)	NA	NA	NA		hypothetical protein SI65_08451 [Aspergillus cristatus]	mRNA	3.46938	3.0782	3.44516	25.8497	31.8658	28.8136	0.115484	-3.11423	1.70735e-19	1.50796e-18	down	yes
SI65_01091	SI65_01091		gnl_WGS:JXNT_SI65_01091_T0	GO:0004672(protein kinase activity);GO:0004713(protein tyrosine kinase activity);GO:0005524(ATP binding);GO:0005575(cellular_component);GO:0006468(protein phosphorylation);GO:0030448(hyphal growth);GO:0070787(conidiophore development)	04138(Autophagy - yeast)	K21157	EC:2.7.11.1		hypothetical protein SI65_01091 [Aspergillus cristatus]	mRNA	3.2613	5.69512	4.79572	95.2385	129.564	65.2231	0.047417	-4.39845	1.87474e-19	1.65009e-18	down	yes
SI65_01622	SI65_01622		gnl_WGS:JXNT_SI65_01622_T0	GO:0003674(molecular_function);GO:0005575(cellular_component);GO:0008150(biological_process)	NA	NA	NA		hypothetical protein SI65_01622 [Aspergillus cristatus]	mRNA	0.909895	2.02036	1.37485	22.4633	28.4547	29.458	0.053562	-4.22265	1.89236e-19	1.66417e-18	down	yes
SI65_08698	SI65_08698		gnl_WGS:JXNT_SI65_08698_T0	GO:0000981(RNA polymerase II transcription factor activity, sequence-specific DNA binding);GO:0003677(DNA binding);GO:0005634(nucleus);GO:0006351(transcription, DNA-templated);GO:0006355(regulation of transcription, DNA-templated);GO:0008270(zinc ion binding)	00010(Glycolysis / Gluconeogenesis);00030(Pentose phosphate pathway);00051(Fructose and mannose metabolism);00680(Methane metabolism)	K01624	EC:4.1.2.13		hypothetical protein SI65_08698 [Aspergillus cristatus]	mRNA	0.125831	0.069243	0.09114	1.8629	2.86748	2.33758	0.0404946	-4.62613	2.15187e-19	1.88751e-18	down	yes
SI65_01045	SI65_01045		gnl_WGS:JXNT_SI65_01045_T0	GO:0003674(molecular_function);GO:0005730(nucleolus);GO:0022625(cytosolic large ribosomal subunit);GO:0042273(ribosomal large subunit biogenesis);GO:0042274(ribosomal small subunit biogenesis)	NA	NA	NA		hypothetical protein SI65_01045 [Aspergillus cristatus]	mRNA	1.40127	0.743604	0.942717	11.5285	12.1347	20.108	0.0705395	-3.82543	2.32646e-19	2.03715e-18	down	yes
SI65_01736	SI65_01736		gnl_WGS:JXNT_SI65_01736_T0	NA	NA	NA	NA		hypothetical protein SI65_01736 [Aspergillus cristatus]	mRNA	0.23329	0.092539	0.232205	3.43586	3.83823	6.27876	0.0411747	-4.6021	2.54501e-19	2.22661e-18	down	yes
SI65_00439	SI65_00439		gnl_WGS:JXNT_SI65_00439_T0	GO:0003674(molecular_function);GO:0005575(cellular_component);GO:0008150(biological_process)	NA	NA	NA		hypothetical protein SI65_00439 [Aspergillus cristatus]	mRNA	0.210775	0	0.101895	10.0236	10.3941	12.612	0.00946633	-6.72298	2.69653e-19	2.35312e-18	down	yes
SI65_00883	SI65_00883		gnl_WGS:JXNT_SI65_00883_T0	GO:0003674(molecular_function);GO:0005575(cellular_component);GO:0008150(biological_process)	NA	NA	NA		hypothetical protein SI65_00883 [Aspergillus cristatus]	mRNA	21.112	21.6065	27.2842	145.398	163.409	166.01	0.147431	-2.76189	2.76747e-19	2.41297e-18	down	yes
SI65_03819	SI65_03819		gnl_WGS:JXNT_SI65_03819_T0	GO:0000921(septin ring assembly);GO:0003774(motor activity);GO:0005524(ATP binding);GO:0005739(mitochondrion);GO:0016459(myosin complex);GO:0031097(medial cortex);GO:0032168(hyphal septin ring);GO:0043936(asexual sporulation resulting in formation of a cellular spore);GO:0090561(nuclear migration during mitotic telophase);GO:0120104(actomyosin contractile ring, proximal layer);GO:1902404(mitotic …	NA	NA	NA		hypothetical protein SI65_03819 [Aspergillus cristatus]	mRNA	0.633613	0.686387	0.994551	4.97426	7.07817	9.12743	0.109281	-3.19389	2.78708e-19	2.42593e-18	down	yes
SI65_00526	SI65_00526		gnl_WGS:JXNT_SI65_00526_T0	GO:0003674(molecular_function);GO:0005575(cellular_component);GO:0008150(biological_process)	04113(Meiosis - yeast)	K12778	NA		hypothetical protein SI65_00526 [Aspergillus cristatus]	mRNA	7.78155	7.38279	8.41271	37.7327	38.4806	56.0657	0.178237	-2.48813	3.61099e-19	3.13505e-18	down	yes
SI65_05702	SI65_05702		gnl_WGS:JXNT_SI65_05702_T0	NA	NA	NA	NA		hypothetical protein SI65_05702 [Aspergillus cristatus]	mRNA	2.49987	2.79477	1.60337	38.4302	51.8327	35.4588	0.0548673	-4.18791	4.39922e-19	3.81291e-18	down	yes
SI65_08806	SI65_08806		gnl_WGS:JXNT_SI65_08806_T0	GO:0003674(molecular_function);GO:0005575(cellular_component);GO:0008150(biological_process)	NA	NA	NA		hypothetical protein SI65_08806 [Aspergillus cristatus]	mRNA	22.0856	24.2956	24.3935	139.797	235.65	214.601	0.119947	-3.05953	4.72349e-19	4.08356e-18	down	yes
SI65_00240	SI65_00240		gnl_WGS:JXNT_SI65_00240_T0	GO:0003674(molecular_function);GO:0005684(U2-type spliceosomal complex);GO:0008150(biological_process);GO:0071014(post-mRNA release spliceosomal complex)	NA	NA	NA		hypothetical protein SI65_00240 [Aspergillus cristatus]	mRNA	0.897697	1.40764	0.797157	18.9679	17.6609	15.6633	0.0593301	-4.07509	4.75739e-19	4.10939e-18	down	yes
SI65_03489	SI65_03489		gnl_WGS:JXNT_SI65_03489_T0	GO:0003674(molecular_function);GO:0005575(cellular_component);GO:0008150(biological_process)	00900(Terpenoid backbone biosynthesis)	K08658	EC:3.4.22.-		hypothetical protein SI65_03489 [Aspergillus cristatus]	mRNA	1.5501	0.775775	1.67941	16.2743	17.2514	30.0338	0.0630163	-3.98813	4.88643e-19	4.21729e-18	down	yes
SI65_09210	SI65_09210		gnl_WGS:JXNT_SI65_09210_T0	GO:0003824(catalytic activity);GO:0005575(cellular_component);GO:0008150(biological_process)	NA	NA	NA		hypothetical protein SI65_09210 [Aspergillus cristatus]	mRNA	2.76827	3.11824	2.82127	39.5039	45.2261	30.301	0.0756994	-3.72357	5.44278e-19	4.68161e-18	down	yes
SI65_06135	SI65_06135		gnl_WGS:JXNT_SI65_06135_T0	GO:0003674(molecular_function);GO:0005575(cellular_component);GO:0008150(biological_process)	NA	NA	NA		hypothetical protein SI65_06135 [Aspergillus cristatus]	mRNA	4.70023	4.94158	6.48784	32.8908	46.8469	45.2219	0.129079	-2.95367	5.47344e-19	4.70402e-18	down	yes
SI65_09416	SI65_09416		gnl_WGS:JXNT_SI65_09416_T0	GO:0003676(nucleic acid binding);GO:0005634(nucleus);GO:0008150(biological_process)	NA	NA	NA		hypothetical protein SI65_09416 [Aspergillus cristatus]	mRNA	2.80992	2.7514	2.14872	17.9171	20.7654	23.7635	0.123467	-3.0178	6.07852e-19	5.21527e-18	down	yes
SI65_07214	SI65_07214		gnl_WGS:JXNT_SI65_07214_T0	GO:0003674(molecular_function);GO:0005575(cellular_component);GO:0008150(biological_process)	04138(Autophagy - yeast);04136(Autophagy - other eukaryotes);04139(Mitophagy - yeast)	K07203	EC:2.7.11.1		hypothetical protein SI65_07214 [Aspergillus cristatus]	mRNA	1.04021	1.17655	0.803067	38.0285	24.1132	18.0486	0.0376583	-4.73089	6.3364e-19	5.42285e-18	down	yes
SI65_01142	SI65_01142		gnl_WGS:JXNT_SI65_01142_T0	GO:0003674(molecular_function);GO:0005575(cellular_component);GO:0008150(biological_process)	NA	NA	NA		hypothetical protein SI65_01142 [Aspergillus cristatus]	mRNA	7.0115	5.44607	7.74599	41.6926	66.7486	93.9916	0.0998038	-3.32476	6.62391e-19	5.65942e-18	down	yes
SI65_02420	SI65_02420		gnl_WGS:JXNT_SI65_02420_T0	NA	NA	NA	NA		hypothetical protein SI65_02420 [Aspergillus cristatus]	mRNA	3.67697	3.02111	5.14801	35.0706	46.0335	43.3196	0.0952077	-3.39278	6.69574e-19	5.71602e-18	down	yes
SI65_02894	SI65_02894		gnl_WGS:JXNT_SI65_02894_T0	GO:0003674(molecular_function);GO:0005575(cellular_component);GO:0008150(biological_process)	NA	NA	NA		hypothetical protein SI65_02894 [Aspergillus cristatus]	mRNA	23.4092	27.0467	24.5292	145.95	165.441	285.437	0.125639	-2.99264	6.75314e-19	5.7602e-18	down	yes
SI65_00698	SI65_00698		gnl_WGS:JXNT_SI65_00698_T0	GO:0003674(molecular_function);GO:0005575(cellular_component);GO:0008150(biological_process)	NA	NA	NA		hypothetical protein SI65_00698 [Aspergillus cristatus]	mRNA	5.94375	4.12464	8.32831	57.3741	86.3097	77.909	0.0830203	-3.59039	7.01401e-19	5.97772e-18	down	yes
SI65_05818	SI65_05818		gnl_WGS:JXNT_SI65_05818_T0	GO:0003674(molecular_function);GO:0005575(cellular_component);GO:0008150(biological_process)	NA	NA	NA		hypothetical protein SI65_05818 [Aspergillus cristatus]	mRNA	1.67748	2.34848	3.42562	23.8449	26.8914	35.7004	0.0862085	-3.53603	7.37191e-19	6.26183e-18	down	yes
SI65_03990	SI65_03990		gnl_WGS:JXNT_SI65_03990_T0	GO:0003674(molecular_function);GO:0005783(endoplasmic reticulum);GO:0005794(Golgi apparatus);GO:0016020(membrane);GO:0030428(cell septum);GO:0048193(Golgi vesicle transport)	04130(SNARE interactions in vesicular transport)	K08499	NA		hypothetical protein SI65_03990 [Aspergillus cristatus]	mRNA	0.199113	0.301912	0.671001	10.2409	10.6423	12.4156	0.0351972	-4.82839	7.4385e-19	6.31314e-18	down	yes
SI65_07036	SI65_07036		gnl_WGS:JXNT_SI65_07036_T0	NA	NA	NA	NA		hypothetical protein SI65_07036 [Aspergillus cristatus]	mRNA	0.929656	0.669966	0.682368	13.4439	10.4442	15.9911	0.0572226	-4.12727	7.48057e-19	6.34357e-18	down	yes
SI65_00876	SI65_00876		gnl_WGS:JXNT_SI65_00876_T0	GO:0003674(molecular_function);GO:0005575(cellular_component);GO:0008150(biological_process)	NA	NA	NA		hypothetical protein SI65_00876 [Aspergillus cristatus]	mRNA	2.08019	1.97668	1.64003	24.9356	20.1385	21.0053	0.0862131	-3.53595	7.55911e-19	6.40486e-18	down	yes
SI65_04311	SI65_04311		gnl_WGS:JXNT_SI65_04311_T0	GO:0004140(dephospho-CoA kinase activity);GO:0005524(ATP binding);GO:0005635(nuclear envelope);GO:0005739(mitochondrion);GO:0005783(endoplasmic reticulum);GO:0005811(lipid droplet);GO:0005829(cytosol);GO:0015937(coenzyme A biosynthetic process);GO:1990143(CoA-synthesizing protein complex)	00770(Pantothenate and CoA biosynthesis)	K00859	EC:2.7.1.24		hypothetical protein SI65_04311 [Aspergillus cristatus]	mRNA	0.211172	0.120812	0.389955	5.05215	9.54065	14.2133	0.025062	-5.31836	7.65918e-19	6.48104e-18	down	yes
SI65_07135	SI65_07135		gnl_WGS:JXNT_SI65_07135_T0	GO:0000166(nucleotide binding);GO:0003676(nucleic acid binding);GO:0005575(cellular_component);GO:0008150(biological_process)	NA	NA	NA		hypothetical protein SI65_07135 [Aspergillus cristatus]	mRNA	9.67582	11.2765	12.4577	57.7643	68.2592	102.967	0.145902	-2.77693	7.66172e-19	6.48104e-18	down	yes
SI65_07066	SI65_07066		gnl_WGS:JXNT_SI65_07066_T0	GO:0003674(molecular_function);GO:0005730(nucleolus);GO:0008150(biological_process)	00190(Oxidative phosphorylation)	K03936	EC:1.6.5.3;EC:1.6.99.3		hypothetical protein SI65_07066 [Aspergillus cristatus]	mRNA	0	0	0	6.27824	5.72546	11.5615	1.27306e-05	-16.2613	7.68993e-19	6.49952e-18	down	yes
SI65_02669	SI65_02669		gnl_WGS:JXNT_SI65_02669_T0	GO:0003676(nucleic acid binding);GO:0004386(helicase activity);GO:0005524(ATP binding);GO:0005829(cytosol);GO:0008026(ATP-dependent helicase activity);GO:0016887(ATPase activity);GO:0071004(U2-type prespliceosome);GO:1903241(U2-type prespliceosome assembly);GO:1990446(U1 snRNP binding);GO:1990447(U2 snRNP binding)	03040(Spliceosome)	K12811	EC:3.6.4.13		Pre-mRNA-processing ATP-dependent RNA helicase prp5 [Aspergillus cristatus]	mRNA	0.826608	1.03577	1.0082	60.0642	22.9697	21.573	0.0274416	-5.18749	7.78322e-19	6.57293e-18	down	yes
SI65_03632	SI65_03632		gnl_WGS:JXNT_SI65_03632_T0	GO:0003674(molecular_function);GO:0005778(peroxisomal membrane);GO:0006625(protein targeting to peroxisome)	NA	NA	NA		hypothetical protein SI65_03632 [Aspergillus cristatus]	mRNA	4.75378	5.5804	6.73189	37.9062	44.8197	44.3891	0.134257	-2.89693	8.10431e-19	6.83843e-18	down	yes
SI65_05674	SI65_05674		gnl_WGS:JXNT_SI65_05674_T0	GO:0003674(molecular_function);GO:0005634(nucleus);GO:0005815(microtubule organizing center);GO:0007097(nuclear migration);GO:0030010(establishment of cell polarity);GO:0051417(microtubule nucleation by spindle pole body)	NA	NA	NA		hypothetical protein SI65_05674 [Aspergillus cristatus]	mRNA	0.791591	0.84811	1.07861	5.26215	6.69655	9.39334	0.127309	-2.97359	8.18356e-19	6.8996e-18	down	yes
SI65_04482	SI65_04482		gnl_WGS:JXNT_SI65_04482_T0	GO:0003674(molecular_function);GO:0005575(cellular_component);GO:0008150(biological_process)	NA	NA	NA		hypothetical protein SI65_04482 [Aspergillus cristatus]	mRNA	0.023112	0	0.243503	13.2645	9.97227	18.0686	0.00645472	-7.27543	8.79236e-19	7.39456e-18	down	yes
SI65_09043	SI65_09043		gnl_WGS:JXNT_SI65_09043_T0	NA	NA	NA	NA		hypothetical protein SI65_09043 [Aspergillus cristatus]	mRNA	0.30035	0.249948	0.109193	7.34685	7.82432	12.4728	0.0238566	-5.38947	8.91635e-19	7.49267e-18	down	yes
SI65_05027	SI65_05027		gnl_WGS:JXNT_SI65_05027_T0	GO:0005634(nucleus);GO:0016788(hydrolase activity, acting on ester bonds);GO:0036297(interstrand cross-link repair)	NA	NA	NA		hypothetical protein SI65_05027 [Aspergillus cristatus]	mRNA	0.92801	0.691719	0.856457	10.164	9.14867	8.84609	0.0879366	-3.50739	9.71197e-19	8.13447e-18	down	yes
SI65_03234	SI65_03234		gnl_WGS:JXNT_SI65_03234_T0	GO:0003674(molecular_function);GO:0005575(cellular_component);GO:0008150(biological_process)	NA	NA	NA		hypothetical protein SI65_03234 [Aspergillus cristatus]	mRNA	4.60468	4.98579	5.89041	54.3308	52.5166	45.4918	0.101621	-3.29873	1.00928e-18	8.44652e-18	down	yes
SI65_05127	SI65_05127		gnl_WGS:JXNT_SI65_05127_T0	GO:0005575(cellular_component);GO:0008150(biological_process);GO:0008270(zinc ion binding)	NA	NA	NA		hypothetical protein SI65_05127 [Aspergillus cristatus]	mRNA	1.80727	1.51408	2.15015	10.3095	13.5326	16.6257	0.135206	-2.88677	1.02326e-18	8.54949e-18	down	yes
SI65_03472	SI65_03472		gnl_WGS:JXNT_SI65_03472_T0	GO:0000774(adenyl-nucleotide exchange factor activity);GO:0005634(nucleus);GO:0005829(cytosol);GO:0071629(cytoplasm protein quality control by the ubiquitin-proteasome system)	NA	NA	NA		Hsp70 nucleotide exchange factor fes1 [Aspergillus cristatus]	mRNA	14.9962	12.8582	11.9625	1262.33	774.742	240.278	0.0174839	-5.83783	1.03919e-18	8.67253e-18	down	yes
SI65_08439	SI65_08439		gnl_WGS:JXNT_SI65_08439_T0	GO:0003674(molecular_function);GO:0005575(cellular_component);GO:0008150(biological_process)	NA	NA	NA		hypothetical protein SI65_08439 [Aspergillus cristatus]	mRNA	5.07366	4.49767	5.39592	30.8697	28.9386	34.7508	0.158285	-2.65941	1.04182e-18	8.68328e-18	down	yes
SI65_06066	SI65_06066		gnl_WGS:JXNT_SI65_06066_T0	GO:0003674(molecular_function);GO:0005575(cellular_component);GO:0043935(sexual sporulation resulting in formation of a cellular spore);GO:0043941(positive regulation of sexual sporulation resulting in formation of a cellular spore);GO:0048315(conidium formation);GO:0075308(negative regulation of conidium formation)	NA	NA	NA		hypothetical protein SI65_06066 [Aspergillus cristatus]	mRNA	374.785	321.316	408.093	1846.43	2846.07	2961.47	0.144264	-2.79321	1.06046e-18	8.81704e-18	down	yes
SI65_07546	SI65_07546		gnl_WGS:JXNT_SI65_07546_T0	GO:0003674(molecular_function);GO:0005575(cellular_component);GO:0008150(biological_process)	NA	NA	NA		hypothetical protein SI65_07546 [Aspergillus cristatus]	mRNA	7.72925	8.52481	8.64861	71.717	106.31	74.1397	0.0987547	-3.34001	1.11644e-18	9.26732e-18	down	yes
SI65_04956	SI65_04956		gnl_WGS:JXNT_SI65_04956_T0	GO:0003674(molecular_function);GO:0005575(cellular_component);GO:0008150(biological_process)	NA	NA	NA		hypothetical protein SI65_04956 [Aspergillus cristatus]	mRNA	0.231273	0.286356	0.666428	6.3989	9.35618	10.5468	0.045018	-4.47335	1.15318e-18	9.55683e-18	down	yes
SI65_02971	SI65_02971		gnl_WGS:JXNT_SI65_02971_T0	GO:0004414(homoserine O-acetyltransferase activity);GO:0005829(cytosol);GO:0009086(methionine biosynthetic process);GO:0009092(homoserine metabolic process);GO:0044030(regulation of DNA methylation)	00920(Sulfur metabolism);00270(Cysteine and methionine metabolism)	K00641	EC:2.3.1.31;EC:2.3.1.46		Homoserine O-acetyltransferase [Aspergillus cristatus]	mRNA	2.33533	2.06329	2.34876	21.0063	17.9324	20.3605	0.113785	-3.13561	1.19589e-18	9.90273e-18	down	yes
SI65_02348	SI65_02348		gnl_WGS:JXNT_SI65_02348_T0	GO:0003674(molecular_function);GO:0005634(nucleus);GO:0005829(cytosol);GO:0008150(biological_process)	04139(Mitophagy - yeast)	K11644	NA		hypothetical protein SI65_02348 [Aspergillus cristatus]	mRNA	3.31484	2.67106	1.85469	30.8945	30.1833	43.9354	0.0746629	-3.74346	1.20402e-18	9.95386e-18	down	yes
SI65_00418	SI65_00418		gnl_WGS:JXNT_SI65_00418_T0	NA	NA	NA	NA		hypothetical protein SI65_00418 [Aspergillus cristatus]	mRNA	2.6872	2.60229	1.72802	21.8219	43.4839	72.9595	0.050754	-4.30034	1.38895e-18	1.1418e-17	down	yes
SI65_09211	SI65_09211		gnl_WGS:JXNT_SI65_09211_T0	GO:0003674(molecular_function);GO:0005730(nucleolus);GO:0008150(biological_process)	NA	NA	NA		hypothetical protein SI65_09211 [Aspergillus cristatus]	mRNA	0.055188	0.062271	0.111161	3.54361	3.17313	6.9885	0.0166812	-5.90563	1.39151e-18	1.14298e-17	down	yes
SI65_09639	SI65_09639		gnl_WGS:JXNT_SI65_09639_T0	GO:0004806(triglyceride lipase activity);GO:0005575(cellular_component);GO:0006629(lipid metabolic process)	NA	NA	NA		hypothetical protein SI65_09639 [Aspergillus cristatus]	mRNA	1.30139	1.34876	1.70325	14.6621	20.0716	16.434	0.085081	-3.55502	1.40154e-18	1.1503e-17	down	yes
SI65_07916	SI65_07916		gnl_WGS:JXNT_SI65_07916_T0	GO:0005634(nucleus);GO:0005829(cytosol);GO:0006399(tRNA metabolic process);GO:0051500(D-tyrosyl-tRNA(Tyr) deacylase activity);GO:0097358(D-leucyl-tRNA(Leu) deacylase activity);GO:1900829(D-tyrosine catabolic process);GO:1900832(D-leucine catabolic process)	NA	NA	NA		D-tyrosyl-tRNA(Tyr) deacylase [Aspergillus cristatus]	mRNA	3.06666	2.07025	1.26148	106.921	173.278	47.9873	0.0194962	-5.68066	1.47501e-18	1.20866e-17	down	yes
SI65_08708	SI65_08708		gnl_WGS:JXNT_SI65_08708_T0	GO:0000301(retrograde transport, vesicle recycling within Golgi);GO:0003674(molecular_function);GO:0005634(nucleus);GO:0005829(cytosol);GO:0016236(macroautophagy);GO:0017119(Golgi transport complex);GO:0030010(establishment of cell polarity);GO:0030242(autophagy of peroxisome);GO:0032153(cell division site);GO:0032258(protein localization by the Cvt pathway);GO:0044182(filamentous growth of a pop…	NA	NA	NA		hypothetical protein SI65_08708 [Aspergillus cristatus]	mRNA	0.012934	0.218064	0.275213	13.6655	19.6547	15.3111	0.0104092	-6.586	1.57006e-18	1.28504e-17	down	yes
SI65_02751	SI65_02751		gnl_WGS:JXNT_SI65_02751_T0	GO:0005829(cytosol);GO:0005847(mRNA cleavage and polyadenylation specificity factor complex);GO:0008150(biological_process);GO:0016787(hydrolase activity)	03015(mRNA surveillance pathway)	K14403	EC:3.1.27.-		Endoribonuclease ysh1 [Aspergillus cristatus]	mRNA	2.62933	1.62831	2.21849	17.335	21.5956	40.1108	0.0819334	-3.6094	1.63378e-18	1.33554e-17	down	yes
SI65_02822	SI65_02822		gnl_WGS:JXNT_SI65_02822_T0	GO:0003824(catalytic activity);GO:0005506(iron ion binding);GO:0005575(cellular_component);GO:0006725(cellular aromatic compound metabolic process);GO:0008199(ferric iron binding);GO:0016702(oxidoreductase activity, acting on single donors with incorporation of molecular oxygen, incorporation of two atoms of oxygen);GO:0055114(oxidation-reduction process)	NA	NA	NA		hypothetical protein SI65_02822 [Aspergillus cristatus]	mRNA	0.678291	0.311294	0.813388	8.37116	9.61093	15.4121	0.0539906	-4.21115	1.63675e-18	1.33675e-17	down	yes
SI65_08118	SI65_08118		gnl_WGS:JXNT_SI65_08118_T0	NA	NA	NA	NA		hypothetical protein SI65_08118 [Aspergillus cristatus]	mRNA	5.95417	6.96588	10.0295	95.3616	111.201	338.431	0.0421097	-4.5697	1.63788e-18	1.33675e-17	down	yes
SI65_09667	SI65_09667		gnl_WGS:JXNT_SI65_09667_T0	GO:0004672(protein kinase activity);GO:0004713(protein tyrosine kinase activity);GO:0005524(ATP binding);GO:0005575(cellular_component);GO:0006468(protein phosphorylation)	NA	NA	NA		hypothetical protein SI65_09667 [Aspergillus cristatus]	mRNA	2.13699	1.79662	2.31624	17.8083	15.6638	34.8355	0.0914955	-3.45016	1.64508e-18	1.34155e-17	down	yes
SI65_05208	SI65_05208		gnl_WGS:JXNT_SI65_05208_T0	GO:0005739(mitochondrion);GO:0015067(amidinotransferase activity)	00260(Glycine, serine and threonine metabolism);00330(Arginine and proline metabolism)	K00613	EC:2.1.4.1		hypothetical protein SI65_05208 [Aspergillus cristatus]	mRNA	1.72893	1.67708	1.84425	26.1017	24.3155	19.3525	0.0752511	-3.73214	1.68798e-18	1.37544e-17	down	yes
SI65_01862	SI65_01862		gnl_WGS:JXNT_SI65_01862_T0	GO:0003674(molecular_function);GO:0005634(nucleus);GO:0008150(biological_process);GO:0072686(mitotic spindle)	03008(Ribosome biogenesis in eukaryotes)	K14548	NA		hypothetical protein SI65_01862 [Aspergillus cristatus]	mRNA	0.29821	0.130126	0.285557	3.63027	4.04994	4.42865	0.0589563	-4.08421	1.8527e-18	1.50605e-17	down	yes
SI65_01507	SI65_01507		gnl_WGS:JXNT_SI65_01507_T0	GO:0004792(thiosulfate sulfurtransferase activity);GO:0005741(mitochondrial outer membrane);GO:0005783(endoplasmic reticulum);GO:0008150(biological_process)	NA	NA	NA		hypothetical protein SI65_01507 [Aspergillus cristatus]	mRNA	1.20209	0.567975	0.570641	28.1518	20.1841	19.2718	0.0346219	-4.85217	1.96539e-18	1.59133e-17	down	yes
SI65_03363	SI65_03363		gnl_WGS:JXNT_SI65_03363_T0	GO:0003674(molecular_function);GO:0005575(cellular_component);GO:0008150(biological_process)	NA	NA	NA		hypothetical protein SI65_03363 [Aspergillus cristatus]	mRNA	0.883006	1.28814	1.35956	7.96581	11.1556	15.5654	0.101788	-3.29636	2.01727e-18	1.63074e-17	down	yes
SI65_02075	SI65_02075		gnl_WGS:JXNT_SI65_02075_T0	GO:0003674(molecular_function);GO:0005575(cellular_component);GO:0008150(biological_process)	NA	NA	NA		hypothetical protein SI65_01804 [Aspergillus cristatus]	mRNA	1.16525	0.969938	1.17497	16.2904	10.564	15.9154	0.0773946	-3.69162	2.3004e-18	1.84792e-17	down	yes
SI65_05886	SI65_05886		gnl_WGS:JXNT_SI65_05886_T0	GO:0000011(vacuole inheritance);GO:0000329(fungal-type vacuole membrane);GO:0005768(endosome);GO:0006624(vacuolar protein processing);GO:0006886(intracellular protein transport);GO:0009267(cellular response to starvation);GO:0015031(protein transport);GO:0016236(macroautophagy);GO:0017137(Rab GTPase binding);GO:0030897(HOPS complex);GO:0032258(protein localization by the Cvt pathway);GO:0032889(r…	04138(Autophagy - yeast)	K20184	NA		hypothetical protein SI65_05886 [Aspergillus cristatus]	mRNA	1.50592	0.93543	1.2842	12.2705	15.0836	12.6091	0.0932245	-3.42315	2.48653e-18	1.99431e-17	down	yes
SI65_08477	SI65_08477		gnl_WGS:JXNT_SI65_08477_T0	GO:0000166(nucleotide binding);GO:0003824(catalytic activity);GO:0005575(cellular_component);GO:0009116(nucleoside metabolic process);GO:0017111(nucleoside-triphosphatase activity)	00190(Oxidative phosphorylation);04145(Phagosome)	K02155	NA		hypothetical protein SI65_08477 [Aspergillus cristatus]	mRNA	0.733038	0.935887	0.634445	6.11424	8.43079	13.1934	0.0830391	-3.59007	2.51732e-18	2.01583e-17	down	yes
SI65_02192	SI65_02192		gnl_WGS:JXNT_SI65_02192_T0	GO:0005575(cellular_component);GO:0008152(metabolic process);GO:0008168(methyltransferase activity)	NA	NA	NA		hypothetical protein SI65_02192 [Aspergillus cristatus]	mRNA	3.41324	2.82773	3.73007	16.6284	20.7373	29.737	0.148594	-2.75056	2.57084e-18	2.05386e-17	down	yes
SI65_00283	SI65_00283		gnl_WGS:JXNT_SI65_00283_T0	GO:0000049(tRNA binding);GO:0000175(3'-5'-exoribonuclease activity);GO:0000176(nuclear exosome (RNase complex));GO:0000177(cytoplasmic exosome (RNase complex));GO:0000467(exonucleolytic trimming to generate mature 3'-end of 5.8S rRNA from tricistronic rRNA transcript (SSU-rRNA, 5.8S rRNA, LSU-rRNA));GO:0004521(endoribonuclease activity);GO:0005654(nucleoplasm);GO:0005730(nucleolus);GO:0005739(mit…	03018(RNA degradation)	K12585	EC:3.1.13.-		hypothetical protein SI65_00283 [Aspergillus cristatus]	mRNA	1.08928	0.894365	1.48078	8.33696	9.42194	15.6641	0.103654	-3.27016	2.58266e-18	2.06169e-17	down	yes
SI65_08992	SI65_08992		gnl_WGS:JXNT_SI65_08992_T0	GO:0005575(cellular_component);GO:0006486(protein glycosylation);GO:0016757(transferase activity, transferring glycosyl groups)	00513(Various types of N-glycan biosynthesis)	K05535	EC:2.4.1.-		hypothetical protein SI65_08992 [Aspergillus cristatus]	mRNA	2.03956	1.52325	3.33557	22.6864	33.4196	58.8648	0.060001	-4.05887	2.62683e-18	2.09204e-17	down	yes
SI65_02990	SI65_02990		gnl_WGS:JXNT_SI65_02990_T0	GO:0005506(iron ion binding);GO:0005575(cellular_component);GO:0010181(FMN binding);GO:0016491(oxidoreductase activity);GO:0055114(oxidation-reduction process)	NA	NA	NA		putative NADPH reductase tah18 [Aspergillus cristatus]	mRNA	1.32989	0.546172	0.784068	15.1801	17.3805	15.6329	0.0551969	-4.17927	2.87616e-18	2.28526e-17	down	yes
SI65_05343	SI65_05343		gnl_WGS:JXNT_SI65_05343_T0	GO:0004177(aminopeptidase activity);GO:0005575(cellular_component);GO:0009987(cellular process);GO:0030145(manganese ion binding)	NA	NA	NA		putative Xaa-Pro aminopeptidase [Aspergillus cristatus]	mRNA	5.14692	3.66897	5.90967	30.4366	45.274	51.4906	0.115766	-3.11072	3.13089e-18	2.48379e-17	down	yes
SI65_03873	SI65_03873		gnl_WGS:JXNT_SI65_03873_T0	GO:0003674(molecular_function);GO:0005575(cellular_component);GO:0008150(biological_process)	NA	NA	NA		hypothetical protein SI65_03873 [Aspergillus cristatus]	mRNA	17.003	12.2523	13.3721	86.8528	97.5662	119.288	0.140357	-2.83283	3.21732e-18	2.5484e-17	down	yes
SI65_06542	SI65_06542		gnl_WGS:JXNT_SI65_06542_T0	GO:0003674(molecular_function);GO:0005575(cellular_component);GO:0008150(biological_process)	NA	NA	NA		hypothetical protein SI65_06542 [Aspergillus cristatus]	mRNA	32.1205	25.5435	28.1087	486.919	552.568	301.743	0.0639508	-3.96689	3.31765e-18	2.62583e-17	down	yes
SI65_03418	SI65_03418		gnl_WGS:JXNT_SI65_03418_T0	GO:0003674(molecular_function);GO:0005575(cellular_component);GO:0008150(biological_process)	NA	NA	NA		hypothetical protein SI65_03418 [Aspergillus cristatus]	mRNA	0	0.262694	0.094355	12.4955	12.937	12.662	0.00937269	-6.73732	3.60955e-18	2.85465e-17	down	yes
SI65_05884	SI65_05884		gnl_WGS:JXNT_SI65_05884_T0	NA	NA	NA	NA		hypothetical protein SI65_05884 [Aspergillus cristatus]	mRNA	0.77513	0.728335	0.498739	8.45856	9.01947	16.7325	0.058526	-4.09478	3.6534e-18	2.88486e-17	down	yes
SI65_03010	SI65_03010		gnl_WGS:JXNT_SI65_03010_T0	GO:0003674(molecular_function);GO:0005575(cellular_component);GO:0008150(biological_process)	NA	NA	NA		hypothetical protein SI65_03010 [Aspergillus cristatus]	mRNA	82.7398	68.3755	83.529	2352.83	2357.41	962.904	0.0413605	-4.5956	3.70845e-18	2.92607e-17	down	yes
SI65_05949	SI65_05949		gnl_WGS:JXNT_SI65_05949_T0	GO:0005634(nucleus);GO:0005737(cytoplasm);GO:0006357(regulation of transcription by RNA polymerase II);GO:0040009(regulation of growth rate);GO:0042316(penicillin metabolic process);GO:0043565(sequence-specific DNA binding);GO:0044212(transcription regulatory region DNA binding);GO:0071469(cellular response to alkaline pH);GO:1900196(regulation of penicillin biosynthetic process);GO:1900549(N',N'…	NA	NA	NA		pH-response transcription factor pacC [Aspergillus cristatus]	mRNA	0.351716	0.333163	0.715292	12.212	24.637	9.58149	0.0301563	-5.0514	3.79208e-18	2.98743e-17	down	yes
SI65_00697	SI65_00697		gnl_WGS:JXNT_SI65_00697_T0	GO:0003674(molecular_function);GO:0005575(cellular_component);GO:0008150(biological_process)	NA	NA	NA		hypothetical protein SI65_00697 [Aspergillus cristatus]	mRNA	9.80644	4.6444	4.9161	72.7566	122.841	151.376	0.0558167	-4.16316	3.90759e-18	3.07369e-17	down	yes
SI65_01293	SI65_01293		gnl_WGS:JXNT_SI65_01293_T0	GO:0005743(mitochondrial inner membrane);GO:0006744(ubiquinone biosynthetic process);GO:0045333(cellular respiration);GO:0048039(ubiquinone binding)	NA	NA	NA		hypothetical protein SI65_01293 [Aspergillus cristatus]	mRNA	0.363269	0.340769	0.033644	14.7391	11.6137	20.4719	0.0157541	-5.98813	3.93905e-18	3.09605e-17	down	yes
SI65_07958	SI65_07958		gnl_WGS:JXNT_SI65_07958_T0	GO:0003674(molecular_function);GO:0005575(cellular_component);GO:0008150(biological_process)	NA	NA	NA		hypothetical protein SI65_07958 [Aspergillus cristatus]	mRNA	0.295173	0.147787	0.094855	5.96352	6.48545	5.75049	0.0295512	-5.08064	4.07744e-18	3.1999e-17	down	yes
SI65_03593	SI65_03593		gnl_WGS:JXNT_SI65_03593_T0	GO:0003674(molecular_function);GO:0005575(cellular_component);GO:0008150(biological_process)	NA	NA	NA		hypothetical protein SI65_03593 [Aspergillus cristatus]	mRNA	0.890899	0.997505	0.6249	10.121	14.9566	35.2497	0.0416612	-4.58515	4.18556e-18	3.28223e-17	down	yes
SI65_02210	SI65_02210		gnl_WGS:JXNT_SI65_02210_T0	GO:0000156(phosphorelay response regulator activity);GO:0000160(phosphorelay signal transduction system);GO:0001324(age-dependent response to oxidative stress involved in chronological cell aging);GO:0004713(protein tyrosine kinase activity);GO:0005524(ATP binding);GO:0005634(nucleus);GO:0005829(cytosol);GO:0010508(positive regulation of autophagy);GO:0018105(peptidyl-serine phosphorylation);GO:0…	04138(Autophagy - yeast);04113(Meiosis - yeast)	K12767	EC:2.7.11.1		hypothetical protein SI65_02210 [Aspergillus cristatus]	mRNA	0.794402	0.488195	0.491933	6.12907	9.87309	20.4917	0.0486254	-4.36214	4.22751e-18	3.31004e-17	down	yes
SI65_01231	SI65_01231		gnl_WGS:JXNT_SI65_01231_T0	GO:0003674(molecular_function);GO:0005575(cellular_component);GO:0008150(biological_process)	NA	NA	NA		hypothetical protein SI65_01231 [Aspergillus cristatus]	mRNA	5.73557	7.63505	7.11545	39.4692	55.6585	60.0401	0.132025	-2.92111	4.49049e-18	3.51056e-17	down	yes
SI65_05534	SI65_05534		gnl_WGS:JXNT_SI65_05534_T0	GO:0003674(molecular_function);GO:0005724(nuclear telomeric heterochromatin);GO:0005739(mitochondrion);GO:0045292(mRNA cis splicing, via spliceosome)	NA	NA	NA		hypothetical protein SI65_05534 [Aspergillus cristatus]	mRNA	3.42123	2.73522	4.16533	48.9631	56.6639	35.5745	0.0730996	-3.77399	4.50744e-18	3.52111e-17	down	yes
SI65_02333	SI65_02333		gnl_WGS:JXNT_SI65_02333_T0	GO:0005575(cellular_component);GO:0016491(oxidoreductase activity);GO:0016620(oxidoreductase activity, acting on the aldehyde or oxo group of donors, NAD or NADP as acceptor);GO:0055114(oxidation-reduction process)	00010(Glycolysis / Gluconeogenesis);00053(Ascorbate and aldarate metabolism);00620(Pyruvate metabolism);00071(Fatty acid degradation);00561(Glycerolipid metabolism);00280(Valine, leucine and isoleucine degradation);00310(Lysine degradation);00330(Arginine and proline metabolism);00340(Histidine metabolism);00380(Tryptophan metabolism);00410(beta-Alanine metabolism)	K00128	EC:1.2.1.3		hypothetical protein SI65_02333 [Aspergillus cristatus]	mRNA	3.00117	3.01087	3.42856	88.8565	79.1795	38.7281	0.0456588	-4.45296	4.87857e-18	3.79941e-17	down	yes
SI65_03598	SI65_03598		gnl_WGS:JXNT_SI65_03598_T0	GO:0000934(porous cell septum);GO:0003674(molecular_function);GO:0009611(response to wounding)	NA	NA	NA		hypothetical protein SI65_03598 [Aspergillus cristatus]	mRNA	2.43578	2.65945	2.84962	12.7326	19.3382	26.3003	0.136109	-2.87716	5.40472e-18	4.19317e-17	down	yes
SI65_06345	SI65_06345		gnl_WGS:JXNT_SI65_06345_T0	GO:0005739(mitochondrion);GO:0009107(lipoate biosynthetic process);GO:0009249(protein lipoylation);GO:0016415(octanoyltransferase activity);GO:0016874(ligase activity);GO:0033819(lipoyl(octanoyl) transferase activity)	00785(Lipoic acid metabolism)	K03801	EC:2.3.1.181		hypothetical protein SI65_06345 [Aspergillus cristatus]	mRNA	1.18408	2.09191	2.33694	34.4477	34.4426	26.0913	0.059095	-4.08082	5.4196e-18	4.20153e-17	down	yes
SI65_08964	SI65_08964		gnl_WGS:JXNT_SI65_08964_T0	GO:0005575(cellular_component);GO:0016491(oxidoreductase activity);GO:0050660(flavin adenine dinucleotide binding);GO:0055114(oxidation-reduction process)	00910(Nitrogen metabolism)	K17877	EC:1.7.1.4		hypothetical protein SI65_08964 [Aspergillus cristatus]	mRNA	0.394776	0.414741	0.444958	4.55178	4.51806	7.84808	0.0741507	-3.7534	5.81631e-18	4.50224e-17	down	yes
SI65_03013	SI65_03013		gnl_WGS:JXNT_SI65_03013_T0	GO:0003677(DNA binding);GO:0005634(nucleus);GO:0006351(transcription, DNA-templated);GO:0008270(zinc ion binding)	NA	NA	NA		hypothetical protein SI65_03013 [Aspergillus cristatus]	mRNA	0.955555	1.30219	2.14965	14.6858	20.4377	35.5201	0.0623892	-4.00256	6.76126e-18	5.22182e-17	down	yes
SI65_06709	SI65_06709		gnl_WGS:JXNT_SI65_06709_T0	GO:0003723(RNA binding);GO:0003735(structural constituent of ribosome);GO:0005761(mitochondrial ribosome);GO:0006412(translation)	03010(Ribosome)	K02988	NA		hypothetical protein SI65_06709 [Aspergillus cristatus]	mRNA	4.74771	4.43171	4.29889	22.7343	27.5426	39.6347	0.149906	-2.73787	6.93978e-18	5.3516e-17	down	yes
SI65_10101	SI65_10101		gnl_WGS:JXNT_SI65_10101_T0	GO:0003723(RNA binding);GO:0003964(RNA-directed DNA polymerase activity);GO:0005575(cellular_component);GO:0006278(RNA-dependent DNA biosynthetic process)	00900(Terpenoid backbone biosynthesis);04146(Peroxisome)	K00869	EC:2.7.1.36		hypothetical protein SI65_10101 [Aspergillus cristatus]	mRNA	0.252672	0.199143	0.240413	1.81279	2.46353	2.99605	0.0951861	-3.39311	7.39596e-18	5.69049e-17	down	yes
SI65_02711	SI65_02711		gnl_WGS:JXNT_SI65_02711_T0	GO:0005743(mitochondrial inner membrane);GO:0032592(integral component of mitochondrial membrane);GO:0033615(mitochondrial proton-transporting ATP synthase complex assembly);GO:0051082(unfolded protein binding)	NA	NA	NA		hypothetical protein SI65_02711 [Aspergillus cristatus]	mRNA	1.34664	1.76385	1.82574	14.2722	19.4217	39.8279	0.0671396	-3.89669	7.44797e-18	5.72619e-17	down	yes
SI65_01410	SI65_01410		gnl_WGS:JXNT_SI65_01410_T0	GO:0003674(molecular_function);GO:0005783(endoplasmic reticulum);GO:0005789(endoplasmic reticulum membrane);GO:0019915(lipid storage)	00052(Galactose metabolism);00561(Glycerolipid metabolism);00600(Sphingolipid metabolism);00603(Glycosphingolipid biosynthesis - globo and isoglobo series)	K07407	EC:3.2.1.22		hypothetical protein SI65_01410 [Aspergillus cristatus]	mRNA	2.36746	1.7244	2.07137	29.4418	26.7158	22.2992	0.0785558	-3.67014	7.55783e-18	5.80628e-17	down	yes
SI65_07345	SI65_07345		gnl_WGS:JXNT_SI65_07345_T0	GO:0003674(molecular_function);GO:0016021(integral component of membrane);GO:0055085(transmembrane transport)	NA	NA	NA		hypothetical protein SI65_07345 [Aspergillus cristatus]	mRNA	0	0	0	4.27643	4.7855	5.76143	2.02383e-05	-15.5926	7.58681e-18	5.82416e-17	down	yes
SI65_04965	SI65_04965		gnl_WGS:JXNT_SI65_04965_T0	GO:0003674(molecular_function);GO:0005575(cellular_component);GO:0008150(biological_process)	NA	NA	NA		hypothetical protein SI65_04965 [Aspergillus cristatus]	mRNA	5.79207	5.43757	5.36135	26.9595	34.0418	43.151	0.159295	-2.65022	8.3007e-18	6.3674e-17	down	yes
SI65_02910	SI65_02910		gnl_WGS:JXNT_SI65_02910_T0	GO:0003676(nucleic acid binding);GO:0005575(cellular_component);GO:0008270(zinc ion binding);GO:0015074(DNA integration)	NA	NA	NA		hypothetical protein SI65_02910 [Aspergillus cristatus]	mRNA	1.74151	1.88325	1.49021	11.1744	13.0592	14.0753	0.133519	-2.90488	8.5522e-18	6.5554e-17	down	yes
SI65_00940	SI65_00940		gnl_WGS:JXNT_SI65_00940_T0	GO:0003674(molecular_function);GO:0005575(cellular_component);GO:0008150(biological_process)	NA	NA	NA		hypothetical protein SI65_00940 [Aspergillus cristatus]	mRNA	8.05137	5.86622	7.18174	52.6247	67.4589	57.9041	0.118544	-3.07651	8.89412e-18	6.81238e-17	down	yes
SI65_09066	SI65_09066		gnl_WGS:JXNT_SI65_09066_T0	GO:0000226(microtubule cytoskeleton organization);GO:0005543(phospholipid binding);GO:0005886(plasma membrane);GO:0005938(cell cortex);GO:0007097(nuclear migration);GO:0032065(cortical protein anchoring);GO:0048315(conidium formation)	NA	NA	NA		Anucleate primary sterigmata protein A [Aspergillus cristatus]	mRNA	5.11481	5.71007	5.70963	25.528	35.0952	49.0541	0.150756	-2.72971	9.4519e-18	7.22875e-17	down	yes
SI65_07437	SI65_07437		gnl_WGS:JXNT_SI65_07437_T0	GO:0000981(RNA polymerase II transcription factor activity, sequence-specific DNA binding);GO:0005634(nucleus);GO:0006355(regulation of transcription, DNA-templated);GO:0008270(zinc ion binding)	00480(Glutathione metabolism)	K01469	EC:3.5.2.9		hypothetical protein SI65_07437 [Aspergillus cristatus]	mRNA	0.150928	0.162633	0.234978	2.54374	2.40966	3.29745	0.0664828	-3.91088	1.0345e-17	7.89406e-17	down	yes
SI65_04813	SI65_04813		gnl_WGS:JXNT_SI65_04813_T0	GO:0004553(hydrolase activity, hydrolyzing O-glycosyl compounds);GO:0005575(cellular_component);GO:0005975(carbohydrate metabolic process);GO:0019748(secondary metabolic process)	00500(Starch and sucrose metabolism);00460(Cyanoamino acid metabolism)	K05349	EC:3.2.1.21		hypothetical protein SI65_04813 [Aspergillus cristatus]	mRNA	0.349304	0.103683	0.400809	5.32864	8.16925	11.5192	0.0341285	-4.87288	1.25648e-17	9.57359e-17	down	yes
SI65_07912	SI65_07912		gnl_WGS:JXNT_SI65_07912_T0	GO:0016020(membrane);GO:0016021(integral component of membrane);GO:0022857(transmembrane transporter activity);GO:0055085(transmembrane transport)	00010(Glycolysis / Gluconeogenesis);00020(Citrate cycle (TCA cycle));00620(Pyruvate metabolism);00630(Glyoxylate and dicarboxylate metabolism);00640(Propanoate metabolism);00260(Glycine, serine and threonine metabolism);00280(Valine, leucine and isoleucine degradation)	K00382	EC:1.8.1.4		hypothetical protein SI65_07912 [Aspergillus cristatus]	mRNA	0.71611	0.51167	0.347246	6.48979	9.39087	16.9616	0.0479573	-4.3821	1.26398e-17	9.62358e-17	down	yes
SI65_06860	SI65_06860		gnl_WGS:JXNT_SI65_06860_T0	GO:0003674(molecular_function);GO:0005575(cellular_component);GO:0008150(biological_process)	NA	NA	NA		hypothetical protein SI65_06860 [Aspergillus cristatus]	mRNA	0.033036	0.18727	0	7.72351	11.5343	17.0374	0.00606983	-7.36413	1.27301e-17	9.68512e-17	down	yes
SI65_07032	SI65_07032		gnl_WGS:JXNT_SI65_07032_T0	GO:0003674(molecular_function);GO:0005575(cellular_component);GO:0008150(biological_process)	NA	NA	NA		hypothetical protein SI65_07032 [Aspergillus cristatus]	mRNA	3.53357	6.98118	2.59645	142.124	123.631	94.2746	0.036417	-4.77924	1.28327e-17	9.75589e-17	down	yes
SI65_01576	SI65_01576		gnl_WGS:JXNT_SI65_01576_T0	GO:0005829(cytosol);GO:0009039(urease activity);GO:0016151(nickel cation binding);GO:0043419(urea catabolic process)	00230(Purine metabolism);00220(Arginine biosynthesis);00791(Atrazine degradation)	K01427	EC:3.5.1.5		Urease [Aspergillus cristatus]	mRNA	5.58758	6.08063	8.53179	45.633	78.2672	67.6118	0.105476	-3.24501	1.39219e-17	1.05559e-16	down	yes
SI65_03968	SI65_03968		gnl_WGS:JXNT_SI65_03968_T0	GO:0005575(cellular_component);GO:0016926(protein desumoylation);GO:0016929(SUMO-specific protease activity)	NA	NA	NA		hypothetical protein SI65_03968 [Aspergillus cristatus]	mRNA	2.03767	2.00393	2.64165	12.0481	12.1593	16.3109	0.164944	-2.59995	1.6644e-17	1.25506e-16	down	yes
SI65_06810	SI65_06810		gnl_WGS:JXNT_SI65_06810_T0	GO:0006400(tRNA modification);GO:0009982(pseudouridine synthase activity);GO:1990481(mRNA pseudouridine synthesis)	NA	NA	NA		hypothetical protein SI65_06810 [Aspergillus cristatus]	mRNA	0.774553	0.751028	0.761767	5.55095	8.04582	11.3597	0.0916534	-3.44767	1.7635e-17	1.32881e-16	down	yes
SI65_08120	SI65_08120		gnl_WGS:JXNT_SI65_08120_T0	GO:0001302(replicative cell aging);GO:0003987(acetate-CoA ligase activity);GO:0005576(extracellular region);GO:0005730(nucleolus);GO:0005829(cytosol);GO:0006085(acetyl-CoA biosynthetic process);GO:0015976(carbon utilization);GO:0016208(AMP binding);GO:0016573(histone acetylation);GO:0016880(acid-ammonia (or amide) ligase activity);GO:0019427(acetyl-CoA biosynthetic process from acetate);GO:004573…	00010(Glycolysis / Gluconeogenesis);00620(Pyruvate metabolism);00630(Glyoxylate and dicarboxylate metabolism);00640(Propanoate metabolism);00680(Methane metabolism)	K01895	EC:6.2.1.1		hypothetical protein SI65_08120 [Aspergillus cristatus]	mRNA	0.249571	0.351628	0.883893	10.2344	12.1297	32.0404	0.0272973	-5.1951	1.86369e-17	1.40223e-16	down	yes
SI65_04510	SI65_04510		gnl_WGS:JXNT_SI65_04510_T0	GO:0005215(transporter activity);GO:0005783(endoplasmic reticulum);GO:0005886(plasma membrane);GO:0016021(integral component of membrane);GO:0055085(transmembrane transport)	NA	NA	NA		hypothetical protein SI65_04510 [Aspergillus cristatus]	mRNA	2.21609	1.43148	1.04022	19.9873	22.5847	24.7044	0.0696795	-3.84312	1.95691e-17	1.47128e-16	down	yes
SI65_04201	SI65_04201		gnl_WGS:JXNT_SI65_04201_T0	NA	NA	NA	NA		hypothetical protein SI65_04201 [Aspergillus cristatus]	mRNA	773.127	538.067	541.804	3991.29	4776.26	5657.78	0.128454	-2.96067	1.96342e-17	1.47401e-16	down	yes
SI65_02588	SI65_02588		gnl_WGS:JXNT_SI65_02588_T0	GO:0003674(molecular_function);GO:0005737(cytoplasm);GO:0008150(biological_process);GO:0016021(integral component of membrane)	NA	NA	NA		EamA transporter family protein-like protein [Aspergillus cristatus]	mRNA	2.38055	2.04819	1.95694	16.6246	20.6165	42.1073	0.0804764	-3.63529	2.27989e-17	1.70408e-16	down	yes
SI65_06651	SI65_06651		gnl_WGS:JXNT_SI65_06651_T0	GO:0005575(cellular_component)	NA	NA	NA		hypothetical protein SI65_06651 [Aspergillus cristatus]	mRNA	2.11784	1.67614	1.98125	10.0642	11.9806	14.5304	0.1579	-2.66291	2.43094e-17	1.81432e-16	down	yes
SI65_02110	SI65_02110		gnl_WGS:JXNT_SI65_02110_T0	NA	NA	NA	NA		hypothetical protein SI65_01771 [Aspergillus cristatus]	mRNA	0.114363	0.034866	0.245782	7.93674	5.80335	6.05353	0.0199565	-5.647	2.48008e-17	1.84695e-16	down	yes
SI65_09675	SI65_09675		gnl_WGS:JXNT_SI65_09675_T0	GO:0003674(molecular_function);GO:0005869(dynactin complex);GO:0007097(nuclear migration)	NA	NA	NA		hypothetical protein SI65_09675 [Aspergillus cristatus]	mRNA	0.473874	0.320287	0.500523	4.6046	5.35473	11.0828	0.0615281	-4.02261	2.56114e-17	1.90592e-16	down	yes
SI65_07099	SI65_07099		gnl_WGS:JXNT_SI65_07099_T0	GO:0000981(RNA polymerase II transcription factor activity, sequence-specific DNA binding);GO:0003677(DNA binding);GO:0005634(nucleus);GO:0006351(transcription, DNA-templated);GO:0006355(regulation of transcription, DNA-templated);GO:0008270(zinc ion binding)	NA	NA	NA		hypothetical protein SI65_07099 [Aspergillus cristatus]	mRNA	2.29787	2.6296	1.87205	26.9191	40.7071	116.459	0.0369367	-4.7588	2.8263e-17	2.09257e-16	down	yes
SI65_05155	SI65_05155		gnl_WGS:JXNT_SI65_05155_T0	GO:0003674(molecular_function);GO:0005622(intracellular);GO:0008150(biological_process)	NA	NA	NA		hypothetical protein SI65_05155 [Aspergillus cristatus]	mRNA	21.4928	19.2568	21.9132	129.083	122.017	138.826	0.160704	-2.63752	2.9231e-17	2.16267e-16	down	yes
SI65_04593	SI65_04593		gnl_WGS:JXNT_SI65_04593_T0	GO:0003674(molecular_function);GO:0005794(Golgi apparatus);GO:0005829(cytosol);GO:0034976(response to endoplasmic reticulum stress);GO:0043001(Golgi to plasma membrane protein transport)	NA	NA	NA		hypothetical protein SI65_04593 [Aspergillus cristatus]	mRNA	0.773425	1.11178	0.531094	14.7206	11.4344	13.2661	0.0612945	-4.0281	3.02685e-17	2.23457e-16	down	yes
SI65_04542	SI65_04542		gnl_WGS:JXNT_SI65_04542_T0	GO:0003677(DNA binding);GO:0003899(DNA-directed 5'-3' RNA polymerase activity);GO:0005666(DNA-directed RNA polymerase III complex);GO:0006383(transcription by RNA polymerase III)	00230(Purine metabolism);00240(Pyrimidine metabolism);03020(RNA polymerase)	K03026	NA		hypothetical protein SI65_04542 [Aspergillus cristatus]	mRNA	1.73666	1.08035	2.48702	15.6301	24.4334	34.3417	0.0712858	-3.81024	3.109e-17	2.29191e-16	down	yes
SI65_07098	SI65_07098		gnl_WGS:JXNT_SI65_07098_T0	GO:0000981(RNA polymerase II transcription factor activity, sequence-specific DNA binding);GO:0003677(DNA binding);GO:0005634(nucleus);GO:0006351(transcription, DNA-templated);GO:0006355(regulation of transcription, DNA-templated);GO:0008270(zinc ion binding)	NA	NA	NA		hypothetical protein SI65_07098 [Aspergillus cristatus]	mRNA	2.06309	1.76822	1.8967	18.3297	25.787	65.9937	0.0520206	-4.26477	3.2018e-17	2.35862e-16	down	yes
SI65_02247	SI65_02247		gnl_WGS:JXNT_SI65_02247_T0	GO:0000790(nuclear chromatin);GO:0008150(biological_process);GO:0008270(zinc ion binding);GO:0016604(nuclear body);GO:1990477(NURS complex)	NA	NA	NA		hypothetical protein SI65_02247 [Aspergillus cristatus]	mRNA	5.3434	5.04365	9.09137	49.0993	54.8907	93.4541	0.0986528	-3.3415	3.30066e-17	2.42794e-16	down	yes
SI65_07082	SI65_07082		gnl_WGS:JXNT_SI65_07082_T0	GO:0003674(molecular_function);GO:0005634(nucleus);GO:0008150(biological_process)	00240(Pyrimidine metabolism);00760(Nicotinate and nicotinamide metabolism)	K01240	EC:3.2.2.3		hypothetical protein SI65_07082 [Aspergillus cristatus]	mRNA	0.12082	0	0.219935	9.04082	10.6497	12.3933	0.0106208	-6.55696	3.36363e-17	2.47247e-16	down	yes
SI65_08954	SI65_08954		gnl_WGS:JXNT_SI65_08954_T0	GO:0003676(nucleic acid binding);GO:0005575(cellular_component);GO:0008270(zinc ion binding);GO:0015074(DNA integration)	NA	NA	NA		hypothetical protein SI65_08954 [Aspergillus cristatus]	mRNA	1.68897	1.5386	1.20217	10.4259	12.7463	13.8832	0.119543	-3.06439	3.39207e-17	2.49159e-16	down	yes
SI65_06621	SI65_06621		gnl_WGS:JXNT_SI65_06621_T0	GO:0003674(molecular_function)	03050(Proteasome)	K11599	NA		hypothetical protein SI65_06621 [Aspergillus cristatus]	mRNA	6.00164	5.65343	4.46744	34.8598	43.5848	56.0441	0.11988	-3.06034	3.39846e-17	2.49448e-16	down	yes
SI65_01298	SI65_01298		gnl_WGS:JXNT_SI65_01298_T0	GO:0003824(catalytic activity);GO:0005575(cellular_component);GO:0009058(biosynthetic process);GO:0030170(pyridoxal phosphate binding);GO:0035690(cellular response to drug)	00380(Tryptophan metabolism)	K14264	EC:2.6.1.7		hypothetical protein SI65_01298 [Aspergillus cristatus]	mRNA	16.2685	15.6797	20.5729	362.416	553.538	202.062	0.0469771	-4.4119	3.58493e-17	2.62569e-16	down	yes
SI65_05661	SI65_05661		gnl_WGS:JXNT_SI65_05661_T0	NA	NA	NA	NA		hypothetical protein SI65_05661 [Aspergillus cristatus]	mRNA	2.20801	3.66048	3.55589	66.1357	55.6509	42.1364	0.0574928	-4.12048	3.66304e-17	2.67906e-16	down	yes
SI65_03454	SI65_03454		gnl_WGS:JXNT_SI65_03454_T0	GO:0000462(maturation of SSU-rRNA from tricistronic rRNA transcript (SSU-rRNA, 5.8S rRNA, LSU-rRNA));GO:0000469(cleavage involved in rRNA processing);GO:0003674(molecular_function);GO:0005730(nucleolus);GO:0030686(90S preribosome)	NA	NA	NA		rRNA biogenesis protein rrp36 [Aspergillus cristatus]	mRNA	1.23735	0.499673	0.605669	11.0827	15.0873	20.1494	0.050577	-4.30538	3.71128e-17	2.71046e-16	down	yes
SI65_03081	SI65_03081		gnl_WGS:JXNT_SI65_03081_T0	GO:0000502(proteasome complex);GO:0005634(nucleus);GO:0005829(cytosol);GO:0009267(cellular response to starvation);GO:0036170(filamentous growth of a population of unicellular organisms in response to starvation);GO:0036180(filamentous growth of a population of unicellular organisms in response to biotic stimulus);GO:0043248(proteasome assembly);GO:0071216(cellular response to biotic stimulus)	NA	NA	NA		hypothetical protein SI65_03081 [Aspergillus cristatus]	mRNA	2.22883	2.4911	1.97095	12.3322	14.4265	17.6833	0.150553	-2.73165	3.78111e-17	2.75948e-16	down	yes
SI65_05354	SI65_05354		gnl_WGS:JXNT_SI65_05354_T0	GO:0003674(molecular_function);GO:0005575(cellular_component);GO:0008150(biological_process)	NA	NA	NA		hypothetical protein SI65_05354 [Aspergillus cristatus]	mRNA	13.7515	15.232	15.0482	86.2519	86.8877	97.5699	0.162653	-2.62013	3.82932e-17	2.79267e-16	down	yes
SI65_01012	SI65_01012		gnl_WGS:JXNT_SI65_01012_T0	GO:0000724(double-strand break repair via homologous recombination);GO:0003690(double-stranded DNA binding);GO:0005634(nucleus);GO:0030915(Smc5-Smc6 complex)	NA	NA	NA		hypothetical protein SI65_01012 [Aspergillus cristatus]	mRNA	1.22469	0.510828	0.775163	10.5242	15.0037	16.1813	0.060195	-4.05421	4.28148e-17	3.10248e-16	down	yes
SI65_02646	SI65_02646		gnl_WGS:JXNT_SI65_02646_T0	GO:0003674(molecular_function);GO:0005575(cellular_component);GO:0008150(biological_process)	NA	NA	NA		hypothetical protein SI65_02646 [Aspergillus cristatus]	mRNA	0.182679	0.512915	0.89783	12.2359	14.6297	26.6208	0.0297912	-5.06897	4.36757e-17	3.16038e-16	down	yes
SI65_04839	SI65_04839		gnl_WGS:JXNT_SI65_04839_T0	GO:0000166(nucleotide binding);GO:0000790(nuclear chromatin);GO:0005524(ATP binding);GO:0016584(nucleosome positioning);GO:0017111(nucleoside-triphosphatase activity)	04141(Protein processing in endoplasmic reticulum)	K13525	NA		hypothetical protein SI65_04839 [Aspergillus cristatus]	mRNA	2.87283	3.62213	4.33357	20.5814	26.6179	28.2231	0.143572	-2.80016	4.77819e-17	3.44806e-16	down	yes
SI65_07697	SI65_07697		gnl_WGS:JXNT_SI65_07697_T0	GO:0003674(molecular_function);GO:0005737(cytoplasm);GO:0005934(cellular bud tip);GO:0005935(cellular bud neck);GO:0006892(post-Golgi vesicle-mediated transport)	NA	NA	NA		hypothetical protein SI65_07697 [Aspergillus cristatus]	mRNA	1.9758	1.78157	3.33847	18.5296	27.3699	46.5199	0.0767787	-3.70315	4.85291e-17	3.49917e-16	down	yes
SI65_03293	SI65_03293		gnl_WGS:JXNT_SI65_03293_T0	GO:0003674(molecular_function)	NA	NA	NA		hypothetical protein SI65_03293 [Aspergillus cristatus]	mRNA	6.26162	6.22907	8.07984	32.602	36.2452	50.6679	0.172117	-2.53854	5.18402e-17	3.73264e-16	down	yes
SI65_05861	SI65_05861		gnl_WGS:JXNT_SI65_05861_T0	GO:0003674(molecular_function);GO:0005575(cellular_component);GO:0008150(biological_process)	NA	NA	NA		hypothetical protein SI65_05861 [Aspergillus cristatus]	mRNA	1.92879	0.522084	0.342258	59.8883	50.7493	43.8445	0.0180806	-5.78941	5.29859e-17	3.81244e-16	down	yes
SI65_02180	SI65_02180		gnl_WGS:JXNT_SI65_02180_T0	GO:0003674(molecular_function)	00380(Tryptophan metabolism)	K01556	EC:3.7.1.3		hypothetical protein SI65_02180 [Aspergillus cristatus]	mRNA	2.74016	2.85427	4.29507	23.1519	22.4777	36.401	0.120559	-3.05219	5.31889e-17	3.82166e-16	down	yes
SI65_03775	SI65_03775		gnl_WGS:JXNT_SI65_03775_T0	GO:0005575(cellular_component)	NA	NA	NA		hypothetical protein SI65_03775 [Aspergillus cristatus]	mRNA	2.17539	2.04743	3.20552	20.112	20.7347	21.5743	0.119004	-3.07092	5.34721e-17	3.83931e-16	down	yes
SI65_02661	SI65_02661		gnl_WGS:JXNT_SI65_02661_T0	GO:0003674(molecular_function);GO:0005575(cellular_component);GO:0008150(biological_process)	NA	NA	NA		hypothetical protein SI65_02661 [Aspergillus cristatus]	mRNA	3.85259	3.40879	3.12568	20.203	25.6021	34.4601	0.129409	-2.94999	5.43625e-17	3.9005e-16	down	yes
SI65_06352	SI65_06352		gnl_WGS:JXNT_SI65_06352_T0	GO:0003676(nucleic acid binding);GO:0005575(cellular_component);GO:0008150(biological_process);GO:0008270(zinc ion binding)	03040(Spliceosome)	K12819	NA		Pre-mRNA-splicing factor slu7 [Aspergillus cristatus]	mRNA	2.1984	1.78044	1.23569	33.8986	25.7303	24.0554	0.062312	-4.00435	5.5028e-17	3.94548e-16	down	yes
SI65_09369	SI65_09369		gnl_WGS:JXNT_SI65_09369_T0	NA	NA	NA	NA		hypothetical protein SI65_09369 [Aspergillus cristatus]	mRNA	0.419229	1.32199	0.958007	26.4317	43.5925	20.904	0.0296852	-5.07411	5.50709e-17	3.94578e-16	down	yes
SI65_03785	SI65_03785		gnl_WGS:JXNT_SI65_03785_T0	GO:0003824(catalytic activity);GO:0005575(cellular_component);GO:0008152(metabolic process);GO:0031177(phosphopantetheine binding)	NA	NA	NA		hypothetical protein SI65_03785 [Aspergillus cristatus]	mRNA	2.69109	3.60938	1.63446	49.4954	51.5271	38.959	0.0566856	-4.14087	6.53577e-17	4.67626e-16	down	yes
SI65_05396	SI65_05396		gnl_WGS:JXNT_SI65_05396_T0	GO:0003676(nucleic acid binding);GO:0003723(RNA binding);GO:0003964(RNA-directed DNA polymerase activity);GO:0004523(RNA-DNA hybrid ribonuclease activity);GO:0005575(cellular_component);GO:0006278(RNA-dependent DNA biosynthetic process)	00900(Terpenoid backbone biosynthesis);04146(Peroxisome)	K00869	EC:2.7.1.36		hypothetical protein SI65_05396 [Aspergillus cristatus]	mRNA	0.47338	0.556564	0.523762	2.92508	3.74938	4.48842	0.139185	-2.84492	6.68862e-17	4.77892e-16	down	yes
SI65_04737	SI65_04737		gnl_WGS:JXNT_SI65_04737_T0	GO:0000329(fungal-type vacuole membrane);GO:0000407(phagophore assembly site);GO:0003674(molecular_function);GO:0005768(endosome);GO:0005829(cytosol);GO:0006661(phosphatidylinositol biosynthetic process);GO:0016236(macroautophagy);GO:0030242(autophagy of peroxisome);GO:0032258(protein localization by the Cvt pathway);GO:0034271(phosphatidylinositol 3-kinase complex, class III, type I);GO:0034272(…	04138(Autophagy - yeast);04136(Autophagy - other eukaryotes)	K08334	NA		hypothetical protein SI65_04737 [Aspergillus cristatus]	mRNA	1.15603	1.48909	1.04806	10.2194	11.1721	12.5426	0.108834	-3.1998	6.74833e-17	4.81822e-16	down	yes
SI65_09534	SI65_09534		gnl_WGS:JXNT_SI65_09534_T0	GO:0016020(membrane);GO:0016021(integral component of membrane);GO:0022857(transmembrane transporter activity);GO:0055085(transmembrane transport)	04113(Meiosis - yeast)	K08139	NA		hypothetical protein SI65_09534 [Aspergillus cristatus]	mRNA	1.77644	2.31658	2.69864	14.4409	15.7055	19.9719	0.135513	-2.8835	7.33324e-17	5.23217e-16	down	yes
SI65_00215	SI65_00215		gnl_WGS:JXNT_SI65_00215_T0	GO:0000122(negative regulation of transcription by RNA polymerase II);GO:0005829(cytosol);GO:0006325(chromatin organization);GO:0008270(zinc ion binding);GO:0016242(negative regulation of macroautophagy);GO:0016479(negative regulation of transcription by RNA polymerase I);GO:0031939(negative regulation of chromatin silencing at telomere);GO:0032221(Rpd3S complex);GO:0033698(Rpd3L complex);GO:0035…	00900(Terpenoid backbone biosynthesis)	K11778	EC:2.5.1.87		hypothetical protein SI65_00215 [Aspergillus cristatus]	mRNA	4.49779	4.39334	3.24488	32.3177	32.6497	36.6352	0.119446	-3.06557	7.50814e-17	5.35322e-16	down	yes
SI65_07216	SI65_07216		gnl_WGS:JXNT_SI65_07216_T0	GO:0003674(molecular_function);GO:0005575(cellular_component);GO:0008150(biological_process)	NA	NA	NA		hypothetical protein SI65_07216 [Aspergillus cristatus]	mRNA	0.977935	0.178686	0.552611	21.052	17.7182	20.892	0.0286485	-5.1254	7.59502e-17	5.41138e-16	down	yes
SI65_00384	SI65_00384		gnl_WGS:JXNT_SI65_00384_T0	GO:0003674(molecular_function);GO:0005575(cellular_component);GO:0008150(biological_process)	NA	NA	NA		hypothetical protein SI65_00384 [Aspergillus cristatus]	mRNA	56.8974	59.8729	57.8401	275.658	328.477	353.282	0.182377	-2.45501	7.85074e-17	5.58968e-16	down	yes
SI65_05887	SI65_05887		gnl_WGS:JXNT_SI65_05887_T0	GO:0003674(molecular_function);GO:0005743(mitochondrial inner membrane);GO:0009267(cellular response to starvation);GO:0036170(filamentous growth of a population of unicellular organisms in response to starvation);GO:0036180(filamentous growth of a population of unicellular organisms in response to biotic stimulus);GO:0071216(cellular response to biotic stimulus)	NA	NA	NA		hypothetical protein SI65_05887 [Aspergillus cristatus]	mRNA	4.33447	4.96268	5.12527	53.2801	75.1127	45.4255	0.0829741	-3.5912	8.23989e-17	5.85858e-16	down	yes
SI65_02672	SI65_02672		gnl_WGS:JXNT_SI65_02672_T0	GO:0003674(molecular_function);GO:0005575(cellular_component);GO:0008150(biological_process)	NA	NA	NA		hypothetical protein SI65_02672 [Aspergillus cristatus]	mRNA	8.41491	8.71046	6.44387	129.806	107.455	85.6518	0.0729895	-3.77617	8.35879e-17	5.93899e-16	down	yes
SI65_05167	SI65_05167		gnl_WGS:JXNT_SI65_05167_T0	GO:0003674(molecular_function);GO:0005575(cellular_component);GO:0008150(biological_process)	NA	NA	NA		hypothetical protein SI65_05167 [Aspergillus cristatus]	mRNA	5.813	4.91866	8.92239	81.0646	85.6226	67.8472	0.0838003	-3.5769	8.42072e-17	5.97883e-16	down	yes
SI65_08914	SI65_08914		gnl_WGS:JXNT_SI65_08914_T0	GO:0003924(GTPase activity);GO:0005525(GTP binding);GO:0005829(cytosol);GO:0042256(mature ribosome assembly)	03008(Ribosome biogenesis in eukaryotes)	K14536	EC:3.6.5.-		hypothetical protein SI65_08914 [Aspergillus cristatus]	mRNA	0.518325	0.818022	0.618271	5.45563	5.5335	9.41219	0.0958084	-3.3837	1.01892e-16	7.19946e-16	down	yes
SI65_00739	SI65_00739		gnl_WGS:JXNT_SI65_00739_T0	GO:0003674(molecular_function);GO:0005575(cellular_component);GO:0008150(biological_process)	NA	NA	NA		hypothetical protein SI65_00739 [Aspergillus cristatus]	mRNA	0.043245	0.177097	0	14.6556	8.88723	8.70666	0.00683242	-7.19339	1.04404e-16	7.3718e-16	down	yes
SI65_01994	SI65_01994		gnl_WGS:JXNT_SI65_01994_T0	GO:0000027(ribosomal large subunit assembly);GO:0000463(maturation of LSU-rRNA from tricistronic rRNA transcript (SSU-rRNA, 5.8S rRNA, LSU-rRNA));GO:0000466(maturation of 5.8S rRNA from tricistronic rRNA transcript (SSU-rRNA, 5.8S rRNA, LSU-rRNA));GO:0004860(protein kinase inhibitor activity);GO:0016020(membrane);GO:0030685(nucleolar preribosome);GO:0032956(regulation of actin cytoskeleton organi…	NA	NA	NA		hypothetical protein SI65_01888 [Aspergillus cristatus]	mRNA	3.66887	3.7483	4.03148	26.6553	29.5038	27.0088	0.137657	-2.86085	1.1048e-16	7.79007e-16	down	yes
SI65_03960	SI65_03960		gnl_WGS:JXNT_SI65_03960_T0	GO:0003674(molecular_function);GO:0005575(cellular_component);GO:0008150(biological_process)	NA	NA	NA		hypothetical protein SI65_03960 [Aspergillus cristatus]	mRNA	4.85775	2.80343	6.46713	43.0272	56.3314	60.2222	0.0885339	-3.49763	1.13009e-16	7.96287e-16	down	yes
SI65_02456	SI65_02456		gnl_WGS:JXNT_SI65_02456_T0	GO:0003676(nucleic acid binding);GO:0005575(cellular_component);GO:0008270(zinc ion binding);GO:0015074(DNA integration)	NA	NA	NA		hypothetical protein SI65_02456 [Aspergillus cristatus]	mRNA	2.02986	1.95183	1.32969	13.4315	16.1935	18.4474	0.110487	-3.17805	1.19032e-16	8.38146e-16	down	yes
SI65_05700	SI65_05700		gnl_WGS:JXNT_SI65_05700_T0	GO:0004129(cytochrome-c oxidase activity);GO:0005634(nucleus);GO:0005758(mitochondrial intermembrane space);GO:0006878(cellular copper ion homeostasis);GO:0033617(mitochondrial respiratory chain complex IV assembly)	NA	NA	NA		hypothetical protein SI65_05700 [Aspergillus cristatus]	mRNA	5.35236	2.17239	2.26652	48.642	60.5481	92.7513	0.0484857	-4.3663	1.22659e-16	8.63096e-16	down	yes
SI65_00630	SI65_00630		gnl_WGS:JXNT_SI65_00630_T0	GO:0003824(catalytic activity);GO:0005575(cellular_component);GO:0006145(purine nucleobase catabolic process);GO:0030151(molybdenum ion binding);GO:0030170(pyridoxal phosphate binding)	00790(Folate biosynthesis)	K15631	EC:2.8.1.9		Molybdenum cofactor sulfurase [Aspergillus cristatus]	mRNA	8.54453	5.90008	5.04433	80.707	55.1984	93.6388	0.0849028	-3.55804	1.24101e-16	8.72639e-16	down	yes
SI65_09093	SI65_09093		gnl_WGS:JXNT_SI65_09093_T0	GO:0004674(protein serine/threonine kinase activity);GO:0004713(protein tyrosine kinase activity);GO:0005524(ATP binding);GO:0005829(cytosol);GO:0006468(protein phosphorylation);GO:0007131(reciprocal meiotic recombination);GO:0010845(positive regulation of reciprocal meiotic recombination);GO:0030998(linear element);GO:0051598(meiotic recombination checkpoint);GO:1904514(positive regulation of in…	NA	NA	NA		hypothetical protein SI65_09093 [Aspergillus cristatus]	mRNA	1.82405	2.61645	3.0845	18.6672	17.8321	27.0418	0.118427	-3.07792	1.25112e-16	8.79145e-16	down	yes
SI65_00248	SI65_00248		gnl_WGS:JXNT_SI65_00248_T0	GO:0003676(nucleic acid binding);GO:0005575(cellular_component);GO:0008150(biological_process);GO:0008270(zinc ion binding)	NA	NA	NA		hypothetical protein SI65_00248 [Aspergillus cristatus]	mRNA	0	0.323765	0.139368	25.0825	18.0836	16.0337	0.00782323	-6.99802	1.26262e-16	8.86236e-16	down	yes
SI65_01585	SI65_01585		gnl_WGS:JXNT_SI65_01585_T0	GO:0003676(nucleic acid binding);GO:0004812(aminoacyl-tRNA ligase activity);GO:0004824(lysine-tRNA ligase activity);GO:0005524(ATP binding);GO:0005737(cytoplasm);GO:0006418(tRNA aminoacylation for protein translation);GO:0006430(lysyl-tRNA aminoacylation)	00970(Aminoacyl-tRNA biosynthesis)	K04567	EC:6.1.1.6		hypothetical protein SI65_01585 [Aspergillus cristatus]	mRNA	1.86236	2.96982	3.05909	18.8305	21.8026	32.603	0.107751	-3.21423	1.26295e-16	8.86236e-16	down	yes
SI65_05102	SI65_05102		gnl_WGS:JXNT_SI65_05102_T0	GO:0005310(dicarboxylic acid transmembrane transporter activity);GO:0005886(plasma membrane);GO:0006835(dicarboxylic acid transport);GO:0016021(integral component of membrane);GO:0055085(transmembrane transport)	NA	NA	NA		hypothetical protein SI65_05102 [Aspergillus cristatus]	mRNA	9.52254	7.15613	9.08281	64.853	77.5893	179.957	0.0799055	-3.64556	1.27218e-16	8.921e-16	down	yes
SI65_07301	SI65_07301		gnl_WGS:JXNT_SI65_07301_T0	GO:0003674(molecular_function);GO:0016021(integral component of membrane);GO:0055085(transmembrane transport)	NA	NA	NA		hypothetical protein SI65_07301 [Aspergillus cristatus]	mRNA	1.51439	1.89568	1.53202	10.0051	12.6858	15.428	0.129649	-2.94731	1.43832e-16	1.00515e-15	down	yes
SI65_00249	SI65_00249		gnl_WGS:JXNT_SI65_00249_T0	GO:0005634(nucleus);GO:0005829(cytosol);GO:0006457(protein folding);GO:0007021(tubulin complex assembly);GO:0043014(alpha-tubulin binding)	NA	NA	NA		hypothetical protein SI65_00249 [Aspergillus cristatus]	mRNA	0.262809	0.424313	0.651859	6.61613	5.99585	13.3204	0.0516335	-4.27555	1.47786e-16	1.03207e-15	down	yes
SI65_09094	SI65_09094		gnl_WGS:JXNT_SI65_09094_T0	GO:0003676(nucleic acid binding);GO:0004843(thiol-dependent ubiquitin-specific protease activity);GO:0005789(endoplasmic reticulum membrane);GO:0005829(cytosol);GO:0008270(zinc ion binding);GO:0030433(ubiquitin-dependent ERAD pathway);GO:0036266(Cdc48p-Npl4p-Vms1p AAA ATPase complex);GO:0071630(nuclear protein quality control by the ubiquitin-proteasome system);GO:0072671(mitochondria-associated …	NA	NA	NA		hypothetical protein SI65_09094 [Aspergillus cristatus]	mRNA	1.87775	1.9033	1.70685	48.7354	28.0338	23.8783	0.054526	-4.19691	1.58194e-16	1.1025e-15	down	yes
SI65_08104	SI65_08104		gnl_WGS:JXNT_SI65_08104_T0	GO:0000981(RNA polymerase II transcription factor activity, sequence-specific DNA binding);GO:0005634(nucleus);GO:0006355(regulation of transcription, DNA-templated);GO:0008270(zinc ion binding)	NA	NA	NA		hypothetical protein SI65_08104 [Aspergillus cristatus]	mRNA	2.76042	2.48542	2.0088	14.5507	18.4466	21.3087	0.133588	-2.90413	1.69072e-16	1.17591e-15	down	yes
SI65_03169	SI65_03169		gnl_WGS:JXNT_SI65_03169_T0	GO:0003674(molecular_function);GO:0005575(cellular_component);GO:0008150(biological_process)	NA	NA	NA		hypothetical protein SI65_03169 [Aspergillus cristatus]	mRNA	2.41128	1.57719	2.70676	22.5529	21.7917	22.0838	0.100789	-3.31059	1.72764e-16	1.20076e-15	down	yes
SI65_07390	SI65_07390		gnl_WGS:JXNT_SI65_07390_T0	GO:0004252(serine-type endopeptidase activity);GO:0005575(cellular_component);GO:0006508(proteolysis);GO:0008236(serine-type peptidase activity);GO:0008238(exopeptidase activity)	NA	NA	NA		Tripeptidyl-peptidase sed3 [Aspergillus cristatus]	mRNA	6.48601	7.09792	10.0272	95.2971	124.233	74.113	0.0804077	-3.63652	1.73082e-16	1.20215e-15	down	yes
SI65_03637	SI65_03637		gnl_WGS:JXNT_SI65_03637_T0	GO:0003729(mRNA binding);GO:0005634(nucleus);GO:0009982(pseudouridine synthase activity);GO:0031119(tRNA pseudouridine synthesis);GO:0031120(snRNA pseudouridine synthesis);GO:1990481(mRNA pseudouridine synthesis)	NA	NA	NA		hypothetical protein SI65_03637 [Aspergillus cristatus]	mRNA	0.927567	0.318151	0.61468	7.99738	11.4995	14.2024	0.055206	-4.17903	1.86295e-16	1.28954e-15	down	yes
SI65_07567	SI65_07567		gnl_WGS:JXNT_SI65_07567_T0	GO:0003674(molecular_function);GO:0005575(cellular_component);GO:0008150(biological_process)	NA	NA	NA		hypothetical protein SI65_07567 [Aspergillus cristatus]	mRNA	2.11586	1.61739	2.85652	17.3802	17.3949	25.4408	0.109436	-3.19184	1.91034e-16	1.31966e-15	down	yes
SI65_06377	SI65_06377		gnl_WGS:JXNT_SI65_06377_T0	GO:0005509(calcium ion binding);GO:0005544(calcium-dependent phospholipid binding);GO:0005575(cellular_component);GO:0008150(biological_process)	NA	NA	NA		hypothetical protein SI65_06377 [Aspergillus cristatus]	mRNA	5.47873	4.09065	4.02381	43.2992	43.0679	38.9452	0.108474	-3.20457	2.03364e-16	1.40199e-15	down	yes
SI65_07030	SI65_07030		gnl_WGS:JXNT_SI65_07030_T0	GO:0000398(mRNA splicing, via spliceosome);GO:0003723(RNA binding);GO:0005685(U1 snRNP);GO:0071004(U2-type prespliceosome)	03040(Spliceosome)	K12824	NA		hypothetical protein SI65_07030 [Aspergillus cristatus]	mRNA	1.41763	1.71033	1.45369	8.59425	10.7665	15.5434	0.131264	-2.92946	2.04645e-16	1.40987e-15	down	yes
SI65_08379	SI65_08379		gnl_WGS:JXNT_SI65_08379_T0	GO:0003674(molecular_function);GO:0005575(cellular_component);GO:0008150(biological_process)	NA	NA	NA		hypothetical protein SI65_08379 [Aspergillus cristatus]	mRNA	1.65199	1.9908	2.56733	12.6096	12.3767	17.58	0.145893	-2.77702	2.10254e-16	1.44656e-15	down	yes
SI65_07264	SI65_07264		gnl_WGS:JXNT_SI65_07264_T0	GO:0000176(nuclear exosome (RNase complex));GO:0000177(cytoplasmic exosome (RNase complex));GO:0000467(exonucleolytic trimming to generate mature 3'-end of 5.8S rRNA from tricistronic rRNA transcript (SSU-rRNA, 5.8S rRNA, LSU-rRNA));GO:0003674(molecular_function);GO:0071035(nuclear polyadenylation-dependent rRNA catabolic process);GO:0071038(nuclear polyadenylation-dependent tRNA catabolic proces…	03018(RNA degradation)	K12590	NA		hypothetical protein SI65_07264 [Aspergillus cristatus]	mRNA	4.7996	3.96242	5.32978	53.2849	40.647	44.0712	0.102112	-3.29177	2.11303e-16	1.4528e-15	down	yes
SI65_01771	SI65_01771		gnl_WGS:JXNT_SI65_01771_T0	NA	NA	NA	NA		hypothetical protein SI65_01771 [Aspergillus cristatus]	mRNA	0.090983	0.025089	0.245782	8.8161	6.46899	6.19587	0.0168453	-5.89151	2.19471e-16	1.50794e-15	down	yes
SI65_04803	SI65_04803		gnl_WGS:JXNT_SI65_04803_T0	GO:0003674(molecular_function);GO:0008150(biological_process)	NA	NA	NA		hypothetical protein SI65_04803 [Aspergillus cristatus]	mRNA	11.4343	11.5828	11.0651	83.7669	103.612	82.0232	0.12651	-2.98267	2.24018e-16	1.53814e-15	down	yes
SI65_05091	SI65_05091		gnl_WGS:JXNT_SI65_05091_T0	GO:0000166(nucleotide binding);GO:0000790(nuclear chromatin);GO:0005524(ATP binding);GO:0005829(cytosol);GO:0017111(nucleoside-triphosphatase activity);GO:0031390(Ctf18 RFC-like complex);GO:0045005(DNA-dependent DNA replication maintenance of fidelity)	NA	NA	NA		Chromosome transmission fidelity protein 18 [Aspergillus cristatus]	mRNA	0.404634	0.2194	0.299614	2.80159	3.53441	6.049	0.0745779	-3.74511	2.37917e-16	1.62919e-15	down	yes
SI65_06971	SI65_06971		gnl_WGS:JXNT_SI65_06971_T0	NA	NA	NA	NA		hypothetical protein SI65_06971 [Aspergillus cristatus]	mRNA	0.547261	0.728169	0.239499	9.83698	11.3386	13.0289	0.0442904	-4.49686	2.5478e-16	1.73884e-15	down	yes
SI65_02465	SI65_02465		gnl_WGS:JXNT_SI65_02465_T0	GO:0003674(molecular_function);GO:0005575(cellular_component);GO:0008150(biological_process)	NA	NA	NA		hypothetical protein SI65_02465 [Aspergillus cristatus]	mRNA	2.95032	4.46414	4.63551	44.7625	36.0589	44.3361	0.0962784	-3.37664	2.57986e-16	1.75955e-15	down	yes
SI65_01107	SI65_01107		gnl_WGS:JXNT_SI65_01107_T0	GO:0003674(molecular_function);GO:0005575(cellular_component);GO:0008150(biological_process)	NA	NA	NA		hypothetical protein SI65_01107 [Aspergillus cristatus]	mRNA	1.97425	2.06202	2.87818	14.7222	15.8887	27.9786	0.118015	-3.08295	2.86558e-16	1.94921e-15	down	yes
SI65_07239	SI65_07239		gnl_WGS:JXNT_SI65_07239_T0	GO:0000209(protein polyubiquitination);GO:0005622(intracellular);GO:0031624(ubiquitin conjugating enzyme binding);GO:0032436(positive regulation of proteasomal ubiquitin-dependent protein catabolic process);GO:0046872(metal ion binding);GO:0061630(ubiquitin protein ligase activity)	NA	NA	NA		hypothetical protein SI65_07239 [Aspergillus cristatus]	mRNA	0.303248	0.761059	0.51904	8.44557	9.554	9.1347	0.0583523	-4.09907	2.91501e-16	1.98151e-15	down	yes
SI65_08125	SI65_08125		gnl_WGS:JXNT_SI65_08125_T0	GO:0003674(molecular_function);GO:0005575(cellular_component);GO:0008150(biological_process)	NA	NA	NA		hypothetical protein SI65_08125 [Aspergillus cristatus]	mRNA	1.68667	2.13308	1.90942	12.1589	18.1846	18.141	0.118165	-3.08113	2.93364e-16	1.99284e-15	down	yes
SI65_08952	SI65_08952		gnl_WGS:JXNT_SI65_08952_T0	GO:0000712(resolution of meiotic recombination intermediates);GO:0003677(DNA binding);GO:0006265(DNA topological change);GO:0006281(DNA repair);GO:0008821(crossover junction endodeoxyribonuclease activity);GO:0010520(regulation of reciprocal meiotic recombination);GO:0048476(Holliday junction resolvase complex)	03440(Homologous recombination)	K10882	EC:3.1.22.-		hypothetical protein SI65_08952 [Aspergillus cristatus]	mRNA	0.187545	0.025563	0.131482	3.39857	4.18206	7.50743	0.0228386	-5.45238	3.08021e-16	2.08963e-15	down	yes
SI65_03805	SI65_03805		gnl_WGS:JXNT_SI65_03805_T0	GO:0005741(mitochondrial outer membrane);GO:0008641(ubiquitin-like modifier activating enzyme activity);GO:0061503(tRNA threonylcarbamoyladenosine dehydratase);GO:0061504(cyclic threonylcarbamoyladenosine biosynthetic process)	NA	NA	NA		hypothetical protein SI65_03805 [Aspergillus cristatus]	mRNA	1.20016	1.25046	0.758388	10.3272	10.5644	13.9022	0.0922291	-3.43863	3.30769e-16	2.23801e-15	down	yes
SI65_06195	SI65_06195		gnl_WGS:JXNT_SI65_06195_T0	GO:0000724(double-strand break repair via homologous recombination);GO:0005515(protein binding);GO:0005524(ATP binding);GO:0005634(nucleus);GO:0030915(Smc5-Smc6 complex);GO:0033676(double-stranded DNA-dependent ATPase activity)	NA	NA	NA		hypothetical protein SI65_06195 [Aspergillus cristatus]	mRNA	1.30012	1.28498	1.71241	8.28808	9.31865	16.5128	0.125955	-2.98903	3.42822e-16	2.31649e-15	down	yes
SI65_05275	SI65_05275		gnl_WGS:JXNT_SI65_05275_T0	GO:0000398(mRNA splicing, via spliceosome);GO:0046540(U4/U6 x U5 tri-snRNP complex)	03040(Spliceosome)	K12843	NA		hypothetical protein SI65_05275 [Aspergillus cristatus]	mRNA	2.26794	2.31265	4.43914	26.1816	30.1915	34.9181	0.0988017	-3.33932	3.79264e-16	2.55259e-15	down	yes
SI65_06643	SI65_06643		gnl_WGS:JXNT_SI65_06643_T0	GO:0005576(extracellular region);GO:0010181(FMN binding);GO:0016491(oxidoreductase activity);GO:0055114(oxidation-reduction process)	NA	NA	NA		hypothetical protein SI65_06643 [Aspergillus cristatus]	mRNA	8.72938	4.69817	6.62218	52.1339	59.2071	73.5676	0.108431	-3.20516	3.83855e-16	2.58179e-15	down	yes
SI65_08675	SI65_08675		gnl_WGS:JXNT_SI65_08675_T0	GO:0003674(molecular_function);GO:0005575(cellular_component);GO:0008150(biological_process)	NA	NA	NA		hypothetical protein SI65_08675 [Aspergillus cristatus]	mRNA	0.396459	0.260918	0.463406	9.45797	5.85549	6.18941	0.0521225	-4.26195	3.90573e-16	2.62525e-15	down	yes
SI65_07984	SI65_07984		gnl_WGS:JXNT_SI65_07984_T0	GO:0004672(protein kinase activity);GO:0005524(ATP binding);GO:0005575(cellular_component);GO:0006468(protein phosphorylation);GO:0016772(transferase activity, transferring phosphorus-containing groups)	NA	NA	NA		hypothetical protein SI65_07984 [Aspergillus cristatus]	mRNA	25.1368	24.5656	26.7801	96.8593	112.934	143.451	0.216514	-2.20747	3.97373e-16	2.6692e-15	down	yes
SI65_07198	SI65_07198		gnl_WGS:JXNT_SI65_07198_T0	GO:0005575(cellular_component);GO:0008270(zinc ion binding);GO:0016491(oxidoreductase activity);GO:0016747(transferase activity, transferring acyl groups other than amino-acyl groups);GO:0055114(oxidation-reduction process)	00040(Pentose and glucuronate interconversions)	K05351	EC:1.1.1.9		hypothetical protein SI65_07198 [Aspergillus cristatus]	mRNA	0.967904	1.334	0.915468	8.36812	10.8411	15.4794	0.0927502	-3.43051	4.21877e-16	2.83007e-15	down	yes
SI65_05637	SI65_05637		gnl_WGS:JXNT_SI65_05637_T0	GO:0000981(RNA polymerase II transcription factor activity, sequence-specific DNA binding);GO:0003677(DNA binding);GO:0003700(DNA binding transcription factor activity);GO:0005634(nucleus);GO:0006355(regulation of transcription, DNA-templated);GO:0008270(zinc ion binding);GO:0043565(sequence-specific DNA binding)	NA	NA	NA		hypothetical protein SI65_05637 [Aspergillus cristatus]	mRNA	1.95607	3.08364	2.24698	29.5659	41.1913	25.9121	0.0753776	-3.72972	4.34912e-16	2.9156e-15	down	yes
SI65_02733	SI65_02733		gnl_WGS:JXNT_SI65_02733_T0	GO:0003700(DNA binding transcription factor activity);GO:0005575(cellular_component);GO:0006366(transcription by RNA polymerase II);GO:0034251(regulation of cellular amide catabolic process);GO:0044212(transcription regulatory region DNA binding)	NA	NA	NA		hypothetical protein SI65_02733 [Aspergillus cristatus]	mRNA	0	0	0	3.69988	4.73524	7.47166	1.88599e-05	-15.6943	4.41634e-16	2.95677e-15	down	yes
SI65_04401	SI65_04401		gnl_WGS:JXNT_SI65_04401_T0	GO:0000981(RNA polymerase II transcription factor activity, sequence-specific DNA binding);GO:0005634(nucleus);GO:0006355(regulation of transcription, DNA-templated);GO:0008270(zinc ion binding)	00660(C5-Branched dibasic acid metabolism);00290(Valine, leucine and isoleucine biosynthesis)	K00052	EC:1.1.1.85		hypothetical protein SI65_04401 [Aspergillus cristatus]	mRNA	0.320092	0.19147	0.232332	2.80362	2.84759	4.02007	0.0769179	-3.70054	4.46142e-16	2.985e-15	down	yes
SI65_07855	SI65_07855		gnl_WGS:JXNT_SI65_07855_T0	GO:0003674(molecular_function);GO:0005575(cellular_component);GO:0008150(biological_process)	NA	NA	NA		hypothetical protein SI65_07855 [Aspergillus cristatus]	mRNA	1.33226	0.489764	2.26517	23.2933	36.8253	51.9763	0.0364619	-4.77747	4.58822e-16	3.06582e-15	down	yes
SI65_04656	SI65_04656		gnl_WGS:JXNT_SI65_04656_T0	GO:0003674(molecular_function);GO:0005684(U2-type spliceosomal complex);GO:0005829(cytosol);GO:0008150(biological_process)	NA	NA	NA		Pre-mRNA-splicing factor cwc26 [Aspergillus cristatus]	mRNA	2.05041	3.04628	1.66936	24.0842	26.4311	28.0079	0.0861662	-3.53673	4.70542e-16	3.14207e-15	down	yes
SI65_06656	SI65_06656		gnl_WGS:JXNT_SI65_06656_T0	GO:0003674(molecular_function);GO:0016021(integral component of membrane);GO:0055085(transmembrane transport)	NA	NA	NA		hypothetical protein SI65_06656 [Aspergillus cristatus]	mRNA	8.34345	11.4124	12.2362	73.4566	82.0753	80.2075	0.135709	-2.88141	4.76636e-16	3.17861e-15	down	yes
SI65_07520	SI65_07520		gnl_WGS:JXNT_SI65_07520_T0	GO:0005829(cytosol);GO:0016042(lipid catabolic process);GO:0016788(hydrolase activity, acting on ester bonds);GO:0044255(cellular lipid metabolic process)	NA	NA	NA		hypothetical protein SI65_07520 [Aspergillus cristatus]	mRNA	1.63051	2.37943	2.16732	12.7597	19.3995	30.9796	0.0978361	-3.35349	4.77908e-16	3.18293e-15	down	yes
SI65_00594	SI65_00594		gnl_WGS:JXNT_SI65_00594_T0	GO:0004854(xanthine dehydrogenase activity);GO:0005506(iron ion binding);GO:0005575(cellular_component);GO:0006145(purine nucleobase catabolic process);GO:0008762(UDP-N-acetylmuramate dehydrogenase activity);GO:0009055(electron transfer activity);GO:0016614(oxidoreductase activity, acting on CH-OH group of donors);GO:0046872(metal ion binding);GO:0050660(flavin adenine dinucleotide binding);GO:00…	00230(Purine metabolism);00232(Caffeine metabolism);04146(Peroxisome)	K00106	EC:1.17.1.4;EC:1.17.3.2		Xanthine dehydrogenase [Aspergillus cristatus]	mRNA	5.93647	5.23908	8.8334	37.3282	54.658	69.9115	0.12359	-3.01636	4.8582e-16	3.23142e-15	down	yes
SI65_06764	SI65_06764		gnl_WGS:JXNT_SI65_06764_T0	GO:0000909(sporocarp development involved in sexual reproduction);GO:0003723(RNA binding);GO:0005634(nucleus);GO:0006338(chromatin remodeling);GO:0006351(transcription, DNA-templated);GO:0006808(regulation of nitrogen utilization);GO:0008270(zinc ion binding);GO:0016584(nucleosome positioning);GO:0019904(protein domain specific binding);GO:0044212(transcription regulatory region DNA binding);GO:0…	NA	NA	NA		Nitrogen assimilation transcription factor nirA [Aspergillus cristatus]	mRNA	7.77588	6.3624	8.91345	36.9764	47.0714	51.2529	0.170374	-2.55322	4.97119e-16	3.30442e-15	down	yes
SI65_04358	SI65_04358		gnl_WGS:JXNT_SI65_04358_T0	NA	NA	NA	NA		hypothetical protein SI65_04358 [Aspergillus cristatus]	mRNA	0.252427	0.109948	0.20116	2.96423	3.24151	5.92632	0.0464501	-4.42818	5.23336e-16	3.47191e-15	down	yes
SI65_10323	SI65_10323		gnl_WGS:JXNT_SI65_10323_T0	NA	NA	NA	NA		hypothetical protein SI65_10323 [Aspergillus cristatus]	mRNA	1.20974	1.91226	1.72143	15.0072	19.7836	19.2678	0.0895959	-3.48042	5.26021e-16	3.48745e-15	down	yes
SI65_05176	SI65_05176		gnl_WGS:JXNT_SI65_05176_T0	NA	NA	NA	NA		hypothetical protein SI65_05176 [Aspergillus cristatus]	mRNA	2.36919	1.66614	1.30358	36.3171	35.1452	24.2419	0.0557855	-4.16396	5.35539e-16	3.54825e-15	down	yes
SI65_04458	SI65_04458		gnl_WGS:JXNT_SI65_04458_T0	GO:0003676(nucleic acid binding);GO:0005634(nucleus);GO:0008150(biological_process)	NA	NA	NA		hypothetical protein SI65_04458 [Aspergillus cristatus]	mRNA	3.40165	3.68037	3.64604	16.9327	20.5287	21.5639	0.181754	-2.45994	5.38261e-16	3.56397e-15	down	yes
SI65_01980	SI65_01980		gnl_WGS:JXNT_SI65_01980_T0	GO:0003674(molecular_function);GO:0005575(cellular_component);GO:0008150(biological_process)	NA	NA	NA		hypothetical protein SI65_01980 [Aspergillus cristatus]	mRNA	0.031854	0.050446	0.137527	2.32556	2.22074	3.01297	0.0290805	-5.10381	6.06496e-16	3.99247e-15	down	yes
SI65_02101	SI65_02101		gnl_WGS:JXNT_SI65_02101_T0	GO:0003824(catalytic activity);GO:0005575(cellular_component);GO:0008150(biological_process);GO:0016787(hydrolase activity)	00480(Glutathione metabolism)	K01469	EC:3.5.2.9		hypothetical protein SI65_01779 [Aspergillus cristatus]	mRNA	0.065077	0.042229	0.112556	2.21707	1.5359	1.98423	0.0383222	-4.70568	6.12554e-16	4.02975e-15	down	yes
SI65_07105	SI65_07105		gnl_WGS:JXNT_SI65_07105_T0	GO:0003674(molecular_function);GO:0005622(intracellular);GO:0008150(biological_process)	00510(N-Glycan biosynthesis);00513(Various types of N-glycan biosynthesis);04141(Protein processing in endoplasmic reticulum)	K12666	NA		hypothetical protein SI65_07105 [Aspergillus cristatus]	mRNA	6.85845	9.68324	3.45811	325.277	196.454	132.904	0.0305511	-5.03263	6.3361e-16	4.16291e-15	down	yes
SI65_05428	SI65_05428		gnl_WGS:JXNT_SI65_05428_T0	GO:0005829(cytosol);GO:0006355(regulation of transcription, DNA-templated);GO:0009405(pathogenesis);GO:0016575(histone deacetylation);GO:0017136(NAD-dependent histone deacetylase activity);GO:0032874(positive regulation of stress-activated MAPK cascade);GO:0034399(nuclear periphery);GO:0034739(histone deacetylase activity (H4-K16 specific));GO:0034967(Set3 complex);GO:0034983(peptidyl-lysine deac…	NA	NA	NA		hypothetical protein SI65_05428 [Aspergillus cristatus]	mRNA	0.369467	0.067639	0.67619	12.1533	14.2742	24.5061	0.0218578	-5.51571	6.77402e-16	4.4392e-15	down	yes
SI65_00020	SI65_00020		gnl_WGS:JXNT_SI65_00020_T0	GO:0003824(catalytic activity);GO:0005829(cytosol);GO:0008150(biological_process);GO:0016787(hydrolase activity)	00480(Glutathione metabolism)	K01469	EC:3.5.2.9		Uncharacterized protein C11D3.15 [Aspergillus cristatus]	mRNA	0.871773	0.650665	1.25172	11.1881	12.6139	42.4264	0.0418878	-4.57733	6.82006e-16	4.46651e-15	down	yes
SI65_09423	SI65_09423		gnl_WGS:JXNT_SI65_09423_T0	NA	NA	NA	NA		hypothetical protein SI65_09423 [Aspergillus cristatus]	mRNA	0.775015	0.947177	1.18666	6.59198	8.52368	10.241	0.114717	-3.12384	6.96658e-16	4.5502e-15	down	yes
SI65_09609	SI65_09609		gnl_WGS:JXNT_SI65_09609_T0	NA	NA	NA	NA		hypothetical protein SI65_09609 [Aspergillus cristatus]	mRNA	0.036544	0	0	57669	11529.9	254.406	5.26167e-07	-20.858	7.20618e-16	4.70128e-15	down	yes
SI65_10172	SI65_10172		gnl_WGS:JXNT_SI65_10172_T0	GO:0005777(peroxisome);GO:0005829(cytosol);GO:0006281(DNA repair);GO:0008413(8-oxo-7,8-dihydroguanosine triphosphate pyrophosphatase activity)	NA	NA	NA		hypothetical protein SI65_10172 [Aspergillus cristatus]	mRNA	1.44436	1.84855	2.11709	12.1588	13.7154	16.2626	0.128392	-2.96138	7.72677e-16	5.03448e-15	down	yes
SI65_08841	SI65_08841		gnl_WGS:JXNT_SI65_08841_T0	GO:0000981(RNA polymerase II transcription factor activity, sequence-specific DNA binding);GO:0003677(DNA binding);GO:0005634(nucleus);GO:0006351(transcription, DNA-templated);GO:0006355(regulation of transcription, DNA-templated);GO:0008270(zinc ion binding)	NA	NA	NA		hypothetical protein SI65_08841 [Aspergillus cristatus]	mRNA	0.295253	0.332634	0.452176	3.64096	3.16439	5.80795	0.0856289	-3.54576	7.84441e-16	5.10461e-15	down	yes
SI65_08728	SI65_08728		gnl_WGS:JXNT_SI65_08728_T0	GO:0004352(glutamate dehydrogenase (NAD+) activity);GO:0005829(cytosol);GO:0006520(cellular amino acid metabolic process);GO:0006807(nitrogen compound metabolic process);GO:0019551(glutamate catabolic process to 2-oxoglutarate);GO:0055114(oxidation-reduction process)	00910(Nitrogen metabolism);00250(Alanine, aspartate and glutamate metabolism);00220(Arginine biosynthesis);00430(Taurine and hypotaurine metabolism)	K15371	EC:1.4.1.2		NAD-specific glutamate dehydrogenase [Aspergillus cristatus]	mRNA	16.1068	20.493	20.5299	102.074	195.579	262.146	0.102054	-3.2926	8.25332e-16	5.35799e-15	down	yes
SI65_01905	SI65_01905		gnl_WGS:JXNT_SI65_01905_T0	GO:0000096(sulfur amino acid metabolic process);GO:0005737(cytoplasm);GO:0008898(S-adenosylmethionine-homocysteine S-methyltransferase activity)	00270(Cysteine and methionine metabolism)	K00547	EC:2.1.1.10		hypothetical protein SI65_01905 [Aspergillus cristatus]	mRNA	0.147398	0.018454	0.190267	3.60283	5.10827	10.2624	0.0187693	-5.73548	9.18478e-16	5.95407e-15	down	yes
SI65_01405	SI65_01405		gnl_WGS:JXNT_SI65_01405_T0	NA	NA	NA	NA		hypothetical protein SI65_01405 [Aspergillus cristatus]	mRNA	0	0	0	3.37976	6.17967	2.36478	2.51589e-05	-15.2786	9.47611e-16	6.13514e-15	down	yes
SI65_03728	SI65_03728		gnl_WGS:JXNT_SI65_03728_T0	GO:0003674(molecular_function);GO:0005575(cellular_component);GO:0008150(biological_process)	NA	NA	NA		hypothetical protein SI65_03728 [Aspergillus cristatus]	mRNA	5.3474	7.98366	8.52706	44.5485	49.3528	69.4281	0.133829	-2.90154	9.85674e-16	6.36945e-15	down	yes
SI65_02468	SI65_02468		gnl_WGS:JXNT_SI65_02468_T0	GO:0003674(molecular_function);GO:0005634(nucleus);GO:0008150(biological_process)	03040(Spliceosome);03013(RNA transport)	K12878	NA		hypothetical protein SI65_02468 [Aspergillus cristatus]	mRNA	1.78455	0.791	1.7724	14.6056	16.945	31.3964	0.0690733	-3.85573	9.93868e-16	6.41834e-15	down	yes
SI65_05269	SI65_05269		gnl_WGS:JXNT_SI65_05269_T0	GO:0000324(fungal-type vacuole);GO:0003674(molecular_function);GO:0008150(biological_process)	NA	NA	NA		hypothetical protein SI65_05269 [Aspergillus cristatus]	mRNA	0.681125	0.922789	0.720157	7.24464	11.1167	8.86464	0.0853623	-3.55026	9.99976e-16	6.4537e-15	down	yes
SI65_04026	SI65_04026		gnl_WGS:JXNT_SI65_04026_T0	GO:0001934(positive regulation of protein phosphorylation);GO:0003674(molecular_function);GO:0005829(cytosol);GO:0006338(chromatin remodeling);GO:0031931(TORC1 complex);GO:0031932(TORC2 complex);GO:0070209(ASTRA complex);GO:0072443(signal transduction involved in mitotic DNA replication checkpoint)	NA	NA	NA		hypothetical protein SI65_04026 [Aspergillus cristatus]	mRNA	0.30176	0.439369	0.420038	3.97826	5.5973	14.6287	0.0479736	-4.38161	1.00131e-15	6.45825e-15	down	yes
SI65_00989	SI65_00989		gnl_WGS:JXNT_SI65_00989_T0	GO:0000147(actin cortical patch assembly);GO:0000909(sporocarp development involved in sexual reproduction);GO:0004674(protein serine/threonine kinase activity);GO:0004713(protein tyrosine kinase activity);GO:0005524(ATP binding);GO:0006468(protein phosphorylation);GO:0006979(response to oxidative stress);GO:0007015(actin filament organization);GO:0030100(regulation of endocytosis);GO:0030448(hyp…	NA	NA	NA		hypothetical protein SI65_00989 [Aspergillus cristatus]	mRNA	4.90043	4.15022	5.34743	40.49	34.0491	35.9442	0.130319	-2.93988	1.01991e-15	6.56989e-15	down	yes
SI65_01888	SI65_01888		gnl_WGS:JXNT_SI65_01888_T0	GO:0000027(ribosomal large subunit assembly);GO:0000463(maturation of LSU-rRNA from tricistronic rRNA transcript (SSU-rRNA, 5.8S rRNA, LSU-rRNA));GO:0000466(maturation of 5.8S rRNA from tricistronic rRNA transcript (SSU-rRNA, 5.8S rRNA, LSU-rRNA));GO:0004860(protein kinase inhibitor activity);GO:0016020(membrane);GO:0030685(nucleolar preribosome);GO:0032956(regulation of actin cytoskeleton organi…	NA	NA	NA		hypothetical protein SI65_01888 [Aspergillus cristatus]	mRNA	3.69362	4.07591	3.89319	26.4863	29.6864	27.113	0.140033	-2.83617	1.0232e-15	6.58695e-15	down	yes
SI65_00856	SI65_00856		gnl_WGS:JXNT_SI65_00856_T0	GO:0003674(molecular_function);GO:0005575(cellular_component);GO:0008150(biological_process)	NA	NA	NA		hypothetical protein SI65_00856 [Aspergillus cristatus]	mRNA	1.00472	0.141678	1.21043	29.6308	33.2921	34.2708	0.0242488	-5.36594	1.03656e-15	6.66871e-15	down	yes
SI65_08130	SI65_08130		gnl_WGS:JXNT_SI65_08130_T0	GO:0004077(biotin-[acetyl-CoA-carboxylase] ligase activity);GO:0005634(nucleus);GO:0005737(cytoplasm);GO:0009305(protein biotinylation);GO:0071734(biotin-[pyruvate-carboxylase] ligase activity)	00780(Biotin metabolism)	K01942	EC:6.3.4.9;EC:6.3.4.10		hypothetical protein SI65_08130 [Aspergillus cristatus]	mRNA	2.08403	1.41698	2.53352	14.3601	14.1792	20.4443	0.123195	-3.02098	1.08059e-15	6.94325e-15	down	yes
SI65_06493	SI65_06493		gnl_WGS:JXNT_SI65_06493_T0	GO:0005739(mitochondrion);GO:0006457(protein folding);GO:0031072(heat shock protein binding);GO:0051082(unfolded protein binding)	NA	NA	NA		heat shock protein DnaJ [Aspergillus cristatus]	mRNA	18.9509	15.2468	17.1988	272.847	297.705	155.444	0.0707946	-3.82022	1.0987e-15	7.05075e-15	down	yes
SI65_02270	SI65_02270		gnl_WGS:JXNT_SI65_02270_T0	NA	NA	NA	NA		hypothetical protein SI65_02270 [Aspergillus cristatus]	mRNA	3.73838	1.14072	0.48297	123.473	90.3582	93.0597	0.0174723	-5.83879	1.14726e-15	7.35772e-15	down	yes
SI65_09318	SI65_09318		gnl_WGS:JXNT_SI65_09318_T0	GO:0000413(protein peptidyl-prolyl isomerization);GO:0003755(peptidyl-prolyl cis-trans isomerase activity);GO:0005634(nucleus);GO:0006457(protein folding)	NA	NA	NA		hypothetical protein SI65_09318 [Aspergillus cristatus]	mRNA	1.06658	1.46328	1.28316	7.46483	10.128	14.0389	0.120544	-3.05237	1.2077e-15	7.72596e-15	down	yes
SI65_04892	SI65_04892		gnl_WGS:JXNT_SI65_04892_T0	GO:0003674(molecular_function);GO:0005575(cellular_component);GO:0008150(biological_process)	NA	NA	NA		hypothetical protein SI65_04892 [Aspergillus cristatus]	mRNA	15.0643	12.6968	21.5351	203.354	205.636	147.415	0.0885979	-3.49658	1.29935e-15	8.29147e-15	down	yes
SI65_04342	SI65_04342		gnl_WGS:JXNT_SI65_04342_T0	NA	NA	NA	NA		hypothetical protein SI65_04342 [Aspergillus cristatus]	mRNA	0.620123	0.29998	0.666467	16.3065	12.2715	14.8374	0.036544	-4.77422	1.31838e-15	8.40766e-15	down	yes
SI65_00216	SI65_00216		gnl_WGS:JXNT_SI65_00216_T0	GO:0030447(filamentous growth);GO:0031228(intrinsic component of Golgi membrane);GO:0031625(ubiquitin protein ligase binding);GO:0035103(sterol regulatory element binding protein cleavage);GO:0043130(ubiquitin binding);GO:0044695(Dsc E3 ubiquitin ligase complex);GO:0060049(regulation of protein glycosylation);GO:1900039(positive regulation of cellular response to hypoxia)	NA	NA	NA		hypothetical protein SI65_00216 [Aspergillus cristatus]	mRNA	0.57786	0.674519	1.87103	23.8239	24.4129	21.7581	0.0446233	-4.48606	1.3278e-15	8.46246e-15	down	yes
SI65_07104	SI65_07104		gnl_WGS:JXNT_SI65_07104_T0	GO:0003674(molecular_function);GO:0005575(cellular_component);GO:0008150(biological_process)	NA	NA	NA		hypothetical protein SI65_07104 [Aspergillus cristatus]	mRNA	2.21245	1.95884	3.51186	16.235	22.1641	31.7373	0.109546	-3.19039	1.34144e-15	8.54403e-15	down	yes
SI65_09525	SI65_09525		gnl_WGS:JXNT_SI65_09525_T0	GO:0003674(molecular_function);GO:0005634(nucleus);GO:0005829(cytosol);GO:0008150(biological_process)	NA	NA	NA		hypothetical protein SI65_09525 [Aspergillus cristatus]	mRNA	5.26548	2.97676	5.65385	67.3238	48.6573	54.9108	0.0813151	-3.62033	1.34782e-15	8.57932e-15	down	yes
SI65_02797	SI65_02797		gnl_WGS:JXNT_SI65_02797_T0	GO:0000027(ribosomal large subunit assembly);GO:0003729(mRNA binding);GO:0005730(nucleolus);GO:0030690(Noc1p-Noc2p complex);GO:0035690(cellular response to drug)	NA	NA	NA		hypothetical protein SI65_02797 [Aspergillus cristatus]	mRNA	0.458014	0.569833	0.23551	5.91072	5.41518	9.06724	0.0619501	-4.01275	1.38093e-15	8.78461e-15	down	yes
SI65_00685	SI65_00685		gnl_WGS:JXNT_SI65_00685_T0	GO:0000981(RNA polymerase II transcription factor activity, sequence-specific DNA binding);GO:0005634(nucleus);GO:0006355(regulation of transcription, DNA-templated);GO:0008270(zinc ion binding)	04120(Ubiquitin mediated proteolysis)	K10589	EC:2.3.2.26		hypothetical protein SI65_00685 [Aspergillus cristatus]	mRNA	0.656771	1.00206	0.377346	11.913	13.2757	11.9181	0.0548736	-4.18774	1.3903e-15	8.83869e-15	down	yes
SI65_01273	SI65_01273		gnl_WGS:JXNT_SI65_01273_T0	GO:0003674(molecular_function);GO:0005575(cellular_component);GO:0008150(biological_process)	NA	NA	NA		hypothetical protein SI65_01273 [Aspergillus cristatus]	mRNA	0.497332	0.404264	0.396615	3.78742	5.50028	5.38594	0.0884723	-3.49863	1.39969e-15	8.89288e-15	down	yes
SI65_06251	SI65_06251		gnl_WGS:JXNT_SI65_06251_T0	GO:0003674(molecular_function);GO:0005634(nucleus);GO:0005829(cytosol);GO:0006366(transcription by RNA polymerase II)	NA	NA	NA		hypothetical protein SI65_06251 [Aspergillus cristatus]	mRNA	2.8694	2.18726	3.12537	16.6478	17.8722	20.3305	0.14917	-2.74498	1.42363e-15	9.03934e-15	down	yes
SI65_03763	SI65_03763		gnl_WGS:JXNT_SI65_03763_T0	GO:0005575(cellular_component);GO:0008152(metabolic process);GO:0016491(oxidoreductase activity);GO:0071949(FAD binding)	NA	NA	NA		hypothetical protein SI65_03763 [Aspergillus cristatus]	mRNA	0.123446	0.314662	0.277024	3.03338	17.0011	21.0507	0.0174061	-5.84427	1.50153e-15	9.51619e-15	down	yes
SI65_05365	SI65_05365		gnl_WGS:JXNT_SI65_05365_T0	GO:0003674(molecular_function);GO:0016021(integral component of membrane);GO:0055085(transmembrane transport)	NA	NA	NA		hypothetical protein SI65_05365 [Aspergillus cristatus]	mRNA	0	0	0	3.18116	2.28851	5.4142	2.75637e-05	-15.1469	1.51641e-15	9.60459e-15	down	yes
SI65_00721	SI65_00721		gnl_WGS:JXNT_SI65_00721_T0	GO:0003674(molecular_function);GO:0005575(cellular_component);GO:0008150(biological_process)	NA	NA	NA		hypothetical protein SI65_00721 [Aspergillus cristatus]	mRNA	1.84121	1.05838	1.79581	13.2047	17.2643	17.2933	0.0983079	-3.34655	1.57986e-15	9.99405e-15	down	yes
SI65_07822	SI65_07822		gnl_WGS:JXNT_SI65_07822_T0	GO:0003674(molecular_function);GO:0005575(cellular_component);GO:0008150(biological_process)	NA	NA	NA		hypothetical protein SI65_07822 [Aspergillus cristatus]	mRNA	10.039	8.78884	8.34815	66.8834	83.6011	201.889	0.0771228	-3.6967	1.61032e-15	1.01804e-14	down	yes
SI65_09812	SI65_09812		gnl_WGS:JXNT_SI65_09812_T0	GO:0003674(molecular_function);GO:0005575(cellular_component);GO:0008150(biological_process)	NA	NA	NA		hypothetical protein SI65_09812 [Aspergillus cristatus]	mRNA	0.280637	0.489438	0.360078	4.98599	4.24055	4.81814	0.0804684	-3.63543	1.62507e-15	1.02673e-14	down	yes
SI65_05172	SI65_05172		gnl_WGS:JXNT_SI65_05172_T0	GO:0005634(nucleus);GO:0005829(cytosol);GO:0008150(biological_process);GO:0016787(hydrolase activity)	NA	NA	NA		hypothetical protein SI65_05172 [Aspergillus cristatus]	mRNA	0.31068	0.58636	0.756521	8.11906	11.5821	30.9483	0.0326472	-4.9369	1.66919e-15	1.05265e-14	down	yes
SI65_02214	SI65_02214		gnl_WGS:JXNT_SI65_02214_T0	GO:0015234(thiamine transmembrane transporter activity);GO:0030974(thiamine pyrophosphate transmembrane transport);GO:0031305(integral component of mitochondrial inner membrane);GO:0055085(transmembrane transport)	NA	NA	NA		Mitochondrial thiamine pyrophosphate carrier 1 [Aspergillus cristatus]	mRNA	10.1763	8.72526	7.68554	50.0276	60.3513	66.9585	0.149924	-2.7377	1.75475e-15	1.10593e-14	down	yes
SI65_07512	SI65_07512		gnl_WGS:JXNT_SI65_07512_T0	GO:0003674(molecular_function);GO:0005741(mitochondrial outer membrane);GO:0007005(mitochondrion organization);GO:0032592(integral component of mitochondrial membrane);GO:0055088(lipid homeostasis)	NA	NA	NA		hypothetical protein SI65_07512 [Aspergillus cristatus]	mRNA	2.07805	2.28444	2.73048	12.4893	18.7521	23.1206	0.130477	-2.93814	1.757e-15	1.10666e-14	down	yes
SI65_09937	SI65_09937		gnl_WGS:JXNT_SI65_09937_T0	GO:0003674(molecular_function);GO:0005575(cellular_component);GO:0008150(biological_process)	NA	NA	NA		hypothetical protein SI65_09937 [Aspergillus cristatus]	mRNA	0.524344	0.769038	0.574441	4.83071	9.55022	9.92086	0.0768595	-3.70163	1.79442e-15	1.12954e-14	down	yes
SI65_00554	SI65_00554		gnl_WGS:JXNT_SI65_00554_T0	NA	NA	NA	NA		hypothetical protein SI65_00554 [Aspergillus cristatus]	mRNA	8.27568	11.9492	11.7776	86.3801	142.02	103.931	0.0962971	-3.37636	1.82013e-15	1.14501e-14	down	yes
SI65_08884	SI65_08884		gnl_WGS:JXNT_SI65_08884_T0	GO:0003674(molecular_function);GO:0005575(cellular_component);GO:0008150(biological_process)	NA	NA	NA		hypothetical protein SI65_08884 [Aspergillus cristatus]	mRNA	5.1531	3.83469	3.58779	111.238	62.8232	53.9058	0.0551641	-4.18013	1.82692e-15	1.14857e-14	down	yes
SI65_01171	SI65_01171		gnl_WGS:JXNT_SI65_01171_T0	GO:0000307(cyclin-dependent protein kinase holoenzyme complex);GO:0000790(nuclear chromatin);GO:0004693(cyclin-dependent protein serine/threonine kinase activity);GO:0004713(protein tyrosine kinase activity);GO:0005524(ATP binding);GO:0005634(nucleus);GO:0008353(RNA polymerase II carboxy-terminal domain kinase activity);GO:0070693(P-TEFb-cap methyltransferase complex);GO:0071620(phosphorylation o…	NA	NA	NA		Serine kinase bur1 [Aspergillus cristatus]	mRNA	5.24503	4.62432	4.77972	24.5265	29.3705	31.2327	0.17208	-2.53885	1.85449e-15	1.16519e-14	down	yes
SI65_08657	SI65_08657		gnl_WGS:JXNT_SI65_08657_T0	GO:0000974(Prp19 complex);GO:0003677(DNA binding);GO:0003682(chromatin binding);GO:0005829(cytosol);GO:0045292(mRNA cis splicing, via spliceosome);GO:0071014(post-mRNA release spliceosomal complex)	03040(Spliceosome)	K12860	NA		Pre-mRNA-splicing factor cef1 [Aspergillus cristatus]	mRNA	4.7891	4.41229	4.57655	24.5883	25.3918	28.0938	0.176473	-2.50248	2.1305e-15	1.33532e-14	down	yes
SI65_01066	SI65_01066		gnl_WGS:JXNT_SI65_01066_T0	GO:0005802(trans-Golgi network);GO:0006895(Golgi to endosome transport);GO:0006896(Golgi to vacuole transport);GO:0030131(clathrin adaptor complex);GO:0043130(ubiquitin binding);GO:0043328(protein transport to vacuole involved in ubiquitin-dependent protein catabolic process via the multivesicular body sorting pathway);GO:0070273(phosphatidylinositol-4-phosphate binding)	NA	NA	NA		hypothetical protein SI65_01066 [Aspergillus cristatus]	mRNA	3.36428	1.9184	3.6522	21.7548	24.2442	38.7178	0.105468	-3.24513	2.18879e-15	1.36933e-14	down	yes
SI65_03672	SI65_03672		gnl_WGS:JXNT_SI65_03672_T0	GO:0005506(iron ion binding);GO:0005575(cellular_component);GO:0009055(electron transfer activity);GO:0016705(oxidoreductase activity, acting on paired donors, with incorporation or reduction of molecular oxygen);GO:0020037(heme binding);GO:0055114(oxidation-reduction process)	NA	NA	NA		hypothetical protein SI65_03672 [Aspergillus cristatus]	mRNA	0.35024	0.244911	0.313277	4.07076	3.82595	4.01877	0.0762394	-3.71332	2.21411e-15	1.38432e-14	down	yes
SI65_04454	SI65_04454		gnl_WGS:JXNT_SI65_04454_T0	GO:0000790(nuclear chromatin);GO:0003677(DNA binding);GO:0006281(DNA repair);GO:0007064(mitotic sister chromatid cohesion);GO:0043935(sexual sporulation resulting in formation of a cellular spore);GO:0051455(attachment of spindle microtubules to kinetochore involved in homologous chromosome segregation);GO:0071168(protein localization to chromatin);GO:1905411(positive regulation of mitotic cohesi…	NA	NA	NA		hypothetical protein SI65_04454 [Aspergillus cristatus]	mRNA	0.246263	0.735393	0.877376	8.56364	12.5515	19.3134	0.0459832	-4.44275	2.33059e-15	1.45448e-14	down	yes
SI65_07396	SI65_07396		gnl_WGS:JXNT_SI65_07396_T0	GO:0003674(molecular_function);GO:0008150(biological_process);GO:0031422(RecQ helicase-Topo III complex)	NA	NA	NA		hypothetical protein SI65_07396 [Aspergillus cristatus]	mRNA	0.114976	0.123343	0.457284	6.63648	7.70449	8.54616	0.0303928	-5.04013	2.38791e-15	1.48935e-14	down	yes
SI65_03699	SI65_03699		gnl_WGS:JXNT_SI65_03699_T0	GO:0003674(molecular_function);GO:0005575(cellular_component);GO:0008150(biological_process)	NA	NA	NA		hypothetical protein SI65_03699 [Aspergillus cristatus]	mRNA	2.45545	2.70748	4.42421	24.0859	36.3185	32.2789	0.10344	-3.27314	2.38969e-15	1.48954e-14	down	yes
SI65_01977	SI65_01977		gnl_WGS:JXNT_SI65_01977_T0	GO:0000096(sulfur amino acid metabolic process);GO:0005737(cytoplasm);GO:0008898(S-adenosylmethionine-homocysteine S-methyltransferase activity)	00270(Cysteine and methionine metabolism)	K00547	EC:2.1.1.10		hypothetical protein SI65_01905 [Aspergillus cristatus]	mRNA	0.127526	0.018454	0.216038	3.57507	5.2783	10.0435	0.0191576	-5.70594	2.44993e-15	1.52616e-14	down	yes
SI65_04047	SI65_04047		gnl_WGS:JXNT_SI65_04047_T0	GO:0005575(cellular_component);GO:0019543(propionate catabolic process);GO:0047547(2-methylcitrate dehydratase activity)	00640(Propanoate metabolism)	K01720	EC:4.2.1.79		hypothetical protein SI65_04047 [Aspergillus cristatus]	mRNA	1.77253	1.46449	3.59504	73.0272	68.6161	31.0635	0.0395587	-4.65986	2.48374e-15	1.54619e-14	down	yes
SI65_05944	SI65_05944		gnl_WGS:JXNT_SI65_05944_T0	GO:0005575(cellular_component);GO:0008150(biological_process);GO:0008270(zinc ion binding)	NA	NA	NA		hypothetical protein SI65_05944 [Aspergillus cristatus]	mRNA	2.7953	3.06585	2.64228	13.5618	15.9532	21.037	0.168212	-2.57165	2.50215e-15	1.55489e-14	down	yes
SI65_05359	SI65_05359		gnl_WGS:JXNT_SI65_05359_T0	GO:0003729(mRNA binding);GO:0005737(cytoplasm);GO:0006400(tRNA modification);GO:0017150(tRNA dihydrouridine synthase activity);GO:0034399(nuclear periphery);GO:0050660(flavin adenine dinucleotide binding);GO:0055114(oxidation-reduction process)	NA	NA	NA		tRNA-dihydrouridine(47) synthase [NAD(P)(+)] [Aspergillus cristatus]	mRNA	1.6991	1.51335	1.46311	11.3688	12.2378	11.6301	0.13269	-2.91387	2.56975e-15	1.59497e-14	down	yes
SI65_04486	SI65_04486		gnl_WGS:JXNT_SI65_04486_T0	GO:0004694(eukaryotic translation initiation factor 2alpha kinase activity);GO:0004713(protein tyrosine kinase activity);GO:0005524(ATP binding);GO:0005829(cytosol);GO:0008150(biological_process)	04141(Protein processing in endoplasmic reticulum)	K08860	EC:2.7.11.1		hypothetical protein SI65_04486 [Aspergillus cristatus]	mRNA	4.44174	3.53377	5.26333	35.4918	41.6029	33.1821	0.120051	-3.05828	2.61769e-15	1.62275e-14	down	yes
SI65_02569	SI65_02569		gnl_WGS:JXNT_SI65_02569_T0	GO:0004806(triglyceride lipase activity);GO:0005575(cellular_component);GO:0006642(triglyceride mobilization)	00561(Glycerolipid metabolism)	K14675	EC:3.1.1.3;EC:2.3.1.-		hypothetical protein SI65_02569 [Aspergillus cristatus]	mRNA	19.0022	18.7896	25.7862	116.667	154.79	285.789	0.114093	-3.13172	2.7719e-15	1.7173e-14	down	yes
SI65_09508	SI65_09508		gnl_WGS:JXNT_SI65_09508_T0	GO:0005575(cellular_component);GO:0016491(oxidoreductase activity);GO:0036184(asperthecin biosynthetic process);GO:0071949(FAD binding)	NA	NA	NA		hypothetical protein SI65_09508 [Aspergillus cristatus]	mRNA	0.985191	0.507737	0.910289	7.59601	8.67426	16.0888	0.0742671	-3.75113	2.86307e-15	1.77163e-14	down	yes
SI65_09736	SI65_09736		gnl_WGS:JXNT_SI65_09736_T0	GO:0005575(cellular_component);GO:0016614(oxidoreductase activity, acting on CH-OH group of donors);GO:0050660(flavin adenine dinucleotide binding);GO:0055114(oxidation-reduction process)	00260(Glycine, serine and threonine metabolism)	K00108	EC:1.1.99.1		hypothetical protein SI65_09736 [Aspergillus cristatus]	mRNA	0.808522	0.753968	0.653986	6.19541	5.46964	7.29966	0.116874	-3.09698	3.00081e-15	1.8535e-14	down	yes
SI65_06257	SI65_06257		gnl_WGS:JXNT_SI65_06257_T0	GO:0003674(molecular_function);GO:0005575(cellular_component);GO:0008150(biological_process)	NA	NA	NA		hypothetical protein SI65_06257 [Aspergillus cristatus]	mRNA	18.1677	17.1866	16.0979	81.0907	100.726	106.511	0.178451	-2.4864	3.16542e-15	1.95162e-14	down	yes
SI65_02801	SI65_02801		gnl_WGS:JXNT_SI65_02801_T0	GO:0000166(nucleotide binding);GO:0000790(nuclear chromatin);GO:0003682(chromatin binding);GO:0003688(DNA replication origin binding);GO:0005524(ATP binding);GO:0005664(nuclear origin of replication recognition complex);GO:0017111(nucleoside-triphosphatase activity);GO:0033314(mitotic DNA replication checkpoint);GO:1902969(mitotic DNA replication)	04111(Cell cycle - yeast);04113(Meiosis - yeast)	K02603	NA		hypothetical protein SI65_02801 [Aspergillus cristatus]	mRNA	0.015952	0.07369	0.163365	2.84701	4.48894	13.3144	0.0122519	-6.35085	3.18373e-15	1.96173e-14	down	yes
SI65_03073	SI65_03073		gnl_WGS:JXNT_SI65_03073_T0	GO:0005575(cellular_component);GO:0008150(biological_process);GO:0031072(heat shock protein binding)	04141(Protein processing in endoplasmic reticulum)	K13993	NA		hypothetical protein SI65_03073 [Aspergillus cristatus]	mRNA	192.759	167.321	221.759	17719	12301.1	2196.41	0.0180603	-5.79104	3.20964e-15	1.97651e-14	down	yes
SI65_04185	SI65_04185		gnl_WGS:JXNT_SI65_04185_T0	GO:0003676(nucleic acid binding);GO:0005575(cellular_component);GO:0008270(zinc ion binding);GO:0015074(DNA integration)	NA	NA	NA		hypothetical protein SI65_04185 [Aspergillus cristatus]	mRNA	1.87427	2.05068	1.56371	10.8499	13.1178	14.3656	0.143182	-2.80407	3.35405e-15	2.06419e-14	down	yes
SI65_00555	SI65_00555		gnl_WGS:JXNT_SI65_00555_T0	NA	NA	NA	NA		hypothetical protein SI65_00555 [Aspergillus cristatus]	mRNA	6.22859	6.79945	10.2378	77.8269	102.462	68.8812	0.0933733	-3.42085	3.58081e-15	2.20109e-14	down	yes
SI65_05378	SI65_05378		gnl_WGS:JXNT_SI65_05378_T0	GO:0003674(molecular_function);GO:0006364(rRNA processing);GO:0032040(small-subunit processome)	NA	NA	NA		hypothetical protein SI65_05378 [Aspergillus cristatus]	mRNA	0.110349	0.21445	0.128847	3.77892	3.6681	4.50767	0.0379471	-4.71987	3.90599e-15	2.39377e-14	down	yes
SI65_03328	SI65_03328		gnl_WGS:JXNT_SI65_03328_T0	GO:0003824(catalytic activity);GO:0005575(cellular_component);GO:0008483(transaminase activity);GO:0009102(biotin biosynthetic process);GO:0030170(pyridoxal phosphate binding)	00780(Biotin metabolism)	K19562	EC:6.3.3.3;EC:2.6.1.62		hypothetical protein SI65_03328 [Aspergillus cristatus]	mRNA	2.44747	1.53338	1.94346	11.9028	14.665	18.1575	0.13246	-2.91637	3.91272e-15	2.39645e-14	down	yes
SI65_05299	SI65_05299		gnl_WGS:JXNT_SI65_05299_T0	GO:0003674(molecular_function);GO:0005829(cytosol);GO:0008150(biological_process)	NA	NA	NA		hypothetical protein SI65_05299 [Aspergillus cristatus]	mRNA	6.42999	6.74432	6.33374	32.2118	34.3024	39.5763	0.183881	-2.44315	4.25171e-15	2.59784e-14	down	yes
SI65_01115	SI65_01115		gnl_WGS:JXNT_SI65_01115_T0	GO:0004571(mannosyl-oligosaccharide 1,2-alpha-mannosidase activity);GO:0005509(calcium ion binding);GO:0005783(endoplasmic reticulum);GO:0006491(N-glycan processing);GO:0016020(membrane);GO:0030448(hyphal growth);GO:0035977(protein deglycosylation involved in glycoprotein catabolic process);GO:0036180(filamentous growth of a population of unicellular organisms in response to biotic stimulus);GO:0…	00510(N-Glycan biosynthesis);00513(Various types of N-glycan biosynthesis);04141(Protein processing in endoplasmic reticulum)	K01230	EC:3.2.1.113		hypothetical protein SI65_01115 [Aspergillus cristatus]	mRNA	1.09606	0.615932	1.44178	8.97159	11.4154	14.8726	0.0894441	-3.48287	4.48309e-15	2.73267e-14	down	yes
SI65_02728	SI65_02728		gnl_WGS:JXNT_SI65_02728_T0	GO:0003674(molecular_function);GO:0005575(cellular_component);GO:0008150(biological_process)	03013(RNA transport);03015(mRNA surveillance pathway)	K14324	NA		hypothetical protein SI65_02728 [Aspergillus cristatus]	mRNA	0	0	0	5.35817	4.89922	8.99858	1.55796e-05	-15.97	4.56705e-15	2.78219e-14	down	yes
SI65_08691	SI65_08691		gnl_WGS:JXNT_SI65_08691_T0	NA	NA	NA	NA		hypothetical protein SI65_08691 [Aspergillus cristatus]	mRNA	0.692354	0.632878	0.768598	5.34962	6.72608	7.1803	0.108736	-3.20109	4.6618e-15	2.83822e-14	down	yes
SI65_04730	SI65_04730		gnl_WGS:JXNT_SI65_04730_T0	GO:0005052(peroxisome matrix targeting signal-1 binding);GO:0005778(peroxisomal membrane);GO:0005829(cytosol);GO:0006631(fatty acid metabolic process);GO:0006635(fatty acid beta-oxidation);GO:0016560(protein import into peroxisome matrix, docking);GO:0030674(protein binding, bridging);GO:0042318(penicillin biosynthetic process);GO:1990429(peroxisomal importomer complex)	04146(Peroxisome)	K13342	NA		hypothetical protein SI65_04730 [Aspergillus cristatus]	mRNA	4.38261	5.17587	4.92116	27.4401	25.5963	32.3141	0.169649	-2.55937	5.01483e-15	3.05133e-14	down	yes
SI65_00287	SI65_00287		gnl_WGS:JXNT_SI65_00287_T0	GO:0000775(chromosome, centromeric region);GO:0003674(molecular_function);GO:0005724(nuclear telomeric heterochromatin);GO:0005730(nucleolus);GO:0006301(postreplication repair);GO:0009267(cellular response to starvation);GO:0035861(site of double-strand break);GO:0036170(filamentous growth of a population of unicellular organisms in response to starvation);GO:0036180(filamentous growth of a popul…	NA	NA	NA		hypothetical protein SI65_00287 [Aspergillus cristatus]	mRNA	2.77024	2.16386	2.78986	73.3301	96.1256	26.7523	0.0393662	-4.6669	5.40452e-15	3.28258e-14	down	yes
SI65_05977	SI65_05977		gnl_WGS:JXNT_SI65_05977_T0	GO:0003824(catalytic activity);GO:0005622(intracellular);GO:0044237(cellular metabolic process);GO:0050662(coenzyme binding)	00052(Galactose metabolism);00520(Amino sugar and nucleotide sugar metabolism)	K01784	EC:5.1.3.2		hypothetical protein SI65_05977 [Aspergillus cristatus]	mRNA	0	0	0	3.19606	4.83144	8.20883	1.84771e-05	-15.7239	5.63158e-15	3.41642e-14	down	yes
SI65_01087	SI65_01087		gnl_WGS:JXNT_SI65_01087_T0	GO:0003674(molecular_function);GO:0005789(endoplasmic reticulum membrane);GO:0009312(oligosaccharide biosynthetic process)	00510(N-Glycan biosynthesis);00513(Various types of N-glycan biosynthesis)	K03844	EC:2.4.1.131		hypothetical protein SI65_01087 [Aspergillus cristatus]	mRNA	10.4413	10.0116	12.5576	43.922	54.97	65.4149	0.200907	-2.3154	5.66342e-15	3.43166e-14	down	yes
SI65_03949	SI65_03949		gnl_WGS:JXNT_SI65_03949_T0	GO:0000723(telomere maintenance);GO:0000784(nuclear chromosome, telomeric region);GO:0003677(DNA binding)	NA	NA	NA		hypothetical protein SI65_03949 [Aspergillus cristatus]	mRNA	1.29357	1.89653	1.38432	9.13106	10.9097	15.0199	0.130471	-2.93819	5.77258e-15	3.49573e-14	down	yes
SI65_10021	SI65_10021		gnl_WGS:JXNT_SI65_10021_T0	GO:0009813(flavonoid biosynthetic process);GO:0016906(sterol 3-beta-glucosyltransferase activity);GO:0043231(intracellular membrane-bounded organelle);GO:0052696(flavonoid glucuronidation)	00970(Aminoacyl-tRNA biosynthesis)	K01870	EC:6.1.1.5		hypothetical protein SI65_10021 [Aspergillus cristatus]	mRNA	0.98322	0.802304	0.953644	6.98742	8.14642	19.538	0.0790026	-3.66196	6.13167e-15	3.70659e-14	down	yes
SI65_02175	SI65_02175		gnl_WGS:JXNT_SI65_02175_T0	GO:0003674(molecular_function);GO:0005575(cellular_component);GO:0008150(biological_process)	NA	NA	NA		hypothetical protein SI65_02175 [Aspergillus cristatus]	mRNA	1.03399	0.881008	1.18558	8.56886	7.47259	10.2009	0.118151	-3.08129	6.1981e-15	3.74453e-14	down	yes
SI65_01054	SI65_01054		gnl_WGS:JXNT_SI65_01054_T0	GO:0003674(molecular_function);GO:0005575(cellular_component);GO:0008150(biological_process)	NA	NA	NA		hypothetical protein SI65_01054 [Aspergillus cristatus]	mRNA	1.23837	1.0542	1.30653	9.36464	8.57039	13.2062	0.115573	-3.11312	6.69367e-15	4.03915e-14	down	yes
SI65_03351	SI65_03351		gnl_WGS:JXNT_SI65_03351_T0	GO:0003674(molecular_function);GO:0005575(cellular_component);GO:0008150(biological_process)	NA	NA	NA		hypothetical protein SI65_03351 [Aspergillus cristatus]	mRNA	0.411203	0.220701	0.408032	3.3726	4.29448	6.33442	0.0742732	-3.75101	7.35822e-15	4.42969e-14	down	yes
SI65_03189	SI65_03189		gnl_WGS:JXNT_SI65_03189_T0	GO:0005575(cellular_component);GO:0016491(oxidoreductase activity);GO:0055114(oxidation-reduction process)	NA	NA	NA		hypothetical protein SI65_03189 [Aspergillus cristatus]	mRNA	0.06617	0.164491	0.192867	5.3357	5.9247	3.47766	0.028737	-5.12095	7.55825e-15	4.54742e-14	down	yes
SI65_06850	SI65_06850		gnl_WGS:JXNT_SI65_06850_T0	GO:0003674(molecular_function);GO:0005575(cellular_component);GO:0008150(biological_process)	NA	NA	NA		hypothetical protein SI65_06850 [Aspergillus cristatus]	mRNA	0.268191	0.625994	0.577675	5.59326	7.34924	7.95974	0.0704164	-3.82794	7.98025e-15	4.79566e-14	down	yes
SI65_09108	SI65_09108		gnl_WGS:JXNT_SI65_09108_T0	GO:0003674(molecular_function);GO:0005575(cellular_component);GO:0008150(biological_process)	NA	NA	NA		hypothetical protein SI65_09108 [Aspergillus cristatus]	mRNA	4.06366	4.03125	5.37627	21.7537	35.3901	43.4009	0.133982	-2.89989	8.12905e-15	4.88221e-14	down	yes
SI65_04263	SI65_04263		gnl_WGS:JXNT_SI65_04263_T0	GO:0000938(GARP complex);GO:0003674(molecular_function);GO:0005739(mitochondrion);GO:0006896(Golgi to vacuole transport);GO:0030476(ascospore wall assembly);GO:0042147(retrograde transport, endosome to Golgi);GO:0090156(cellular sphingolipid homeostasis)	NA	NA	NA		hypothetical protein SI65_04263 [Aspergillus cristatus]	mRNA	2.2932	2.02796	2.16275	13.5241	13.3197	14.0614	0.158511	-2.65735	8.1534e-15	4.89396e-14	down	yes
SI65_08643	SI65_08643		gnl_WGS:JXNT_SI65_08643_T0	GO:0000981(RNA polymerase II transcription factor activity, sequence-specific DNA binding);GO:0003677(DNA binding);GO:0005634(nucleus);GO:0006351(transcription, DNA-templated);GO:0006355(regulation of transcription, DNA-templated);GO:0008270(zinc ion binding)	NA	NA	NA		hypothetical protein SI65_08643 [Aspergillus cristatus]	mRNA	1.73479	2.04089	2.76825	39.8362	28.7276	22.0388	0.0722268	-3.79132	8.28673e-15	4.96621e-14	down	yes
SI65_07937	SI65_07937		gnl_WGS:JXNT_SI65_07937_T0	GO:0003674(molecular_function);GO:0005575(cellular_component);GO:0008150(biological_process)	04111(Cell cycle - yeast)	K11272	NA		hypothetical protein SI65_07937 [Aspergillus cristatus]	mRNA	0.20678	0.339821	0.628095	4.17864	6.89252	9.06588	0.0583351	-4.09949	8.28836e-15	4.96621e-14	down	yes
SI65_02637	SI65_02637		gnl_WGS:JXNT_SI65_02637_T0	GO:0003824(catalytic activity);GO:0005575(cellular_component);GO:0009116(nucleoside metabolic process)	NA	NA	NA		hypothetical protein SI65_02637 [Aspergillus cristatus]	mRNA	0.415751	0.300248	0.283639	2.6999	3.22119	5.68073	0.0861622	-3.5368	8.44457e-15	5.05683e-14	down	yes
SI65_06093	SI65_06093		gnl_WGS:JXNT_SI65_06093_T0	GO:0000049(tRNA binding);GO:0005634(nucleus);GO:0005829(cytosol);GO:0008033(tRNA processing);GO:0043565(sequence-specific DNA binding)	NA	NA	NA		hypothetical protein SI65_06093 [Aspergillus cristatus]	mRNA	1.93339	1.38995	2.85104	16.1799	17.9323	23.1183	0.107886	-3.21242	8.89639e-15	5.32116e-14	down	yes
SI65_02625	SI65_02625		gnl_WGS:JXNT_SI65_02625_T0	GO:0000138(Golgi trans cisterna);GO:0000139(Golgi membrane);GO:0000329(fungal-type vacuole membrane);GO:0003674(molecular_function);GO:0042147(retrograde transport, endosome to Golgi)	NA	NA	NA		hypothetical protein SI65_02625 [Aspergillus cristatus]	mRNA	25.2019	26.1477	30.9677	118.15	149.116	231.715	0.164971	-2.59972	9.16298e-15	5.4774e-14	down	yes
SI65_09924	SI65_09924		gnl_WGS:JXNT_SI65_09924_T0	NA	NA	NA	NA		hypothetical protein SI65_09924 [Aspergillus cristatus]	mRNA	0.217887	0	0.353579	8.11647	13.3173	14.4749	0.0159144	-5.97352	9.17901e-15	5.48377e-14	down	yes
SI65_09344	SI65_09344		gnl_WGS:JXNT_SI65_09344_T0	GO:0003674(molecular_function);GO:0005575(cellular_component);GO:0008150(biological_process)	NA	NA	NA		hypothetical protein SI65_09344 [Aspergillus cristatus]	mRNA	4.28712	4.81871	3.59476	29.6026	47.3142	36.654	0.11183	-3.16062	9.44984e-15	5.64228e-14	down	yes
SI65_07845	SI65_07845		gnl_WGS:JXNT_SI65_07845_T0	GO:0005887(integral component of plasma membrane);GO:0006855(drug transmembrane transport);GO:0008324(cation transmembrane transporter activity);GO:0060003(copper ion export)	00380(Tryptophan metabolism)	K01556	EC:3.7.1.3		hypothetical protein SI65_07845 [Aspergillus cristatus]	mRNA	2.28239	0.983043	1.78897	100.044	29.5233	39.7233	0.0298565	-5.06581	9.51052e-15	5.67278e-14	down	yes
SI65_07702	SI65_07702		gnl_WGS:JXNT_SI65_07702_T0	GO:0005575(cellular_component);GO:0016491(oxidoreductase activity);GO:0055114(oxidation-reduction process)	NA	NA	NA		hypothetical protein SI65_07702 [Aspergillus cristatus]	mRNA	0.079058	0.366328	0.33135	6.68747	7.78487	6.7497	0.0366004	-4.77199	9.81723e-15	5.85137e-14	down	yes
SI65_09511	SI65_09511		gnl_WGS:JXNT_SI65_09511_T0	GO:0003674(molecular_function);GO:0005575(cellular_component);GO:0008150(biological_process)	NA	NA	NA		hypothetical protein SI65_09511 [Aspergillus cristatus]	mRNA	14.1291	13.5037	17.9793	75.522	74.6169	124.51	0.166075	-2.5901	1.0328e-14	6.14861e-14	down	yes
SI65_01441	SI65_01441		gnl_WGS:JXNT_SI65_01441_T0	NA	NA	NA	NA		hypothetical protein SI65_01441 [Aspergillus cristatus]	mRNA	0.09943	0.616692	0.124979	65.347	24.0731	12.9443	0.00821674	-6.92722	1.05655e-14	6.27903e-14	down	yes
SI65_03833	SI65_03833		gnl_WGS:JXNT_SI65_03833_T0	GO:0003674(molecular_function);GO:0005575(cellular_component);GO:0008150(biological_process)	NA	NA	NA		hypothetical protein SI65_03833 [Aspergillus cristatus]	mRNA	11.9394	12.8458	10.8888	59.6566	89.1728	142.406	0.122492	-3.02924	1.06496e-14	6.32167e-14	down	yes
SI65_02939	SI65_02939		gnl_WGS:JXNT_SI65_02939_T0	GO:0003674(molecular_function);GO:0005575(cellular_component);GO:0008150(biological_process)	NA	NA	NA		hypothetical protein SI65_02939 [Aspergillus cristatus]	mRNA	10.6967	14.4564	19.2206	94.4818	198.845	178.347	0.0940771	-3.41001	1.07712e-14	6.3901e-14	down	yes
SI65_01180	SI65_01180		gnl_WGS:JXNT_SI65_01180_T0	GO:0003674(molecular_function);GO:0006338(chromatin remodeling);GO:0034724(DNA replication-independent nucleosome organization);GO:0035101(FACT complex)	NA	NA	NA		FACT complex subunit spt16 [Aspergillus cristatus]	mRNA	8.13275	6.7794	9.72087	36.5951	41.7232	60.7418	0.177139	-2.49704	1.10889e-14	6.57476e-14	down	yes
SI65_03688	SI65_03688		gnl_WGS:JXNT_SI65_03688_T0	GO:0003677(DNA binding);GO:0003887(DNA-directed DNA polymerase activity);GO:0003896(DNA primase activity);GO:0005634(nucleus);GO:0005829(cytosol);GO:0042276(error-prone translesion synthesis);GO:0051575(5'-deoxyribose-5-phosphate lyase activity);GO:0061674(gap filling involved in double-strand break repair via nonhomologous end joining);GO:1990506(mitotic DNA-dependent DNA replication)	03450(Non-homologous end-joining)	K10981	EC:2.7.7.7		hypothetical protein SI65_03688 [Aspergillus cristatus]	mRNA	0	0	0	1.66084	1.75968	2.76329	4.85138e-05	-14.3312	1.1972e-14	7.08601e-14	down	yes
SI65_03397	SI65_03397		gnl_WGS:JXNT_SI65_03397_T0	GO:0003674(molecular_function);GO:0005739(mitochondrion);GO:0008150(biological_process)	NA	NA	NA		hypothetical protein SI65_03397 [Aspergillus cristatus]	mRNA	0.643112	0.561632	1.22148	8.45686	10.887	11.895	0.0776672	-3.68655	1.20373e-14	7.12057e-14	down	yes
SI65_08248	SI65_08248		gnl_WGS:JXNT_SI65_08248_T0	GO:0005634(nucleus);GO:0005739(mitochondrion);GO:0042781(3'-tRNA processing endoribonuclease activity);GO:1902375(nuclear tRNA 3'-trailer cleavage, endonucleolytic);GO:1990180(mitochondrial tRNA 3'-end processing)	03013(RNA transport)	K00784	EC:3.1.26.11		hypothetical protein SI65_08248 [Aspergillus cristatus]	mRNA	1.92739	1.63553	3.09406	16.3113	18.2199	19.7341	0.122675	-3.02709	1.20873e-14	7.14601e-14	down	yes
SI65_08164	SI65_08164		gnl_WGS:JXNT_SI65_08164_T0	GO:0016021(integral component of membrane);GO:0046942(carboxylic acid transport);GO:0046943(carboxylic acid transmembrane transporter activity);GO:0055085(transmembrane transport)	NA	NA	NA		hypothetical protein SI65_08164 [Aspergillus cristatus]	mRNA	1.09047	1.15356	0.954834	7.53537	20.6216	30.5446	0.0544937	-4.19777	1.2343e-14	7.28452e-14	down	yes
SI65_00083	SI65_00083		gnl_WGS:JXNT_SI65_00083_T0	GO:0003674(molecular_function);GO:0005622(intracellular);GO:0008150(biological_process)	NA	NA	NA		hypothetical protein SI65_00083 [Aspergillus cristatus]	mRNA	0.639472	0.340246	1.19925	8.4722	13.474	17.974	0.0545831	-4.1954	1.27403e-14	7.50598e-14	down	yes
SI65_06274	SI65_06274		gnl_WGS:JXNT_SI65_06274_T0	GO:0005783(endoplasmic reticulum);GO:0005840(ribosome);GO:0005886(plasma membrane);GO:0008150(biological_process);GO:0008289(lipid binding);GO:0071561(nucleus-vacuole junction)	NA	NA	NA		hypothetical protein SI65_06274 [Aspergillus cristatus]	mRNA	5.28132	5.43821	8.03991	40.7051	41.3251	44.4605	0.148307	-2.75334	1.2976e-14	7.63605e-14	down	yes
SI65_07511	SI65_07511		gnl_WGS:JXNT_SI65_07511_T0	GO:0003676(nucleic acid binding);GO:0005575(cellular_component);GO:0008150(biological_process);GO:0008270(zinc ion binding)	NA	NA	NA		hypothetical protein SI65_07511 [Aspergillus cristatus]	mRNA	3.8918	2.2728	2.35544	21.8545	29.0053	37.292	0.0966519	-3.37106	1.35254e-14	7.95473e-14	down	yes
SI65_07182	SI65_07182		gnl_WGS:JXNT_SI65_07182_T0	GO:0000151(ubiquitin ligase complex);GO:0004842(ubiquitin-protein transferase activity);GO:0016567(protein ubiquitination)	03015(mRNA surveillance pathway)	K00565	EC:2.1.1.56		hypothetical protein SI65_07182 [Aspergillus cristatus]	mRNA	0.077729	0.182157	0.570353	7.61832	10.5683	26.4682	0.0185924	-5.74915	1.38628e-14	8.14379e-14	down	yes
SI65_05488	SI65_05488		gnl_WGS:JXNT_SI65_05488_T0	NA	NA	NA	NA		hypothetical protein SI65_05488 [Aspergillus cristatus]	mRNA	0	0	0	7.96373	4.37699	3.46798	1.89769e-05	-15.6854	1.45866e-14	8.55426e-14	down	yes
SI65_09070	SI65_09070		gnl_WGS:JXNT_SI65_09070_T0	GO:0000723(telomere maintenance);GO:0003684(damaged DNA binding);GO:0004003(ATP-dependent DNA helicase activity);GO:0005724(nuclear telomeric heterochromatin);GO:0006303(double-strand break repair via nonhomologous end joining);GO:0006348(chromatin silencing at telomere);GO:0032208(negative regulation of telomere maintenance via recombination);GO:0042162(telomeric DNA binding);GO:0043564(Ku70:Ku8…	03450(Non-homologous end-joining)	K10884	NA		ATP-dependent DNA helicase II subunit 1 [Aspergillus cristatus]	mRNA	22.2522	21.9977	25.5719	214.892	204.639	162.231	0.120018	-3.05868	1.52066e-14	8.90758e-14	down	yes
SI65_09184	SI65_09184		gnl_WGS:JXNT_SI65_09184_T0	GO:0003676(nucleic acid binding);GO:0005575(cellular_component);GO:0008270(zinc ion binding);GO:0015074(DNA integration)	NA	NA	NA		hypothetical protein SI65_09184 [Aspergillus cristatus]	mRNA	3.7952	5.13992	3.06575	40.3785	38.598	37.8939	0.102685	-3.2837	1.69092e-14	9.86529e-14	down	yes
SI65_02991	SI65_02991		gnl_WGS:JXNT_SI65_02991_T0	GO:0003899(DNA-directed 5'-3' RNA polymerase activity);GO:0005575(cellular_component);GO:0006383(transcription by RNA polymerase III)	00230(Purine metabolism);00240(Pyrimidine metabolism);03020(RNA polymerase)	K03024	NA		hypothetical protein SI65_02991 [Aspergillus cristatus]	mRNA	0.659841	1.15192	0.419245	17.4595	13.9329	14.7842	0.0483147	-4.3714	1.7346e-14	1.01144e-13	down	yes
SI65_04428	SI65_04428		gnl_WGS:JXNT_SI65_04428_T0	GO:0003674(molecular_function);GO:0005575(cellular_component);GO:0008150(biological_process)	NA	NA	NA		hypothetical protein SI65_04428 [Aspergillus cristatus]	mRNA	4.7493	6.45007	6.62979	36.7875	36.6536	74.816	0.120258	-3.05579	1.7553e-14	1.02292e-13	down	yes
SI65_02019	SI65_02019		gnl_WGS:JXNT_SI65_02019_T0	GO:0003674(molecular_function);GO:0005634(nucleus);GO:0008150(biological_process);GO:0072686(mitotic spindle)	03008(Ribosome biogenesis in eukaryotes)	K14548	NA		hypothetical protein SI65_01862 [Aspergillus cristatus]	mRNA	0.307931	0.1263	0.372494	3.68619	4.1291	4.32949	0.0664257	-3.91212	1.77992e-14	1.03668e-13	down	yes
SI65_03618	SI65_03618		gnl_WGS:JXNT_SI65_03618_T0	GO:0003824(catalytic activity);GO:0005575(cellular_component);GO:0010181(FMN binding);GO:0016491(oxidoreductase activity);GO:0055114(oxidation-reduction process)	04141(Protein processing in endoplasmic reticulum)	K09580	EC:5.3.4.1		hypothetical protein SI65_03618 [Aspergillus cristatus]	mRNA	25.5403	30.686	39.2117	784.487	941.743	305.288	0.0469787	-4.41185	1.8072e-14	1.05077e-13	down	yes
SI65_07136	SI65_07136		gnl_WGS:JXNT_SI65_07136_T0	GO:0000166(nucleotide binding);GO:0005524(ATP binding);GO:0006810(transport);GO:0016020(membrane);GO:0016021(integral component of membrane);GO:0016887(ATPase activity);GO:0017111(nucleoside-triphosphatase activity);GO:0042626(ATPase activity, coupled to transmembrane movement of substances)	02010(ABC transporters)	K08712	NA		hypothetical protein SI65_07136 [Aspergillus cristatus]	mRNA	0.155749	0.341617	0.255398	2.62777	3.72216	8.3205	0.0513116	-4.28457	1.84962e-14	1.07482e-13	down	yes
SI65_08426	SI65_08426		gnl_WGS:JXNT_SI65_08426_T0	GO:0003697(single-stranded DNA binding);GO:0006298(mismatch repair);GO:0016887(ATPase activity);GO:0032389(MutLalpha complex)	03430(Mismatch repair)	K10858	NA		hypothetical protein SI65_08426 [Aspergillus cristatus]	mRNA	0.601682	0.668259	0.89851	4.81585	7.43229	14.318	0.0816246	-3.61485	1.85401e-14	1.07676e-13	down	yes
SI65_07925	SI65_07925		gnl_WGS:JXNT_SI65_07925_T0	GO:0003677(DNA binding);GO:0003723(RNA binding);GO:0005730(nucleolus);GO:0016070(RNA metabolic process)	NA	NA	NA		hypothetical protein SI65_07925 [Aspergillus cristatus]	mRNA	0.467218	0.522629	0.628243	3.0388	4.21558	5.14463	0.130501	-2.93786	2.00965e-14	1.16516e-13	down	yes
SI65_02239	SI65_02239		gnl_WGS:JXNT_SI65_02239_T0	GO:0004553(hydrolase activity, hydrolyzing O-glycosyl compounds);GO:0005575(cellular_component);GO:0005975(carbohydrate metabolic process)	NA	NA	NA		hypothetical protein SI65_02239 [Aspergillus cristatus]	mRNA	8.24201	3.55439	6.42941	51.1718	61.7127	87.3168	0.0910374	-3.4574	2.10189e-14	1.21726e-13	down	yes
SI65_09915	SI65_09915		gnl_WGS:JXNT_SI65_09915_T0	GO:0005575(cellular_component)	NA	NA	NA		hypothetical protein SI65_09915 [Aspergillus cristatus]	mRNA	3.16994	3.79851	3.4903	21.8885	31.7433	25.9633	0.131399	-2.92797	2.14035e-14	1.23883e-13	down	yes
SI65_07744	SI65_07744		gnl_WGS:JXNT_SI65_07744_T0	GO:0000166(nucleotide binding);GO:0003676(nucleic acid binding);GO:0003723(RNA binding);GO:0005634(nucleus);GO:0034414(tRNA 3'-trailer cleavage, endonucleolytic)	NA	NA	NA		hypothetical protein SI65_07744 [Aspergillus cristatus]	mRNA	2.28055	2.16077	3.3738	32.1086	23.4388	24.8963	0.0971502	-3.36364	2.17076e-14	1.25572e-13	down	yes
SI65_02221	SI65_02221		gnl_WGS:JXNT_SI65_02221_T0	GO:0003674(molecular_function);GO:0005575(cellular_component);GO:0008150(biological_process)	NA	NA	NA		hypothetical protein SI65_02221 [Aspergillus cristatus]	mRNA	1.58434	0.939237	1.93206	82.3529	32.8049	23.8485	0.0320534	-4.96338	2.22199e-14	1.28462e-13	down	yes
SI65_08186	SI65_08186		gnl_WGS:JXNT_SI65_08186_T0	GO:0005730(nucleolus);GO:0009383(rRNA (cytosine-C5-)-methyltransferase activity);GO:0070475(rRNA base methylation)	NA	NA	NA		hypothetical protein SI65_08186 [Aspergillus cristatus]	mRNA	0	0	0	1.48378	3.11742	3.58999	3.66247e-05	-14.7368	2.28801e-14	1.32055e-13	down	yes
SI65_07952	SI65_07952		gnl_WGS:JXNT_SI65_07952_T0	NA	NA	NA	NA		hypothetical protein SI65_07952 [Aspergillus cristatus]	mRNA	0.721765	0.053251	0.307997	12.533	17.7987	20.6334	0.0212501	-5.55639	2.30304e-14	1.32848e-13	down	yes
SI65_03037	SI65_03037		gnl_WGS:JXNT_SI65_03037_T0	GO:0003674(molecular_function);GO:0005575(cellular_component);GO:0008150(biological_process)	NA	NA	NA		hypothetical protein SI65_03037 [Aspergillus cristatus]	mRNA	11.4577	10.6291	12.9168	79.0532	119.92	82.7969	0.124228	-3.00894	2.32933e-14	1.34288e-13	down	yes
SI65_02318	SI65_02318		gnl_WGS:JXNT_SI65_02318_T0	GO:0003674(molecular_function);GO:0005575(cellular_component);GO:0008150(biological_process)	NA	NA	NA		hypothetical protein SI65_02318 [Aspergillus cristatus]	mRNA	1.00337	0.765733	0.983127	9.1202	14.3544	12.1124	0.0773383	-3.69267	2.42234e-14	1.39572e-13	down	yes
SI65_05607	SI65_05607		gnl_WGS:JXNT_SI65_05607_T0	GO:0000935(division septum);GO:0003674(molecular_function);GO:0031500(Tea1 cell-end complex);GO:0031521(spitzenkorper);GO:0032153(cell division site);GO:0035839(non-growing cell tip);GO:0035840(old growing cell tip);GO:0045176(apical protein localization);GO:0051285(cell cortex of cell tip);GO:0061246(establishment or maintenance of bipolar cell polarity regulating cell shape);GO:0070507(regulati…	NA	NA	NA		hypothetical protein SI65_05607 [Aspergillus cristatus]	mRNA	2.58794	2.53656	2.97002	10.8088	15.7422	20.4051	0.172385	-2.5363	2.44701e-14	1.40914e-13	down	yes
SI65_03425	SI65_03425		gnl_WGS:JXNT_SI65_03425_T0	NA	NA	NA	NA		hypothetical protein SI65_03425 [Aspergillus cristatus]	mRNA	0.02245	0	0	9.21713	15.0135	4.57944	0.000779242	-10.3256	2.54649e-14	1.46477e-13	down	yes
SI65_07383	SI65_07383		gnl_WGS:JXNT_SI65_07383_T0	GO:0005758(mitochondrial intermembrane space);GO:0006879(cellular iron ion homeostasis);GO:0016971(flavin-linked sulfhydryl oxidase activity);GO:0034599(cellular response to oxidative stress);GO:0045041(protein import into mitochondrial intermembrane space);GO:0055114(oxidation-reduction process)	NA	NA	NA		hypothetical protein SI65_07383 [Aspergillus cristatus]	mRNA	12.3359	16.404	17.8908	78.7703	84.9976	117.415	0.165837	-2.59216	2.55481e-14	1.46873e-13	down	yes
SI65_09305	SI65_09305		gnl_WGS:JXNT_SI65_09305_T0	GO:0003674(molecular_function);GO:0005575(cellular_component);GO:0008150(biological_process)	NA	NA	NA		hypothetical protein SI65_09305 [Aspergillus cristatus]	mRNA	1.2602	0.731828	1.70562	16.9579	26.4206	15.0945	0.0632369	-3.98309	2.57053e-14	1.4764e-13	down	yes
SI65_07613	SI65_07613		gnl_WGS:JXNT_SI65_07613_T0	GO:0005524(ATP binding);GO:0005634(nucleus);GO:0006298(mismatch repair);GO:0007131(reciprocal meiotic recombination);GO:0030983(mismatched DNA binding);GO:0035861(site of double-strand break);GO:0043570(maintenance of DNA repeat elements);GO:0061500(gene conversion at mating-type locus, termination of copy-synthesis)	03430(Mismatch repair)	K08736	NA		DNA mismatch repair protein msh3 [Aspergillus cristatus]	mRNA	0.48249	0.094514	0.42684	6.13035	8.33993	11.4719	0.0386954	-4.69169	2.57708e-14	1.47903e-13	down	yes
SI65_09038	SI65_09038		gnl_WGS:JXNT_SI65_09038_T0	GO:0005575(cellular_component);GO:0008150(biological_process);GO:0016874(ligase activity)	00280(Valine, leucine and isoleucine degradation)	K01969	EC:6.4.1.4		hypothetical protein SI65_09038 [Aspergillus cristatus]	mRNA	0.04491	0.065067	0.087642	1.82696	1.20333	1.61075	0.0425808	-4.55365	2.67011e-14	1.53156e-13	down	yes
SI65_09096	SI65_09096		gnl_WGS:JXNT_SI65_09096_T0	GO:0000166(nucleotide binding);GO:0000329(fungal-type vacuole membrane);GO:0005524(ATP binding);GO:0005794(Golgi apparatus);GO:0006749(glutathione metabolic process);GO:0015127(bilirubin transmembrane transporter activity);GO:0015431(glutathione S-conjugate-exporting ATPase activity);GO:0015723(bilirubin transport);GO:0016021(integral component of membrane);GO:0036246(phytochelatin 2 import into …	02010(ABC transporters)	K05665	NA		hypothetical protein SI65_09096 [Aspergillus cristatus]	mRNA	3.08671	3.25136	3.4611	35.536	27.6353	25.0735	0.111045	-3.17078	2.70558e-14	1.55017e-13	down	yes
SI65_06839	SI65_06839		gnl_WGS:JXNT_SI65_06839_T0	GO:0002092(positive regulation of receptor internalization);GO:0005634(nucleus);GO:0005794(Golgi apparatus);GO:0005829(cytosol);GO:0005886(plasma membrane);GO:0016567(protein ubiquitination);GO:0030136(clathrin-coated vesicle);GO:0031625(ubiquitin protein ligase binding);GO:0070086(ubiquitin-dependent endocytosis)	NA	NA	NA		hypothetical protein SI65_06839 [Aspergillus cristatus]	mRNA	31.471	37.9008	41.4119	290.137	248.048	256.073	0.139481	-2.84186	2.78736e-14	1.59613e-13	down	yes
SI65_00577	SI65_00577		gnl_WGS:JXNT_SI65_00577_T0	GO:0003674(molecular_function);GO:0005575(cellular_component);GO:0008150(biological_process)	NA	NA	NA		hypothetical protein SI65_00577 [Aspergillus cristatus]	mRNA	1.14735	1.57133	0.848581	49.2359	32.0294	16.3507	0.0365439	-4.77423	2.81914e-14	1.61252e-13	down	yes
SI65_01132	SI65_01132		gnl_WGS:JXNT_SI65_01132_T0	GO:0004725(protein tyrosine phosphatase activity);GO:0005575(cellular_component);GO:0016311(dephosphorylation);GO:0016791(phosphatase activity)	NA	NA	NA		hypothetical protein SI65_01132 [Aspergillus cristatus]	mRNA	0.686107	0.779859	1.03808	5.7396	8.98903	11.0573	0.0971091	-3.36425	2.98459e-14	1.70619e-13	down	yes
SI65_01779	SI65_01779		gnl_WGS:JXNT_SI65_01779_T0	GO:0003824(catalytic activity);GO:0005575(cellular_component);GO:0008150(biological_process);GO:0016787(hydrolase activity)	00480(Glutathione metabolism)	K01469	EC:3.5.2.9		hypothetical protein SI65_01779 [Aspergillus cristatus]	mRNA	0.065719	0.029196	0.108736	1.89433	1.37718	1.7078	0.0408995	-4.61177	3.13284e-14	1.78894e-13	down	yes
SI65_07982	SI65_07982		gnl_WGS:JXNT_SI65_07982_T0	GO:0000981(RNA polymerase II transcription factor activity, sequence-specific DNA binding);GO:0003677(DNA binding);GO:0005634(nucleus);GO:0006351(transcription, DNA-templated);GO:0006355(regulation of transcription, DNA-templated);GO:0008270(zinc ion binding)	NA	NA	NA		hypothetical protein SI65_07982 [Aspergillus cristatus]	mRNA	2.74654	3.30025	3.32982	13.5533	16.247	22.0917	0.180694	-2.46838	3.17903e-14	1.81329e-13	down	yes
SI65_07000	SI65_07000		gnl_WGS:JXNT_SI65_07000_T0	GO:0003676(nucleic acid binding);GO:0003677(DNA binding);GO:0004386(helicase activity);GO:0005524(ATP binding);GO:0005829(cytosol);GO:0008150(biological_process)	NA	NA	NA		hypothetical protein SI65_07000 [Aspergillus cristatus]	mRNA	0.42328	0.36493	0.601761	5.26426	6.19681	23.1585	0.0401499	-4.63846	3.20026e-14	1.82438e-13	down	yes
SI65_07648	SI65_07648		gnl_WGS:JXNT_SI65_07648_T0	GO:0005215(transporter activity);GO:0005886(plasma membrane);GO:0016021(integral component of membrane);GO:0055085(transmembrane transport)	NA	NA	NA		hypothetical protein SI65_07648 [Aspergillus cristatus]	mRNA	14.1393	13.1826	21.3275	88.0097	106.287	118.675	0.155444	-2.68554	3.22222e-14	1.83587e-13	down	yes
SI65_09904	SI65_09904		gnl_WGS:JXNT_SI65_09904_T0	GO:0004499(N,N-dimethylaniline monooxygenase activity);GO:0005575(cellular_component);GO:0050660(flavin adenine dinucleotide binding);GO:0050661(NADP binding);GO:0055114(oxidation-reduction process)	NA	NA	NA		hypothetical protein SI65_09904 [Aspergillus cristatus]	mRNA	1.03888	1.60636	0.982027	11.3341	14.4642	12.6934	0.0942352	-3.40759	3.26621e-14	1.8599e-13	down	yes
SI65_08066	SI65_08066		gnl_WGS:JXNT_SI65_08066_T0	GO:0003674(molecular_function);GO:0005575(cellular_component);GO:0008150(biological_process)	NA	NA	NA		DNA replication complex GINS protein psf2 [Aspergillus cristatus]	mRNA	0.468549	0.587284	0.389982	5.32133	5.6955	9.83302	0.0693441	-3.85008	3.2743e-14	1.86312e-13	down	yes
SI65_04619	SI65_04619		gnl_WGS:JXNT_SI65_04619_T0	NA	NA	NA	NA		hypothetical protein SI65_04619 [Aspergillus cristatus]	mRNA	14.3616	15.3252	13.1697	177.5	226.28	118.891	0.0819953	-3.60831	3.27551e-14	1.86312e-13	down	yes
SI65_01813	SI65_01813		gnl_WGS:JXNT_SI65_01813_T0	GO:0003677(DNA binding);GO:0003887(DNA-directed DNA polymerase activity);GO:0005829(cytosol);GO:0006278(RNA-dependent DNA biosynthetic process);GO:0006279(premeiotic DNA replication);GO:0043137(DNA replication, removal of RNA primer);GO:0043625(delta DNA polymerase complex);GO:1904161(DNA synthesis involved in UV-damage excision repair)	00230(Purine metabolism);00240(Pyrimidine metabolism);03030(DNA replication);03410(Base excision repair);03420(Nucleotide excision repair);03430(Mismatch repair);03440(Homologous recombination)	K02328	NA		hypothetical protein SI65_01813 [Aspergillus cristatus]	mRNA	0.798642	0.819092	0.964044	4.45203	5.13978	8.26416	0.144589	-2.78997	3.29442e-14	1.87283e-13	down	yes
SI65_02678	SI65_02678		gnl_WGS:JXNT_SI65_02678_T0	GO:0003674(molecular_function);GO:0005634(nucleus);GO:0005829(cytosol);GO:0008150(biological_process)	03013(RNA transport)	K03247	NA		hypothetical protein SI65_02678 [Aspergillus cristatus]	mRNA	1.27395	1.16232	1.20205	8.40304	14.0708	23.7135	0.0787731	-3.66615	3.33275e-14	1.89251e-13	down	yes
SI65_07999	SI65_07999		gnl_WGS:JXNT_SI65_07999_T0	GO:0000166(nucleotide binding);GO:0005524(ATP binding);GO:0016021(integral component of membrane);GO:0016887(ATPase activity);GO:0017111(nucleoside-triphosphatase activity);GO:0042626(ATPase activity, coupled to transmembrane movement of substances);GO:0055085(transmembrane transport)	02010(ABC transporters)	K05665	NA		hypothetical protein SI65_07999 [Aspergillus cristatus]	mRNA	0.841779	0.896663	1.32143	5.4043	6.74721	10.3621	0.135912	-2.87926	3.39114e-14	1.92353e-13	down	yes
SI65_00759	SI65_00759		gnl_WGS:JXNT_SI65_00759_T0	GO:0005759(mitochondrial matrix);GO:0008962(phosphatidylglycerophosphatase activity);GO:0032049(cardiolipin biosynthetic process);GO:0046838(phosphorylated carbohydrate dephosphorylation)	00564(Glycerophospholipid metabolism)	K01094	EC:3.1.3.27		hypothetical protein SI65_00759 [Aspergillus cristatus]	mRNA	0.207562	0.052623	0.104402	3.49207	4.59084	10.6262	0.0194872	-5.68133	3.53594e-14	2.00344e-13	down	yes
SI65_01139	SI65_01139		gnl_WGS:JXNT_SI65_01139_T0	GO:0003674(molecular_function);GO:0005575(cellular_component);GO:0008150(biological_process)	NA	NA	NA		hypothetical protein SI65_01139 [Aspergillus cristatus]	mRNA	1.97645	2.13225	2.52532	15.6981	16.0807	15.4161	0.140566	-2.83068	3.65061e-14	2.06587e-13	down	yes
SI65_05611	SI65_05611		gnl_WGS:JXNT_SI65_05611_T0	GO:0003674(molecular_function);GO:0005575(cellular_component);GO:0008150(biological_process)	NA	NA	NA		hypothetical protein SI65_05611 [Aspergillus cristatus]	mRNA	0.445506	0.540873	0.640518	8.90429	11.7934	5.90397	0.0611576	-4.03132	3.65189e-14	2.06587e-13	down	yes
SI65_03288	SI65_03288		gnl_WGS:JXNT_SI65_03288_T0	GO:0016020(membrane);GO:0046873(metal ion transmembrane transporter activity);GO:0098655(cation transmembrane transport)	00860(Porphyrin and chlorophyll metabolism)	K01845	EC:5.4.3.8		hypothetical protein SI65_03288 [Aspergillus cristatus]	mRNA	1.02839	1.05302	0.848354	7.05089	7.53653	7.39997	0.133247	-2.90782	3.70463e-14	2.09321e-13	down	yes
SI65_02240	SI65_02240		gnl_WGS:JXNT_SI65_02240_T0	GO:0000166(nucleotide binding);GO:0005524(ATP binding);GO:0005575(cellular_component);GO:0017111(nucleoside-triphosphatase activity);GO:0034551(mitochondrial respiratory chain complex III assembly)	NA	NA	NA		hypothetical protein SI65_02240 [Aspergillus cristatus]	mRNA	4.27088	3.61615	4.36195	60.8481	42.2173	36.0765	0.0880323	-3.50582	3.73981e-14	2.11192e-13	down	yes
SI65_06681	SI65_06681		gnl_WGS:JXNT_SI65_06681_T0	GO:0005575(cellular_component);GO:0016491(oxidoreductase activity);GO:0055114(oxidation-reduction process)	00260(Glycine, serine and threonine metabolism);00330(Arginine and proline metabolism);00472(D-Arginine and D-ornithine metabolism);00311(Penicillin and cephalosporin biosynthesis);04146(Peroxisome)	K00273	EC:1.4.3.3		hypothetical protein SI65_06681 [Aspergillus cristatus]	mRNA	0.939287	1.22657	1.77137	9.44881	19.8992	28.6768	0.0678542	-3.88142	3.79718e-14	2.14313e-13	down	yes
SI65_01629	SI65_01629		gnl_WGS:JXNT_SI65_01629_T0	GO:0004364(glutathione transferase activity)	00480(Glutathione metabolism)	K00799	EC:2.5.1.18		hypothetical protein SI65_01629 [Aspergillus cristatus]	mRNA	25.3171	16.8214	25.8265	114.406	152.394	222.047	0.139032	-2.84652	3.82417e-14	2.15717e-13	down	yes
SI65_03366	SI65_03366		gnl_WGS:JXNT_SI65_03366_T0	GO:0000724(double-strand break repair via homologous recombination);GO:0006289(nucleotide-excision repair);GO:0030896(checkpoint clamp complex);GO:0031573(intra-S DNA damage checkpoint);GO:0033314(mitotic DNA replication checkpoint);GO:0035861(site of double-strand break);GO:0044778(meiotic DNA integrity checkpoint)	NA	NA	NA		hypothetical protein SI65_03366 [Aspergillus cristatus]	mRNA	0.210299	0.354581	0.169857	3.1329	5.34908	7.54245	0.0458511	-4.4469	3.83706e-14	2.16324e-13	down	yes
SI65_02263	SI65_02263		gnl_WGS:JXNT_SI65_02263_T0	NA	NA	NA	NA		hypothetical protein SI65_02263 [Aspergillus cristatus]	mRNA	0.050772	0.174548	0.058936	2.39598	2.90542	3.7147	0.0315276	-4.98724	3.84814e-14	2.1683e-13	down	yes
SI65_10069	SI65_10069		gnl_WGS:JXNT_SI65_10069_T0	GO:0003824(catalytic activity);GO:0005575(cellular_component);GO:0008762(UDP-N-acetylmuramate dehydrogenase activity);GO:0050660(flavin adenine dinucleotide binding);GO:0055114(oxidation-reduction process)	NA	NA	NA		hypothetical protein SI65_10069 [Aspergillus cristatus]	mRNA	1.3071	1.75326	1.25567	29.4448	44.0653	19.8605	0.0462247	-4.43519	3.86169e-14	2.17473e-13	down	yes
SI65_09016	SI65_09016		gnl_WGS:JXNT_SI65_09016_T0	GO:0000324(fungal-type vacuole);GO:0008150(biological_process);GO:0008171(O-methyltransferase activity)	00350(Tyrosine metabolism)	K00545	EC:2.1.1.6		hypothetical protein SI65_09016 [Aspergillus cristatus]	mRNA	30.3893	19.2621	24.4751	130.173	169.203	201.17	0.148091	-2.75544	3.87609e-14	2.18164e-13	down	yes
SI65_10222	SI65_10222		gnl_WGS:JXNT_SI65_10222_T0	GO:0005634(nucleus);GO:0005829(cytosol);GO:0006355(regulation of transcription, DNA-templated);GO:0008270(zinc ion binding)	00010(Glycolysis / Gluconeogenesis);00051(Fructose and mannose metabolism);00052(Galactose metabolism);00500(Starch and sucrose metabolism);00520(Amino sugar and nucleotide sugar metabolism);00524(Neomycin, kanamycin and gentamicin biosynthesis)	K00844	EC:2.7.1.1		hypothetical protein SI65_10222 [Aspergillus cristatus]	mRNA	1.06236	0.987249	2.599	18.1435	23.0666	23.2187	0.0721512	-3.79283	4.05655e-14	2.28069e-13	down	yes
SI65_08324	SI65_08324		gnl_WGS:JXNT_SI65_08324_T0	NA	NA	NA	NA		hypothetical protein SI65_08324 [Aspergillus cristatus]	mRNA	0.733921	0.977451	1.17057	6.57716	7.82052	8.86763	0.123873	-3.01307	4.06292e-14	2.28302e-13	down	yes
SI65_04646	SI65_04646		gnl_WGS:JXNT_SI65_04646_T0	NA	NA	NA	NA		hypothetical protein SI65_04646 [Aspergillus cristatus]	mRNA	0.637206	0.593016	0.75615	5.03823	6.04969	6.56025	0.112554	-3.15131	4.2109e-14	2.36097e-13	down	yes
SI65_06719	SI65_06719		gnl_WGS:JXNT_SI65_06719_T0	GO:0003674(molecular_function);GO:0005634(nucleus);GO:0005826(actomyosin contractile ring);GO:0005829(cytosol);GO:0005844(polysome);GO:0034613(cellular protein localization);GO:1903475(mitotic actomyosin contractile ring assembly)	NA	NA	NA		hypothetical protein SI65_06719 [Aspergillus cristatus]	mRNA	11.0893	9.0861	15.8752	63.7559	77.8071	98.2735	0.150313	-2.73395	4.39995e-14	2.46291e-13	down	yes
SI65_08979	SI65_08979		gnl_WGS:JXNT_SI65_08979_T0	GO:0000463(maturation of LSU-rRNA from tricistronic rRNA transcript (SSU-rRNA, 5.8S rRNA, LSU-rRNA));GO:0003723(RNA binding);GO:0005730(nucleolus);GO:0009383(rRNA (cytosine-C5-)-methyltransferase activity);GO:0030687(preribosome, large subunit precursor);GO:0070475(rRNA base methylation);GO:1902626(assembly of large subunit precursor of preribosome)	NA	NA	NA		hypothetical protein SI65_08979 [Aspergillus cristatus]	mRNA	0.94608	0.356561	0.877385	8.848	8.44684	11.5494	0.0755793	-3.72586	4.45655e-14	2.49322e-13	down	yes
SI65_10177	SI65_10177		gnl_WGS:JXNT_SI65_10177_T0	GO:0004029(aldehyde dehydrogenase (NAD) activity);GO:0004030(aldehyde dehydrogenase [NAD(P)+] activity);GO:0005576(extracellular region);GO:0006067(ethanol metabolic process);GO:0006090(pyruvate metabolic process);GO:0006567(threonine catabolic process);GO:0006740(NADPH regeneration);GO:0019413(acetate biosynthetic process);GO:0042645(mitochondrial nucleoid);GO:0045991(carbon catabolite activatio…	00010(Glycolysis / Gluconeogenesis);00053(Ascorbate and aldarate metabolism);00620(Pyruvate metabolism);00071(Fatty acid degradation);00561(Glycerolipid metabolism);00280(Valine, leucine and isoleucine degradation);00310(Lysine degradation);00330(Arginine and proline metabolism);00340(Histidine metabolism);00380(Tryptophan metabolism);00410(beta-Alanine metabolism)	K00128	EC:1.2.1.3		Aldehyde dehydrogenase [Aspergillus cristatus]	mRNA	3.66595	3.27665	4.84291	25.8639	126.492	157.586	0.0380249	-4.71691	4.78707e-14	2.67374e-13	down	yes
SI65_03759	SI65_03759		gnl_WGS:JXNT_SI65_03759_T0	GO:0003674(molecular_function)	NA	NA	NA		hypothetical protein SI65_03759 [Aspergillus cristatus]	mRNA	0.212843	0.428661	0.530284	4.59218	5.23522	7.71631	0.0667925	-3.90417	4.96131e-14	2.76803e-13	down	yes
SI65_07369	SI65_07369		gnl_WGS:JXNT_SI65_07369_T0	GO:0005634(nucleus);GO:0005739(mitochondrion);GO:0008150(biological_process);GO:0008270(zinc ion binding)	NA	NA	NA		hypothetical protein SI65_07369 [Aspergillus cristatus]	mRNA	2.70473	2.17576	2.71648	50.8602	33.0321	25.4151	0.0695009	-3.84682	5.01997e-14	2.79923e-13	down	yes
SI65_05689	SI65_05689		gnl_WGS:JXNT_SI65_05689_T0	GO:0000981(RNA polymerase II transcription factor activity, sequence-specific DNA binding);GO:0005634(nucleus);GO:0006355(regulation of transcription, DNA-templated);GO:0008270(zinc ion binding)	NA	NA	NA		hypothetical protein SI65_05689 [Aspergillus cristatus]	mRNA	3.27391	5.08399	6.52399	34.2347	42.3941	77.7325	0.0964095	-3.37468	5.08291e-14	2.83278e-13	down	yes
SI65_04146	SI65_04146		gnl_WGS:JXNT_SI65_04146_T0	NA	NA	NA	NA		hypothetical protein SI65_04146 [Aspergillus cristatus]	mRNA	11.0676	13.1052	13.7524	78.218	126.481	95.6436	0.126273	-2.98538	5.1312e-14	2.85813e-13	down	yes
SI65_08688	SI65_08688		gnl_WGS:JXNT_SI65_08688_T0	GO:0003674(molecular_function);GO:0005575(cellular_component);GO:0008150(biological_process)	NA	NA	NA		hypothetical protein SI65_08688 [Aspergillus cristatus]	mRNA	2.09349	2.01851	2.20323	12.3757	11.9566	14.146	0.164124	-2.60714	5.14601e-14	2.86482e-13	down	yes
SI65_03142	SI65_03142		gnl_WGS:JXNT_SI65_03142_T0	GO:0000981(RNA polymerase II transcription factor activity, sequence-specific DNA binding);GO:0005634(nucleus);GO:0006355(regulation of transcription, DNA-templated);GO:0008270(zinc ion binding)	NA	NA	NA		hypothetical protein SI65_03142 [Aspergillus cristatus]	mRNA	3.66101	3.84723	4.40843	21.98	18.8341	26.6862	0.176542	-2.50191	5.61784e-14	3.12238e-13	down	yes
SI65_02619	SI65_02619		gnl_WGS:JXNT_SI65_02619_T0	GO:0004672(protein kinase activity);GO:0005524(ATP binding);GO:0005794(Golgi apparatus);GO:0006468(protein phosphorylation)	NA	NA	NA		hypothetical protein SI65_02619 [Aspergillus cristatus]	mRNA	2.134	2.19447	2.84395	11.3163	14.2322	22.7106	0.148623	-2.75027	5.75644e-14	3.19767e-13	down	yes
SI65_02767	SI65_02767		gnl_WGS:JXNT_SI65_02767_T0	GO:0000455(enzyme-directed rRNA pseudouridine synthesis);GO:0003723(RNA binding);GO:0005634(nucleus);GO:0005737(cytoplasm);GO:0009982(pseudouridine synthase activity);GO:0031119(tRNA pseudouridine synthesis);GO:0031120(snRNA pseudouridine synthesis);GO:1990481(mRNA pseudouridine synthesis)	NA	NA	NA		hypothetical protein SI65_02767 [Aspergillus cristatus]	mRNA	0.786053	0.396115	0.62639	6.20556	5.93818	14.8309	0.0670467	-3.89869	6.05726e-14	3.36295e-13	down	yes
SI65_02182	SI65_02182		gnl_WGS:JXNT_SI65_02182_T0	GO:0005622(intracellular);GO:0008152(metabolic process);GO:0016846(carbon-sulfur lyase activity);GO:0097308(cellular response to farnesol)	NA	NA	NA		hypothetical protein SI65_02182 [Aspergillus cristatus]	mRNA	313.602	230.268	274.207	1650.62	2081.7	4598.63	0.0981972	-3.34817	6.09475e-14	3.38192e-13	down	yes
SI65_10261	SI65_10261		gnl_WGS:JXNT_SI65_10261_T0	GO:0005215(transporter activity);GO:0016020(membrane);GO:0016021(integral component of membrane);GO:0019631(quinate catabolic process);GO:0022857(transmembrane transporter activity);GO:0055085(transmembrane transport)	04113(Meiosis - yeast)	K08139	NA		putative quinate permease [Aspergillus cristatus]	mRNA	0	0.083898	0.077434	2.41345	3.12191	5.57497	0.0145209	-6.10573	6.33318e-14	3.51232e-13	down	yes
SI65_01533	SI65_01533		gnl_WGS:JXNT_SI65_01533_T0	GO:0000920(cell separation after cytokinesis);GO:0004338(glucan exo-1,3-beta-glucosidase activity);GO:0005576(extracellular region);GO:0005935(cellular bud neck);GO:0009277(fungal-type cell wall);GO:0009986(cell surface);GO:0016998(cell wall macromolecule catabolic process);GO:0030428(cell septum);GO:0052861(glucan endo-1,3-beta-glucanase activity, C-3 substituted reducing group);GO:0052862(gluca…	NA	NA	NA		hypothetical protein SI65_01533 [Aspergillus cristatus]	mRNA	3.08363	3.75166	3.84372	150.178	78.145	39.9155	0.0398115	-4.65067	6.6185e-14	3.66458e-13	down	yes
SI65_04433	SI65_04433		gnl_WGS:JXNT_SI65_04433_T0	GO:0005575(cellular_component);GO:0008080(N-acetyltransferase activity);GO:0008150(biological_process)	NA	NA	NA		hypothetical protein SI65_04433 [Aspergillus cristatus]	mRNA	0.32973	0.174462	0.280631	6.05315	4.33718	6.17699	0.0473718	-4.39983	6.84977e-14	3.78647e-13	down	yes
SI65_07007	SI65_07007		gnl_WGS:JXNT_SI65_07007_T0	GO:0003864(3-methyl-2-oxobutanoate hydroxymethyltransferase activity);GO:0005739(mitochondrion);GO:0008535(respiratory chain complex IV assembly);GO:0015940(pantothenate biosynthetic process)	00770(Pantothenate and CoA biosynthesis)	K00606	EC:2.1.2.11		3-methyl-2-oxobutanoate hydroxymethyltransferase [Aspergillus cristatus]	mRNA	5.80788	6.46286	6.12724	26.2249	32.9118	47.6264	0.172325	-2.53679	7.42137e-14	4.08696e-13	down	yes
SI65_01243	SI65_01243		gnl_WGS:JXNT_SI65_01243_T0	GO:0004497(monooxygenase activity);GO:0044550(secondary metabolite biosynthetic process)	NA	NA	NA		hypothetical protein SI65_01243 [Aspergillus cristatus]	mRNA	1.02317	0.453913	0.69426	7.62422	7.65148	13.448	0.0755941	-3.72558	7.71084e-14	4.24408e-13	down	yes
SI65_00114	SI65_00114		gnl_WGS:JXNT_SI65_00114_T0	GO:0003674(molecular_function);GO:0005575(cellular_component);GO:0008150(biological_process)	NA	NA	NA		hypothetical protein SI65_00114 [Aspergillus cristatus]	mRNA	5.78464	5.01801	5.47717	23.907	25.7327	33.8617	0.194965	-2.35871	7.84631e-14	4.31632e-13	down	yes
SI65_08221	SI65_08221		gnl_WGS:JXNT_SI65_08221_T0	NA	NA	NA	NA		hypothetical protein SI65_08221 [Aspergillus cristatus]	mRNA	1.01964	1.01816	1.0157	7.06452	9.28178	24.3642	0.0750053	-3.73686	8.363e-14	4.59066e-13	down	yes
SI65_00544	SI65_00544		gnl_WGS:JXNT_SI65_00544_T0	GO:0005575(cellular_component);GO:0008152(metabolic process);GO:0016491(oxidoreductase activity)	00010(Glycolysis / Gluconeogenesis);00040(Pentose and glucuronate interconversions);00561(Glycerolipid metabolism)	K00002	EC:1.1.1.2		hypothetical protein SI65_00544 [Aspergillus cristatus]	mRNA	0	0	0.108339	3.89922	3.88381	5.46288	0.00817905	-6.93385	8.42979e-14	4.62483e-13	down	yes
SI65_01366	SI65_01366		gnl_WGS:JXNT_SI65_01366_T0	GO:0004815(aspartate-tRNA ligase activity);GO:0005524(ATP binding);GO:0005739(mitochondrion);GO:0016874(ligase activity);GO:0070146(mitochondrial aspartyl-tRNA aminoacylation)	00970(Aminoacyl-tRNA biosynthesis)	K01876	EC:6.1.1.12		hypothetical protein SI65_01366 [Aspergillus cristatus]	mRNA	1.00846	0.727603	1.16897	6.64699	7.29528	14.616	0.101723	-3.29729	8.59088e-14	4.71068e-13	down	yes
SI65_03614	SI65_03614		gnl_WGS:JXNT_SI65_03614_T0	GO:0000445(THO complex part of transcription export complex);GO:0003674(molecular_function);GO:0005634(nucleus);GO:0005829(cytosol);GO:0006397(mRNA processing)	03013(RNA transport)	K13176	NA		hypothetical protein SI65_03614 [Aspergillus cristatus]	mRNA	4.49105	2.99407	3.03495	30.1533	33.1568	29.6878	0.113122	-3.14405	8.66437e-14	4.74708e-13	down	yes
SI65_04402	SI65_04402		gnl_WGS:JXNT_SI65_04402_T0	GO:0005576(extracellular region);GO:0005634(nucleus);GO:0005829(cytosol);GO:0050031(L-pipecolate oxidase activity);GO:0050660(flavin adenine dinucleotide binding);GO:0051699(proline oxidase activity);GO:0055114(oxidation-reduction process)	00260(Glycine, serine and threonine metabolism);00310(Lysine degradation);04146(Peroxisome)	K00306	EC:1.5.3.1;EC:1.5.3.7		hypothetical protein SI65_04402 [Aspergillus cristatus]	mRNA	0.293045	0.462828	0.405541	4.0466	5.13638	5.81989	0.0774127	-3.69129	8.66656e-14	4.74708e-13	down	yes
SI65_01761	SI65_01761		gnl_WGS:JXNT_SI65_01761_T0	GO:0000028(ribosomal small subunit assembly);GO:0000166(nucleotide binding);GO:0005829(cytosol);GO:0006364(rRNA processing);GO:0032545(CURI complex);GO:0034456(UTP-C complex)	03008(Ribosome biogenesis in eukaryotes)	K14545	NA		hypothetical protein SI65_01761 [Aspergillus cristatus]	mRNA	0.412778	0.17756	0.18003	4.41273	4.56182	7.59334	0.0464977	-4.4267	8.73667e-14	4.78292e-13	down	yes
SI65_00297	SI65_00297		gnl_WGS:JXNT_SI65_00297_T0	GO:0005575(cellular_component);GO:0008150(biological_process);GO:0008270(zinc ion binding)	NA	NA	NA		hypothetical protein SI65_00297 [Aspergillus cristatus]	mRNA	3.52517	3.91184	5.16492	37.1104	24.3063	39.9021	0.124379	-3.00719	8.89097e-14	4.86217e-13	down	yes
SI65_01631	SI65_01631		gnl_WGS:JXNT_SI65_01631_T0	GO:0000055(ribosomal large subunit export from nucleus);GO:0000056(ribosomal small subunit export from nucleus);GO:0003729(mRNA binding);GO:0005635(nuclear envelope);GO:0005643(nuclear pore);GO:0005730(nucleolus);GO:0005829(cytosol);GO:0016973(poly(A)+ mRNA export from nucleus);GO:0030687(preribosome, large subunit precursor);GO:0042272(nuclear RNA export factor complex);GO:0072686(mitotic spindl…	03013(RNA transport);03015(mRNA surveillance pathway);03008(Ribosome biogenesis in eukaryotes)	K14284	NA		hypothetical protein SI65_01631 [Aspergillus cristatus]	mRNA	5.107	5.52774	5.78512	78.6438	72.0378	43.1015	0.0847331	-3.56093	9.27319e-14	5.06306e-13	down	yes
SI65_02716	SI65_02716		gnl_WGS:JXNT_SI65_02716_T0	GO:0005622(intracellular);GO:0008150(biological_process);GO:0043565(sequence-specific DNA binding);GO:0046982(protein heterodimerization activity)	00230(Purine metabolism);00240(Pyrimidine metabolism);03030(DNA replication);03410(Base excision repair);03420(Nucleotide excision repair)	K02326	EC:2.7.7.7		hypothetical protein SI65_02716 [Aspergillus cristatus]	mRNA	0.205843	0.080218	0	6.19715	6.13996	7.79074	0.0142122	-6.13673	9.86747e-14	5.3789e-13	down	yes
SI65_02566	SI65_02566		gnl_WGS:JXNT_SI65_02566_T0	GO:0003674(molecular_function);GO:0005575(cellular_component);GO:0008150(biological_process)	NA	NA	NA		hypothetical protein SI65_02566 [Aspergillus cristatus]	mRNA	1.90394	1.63791	2.44528	13.5886	17.1443	42.2861	0.0819941	-3.60834	9.98955e-14	5.44254e-13	down	yes
SI65_04679	SI65_04679		gnl_WGS:JXNT_SI65_04679_T0	GO:0005507(copper ion binding);GO:0005886(plasma membrane);GO:0006826(iron ion transport);GO:0006879(cellular iron ion homeostasis);GO:0016491(oxidoreductase activity);GO:0046872(metal ion binding);GO:0055114(oxidation-reduction process)	NA	NA	NA		hypothetical protein SI65_04679 [Aspergillus cristatus]	mRNA	3.36124	3.54109	5.39918	34.7857	29.5253	33.3233	0.125996	-2.98855	1.0794e-13	5.87458e-13	down	yes
SI65_00779	SI65_00779		gnl_WGS:JXNT_SI65_00779_T0	GO:0003674(molecular_function);GO:0005634(nucleus);GO:0005783(endoplasmic reticulum);GO:0008150(biological_process)	NA	NA	NA		hypothetical protein SI65_00779 [Aspergillus cristatus]	mRNA	9.99452	10.7453	12.3224	61.8363	87.5191	69.8339	0.150839	-2.72892	1.10423e-13	6.00327e-13	down	yes
SI65_06054	SI65_06054		gnl_WGS:JXNT_SI65_06054_T0	GO:0005575(cellular_component);GO:0008150(biological_process);GO:0020037(heme binding)	00380(Tryptophan metabolism)	K00463	EC:1.13.11.52		hypothetical protein SI65_06054 [Aspergillus cristatus]	mRNA	3.90289	4.37621	6.44774	41.3248	70.694	43.4818	0.094706	-3.4004	1.11662e-13	6.06741e-13	down	yes
SI65_00677	SI65_00677		gnl_WGS:JXNT_SI65_00677_T0	GO:0005575(cellular_component);GO:0008080(N-acetyltransferase activity);GO:0009103(lipopolysaccharide biosynthetic process)	NA	NA	NA		hypothetical protein SI65_00677 [Aspergillus cristatus]	mRNA	22.9385	15.5955	20.9407	107.514	120.966	220.965	0.132329	-2.9178	1.13256e-13	6.15077e-13	down	yes
SI65_00197	SI65_00197		gnl_WGS:JXNT_SI65_00197_T0	GO:0003674(molecular_function);GO:0005575(cellular_component);GO:0008150(biological_process)	NA	NA	NA		hypothetical protein SI65_00197 [Aspergillus cristatus]	mRNA	2.22708	1.85525	3.19744	13.0788	19.1288	20.8466	0.137214	-2.8655	1.1362e-13	6.16724e-13	down	yes
SI65_09526	SI65_09526		gnl_WGS:JXNT_SI65_09526_T0	GO:0003674(molecular_function);GO:0005575(cellular_component);GO:0008150(biological_process)	NA	NA	NA		hypothetical protein SI65_09526 [Aspergillus cristatus]	mRNA	21.7554	20.4258	23.4759	84.5195	102.637	112.762	0.218916	-2.19155	1.1518e-13	6.24529e-13	down	yes
SI65_08951	SI65_08951		gnl_WGS:JXNT_SI65_08951_T0	GO:0004378(GDP-Man:Man1GlcNAc2-PP-Dol alpha-1,3-mannosyltransferase activity);GO:0005783(endoplasmic reticulum);GO:0006490(oligosaccharide-lipid intermediate biosynthetic process);GO:0033164(glycolipid 6-alpha-mannosyltransferase activity)	00510(N-Glycan biosynthesis);00513(Various types of N-glycan biosynthesis)	K03843	EC:2.4.1.132;EC:2.4.1.257		hypothetical protein SI65_08951 [Aspergillus cristatus]	mRNA	1.40668	1.45651	1.04677	7.82019	11.1301	16.3619	0.110726	-3.17494	1.18093e-13	6.39986e-13	down	yes
SI65_04257	SI65_04257		gnl_WGS:JXNT_SI65_04257_T0	GO:0000127(transcription factor TFIIIC complex);GO:0000995(transcription factor activity, core RNA polymerase III binding);GO:0005829(cytosol);GO:0006384(transcription initiation from RNA polymerase III promoter);GO:0043035(chromatin insulator sequence binding)	NA	NA	NA		hypothetical protein SI65_04257 [Aspergillus cristatus]	mRNA	0.118762	0	0.224929	5.65839	9.49575	11.9812	0.0126658	-6.30292	1.24489e-13	6.73933e-13	down	yes
[truncated: 9,242 more rows]
