# Supplementary material for: Revealing the effects of Aspergillus cristatus, golden flower fungus, fermenting on the roots of the medicinal and edible plant Panax ginseng
Source: Front Microbiol. 2026 Apr 20;17:1803757. doi: 10.3389/fmicb.2026.1803757 (PMC13136136; doi:10.3389/fmicb.2026.1803757)
Supplement: Supplementary file 2 [file Data_Sheet_2.xlsx]

## Sheet: Sheet1
gene_id	gene_name	EntrezID	transcript_id	GO	KEGG	KO_ENTRY	EC	TF_Family	Description	trans_type	FPKM.EcRS1	FPKM.EcRS2	FPKM.EcRS3	FPKM.EcCK1	FPKM.EcCK2	FPKM.EcCK3	fc	log2(fc)	pval	qval	regulation	significant
SI65_07757	SI65_07757		gnl_WGS:JXNT_SI65_07757_T0	GO:0003674(molecular_function);GO:0005576(extracellular region);GO:0008150(biological_process)	NA	NA	NA		hypothetical protein SI65_07757 [Aspergillus cristatus]	mRNA	921.981	926.575	1110.84	34.932	51.6935	59.9126	20.1954	4.33595	2.36247e-143	1.20604e-139	up	yes
SI65_09252	SI65_09252		gnl_WGS:JXNT_SI65_09252_T0	GO:0005575(cellular_component);GO:0008150(biological_process);GO:0030246(carbohydrate binding)	NA	NA	NA		hypothetical protein SI65_09252 [Aspergillus cristatus]	mRNA	978.93	468.098	638.484	1.54504	1.09369	2.51701	404.503	8.66001	3.38719e-136	8.6458e-133	up	yes
SI65_03062	SI65_03062		gnl_WGS:JXNT_SI65_03062_T0	NA	NA	NA	NA		hypothetical protein SI65_03062 [Aspergillus cristatus]	mRNA	402.863	356.57	418.356	16.8905	14.3724	18.4658	23.6843	4.56586	5.04511e-134	1.03021e-130	up	yes
SI65_07774	SI65_07774		gnl_WGS:JXNT_SI65_07774_T0	GO:0005575(cellular_component);GO:0008810(cellulase activity);GO:0009251(glucan catabolic process)	NA	NA	NA		hypothetical protein SI65_07774 [Aspergillus cristatus]	mRNA	46.534	65.0694	55.4476	0.836563	1.26793	1.07783	52.4934	5.71406	5.01373e-115	7.31289e-112	up	yes
SI65_07670	SI65_07670		gnl_WGS:JXNT_SI65_07670_T0	NA	NA	NA	NA		hypothetical protein SI65_07670 [Aspergillus cristatus]	mRNA	109.596	92.4577	98.5355	2.5696	2.27027	2.35445	41.7815	5.38479	7.93854e-114	1.01316e-110	up	yes
SI65_03984	SI65_03984		gnl_WGS:JXNT_SI65_03984_T0	GO:0003674(molecular_function);GO:0008150(biological_process);GO:0019028(viral capsid)	NA	NA	NA		hypothetical protein SI65_03984 [Aspergillus cristatus]	mRNA	4738.42	5837.76	6992.8	287.381	292.162	444.804	17.1514	4.10025	1.1815e-113	1.34035e-110	up	yes
SI65_07291	SI65_07291		gnl_WGS:JXNT_SI65_07291_T0	GO:0005576(extracellular region);GO:0005628(prospore membrane);GO:0005783(endoplasmic reticulum);GO:0009986(cell surface);GO:0030445(yeast-form cell wall);GO:0030446(hyphal cell wall);GO:0042124(1,3-beta-glucanosyltransferase activity);GO:0046658(anchored component of plasma membrane)	NA	NA	NA		1,3-beta-glucanosyltransferase gel1 [Aspergillus cristatus]	mRNA	2286.36	2740.81	2964.46	228.174	279.1	329.444	9.55117	3.25568	5.88489e-103	4.6219e-100	up	yes
SI65_03558	SI65_03558		gnl_WGS:JXNT_SI65_03558_T0	GO:0000324(fungal-type vacuole);GO:0003674(molecular_function);GO:0005576(extracellular region)	NA	NA	NA		hypothetical protein SI65_03558 [Aspergillus cristatus]	mRNA	106.349	110.814	113.97	8.72399	9.62928	14.9791	9.93426	3.31241	5.28319e-101	3.85295e-98	up	yes
SI65_00163	SI65_00163		gnl_WGS:JXNT_SI65_00163_T0	GO:0003674(molecular_function);GO:0005575(cellular_component);GO:0008150(biological_process)	NA	NA	NA		hypothetical protein SI65_00163 [Aspergillus cristatus]	mRNA	691.516	653.496	865.578	44.3293	61.3961	80.9172	11.844	3.56608	6.6792e-100	4.01145e-97	up	yes
SI65_09256	SI65_09256		gnl_WGS:JXNT_SI65_09256_T0	GO:0003674(molecular_function);GO:0005575(cellular_component);GO:0008150(biological_process)	NA	NA	NA		hypothetical protein SI65_09256 [Aspergillus cristatus]	mRNA	53.1809	62.9406	65.9985	4.68313	5.03566	5.9716	11.6071	3.53694	1.29575e-98	6.96298e-96	up	yes
SI65_09914	SI65_09914		gnl_WGS:JXNT_SI65_09914_T0	NA	NA	NA	NA			mRNA	1464.01	1593.94	1199	24.8311	31.1858	20.8157	55.4053	5.79195	3.851e-94	1.96594e-91	up	yes
SI65_00180	SI65_00180		gnl_WGS:JXNT_SI65_00180_T0	GO:0004339(glucan 1,4-alpha-glucosidase activity);GO:0005576(extracellular region);GO:0005976(polysaccharide metabolic process)	00500(Starch and sucrose metabolism)	K01178	EC:3.2.1.3		Glucoamylase [Aspergillus cristatus]	mRNA	69.6082	77.25	80.7711	0.591945	1.06791	2.08272	60.8216	5.92651	6.26214e-90	2.77984e-87	up	yes
SI65_08277	SI65_08277		gnl_WGS:JXNT_SI65_08277_T0	GO:0004553(hydrolase activity, hydrolyzing O-glycosyl compounds);GO:0005975(carbohydrate metabolic process);GO:0009277(fungal-type cell wall);GO:0019863(IgE binding)	NA	NA	NA		hypothetical protein SI65_08277 [Aspergillus cristatus]	mRNA	745.094	718.145	731.265	49.9011	58.112	50.1077	13.8787	3.7948	1.0989e-83	3.61927e-81	up	yes
SI65_09249	SI65_09249		gnl_WGS:JXNT_SI65_09249_T0	GO:0005575(cellular_component);GO:0008150(biological_process);GO:0030246(carbohydrate binding)	NA	NA	NA		Cyanovirin-N [Aspergillus cristatus]	mRNA	4569.05	2648.22	3405.52	12.1988	14.215	44.9786	148.794	7.21718	1.29685e-82	3.678e-80	up	yes
SI65_05163	SI65_05163		gnl_WGS:JXNT_SI65_05163_T0	GO:0003674(molecular_function);GO:0005575(cellular_component);GO:0008150(biological_process)	NA	NA	NA		hypothetical protein SI65_05163 [Aspergillus cristatus]	mRNA	202.267	235.76	235.48	13.9748	13.7344	12.5843	16.7151	4.06308	2.38284e-81	6.57534e-79	up	yes
SI65_05642	SI65_05642		gnl_WGS:JXNT_SI65_05642_T0	GO:0000276(mitochondrial proton-transporting ATP synthase complex, coupling factor F(o));GO:0015986(ATP synthesis coupled proton transport);GO:0030448(hyphal growth);GO:0033615(mitochondrial proton-transporting ATP synthase complex assembly);GO:0046933(proton-transporting ATP synthase activity, rotational mechanism)	00190(Oxidative phosphorylation)	K02142	NA		hypothetical protein SI65_05642 [Aspergillus cristatus]	mRNA	2041.05	1649.37	1376.28	82.1365	107.968	135.281	15.5714	3.96082	2.27403e-80	5.80446e-78	up	yes
SI65_04202	SI65_04202		gnl_WGS:JXNT_SI65_04202_T0	GO:0003674(molecular_function);GO:0005575(cellular_component);GO:0008150(biological_process)	NA	NA	NA		hypothetical protein SI65_04202 [Aspergillus cristatus]	mRNA	149.49	142.882	145.781	24.4214	26.8594	31.8528	5.27046	2.39793	2.83285e-75	6.88652e-73	up	yes
SI65_05173	SI65_05173		gnl_WGS:JXNT_SI65_05173_T0	GO:0003674(molecular_function);GO:0005575(cellular_component);GO:0008150(biological_process)	NA	NA	NA		hypothetical protein SI65_05173 [Aspergillus cristatus]	mRNA	41.4388	58.0146	65.0891	3.8606	4.27044	4.64063	12.8834	3.68744	4.1538e-74	9.21963e-72	up	yes
SI65_08963	SI65_08963		gnl_WGS:JXNT_SI65_08963_T0	GO:0005622(intracellular);GO:0005777(peroxisome);GO:0005829(cytosol);GO:0005886(plasma membrane);GO:0008379(thioredoxin peroxidase activity);GO:0010038(response to metal ion);GO:0030445(yeast-form cell wall);GO:0030446(hyphal cell wall);GO:0034599(cellular response to oxidative stress);GO:0045454(cell redox homeostasis)	04122(Sulfur relay system)	K14171	EC:1.11.1.15		putative peroxiredoxin pmp20 [Aspergillus cristatus]	mRNA	852.133	595.188	609.621	32.1887	45.9493	63.6196	14.5103	3.859	5.89027e-71	1.25291e-68	up	yes
SI65_09251	SI65_09251		gnl_WGS:JXNT_SI65_09251_T0	GO:0005575(cellular_component);GO:0008150(biological_process);GO:0030246(carbohydrate binding)	NA	NA	NA		Cyanovirin-N [Aspergillus cristatus]	mRNA	5208.16	2905.08	3798.35	146.228	134.724	263.164	21.8917	4.45231	5.11314e-68	9.49186e-66	up	yes
SI65_04068	SI65_04068		gnl_WGS:JXNT_SI65_04068_T0	GO:0000166(nucleotide binding);GO:0005575(cellular_component);GO:0008150(biological_process)	NA	NA	NA		hypothetical protein SI65_04068 [Aspergillus cristatus]	mRNA	34.3044	37.8448	45.5203	1.97233	1.35787	1.44742	24.6293	4.6223	3.26766e-67	5.95765e-65	up	yes
SI65_06766	SI65_06766		gnl_WGS:JXNT_SI65_06766_T0	NA	NA	NA	NA		hypothetical protein SI65_06766 [Aspergillus cristatus]	mRNA	7711.23	4021.87	4844.64	107.051	194.838	154.48	36.3253	5.1829	6.7096e-67	1.20184e-64	up	yes
SI65_09820	SI65_09820		gnl_WGS:JXNT_SI65_09820_T0	GO:0005576(extracellular region);GO:0008810(cellulase activity);GO:0009251(glucan catabolic process);GO:0030248(cellulose binding)	NA	NA	NA		hypothetical protein SI65_09820 [Aspergillus cristatus]	mRNA	14.4321	16.2349	20.1238	0.177986	0.035187	0.216641	118.169	6.88471	1.11537e-65	1.93015e-63	up	yes
SI65_09649	SI65_09649		gnl_WGS:JXNT_SI65_09649_T0	GO:0005575(cellular_component);GO:0005975(carbohydrate metabolic process);GO:0031505(fungal-type cell wall organization);GO:0042124(1,3-beta-glucanosyltransferase activity)	NA	NA	NA		hypothetical protein SI65_09649 [Aspergillus cristatus]	mRNA	377.5	457.654	685.214	31.0018	34.6449	34.1427	15.2358	3.92939	2.40467e-65	3.95995e-63	up	yes
SI65_05808	SI65_05808		gnl_WGS:JXNT_SI65_05808_T0	GO:0005635(nuclear envelope);GO:0005829(cytosol);GO:0006606(protein import into nucleus);GO:0008536(Ran GTPase binding)	NA	NA	NA		Nuclear transport factor 2 [Aspergillus cristatus]	mRNA	1353.05	957.094	1000.83	71.9334	71.2059	129.357	12.1505	3.60295	2.44172e-64	3.83538e-62	up	yes
SI65_05321	SI65_05321		gnl_WGS:JXNT_SI65_05321_T0	GO:0003674(molecular_function);GO:0008150(biological_process);GO:0019028(viral capsid)	NA	NA	NA		hypothetical protein SI65_05321 [Aspergillus cristatus]	mRNA	18.2177	23.7605	19.263	1.41555	1.49751	1.64954	13.4224	3.74658	5.33743e-64	8.1336e-62	up	yes
SI65_00772	SI65_00772		gnl_WGS:JXNT_SI65_00772_T0	NA	NA	NA	NA		hypothetical protein SI65_00772 [Aspergillus cristatus]	mRNA	4409.94	4004.53	5437.02	166.71	349.364	356.206	15.8797	3.98911	1.78207e-63	2.59927e-61	up	yes
SI65_00176	SI65_00176		gnl_WGS:JXNT_SI65_00176_T0	GO:0004339(glucan 1,4-alpha-glucosidase activity);GO:0005628(prospore membrane);GO:0005783(endoplasmic reticulum);GO:0005794(Golgi apparatus);GO:0005976(polysaccharide metabolic process);GO:2001070(starch binding)	00500(Starch and sucrose metabolism)	K01178	EC:3.2.1.3		Glucoamylase [Aspergillus cristatus]	mRNA	107.001	134.605	176.197	4.29702	7.95788	10.425	18.4218	4.20334	4.20275e-63	6.04368e-61	up	yes
SI65_02727	SI65_02727		gnl_WGS:JXNT_SI65_02727_T0	GO:0005739(mitochondrion);GO:0008137(NADH dehydrogenase (ubiquinone) activity);GO:0008150(biological_process)	NA	NA	NA		hypothetical protein SI65_02727 [Aspergillus cristatus]	mRNA	693.257	546.342	434.505	32.8549	30.3143	50.7472	14.6959	3.87734	4.27421e-63	6.06107e-61	up	yes
SI65_04799	SI65_04799		gnl_WGS:JXNT_SI65_04799_T0	GO:0005783(endoplasmic reticulum);GO:0015366(malate:proton symporter activity);GO:0016021(integral component of membrane);GO:0097434(succinate:proton symporter activity);GO:0098714(malate import across plasma membrane);GO:0098715(malonic acid import across plasma membrane);GO:0098720(succinate import across plasma membrane);GO:1902600(proton transmembrane transport)	NA	NA	NA		hypothetical protein SI65_04799 [Aspergillus cristatus]	mRNA	30.6371	47.1727	64.2261	0.980361	1.37871	0.872981	43.946	5.45766	5.49301e-63	7.68269e-61	up	yes
SI65_10012	SI65_10012		gnl_WGS:JXNT_SI65_10012_T0	GO:0000977(RNA polymerase II regulatory region sequence-specific DNA binding);GO:0003700(DNA binding transcription factor activity);GO:0005634(nucleus);GO:0006357(regulation of transcription by RNA polymerase II)	NA	NA	NA		hypothetical protein SI65_10012 [Aspergillus cristatus]	mRNA	41.7521	46.6607	33.0084	1.43867	2.22546	3.41798	17.1448	4.0997	1.06744e-62	1.47278e-60	up	yes
SI65_10166	SI65_10166		gnl_WGS:JXNT_SI65_10166_T0	GO:0002183(cytoplasmic translational initiation);GO:0003743(translation initiation factor activity);GO:0004386(helicase activity);GO:0005524(ATP binding);GO:0005829(cytosol);GO:0008026(ATP-dependent helicase activity)	03013(RNA transport)	K03257	NA		ATP-dependent RNA helicase eIF4A [Aspergillus cristatus]	mRNA	1096.27	1087.96	1290.36	143.388	140.147	251.46	6.49462	2.69925	2.04373e-61	2.74559e-59	up	yes
SI65_00971	SI65_00971		gnl_WGS:JXNT_SI65_00971_T0	GO:0005575(cellular_component);GO:0005975(carbohydrate metabolic process);GO:0008152(metabolic process);GO:0016758(transferase activity, transferring hexosyl groups);GO:0030259(lipid glycosylation)	00970(Aminoacyl-tRNA biosynthesis)	K01870	EC:6.1.1.5		hypothetical protein SI65_00971 [Aspergillus cristatus]	mRNA	7.98871	6.62321	8.47579	0.451384	0.269718	0.371126	21.1382	4.40178	4.51833e-61	5.99119e-59	up	yes
SI65_03682	SI65_03682		gnl_WGS:JXNT_SI65_03682_T0	GO:0003674(molecular_function);GO:0005575(cellular_component);GO:0008150(biological_process)	NA	NA	NA		hypothetical protein SI65_03682 [Aspergillus cristatus]	mRNA	41.6144	42.3398	41.2959	2.50511	2.10025	1.76293	19.6678	4.29776	4.48969e-60	5.8025e-58	up	yes
SI65_10010	SI65_10010		gnl_WGS:JXNT_SI65_10010_T0	GO:0005575(cellular_component)	NA	NA	NA		hypothetical protein SI65_10010 [Aspergillus cristatus]	mRNA	6839.44	6922.96	8010.66	101.049	308.478	240.429	33.4993	5.06606	4.8467e-58	5.96202e-56	up	yes
SI65_07558	SI65_07558		gnl_WGS:JXNT_SI65_07558_T0	GO:0003674(molecular_function);GO:0005575(cellular_component);GO:0008150(biological_process)	NA	NA	NA		hypothetical protein SI65_07558 [Aspergillus cristatus]	mRNA	2056.93	2465.76	3076.04	124.567	189.616	126.139	17.2572	4.10913	9.18572e-58	1.09054e-55	up	yes
SI65_06268	SI65_06268		gnl_WGS:JXNT_SI65_06268_T0	GO:0000786(nucleosome);GO:0000794(condensed nuclear chromosome);GO:0003677(DNA binding);GO:0006334(nucleosome assembly)	NA	NA	NA		hypothetical protein SI65_06268 [Aspergillus cristatus]	mRNA	776.572	701.146	809.062	150.848	183.082	192.711	4.3422	2.11842	2.04077e-57	2.36775e-55	up	yes
SI65_02895	SI65_02895		gnl_WGS:JXNT_SI65_02895_T0	GO:0005794(Golgi apparatus);GO:0008643(carbohydrate transport);GO:0015165(pyrimidine nucleotide-sugar transmembrane transporter activity);GO:0030246(carbohydrate binding);GO:0030448(hyphal growth);GO:0031505(fungal-type cell wall organization);GO:0035690(cellular response to drug);GO:0043936(asexual sporulation resulting in formation of a cellular spore);GO:0051278(fungal-type cell wall polysacch…	NA	NA	NA		hypothetical protein SI65_02895 [Aspergillus cristatus]	mRNA	702.192	630.145	889.037	116.643	135.018	190.504	5.02386	2.3288	2.39904e-57	2.75216e-55	up	yes
SI65_08853	SI65_08853		gnl_WGS:JXNT_SI65_08853_T0	GO:0000324(fungal-type vacuole);GO:0005886(plasma membrane);GO:0015295(solute:proton symporter activity);GO:0015753(D-xylose transmembrane transport);GO:0015793(glycerol transport);GO:0016021(integral component of membrane);GO:0055085(transmembrane transport)	NA	NA	NA		hypothetical protein SI65_08853 [Aspergillus cristatus]	mRNA	29.2047	31.5803	43.5381	4.15152	5.20066	5.90654	6.83695	2.77335	4.81871e-57	5.46656e-55	up	yes
SI65_08720	SI65_08720		gnl_WGS:JXNT_SI65_08720_T0	GO:0000398(mRNA splicing, via spliceosome);GO:0000462(maturation of SSU-rRNA from tricistronic rRNA transcript (SSU-rRNA, 5.8S rRNA, LSU-rRNA));GO:0030621(U4 snRNA binding);GO:0031428(box C/D snoRNP complex);GO:0032040(small-subunit processome);GO:0034511(U3 snoRNA binding);GO:0046540(U4/U6 x U5 tri-snRNP complex)	03040(Spliceosome);03008(Ribosome biogenesis in eukaryotes)	K12845	NA		13 kDa ribonucleoprotein-associated protein [Aspergillus cristatus]	mRNA	1085.4	773.7	827.909	106.152	98.9836	122.08	8.21173	3.03769	9.31758e-57	1.04541e-54	up	yes
SI65_05867	SI65_05867		gnl_WGS:JXNT_SI65_05867_T0	GO:0000122(negative regulation of transcription by RNA polymerase II);GO:0003727(single-stranded RNA binding);GO:0005829(cytosol);GO:0016891(endoribonuclease activity, producing 5'-phosphomonoesters);GO:0030702(chromatin silencing at centromere);GO:0030958(RITS complex);GO:0031618(nuclear pericentric heterochromatin);GO:0031934(mating-type region heterochromatin);GO:0033167(ARC complex);GO:003316…	NA	NA	NA		hypothetical protein SI65_05867 [Aspergillus cristatus]	mRNA	147.617	163.068	205.142	17.438	15.7048	15.3186	10.6441	3.41198	9.63427e-57	1.06919e-54	up	yes
SI65_08017	SI65_08017		gnl_WGS:JXNT_SI65_08017_T0	GO:0003674(molecular_function);GO:0005575(cellular_component);GO:0008150(biological_process)	NA	NA	NA		hypothetical protein SI65_08017 [Aspergillus cristatus]	mRNA	872.428	619.996	614.812	73.9896	72.0538	87.1762	9.03541	3.17559	3.16259e-56	3.47205e-54	up	yes
SI65_03243	SI65_03243		gnl_WGS:JXNT_SI65_03243_T0	GO:0004129(cytochrome-c oxidase activity);GO:0005575(cellular_component);GO:0008150(biological_process)	00190(Oxidative phosphorylation)	K02272	NA		hypothetical protein SI65_03243 [Aspergillus cristatus]	mRNA	1363.79	916.527	892.701	79.4511	93.3365	136.21	10.2688	3.36019	6.53995e-56	7.1035e-54	up	yes
SI65_03567	SI65_03567		gnl_WGS:JXNT_SI65_03567_T0	GO:0004497(monooxygenase activity);GO:0004499(N,N-dimethylaniline monooxygenase activity);GO:0005506(iron ion binding);GO:0005634(nucleus);GO:0005829(cytosol);GO:0006696(ergosterol biosynthetic process);GO:0006879(cellular iron ion homeostasis);GO:0009405(pathogenesis);GO:0010106(cellular response to iron ion starvation);GO:0019290(siderophore biosynthetic process);GO:0031169(ferrichrome biosynth…	NA	NA	NA		hypothetical protein SI65_03567 [Aspergillus cristatus]	mRNA	35.0838	46.5361	48.547	6.10595	7.09832	8.49408	5.99893	2.58471	1.09916e-55	1.169e-53	up	yes
SI65_00452	SI65_00452		gnl_WGS:JXNT_SI65_00452_T0	GO:0003824(catalytic activity);GO:0005575(cellular_component);GO:0008150(biological_process)	NA	NA	NA		hypothetical protein SI65_00452 [Aspergillus cristatus]	mRNA	194.212	160.927	208.877	11.4026	21.6001	23.6241	9.96023	3.31618	1.33163e-55	1.38734e-53	up	yes
SI65_05503	SI65_05503		gnl_WGS:JXNT_SI65_05503_T0	GO:0003735(structural constituent of ribosome);GO:0005634(nucleus);GO:0005739(mitochondrion);GO:0006412(translation);GO:0022625(cytosolic large ribosomal subunit);GO:0030446(hyphal cell wall)	03010(Ribosome)	K02894	NA		ribosomal protein L14b/L23e [Aspergillus ruber CBS 135680]	mRNA	1788.82	987.72	1611.52	74.64	84.6108	150.76	14.1545	3.82319	1.44822e-55	1.49357e-53	up	yes
SI65_06064	SI65_06064		gnl_WGS:JXNT_SI65_06064_T0	NA	NA	NA	NA		hypothetical protein SI65_06064 [Aspergillus cristatus]	mRNA	29717	20853.8	26310.4	989.426	1252.36	702.39	26.113	4.7067	5.58343e-55	5.53464e-53	up	yes
SI65_05578	SI65_05578		gnl_WGS:JXNT_SI65_05578_T0	NA	NA	NA	NA		hypothetical protein SI65_05578 [Aspergillus cristatus]	mRNA	28.8968	35.8107	35.2659	3.04689	4.83315	4.76572	7.90568	2.98289	1.88332e-54	1.79708e-52	up	yes
SI65_03349	SI65_03349		gnl_WGS:JXNT_SI65_03349_T0	GO:0000274(mitochondrial proton-transporting ATP synthase, stator stalk);GO:0005886(plasma membrane);GO:0015986(ATP synthesis coupled proton transport);GO:0046933(proton-transporting ATP synthase activity, rotational mechanism)	00190(Oxidative phosphorylation)	K02138	NA		ATP synthase subunit d, mitochondrial [Aspergillus cristatus]	mRNA	1040.86	850.714	889.967	169.393	194.768	259.813	4.45778	2.15632	3.30026e-54	3.06324e-52	up	yes
SI65_04949	SI65_04949		gnl_WGS:JXNT_SI65_04949_T0	GO:0005739(mitochondrion);GO:0008150(biological_process);GO:0019239(deaminase activity)	NA	NA	NA		hypothetical protein SI65_04949 [Aspergillus cristatus]	mRNA	832.367	496.623	663.855	25.815	30.5295	63.0877	16.686	4.06057	5.15496e-54	4.69929e-52	up	yes
SI65_09197	SI65_09197		gnl_WGS:JXNT_SI65_09197_T0	GO:0003674(molecular_function)	NA	NA	NA		hypothetical protein SI65_09197 [Aspergillus cristatus]	mRNA	7.96988	8.89288	8.07418	0.704274	0.769628	1.32208	8.91884	3.15686	1.86203e-53	1.66766e-51	up	yes
SI65_05638	SI65_05638		gnl_WGS:JXNT_SI65_05638_T0	GO:0005575(cellular_component);GO:0008152(metabolic process);GO:0016787(hydrolase activity)	NA	NA	NA		hypothetical protein SI65_05638 [Aspergillus cristatus]	mRNA	15.347	10.8582	14.7216	1.67469	2.0941	2.36463	6.67277	2.73829	3.24542e-53	2.85653e-51	up	yes
SI65_06170	SI65_06170		gnl_WGS:JXNT_SI65_06170_T0	GO:0003674(molecular_function);GO:0005575(cellular_component);GO:0008150(biological_process)	00620(Pyruvate metabolism)	K00102	EC:1.1.2.4		hypothetical protein SI65_06170 [Aspergillus cristatus]	mRNA	60.0002	66.643	63.3615	11.1759	14.2083	18.6195	4.31792	2.11034	8.87859e-53	7.68224e-51	up	yes
SI65_06361	SI65_06361		gnl_WGS:JXNT_SI65_06361_T0	GO:0005575(cellular_component);GO:0008150(biological_process);GO:0016772(transferase activity, transferring phosphorus-containing groups)	00970(Aminoacyl-tRNA biosynthesis)	K04567	EC:6.1.1.6		hypothetical protein SI65_06361 [Aspergillus cristatus]	mRNA	22.2336	17.5072	20.5988	3.46143	3.30463	4.5144	5.34904	2.41928	3.19345e-52	2.7171e-50	up	yes
SI65_01693	SI65_01693		gnl_WGS:JXNT_SI65_01693_T0	GO:0002181(cytoplasmic translation);GO:0003735(structural constituent of ribosome);GO:0005730(nucleolus);GO:0022625(cytosolic large ribosomal subunit)	03010(Ribosome)	K02905	NA		60S ribosomal protein L29 [Aspergillus cristatus]	mRNA	2972.66	1719.27	1558.96	93.1073	123.896	163.287	16.4372	4.03889	4.02305e-52	3.39466e-50	up	yes
SI65_01372	SI65_01372		gnl_WGS:JXNT_SI65_01372_T0	GO:0003674(molecular_function);GO:0005575(cellular_component);GO:0008150(biological_process)	NA	NA	NA		hypothetical protein SI65_01372 [Aspergillus cristatus]	mRNA	131.256	99.4007	132.94	5.62481	7.08994	4.02255	21.7237	4.4412	3.94973e-51	3.22614e-49	up	yes
SI65_01694	SI65_01694		gnl_WGS:JXNT_SI65_01694_T0	GO:0005756(mitochondrial proton-transporting ATP synthase, central stalk);GO:0015986(ATP synthesis coupled proton transport);GO:0046933(proton-transporting ATP synthase activity, rotational mechanism);GO:0046961(proton-transporting ATPase activity, rotational mechanism)	00190(Oxidative phosphorylation)	K02134	NA		ATP synthase subunit delta, mitochondrial [Aspergillus cristatus]	mRNA	852.745	635.04	717.354	108.347	125.456	183.846	5.2799	2.40051	4.38139e-51	3.55031e-49	up	yes
SI65_05436	SI65_05436		gnl_WGS:JXNT_SI65_05436_T0	GO:0000413(protein peptidyl-prolyl isomerization);GO:0003755(peptidyl-prolyl cis-trans isomerase activity);GO:0005576(extracellular region);GO:0005739(mitochondrion);GO:0005829(cytosol);GO:0006457(protein folding);GO:0009514(glyoxysome);GO:0016020(membrane);GO:0035690(cellular response to drug)	NA	NA	NA		Peptidyl-prolyl cis-trans isomerase, mitochondrial [Aspergillus cristatus]	mRNA	5378.09	4547.91	5211.52	455.236	545.937	1021.1	7.48541	2.90408	1.43323e-50	1.15223e-48	up	yes
SI65_09370	SI65_09370		gnl_WGS:JXNT_SI65_09370_T0	GO:0003674(molecular_function);GO:0005575(cellular_component);GO:0008150(biological_process)	NA	NA	NA		hypothetical protein SI65_09370 [Aspergillus cristatus]	mRNA	23.8557	18.8353	19.7258	2.2352	2.2345	2.33186	9.17683	3.198	2.46114e-50	1.94792e-48	up	yes
SI65_01715	SI65_01715		gnl_WGS:JXNT_SI65_01715_T0	NA	NA	NA	NA		hypothetical protein SI65_01715 [Aspergillus cristatus]	mRNA	2999.12	3547.97	4297.32	141.824	321.397	253.813	15.124	3.91877	2.79009e-50	2.19129e-48	up	yes
SI65_07510	SI65_07510		gnl_WGS:JXNT_SI65_07510_T0	GO:0004739(pyruvate dehydrogenase (acetyl-transferring) activity);GO:0005967(mitochondrial pyruvate dehydrogenase complex);GO:0006086(acetyl-CoA biosynthetic process from pyruvate);GO:0042645(mitochondrial nucleoid)	00010(Glycolysis / Gluconeogenesis);00020(Citrate cycle (TCA cycle));00620(Pyruvate metabolism)	K00162	EC:1.2.4.1		Pyruvate dehydrogenase E1 component subunit beta, mitochondrial [Aspergillus cristatus]	mRNA	374.783	401.05	378.705	84.2184	87.6978	98.0647	4.27637	2.09639	5.46312e-50	4.22564e-48	up	yes
SI65_09921	SI65_09921		gnl_WGS:JXNT_SI65_09921_T0	GO:0003674(molecular_function);GO:0005575(cellular_component);GO:0008150(biological_process)	NA	NA	NA		hypothetical protein SI65_09921 [Aspergillus cristatus]	mRNA	29.8963	19.3387	12.8059	0.346493	0.398302	0.693676	43.1297	5.43061	1.27157e-49	9.61681e-48	up	yes
SI65_09823	SI65_09823		gnl_WGS:JXNT_SI65_09823_T0	GO:0005575(cellular_component);GO:0008810(cellulase activity);GO:0009251(glucan catabolic process);GO:0010411(xyloglucan metabolic process);GO:0033946(xyloglucan-specific endo-beta-1,4-glucanase activity)	NA	NA	NA		Endoglucanase A [Aspergillus cristatus]	mRNA	278.503	230.481	344.586	0.958056	2.88467	6.90346	79.4301	6.31161	1.80903e-49	1.34819e-47	up	yes
SI65_06608	SI65_06608		gnl_WGS:JXNT_SI65_06608_T0	GO:0005622(intracellular);GO:0005826(actomyosin contractile ring);GO:0030042(actin filament depolymerization);GO:0030479(actin cortical patch);GO:0031097(medial cortex);GO:0045010(actin nucleation);GO:0051015(actin filament binding);GO:0051286(cell tip);GO:0071846(actin filament debranching);GO:1903475(mitotic actomyosin contractile ring assembly);GO:1904530(negative regulation of actin filament …	NA	NA	NA		hypothetical protein SI65_06608 [Aspergillus cristatus]	mRNA	1311.17	1130.25	1367.78	181.323	227.237	360.806	4.95109	2.30774	7.02144e-49	5.01321e-47	up	yes
SI65_00449	SI65_00449		gnl_WGS:JXNT_SI65_00449_T0	GO:0005576(extracellular region);GO:0005886(plasma membrane);GO:0005975(carbohydrate metabolic process);GO:0009651(response to salt stress);GO:0030448(hyphal growth);GO:0031505(fungal-type cell wall organization);GO:0042124(1,3-beta-glucanosyltransferase activity)	NA	NA	NA		1,3-beta-glucanosyltransferase gel4 [Aspergillus cristatus]	mRNA	786.368	898.693	1039.36	84.188	143.287	173.106	6.80119	2.76579	9.17269e-49	6.45884e-47	up	yes
SI65_09389	SI65_09389		gnl_WGS:JXNT_SI65_09389_T0	GO:0003674(molecular_function);GO:0005575(cellular_component);GO:0008150(biological_process)	NA	NA	NA		hypothetical protein SI65_09389 [Aspergillus cristatus]	mRNA	445.564	452.198	561.119	15.0594	33.9614	46.749	15.2332	3.92915	1.34798e-48	9.29923e-47	up	yes
SI65_01013	SI65_01013		gnl_WGS:JXNT_SI65_01013_T0	GO:0003674(molecular_function);GO:0005575(cellular_component);GO:0008150(biological_process)	NA	NA	NA		hypothetical protein SI65_01013 [Aspergillus cristatus]	mRNA	705.531	481.162	626.202	89.3355	88.6783	137.527	5.74535	2.5224	1.78195e-48	1.22105e-46	up	yes
SI65_09266	SI65_09266		gnl_WGS:JXNT_SI65_09266_T0	GO:0000281(mitotic cytokinesis);GO:0003924(GTPase activity);GO:0005525(GTP binding);GO:0005628(prospore membrane);GO:0005634(nucleus);GO:0005741(mitochondrial outer membrane);GO:0005768(endosome);GO:0005802(trans-Golgi network);GO:0005829(cytosol);GO:0006887(exocytosis);GO:0007264(small GTPase mediated signal transduction);GO:0015031(protein transport);GO:0034498(early endosome to Golgi transport…	04144(Endocytosis)	K07904	NA		putative ras GTPase Rab11 [Aspergillus ruber CBS 135680]	mRNA	1025.4	1044.21	1010.4	227.508	207.251	256.688	4.45445	2.15525	2.55662e-48	1.72868e-46	up	yes
SI65_08484	SI65_08484		gnl_WGS:JXNT_SI65_08484_T0	GO:0003674(molecular_function);GO:0005575(cellular_component);GO:0008150(biological_process)	NA	NA	NA		hypothetical protein SI65_08484 [Aspergillus cristatus]	mRNA	903.742	640.391	698.27	88.3852	107.955	160.843	6.27802	2.65031	8.38435e-48	5.4525e-46	up	yes
SI65_04554	SI65_04554		gnl_WGS:JXNT_SI65_04554_T0	GO:0005634(nucleus);GO:0005829(cytosol);GO:0016151(nickel cation binding);GO:0019627(urea metabolic process)	NA	NA	NA		hypothetical protein SI65_04554 [Aspergillus cristatus]	mRNA	217.829	230.337	239.331	40.1924	47.642	75.4131	4.21138	2.07429	1.32074e-47	8.428e-46	up	yes
SI65_00975	SI65_00975		gnl_WGS:JXNT_SI65_00975_T0	GO:0004609(phosphatidylserine decarboxylase activity);GO:0005575(cellular_component);GO:0008654(phospholipid biosynthetic process)	00564(Glycerophospholipid metabolism)	K01613	EC:4.1.1.65		hypothetical protein SI65_00975 [Aspergillus cristatus]	mRNA	23.1969	23.4768	24.2856	2.69633	3.49382	5.71486	5.96045	2.57542	1.39325e-47	8.83547e-46	up	yes
SI65_03609	SI65_03609		gnl_WGS:JXNT_SI65_03609_T0	GO:0005634(nucleus);GO:0005829(cytosol);GO:0019005(SCF ubiquitin ligase complex);GO:0031386(protein tag);GO:0045116(protein neddylation)	NA	NA	NA		hypothetical protein ASPGLDRAFT_169510 [Aspergillus glaucus CBS 516.65]	mRNA	1040.35	622.636	747.711	47.9428	55.3526	104.462	11.6034	3.53648	1.51428e-47	9.54373e-46	up	yes
SI65_01041	SI65_01041		gnl_WGS:JXNT_SI65_01041_T0	GO:0003674(molecular_function);GO:0005739(mitochondrion);GO:0009107(lipoate biosynthetic process);GO:0032981(mitochondrial respiratory chain complex I assembly);GO:0042759(long-chain fatty acid biosynthetic process)	00190(Oxidative phosphorylation)	K03955	NA		Acyl carrier protein, mitochondrial [Aspergillus cristatus]	mRNA	933.824	888.298	971.476	264.736	277.835	396.467	2.97495	1.57287	1.61897e-47	1.01409e-45	up	yes
SI65_02774	SI65_02774		gnl_WGS:JXNT_SI65_02774_T0	NA	NA	NA	NA		hypothetical protein SI65_02774 [Aspergillus cristatus]	mRNA	16.6022	20.927	29.9041	1.75383	1.59751	1.45479	14.0307	3.81051	2.13141e-47	1.32693e-45	up	yes
SI65_01152	SI65_01152		gnl_WGS:JXNT_SI65_01152_T0	GO:0005458(GDP-mannose transmembrane transporter activity);GO:0005794(Golgi apparatus);GO:0006486(protein glycosylation);GO:0007163(establishment or maintenance of cell polarity);GO:0016021(integral component of membrane);GO:0030448(hyphal growth);GO:0051278(fungal-type cell wall polysaccharide biosynthetic process);GO:0055085(transmembrane transport);GO:1990570(GDP-mannose transmembrane transpor…	NA	NA	NA		GDP-mannose transporter [Aspergillus cristatus]	mRNA	249.541	288.164	314.575	61.4408	71.5075	101.018	3.64275	1.86503	2.81922e-47	1.73399e-45	up	yes
SI65_02014	SI65_02014		gnl_WGS:JXNT_SI65_02014_T0	GO:0002181(cytoplasmic translation);GO:0003723(RNA binding);GO:0003735(structural constituent of ribosome);GO:0022625(cytosolic large ribosomal subunit)	03010(Ribosome)	K02920	NA		60S ribosomal protein L36 [Aspergillus cristatus]	mRNA	2036.71	1564.43	1843.18	188.766	258.295	407.951	6.36752	2.67073	2.95617e-47	1.80734e-45	up	yes
SI65_09767	SI65_09767		gnl_WGS:JXNT_SI65_09767_T0	GO:0004129(cytochrome-c oxidase activity);GO:0005751(mitochondrial respiratory chain complex IV);GO:0005886(plasma membrane);GO:0006123(mitochondrial electron transport, cytochrome c to oxygen)	00190(Oxidative phosphorylation)	K02269	NA		hypothetical protein SI65_09767 [Aspergillus cristatus]	mRNA	757.298	540.219	493.573	57.3681	73.1009	98.3335	7.82811	2.96866	7.38966e-47	4.43814e-45	up	yes
SI65_07747	SI65_07747		gnl_WGS:JXNT_SI65_07747_T0	GO:0005215(transporter activity);GO:0006810(transport);GO:0016020(membrane)	NA	NA	NA		hypothetical protein SI65_07747 [Aspergillus cristatus]	mRNA	109.209	132.475	144.438	9.66292	7.96099	6.16861	16.2287	4.02048	1.07445e-46	6.41526e-45	up	yes
SI65_00145	SI65_00145		gnl_WGS:JXNT_SI65_00145_T0	GO:0003924(GTPase activity);GO:0005525(GTP binding);GO:0005576(extracellular region);GO:0005634(nucleus);GO:0005829(cytosol);GO:0006997(nucleus organization);GO:0007165(signal transduction);GO:0007264(small GTPase mediated signal transduction);GO:0010972(negative regulation of G2/M transition of mitotic cell cycle);GO:0016020(membrane);GO:0016973(poly(A)+ mRNA export from nucleus);GO:0051276(chro…	03013(RNA transport);03008(Ribosome biogenesis in eukaryotes)	K07936	NA		GTP-binding nuclear protein GSP1 [Aspergillus cristatus]	mRNA	1997.92	1892.26	2265.51	373.928	403.398	680.622	4.22216	2.07798	1.60543e-46	9.47485e-45	up	yes
SI65_00523	SI65_00523		gnl_WGS:JXNT_SI65_00523_T0	GO:0000470(maturation of LSU-rRNA);GO:0003674(molecular_function);GO:0022625(cytosolic large ribosomal subunit)	03010(Ribosome)	K02936	NA		hypothetical protein SI65_00523 [Aspergillus cristatus]	mRNA	800.974	674.722	875.423	79.1093	106.518	179.791	6.43403	2.68572	2.52741e-46	1.48304e-44	up	yes
SI65_03646	SI65_03646		gnl_WGS:JXNT_SI65_03646_T0	NA	NA	NA	NA		hypothetical protein SI65_03646 [Aspergillus cristatus]	mRNA	103.26	105.194	106.796	5.5531	3.56352	2.77498	26.5102	4.72848	3.50472e-46	2.02165e-44	up	yes
SI65_05205	SI65_05205		gnl_WGS:JXNT_SI65_05205_T0	GO:0005750(mitochondrial respiratory chain complex III);GO:0005886(plasma membrane);GO:0006122(mitochondrial electron transport, ubiquinol to cytochrome c);GO:0008121(ubiquinol-cytochrome-c reductase activity);GO:0009060(aerobic respiration)	00190(Oxidative phosphorylation)	K00418	NA		hypothetical protein SI65_05205 [Aspergillus cristatus]	mRNA	968.072	607.744	640.432	82.1358	82.3995	98.579	8.42313	3.07436	3.77514e-46	2.1654e-44	up	yes
SI65_00456	SI65_00456		gnl_WGS:JXNT_SI65_00456_T0	NA	NA	NA	NA		hypothetical protein SI65_00456 [Aspergillus cristatus]	mRNA	186.46	196.039	195.331	24.4057	40.1142	45.5477	5.24978	2.39226	3.93813e-46	2.24628e-44	up	yes
SI65_04377	SI65_04377		gnl_WGS:JXNT_SI65_04377_T0	GO:0000909(sporocarp development involved in sexual reproduction);GO:0003674(molecular_function);GO:0005634(nucleus);GO:0043935(sexual sporulation resulting in formation of a cellular spore)	NA	NA	NA		hypothetical protein SI65_04377 [Aspergillus cristatus]	mRNA	76.7754	89.0833	96.5397	15.6301	13.2161	22.3951	5.12084	2.35638	4.05287e-46	2.29888e-44	up	yes
SI65_05937	SI65_05937		gnl_WGS:JXNT_SI65_05937_T0	GO:0001195(maintenance of transcriptional fidelity during DNA-templated transcription elongation from RNA polymerase III promoter);GO:0005634(nucleus);GO:0005829(cytosol);GO:0006338(chromatin remodeling);GO:0006366(transcription by RNA polymerase II);GO:0008301(DNA binding, bending);GO:0043565(sequence-specific DNA binding);GO:0070898(RNA polymerase III transcriptional preinitiation complex assem…	NA	NA	NA		Non-histone chromosomal protein 6 [Aspergillus cristatus]	mRNA	1524.13	1357.8	1502.78	212.494	288.202	433.5	4.69356	2.23068	6.42421e-46	3.62382e-44	up	yes
SI65_03241	SI65_03241		gnl_WGS:JXNT_SI65_03241_T0	GO:0004163(diphosphomevalonate decarboxylase activity);GO:0005524(ATP binding);GO:0005634(nucleus);GO:0005829(cytosol);GO:0016126(sterol biosynthetic process);GO:0019287(isopentenyl diphosphate biosynthetic process, mevalonate pathway)	00900(Terpenoid backbone biosynthesis)	K01597	EC:4.1.1.33		Diphosphomevalonate decarboxylase [Aspergillus cristatus]	mRNA	363.3	410.534	422.609	64.7559	96.3848	116.577	4.30813	2.10706	1.45082e-45	8.09444e-44	up	yes
SI65_10281	SI65_10281		gnl_WGS:JXNT_SI65_10281_T0	NA	NA	NA	NA		hypothetical protein SI65_10281 [Aspergillus cristatus]	mRNA	1016.39	524.722	793.699	58.5184	79.3715	74.5483	10.9905	3.45819	3.65366e-45	2.00558e-43	up	yes
SI65_03875	SI65_03875		gnl_WGS:JXNT_SI65_03875_T0	GO:0001320(age-dependent response to reactive oxygen species involved in chronological cell aging);GO:0004784(superoxide dismutase activity);GO:0005576(extracellular region);GO:0005622(intracellular);GO:0005634(nucleus);GO:0005758(mitochondrial intermembrane space);GO:0005829(cytosol);GO:0006801(superoxide metabolic process);GO:0006878(cellular copper ion homeostasis);GO:0006882(cellular zinc ion…	04146(Peroxisome)	K04565	EC:1.15.1.1		Superoxide dismutase [Cu-Zn] [Aspergillus cristatus]	mRNA	4793.61	3143.88	3229.02	429.357	452.011	682.243	7.14149	2.83622	4.12292e-45	2.22725e-43	up	yes
SI65_03112	SI65_03112		gnl_WGS:JXNT_SI65_03112_T0	GO:0003824(catalytic activity);GO:0005739(mitochondrion);GO:0008152(metabolic process);GO:0048037(cofactor binding)	00020(Citrate cycle (TCA cycle));00640(Propanoate metabolism)	K01899	EC:6.2.1.4;EC:6.2.1.5		putative succinyl-CoA ligase [ADP-forming] subunit alpha, mitochondrial [Aspergillus cristatus]	mRNA	397.777	424.345	482.508	124.926	133.329	183.774	2.95146	1.56143	4.97675e-45	2.66035e-43	up	yes
SI65_03084	SI65_03084		gnl_WGS:JXNT_SI65_03084_T0	GO:0004615(phosphomannomutase activity);GO:0005634(nucleus);GO:0005829(cytosol);GO:0007163(establishment or maintenance of cell polarity);GO:0008152(metabolic process);GO:0009298(GDP-mannose biosynthetic process);GO:0010494(cytoplasmic stress granule);GO:0019307(mannose biosynthetic process);GO:0045047(protein targeting to ER);GO:0097311(biofilm matrix)	00051(Fructose and mannose metabolism);00520(Amino sugar and nucleotide sugar metabolism)	K17497	EC:5.4.2.8		Phosphomannomutase [Aspergillus cristatus]	mRNA	196.822	187.441	191.577	54.9702	61.6703	81.9802	2.8992	1.53565	5.14237e-45	2.73456e-43	up	yes
SI65_06107	SI65_06107		gnl_WGS:JXNT_SI65_06107_T0	GO:0003743(translation initiation factor activity);GO:0005634(nucleus);GO:0005829(cytosol);GO:0006413(translational initiation)	03013(RNA transport)	K03259	NA		hypothetical protein SI65_06107 [Aspergillus cristatus]	mRNA	333.814	355.163	413.062	83.3356	81.4554	130.679	3.72978	1.89909	1.15619e-44	6.08489e-43	up	yes
SI65_03206	SI65_03206		gnl_WGS:JXNT_SI65_03206_T0	GO:0005750(mitochondrial respiratory chain complex III);GO:0005886(plasma membrane);GO:0006122(mitochondrial electron transport, ubiquinol to cytochrome c);GO:0008121(ubiquinol-cytochrome-c reductase activity);GO:0009060(aerobic respiration);GO:0034551(mitochondrial respiratory chain complex III assembly)	00190(Oxidative phosphorylation)	K00417	NA		Cytochrome b-c1 complex subunit 7 [Aspergillus cristatus]	mRNA	956.559	698.218	878.06	176.65	172.209	224.639	4.41647	2.14289	1.23679e-44	6.4757e-43	up	yes
SI65_01309	SI65_01309		gnl_WGS:JXNT_SI65_01309_T0	GO:0003735(structural constituent of ribosome);GO:0005763(mitochondrial small ribosomal subunit);GO:0006412(translation)	03010(Ribosome)	K02994	NA		hypothetical protein SI65_01309 [Aspergillus cristatus]	mRNA	55.4925	48.829	64.0971	11.8312	13.1356	18.613	3.8646	1.95032	1.39538e-44	7.26877e-43	up	yes
SI65_10036	SI65_10036		gnl_WGS:JXNT_SI65_10036_T0	GO:0000142(cellular bud neck contractile ring);GO:0005509(calcium ion binding);GO:0005634(nucleus);GO:0005829(cytosol);GO:0009847(spore germination);GO:0016460(myosin II complex);GO:0031521(spitzenkorper);GO:0031560(cellular bud neck polarisome);GO:0031561(cellular bud tip polarisome);GO:0051726(regulation of cell cycle);GO:0071341(medial cortical node);GO:0071574(protein localization to medial c…	NA	NA	NA		Myosin regulatory light chain cdc4 [Aspergillus cristatus]	mRNA	923.242	788.173	956.028	110.745	162.746	237.541	5.21971	2.38397	1.7209e-44	8.91899e-43	up	yes
SI65_06961	SI65_06961		gnl_WGS:JXNT_SI65_06961_T0	NA	NA	NA	NA		hypothetical protein SI65_06961 [Aspergillus cristatus]	mRNA	6.67666	6.20687	9.81526	0.654387	0.626801	0.715938	11.3657	3.50662	1.82527e-44	9.41214e-43	up	yes
SI65_08444	SI65_08444		gnl_WGS:JXNT_SI65_08444_T0	GO:0000162(tryptophan biosynthetic process);GO:0004834(tryptophan synthase activity);GO:0005634(nucleus);GO:0005829(cytosol);GO:0016020(membrane);GO:0070791(cleistothecium development)	00260(Glycine, serine and threonine metabolism);00400(Phenylalanine, tyrosine and tryptophan biosynthesis)	K01694	EC:4.2.1.20		Tryptophan synthase [Aspergillus cristatus]	mRNA	224.278	270.665	321.35	51.2227	44.5197	68.8258	4.96021	2.3104	2.70986e-44	1.38338e-42	up	yes
SI65_04327	SI65_04327		gnl_WGS:JXNT_SI65_04327_T0	GO:0005576(extracellular region);GO:0031176(endo-1,4-beta-xylanase activity);GO:0045493(xylan catabolic process)	NA	NA	NA		putative endo-1,4-beta-xylanase C [Aspergillus cristatus]	mRNA	15.7933	18.4842	20.47	0.417782	0.089101	0.164298	81.5689	6.34995	6.08302e-44	3.04449e-42	up	yes
SI65_06069	SI65_06069		gnl_WGS:JXNT_SI65_06069_T0	GO:0003677(DNA binding);GO:0005634(nucleus);GO:0006351(transcription, DNA-templated);GO:0008270(zinc ion binding)	NA	NA	NA		hypothetical protein SI65_06069 [Aspergillus cristatus]	mRNA	639.087	467.668	423.301	65.6927	76.4247	94.1388	6.47626	2.69516	1.09039e-43	5.32675e-42	up	yes
SI65_08500	SI65_08500		gnl_WGS:JXNT_SI65_08500_T0	GO:0003674(molecular_function);GO:0005575(cellular_component);GO:0006886(intracellular protein transport)	04138(Autophagy - yeast)	K15296	NA		putative vesicular-fusion protein sec17 [Aspergillus cristatus]	mRNA	172.101	162.894	179.045	55.3063	61.8583	75.9799	2.66142	1.4122	3.1095e-43	1.50117e-41	up	yes
SI65_01363	SI65_01363		gnl_WGS:JXNT_SI65_01363_T0	GO:0003674(molecular_function);GO:0005575(cellular_component);GO:0008150(biological_process)	NA	NA	NA		hypothetical protein SI65_01363 [Aspergillus cristatus]	mRNA	131.379	118.748	116.69	20.3732	23.3264	20.8278	5.68468	2.50708	3.11701e-43	1.50117e-41	up	yes
SI65_04227	SI65_04227		gnl_WGS:JXNT_SI65_04227_T0	GO:0000786(nucleosome);GO:0003677(DNA binding);GO:0005634(nucleus);GO:0006334(nucleosome assembly);GO:0006352(DNA-templated transcription, initiation);GO:0046982(protein heterodimerization activity)	NA	NA	NA		Pc12g12440 [Penicillium rubens Wisconsin 54-1255]	mRNA	2562.41	1582.87	2072.12	300.112	269.6	349.933	6.76067	2.75717	3.20687e-43	1.53719e-41	up	yes
SI65_00259	SI65_00259		gnl_WGS:JXNT_SI65_00259_T0	GO:0000162(tryptophan biosynthetic process);GO:0004048(anthranilate phosphoribosyltransferase activity);GO:0005634(nucleus);GO:0005829(cytosol);GO:0016757(transferase activity, transferring glycosyl groups);GO:0070791(cleistothecium development)	00400(Phenylalanine, tyrosine and tryptophan biosynthesis)	K00766	EC:2.4.2.18		hypothetical protein SI65_00259 [Aspergillus cristatus]	mRNA	423.981	419.729	492.015	68.7234	96.1476	79.4891	5.46622	2.45054	5.14554e-43	2.45495e-41	up	yes
SI65_05335	SI65_05335		gnl_WGS:JXNT_SI65_05335_T0	GO:0003674(molecular_function);GO:0005575(cellular_component);GO:0008150(biological_process)	NA	NA	NA		hypothetical protein SI65_05335 [Aspergillus cristatus]	mRNA	19.0117	21.7465	28.2517	3.575	3.30002	3.51911	6.63931	2.73103	7.17226e-43	3.39022e-41	up	yes
SI65_01451	SI65_01451		gnl_WGS:JXNT_SI65_01451_T0	GO:0005471(ATP:ADP antiporter activity);GO:0005576(extracellular region);GO:0005743(mitochondrial inner membrane);GO:0005886(plasma membrane);GO:0006915(apoptotic process);GO:0006979(response to oxidative stress);GO:0009060(aerobic respiration);GO:0009061(anaerobic respiration);GO:0015886(heme transport);GO:0140021(mitochondrial ADP transmembrane transport);GO:1990544(mitochondrial ATP transmembr…	NA	NA	NA		ADP,ATP carrier protein [Aspergillus cristatus]	mRNA	4567.1	5290.74	5297.67	1399.25	1447.91	2058.53	3.08938	1.62732	2.35212e-42	1.08782e-40	up	yes
SI65_03005	SI65_03005		gnl_WGS:JXNT_SI65_03005_T0	GO:0003867(4-aminobutyrate transaminase activity);GO:0005739(mitochondrion);GO:0005829(cytosol);GO:0006536(glutamate metabolic process);GO:0006540(glutamate decarboxylation to succinate);GO:0009450(gamma-aminobutyric acid catabolic process);GO:0030170(pyridoxal phosphate binding);GO:0043605(cellular amide catabolic process);GO:0097311(biofilm matrix)	00640(Propanoate metabolism);00650(Butanoate metabolism);00250(Alanine, aspartate and glutamate metabolism);00280(Valine, leucine and isoleucine degradation);00410(beta-Alanine metabolism)	K13524	EC:2.6.1.19;EC:2.6.1.22		4-aminobutyrate aminotransferase [Aspergillus cristatus]	mRNA	580.709	631.387	768.309	38.433	80.3193	99.4309	9.0768	3.18218	6.35881e-42	2.89837e-40	up	yes
SI65_02064	SI65_02064		gnl_WGS:JXNT_SI65_02064_T0	GO:0003735(structural constituent of ribosome);GO:0006412(translation);GO:0022625(cytosolic large ribosomal subunit);GO:0030445(yeast-form cell wall);GO:0030446(hyphal cell wall)	03010(Ribosome)	K02923	NA		60S ribosomal protein L38 [Aspergillus cristatus]	mRNA	1065.8	734.607	809.279	58.1786	80.8553	146.46	9.14093	3.19234	6.42499e-42	2.91552e-40	up	yes
SI65_00746	SI65_00746		gnl_WGS:JXNT_SI65_00746_T0	GO:0000131(incipient cellular bud site);GO:0000742(karyogamy involved in conjugation with cellular fusion);GO:0000935(division septum);GO:0001411(hyphal tip);GO:0005509(calcium ion binding);GO:0005634(nucleus);GO:0005823(central plaque of spindle pole body);GO:0005829(cytosol);GO:0005934(cellular bud tip);GO:0005935(cellular bud neck);GO:0006607(NLS-bearing protein import into nucleus);GO:0006661…	04070(Phosphatidylinositol signaling system)	K02183	NA		calmodulin [Coccidioides immitis RS]	mRNA	2804.52	2296.29	2214.43	486.878	451.25	692.202	4.48697	2.16574	8.79296e-42	3.92035e-40	up	yes
SI65_04073	SI65_04073		gnl_WGS:JXNT_SI65_04073_T0	GO:0004842(ubiquitin-protein transferase activity);GO:0005634(nucleus);GO:0005829(cytosol);GO:0006301(postreplication repair);GO:0010994(free ubiquitin chain polymerization);GO:0016881(acid-amino acid ligase activity);GO:0031371(ubiquitin conjugating enzyme complex);GO:0061631(ubiquitin conjugating enzyme activity);GO:0070534(protein K63-linked ubiquitination);GO:0070914(UV-damage excision repair)	04120(Ubiquitin mediated proteolysis)	K10580	EC:2.3.2.23		Ubiquitin-conjugating enzyme E2 36 [Aspergillus cristatus]	mRNA	295.067	285.385	331.852	61.1549	61.0158	107.123	3.97875	1.99232	1.20716e-41	5.30239e-40	up	yes
SI65_10113	SI65_10113		gnl_WGS:JXNT_SI65_10113_T0	GO:0004650(polygalacturonase activity);GO:0005575(cellular_component);GO:0045490(pectin catabolic process)	00040(Pentose and glucuronate interconversions)	K01213	EC:3.2.1.67		Endopolygalacturonase I [Aspergillus cristatus]	mRNA	4.85353	7.6072	4.72494	0.184489	0.145173	0.277689	28.2961	4.82253	2.25576e-41	9.75903e-40	up	yes
SI65_02863	SI65_02863		gnl_WGS:JXNT_SI65_02863_T0	GO:0003674(molecular_function);GO:0005575(cellular_component);GO:0008150(biological_process)	NA	NA	NA		DUF2252 superfamily protein-like protein [Aspergillus cristatus]	mRNA	51.5985	33.2411	52.904	1.43653	1.61266	4.4905	18.2691	4.19134	4.82491e-41	2.06985e-39	up	yes
SI65_07801	SI65_07801		gnl_WGS:JXNT_SI65_07801_T0	GO:0003674(molecular_function);GO:0005575(cellular_component);GO:0008150(biological_process)	NA	NA	NA		hypothetical protein SI65_07801 [Aspergillus cristatus]	mRNA	234.142	196.097	209.844	54.5894	62.2219	73.3699	3.36565	1.75089	6.04743e-41	2.58344e-39	up	yes
SI65_05244	SI65_05244		gnl_WGS:JXNT_SI65_05244_T0	GO:0005576(extracellular region);GO:0031176(endo-1,4-beta-xylanase activity);GO:0045493(xylan catabolic process)	NA	NA	NA		putative endo-1,4-beta-xylanase B [Aspergillus cristatus]	mRNA	25.5581	33.8705	30.6344	0.878801	0.434115	1.92496	27.8154	4.79781	9.29064e-41	3.91973e-39	up	yes
SI65_04111	SI65_04111		gnl_WGS:JXNT_SI65_04111_T0	GO:0005634(nucleus);GO:0005829(cytosol);GO:0008474(palmitoyl-(protein) hydrolase activity);GO:0035601(protein deacylation)	00564(Glycerophospholipid metabolism)	K06130	EC:3.1.1.5		Acyl-protein thioesterase 1 [Aspergillus cristatus]	mRNA	165.169	166.28	168.564	27.358	27.3404	51.7687	4.69641	2.23156	1.29718e-40	5.45029e-39	up	yes
SI65_00849	SI65_00849		gnl_WGS:JXNT_SI65_00849_T0	GO:0005886(plasma membrane);GO:0006091(generation of precursor metabolites and energy);GO:0008137(NADH dehydrogenase (ubiquinone) activity);GO:0010181(FMN binding);GO:0012501(programmed cell death);GO:0019646(aerobic electron transport chain);GO:0030437(ascospore formation);GO:0036170(filamentous growth of a population of unicellular organisms in response to starvation);GO:0040009(regulation of g…	00190(Oxidative phosphorylation)	K03942	EC:1.6.5.3;EC:1.6.99.3		NADH-ubiquinone oxidoreductase 51 kDa subunit, mitochondrial [Aspergillus cristatus]	mRNA	211.295	232.367	255.564	74.3662	79.9686	105.372	2.69238	1.42888	2.49563e-40	1.03159e-38	up	yes
SI65_02205	SI65_02205		gnl_WGS:JXNT_SI65_02205_T0	GO:0005575(cellular_component);GO:0008150(biological_process);GO:0016881(acid-amino acid ligase activity)	04120(Ubiquitin mediated proteolysis)	K10585	EC:2.3.2.23		hypothetical protein SI65_02205 [Aspergillus cristatus]	mRNA	11.6064	12.3457	14.6182	2.87344	3.2821	4.39168	3.65692	1.87063	3.48462e-40	1.42883e-38	up	yes
SI65_07217	SI65_07217		gnl_WGS:JXNT_SI65_07217_T0	GO:0000028(ribosomal small subunit assembly);GO:0003735(structural constituent of ribosome);GO:0005829(cytosol);GO:0005840(ribosome);GO:0006412(translation)	03010(Ribosome)	K02962	NA		hypothetical protein ASPGLDRAFT_787344 [Aspergillus glaucus CBS 516.65]	mRNA	3500.82	2458.6	3151.45	222.145	319.598	579.701	8.12423	3.02223	5.16336e-40	2.10032e-38	up	yes
SI65_01815	SI65_01815		gnl_WGS:JXNT_SI65_01815_T0	GO:0003735(structural constituent of ribosome);GO:0006412(translation);GO:0022625(cytosolic large ribosomal subunit);GO:0030445(yeast-form cell wall);GO:0030446(hyphal cell wall)	03010(Ribosome)	K02923	NA		60S ribosomal protein L38 [Aspergillus cristatus]	mRNA	1033.68	699.809	775.866	56.7584	80.5424	145.122	8.88509	3.15139	6.9194e-40	2.77047e-38	up	yes
SI65_01162	SI65_01162		gnl_WGS:JXNT_SI65_01162_T0	GO:0005829(cytosol);GO:0042719(mitochondrial intermembrane space protein transporter complex);GO:0045039(protein import into mitochondrial inner membrane)	NA	NA	NA		hypothetical protein SI65_01162 [Aspergillus cristatus]	mRNA	197.45	142.741	163.017	20.1073	17.1064	35.128	6.95599	2.79826	8.47257e-40	3.36595e-38	up	yes
SI65_10063	SI65_10063		gnl_WGS:JXNT_SI65_10063_T0	GO:0004742(dihydrolipoyllysine-residue acetyltransferase activity);GO:0005967(mitochondrial pyruvate dehydrogenase complex);GO:0006086(acetyl-CoA biosynthetic process from pyruvate);GO:0031966(mitochondrial membrane)	00010(Glycolysis / Gluconeogenesis);00020(Citrate cycle (TCA cycle));00620(Pyruvate metabolism)	K00627	EC:2.3.1.12		Dihydrolipoyllysine-residue acetyltransferase component of pyruvate dehydrogenase complex, mitochondrial [Aspergillus cristatus]	mRNA	422.412	429.664	408.872	118.908	128.174	186.206	2.91018	1.54111	1.02223e-39	4.02972e-38	up	yes
SI65_00922	SI65_00922		gnl_WGS:JXNT_SI65_00922_T0	NA	NA	NA	NA		hypothetical protein SI65_00922 [Aspergillus cristatus]	mRNA	20.1512	15.5357	20.2959	2.3459	2.59352	2.40084	7.62681	2.93108	1.09103e-39	4.26797e-38	up	yes
SI65_10136	SI65_10136		gnl_WGS:JXNT_SI65_10136_T0	GO:0005783(endoplasmic reticulum);GO:0016021(integral component of membrane);GO:0016125(sterol metabolic process);GO:0047750(cholestenol delta-isomerase activity)	00100(Steroid biosynthesis)	K01824	EC:5.3.3.5		hypothetical protein SI65_10136 [Aspergillus cristatus]	mRNA	50.6691	38.5478	52.6162	0.994436	2.27115	4.23622	18.9065	4.24081	1.18002e-39	4.59849e-38	up	yes
SI65_03696	SI65_03696		gnl_WGS:JXNT_SI65_03696_T0	GO:0003674(molecular_function);GO:0005575(cellular_component);GO:0016998(cell wall macromolecule catabolic process)	NA	NA	NA		hypothetical protein SI65_03696 [Aspergillus cristatus]	mRNA	200.712	204.717	289.364	17.4782	35.4434	31.9673	8.18473	3.03294	1.31523e-39	5.10589e-38	up	yes
SI65_08008	SI65_08008		gnl_WGS:JXNT_SI65_08008_T0	GO:0000462(maturation of SSU-rRNA from tricistronic rRNA transcript (SSU-rRNA, 5.8S rRNA, LSU-rRNA));GO:0003735(structural constituent of ribosome);GO:0005829(cytosol);GO:0005840(ribosome);GO:0006310(DNA recombination);GO:0006412(translation);GO:0030686(90S preribosome)	03010(Ribosome)	K02960	NA		hypothetical protein ASPGLDRAFT_49232 [Aspergillus glaucus CBS 516.65]	mRNA	3772.74	2482.83	2554.03	307.598	367.534	607.365	6.8691	2.78012	3.04485e-39	1.16e-37	up	yes
SI65_08781	SI65_08781		gnl_WGS:JXNT_SI65_08781_T0	GO:0004126(cytidine deaminase activity);GO:0005634(nucleus);GO:0005829(cytosol);GO:0006216(cytidine catabolic process);GO:0006217(deoxycytidine catabolic process);GO:0008270(zinc ion binding);GO:0008655(pyrimidine-containing compound salvage);GO:0009972(cytidine deamination)	00240(Pyrimidine metabolism)	K01489	EC:3.5.4.5		hypothetical protein SI65_08781 [Aspergillus cristatus]	mRNA	235.075	166.127	267.547	37.8278	41.408	60.9638	4.76997	2.25398	3.0565e-39	1.16011e-37	up	yes
SI65_05287	SI65_05287		gnl_WGS:JXNT_SI65_05287_T0	GO:0000786(nucleosome);GO:0003677(DNA binding);GO:0005634(nucleus);GO:0006334(nucleosome assembly);GO:0006352(DNA-templated transcription, initiation);GO:0046982(protein heterodimerization activity)	NA	NA	NA		unnamed protein product [Aspergillus oryzae RIB40]	mRNA	3835.75	3038.48	4278.06	769.796	1051.53	1170.96	3.72701	1.89802	5.28556e-39	1.98403e-37	up	yes
SI65_10315	SI65_10315		gnl_WGS:JXNT_SI65_10315_T0	GO:0000287(magnesium ion binding);GO:0004427(inorganic diphosphatase activity);GO:0005634(nucleus);GO:0005739(mitochondrion);GO:0005829(cytosol);GO:0006796(phosphate-containing compound metabolic process);GO:0007163(establishment or maintenance of cell polarity);GO:0030446(hyphal cell wall);GO:0097311(biofilm matrix)	00190(Oxidative phosphorylation)	K01507	EC:3.6.1.1		Inorganic pyrophosphatase [Aspergillus cristatus]	mRNA	2209.45	2300.01	2538.51	140.76	203.525	424.917	9.16271	3.19577	6.75953e-39	2.51879e-37	up	yes
SI65_03850	SI65_03850		gnl_WGS:JXNT_SI65_03850_T0	NA	NA	NA	NA		hypothetical protein SI65_03850 [Aspergillus cristatus]	mRNA	99.088	83.0186	96.6436	17.318	23.6073	20.9138	4.50767	2.17238	9.07207e-39	3.34389e-37	up	yes
SI65_06660	SI65_06660		gnl_WGS:JXNT_SI65_06660_T0	GO:0001054(RNA polymerase I activity);GO:0001055(RNA polymerase II activity);GO:0001056(RNA polymerase III activity);GO:0003968(RNA-directed 5'-3' RNA polymerase activity);GO:0005665(DNA-directed RNA polymerase II, core complex);GO:0005666(DNA-directed RNA polymerase III complex);GO:0005736(DNA-directed RNA polymerase I complex);GO:0005829(cytosol);GO:0006360(transcription by RNA polymerase I);GO…	00230(Purine metabolism);00240(Pyrimidine metabolism);03020(RNA polymerase)	K03016	NA		hypothetical protein SI65_06660 [Aspergillus cristatus]	mRNA	56.6764	40.1724	51.2361	8.7168	8.18846	12.7249	4.99779	2.32129	1.72455e-38	6.24385e-37	up	yes
SI65_00267	SI65_00267		gnl_WGS:JXNT_SI65_00267_T0	GO:0004842(ubiquitin-protein transferase activity);GO:0005634(nucleus);GO:0005829(cytosol);GO:0006301(postreplication repair);GO:0010994(free ubiquitin chain polymerization);GO:0016881(acid-amino acid ligase activity);GO:0031371(ubiquitin conjugating enzyme complex);GO:0061631(ubiquitin conjugating enzyme activity);GO:0070534(protein K63-linked ubiquitination);GO:0097311(biofilm matrix)	NA	NA	NA		Ubiquitin-conjugating enzyme spm2 [Aspergillus cristatus]	mRNA	262.516	158.748	189.62	18.7259	19.4605	37.3806	8.08401	3.01507	1.79669e-38	6.48204e-37	up	yes
SI65_07673	SI65_07673		gnl_WGS:JXNT_SI65_07673_T0	GO:0003674(molecular_function);GO:0042407(cristae formation);GO:0044284(mitochondrial crista junction);GO:0061617(MICOS complex)	NA	NA	NA		Mitochondrial inner membrane organizing system protein [Aspergillus cristatus]	mRNA	332.063	204.048	237.836	35.9095	42.9643	48.9697	6.05386	2.59785	1.98181e-38	7.07491e-37	up	yes
SI65_04725	SI65_04725		gnl_WGS:JXNT_SI65_04725_T0	NA	NA	NA	NA		hypothetical protein SI65_04725 [Aspergillus cristatus]	mRNA	15364.6	8262.07	10978.9	336.311	829.541	981.862	16.1127	4.01013	2.22575e-38	7.88922e-37	up	yes
SI65_03457	SI65_03457		gnl_WGS:JXNT_SI65_03457_T0	GO:0003674(molecular_function);GO:0008150(biological_process);GO:0042652(mitochondrial respiratory chain complex I, peripheral segment)	00190(Oxidative phosphorylation)	K03950	NA		NADH-ubiquinone oxidoreductase 14.8 kDa subunit [Aspergillus cristatus]	mRNA	185.423	150.394	186.668	40.8335	46.7344	69.2502	3.33178	1.7363	2.60343e-38	9.13439e-37	up	yes
SI65_04002	SI65_04002		gnl_WGS:JXNT_SI65_04002_T0	GO:0001081(nitrogen catabolite repression of transcription from RNA polymerase II promoter);GO:0005634(nucleus);GO:0043565(sequence-specific DNA binding);GO:0070403(NAD+ binding);GO:0090352(regulation of nitrate assimilation)	NA	NA	NA		Nitrogen metabolite repression protein nmrA [Aspergillus cristatus]	mRNA	83.6656	83.5924	69.6139	17.8181	20.3854	26.1568	3.68041	1.87987	2.68586e-38	9.39133e-37	up	yes
SI65_05308	SI65_05308		gnl_WGS:JXNT_SI65_05308_T0	GO:0000228(nuclear chromosome);GO:0000494(box C/D snoRNA 3'-end processing);GO:0003729(mRNA binding);GO:0005840(ribosome);GO:0008033(tRNA processing);GO:0008649(rRNA methyltransferase activity);GO:0030686(90S preribosome);GO:0031167(rRNA methylation);GO:0031428(box C/D snoRNP complex);GO:0032040(small-subunit processome);GO:0072686(mitotic spindle);GO:1990258(histone glutamine methylation);GO:199…	03008(Ribosome biogenesis in eukaryotes)	K14563	EC:2.1.1.-		rRNA 2'-O-methyltransferase fibrillarin [Aspergillus cristatus]	mRNA	246.414	228.857	268.016	52.7909	60.9384	99.7771	3.48133	1.79964	3.18629e-38	1.10653e-36	up	yes
SI65_05891	SI65_05891		gnl_WGS:JXNT_SI65_05891_T0	GO:0000028(ribosomal small subunit assembly);GO:0002109(maturation of SSU-rRNA from tricistronic rRNA transcript (SSU-rRNA, LSU-rRNA,5S));GO:0003735(structural constituent of ribosome);GO:0005576(extracellular region);GO:0005730(nucleolus);GO:0006412(translation);GO:0016567(protein ubiquitination);GO:0022627(cytosolic small ribosomal subunit);GO:0031386(protein tag)	03010(Ribosome)	K02977	NA		Ubiquitin-40S ribosomal protein S27a [Aspergillus cristatus]	mRNA	2881.53	1982.1	2121.97	278.067	297.058	546.568	6.22773	2.63871	4.03632e-38	1.39682e-36	up	yes
SI65_08935	SI65_08935		gnl_WGS:JXNT_SI65_08935_T0	NA	NA	NA	NA		hypothetical protein SI65_08935 [Aspergillus cristatus]	mRNA	82.5676	45.519	81.1509	2.54757	3.46961	7.71819	15.2335	3.92917	4.04954e-38	1.39682e-36	up	yes
SI65_03295	SI65_03295		gnl_WGS:JXNT_SI65_03295_T0	GO:0003674(molecular_function);GO:0005575(cellular_component);GO:0008150(biological_process)	NA	NA	NA		hypothetical protein SI65_03295 [Aspergillus cristatus]	mRNA	454.804	288.523	293.272	15.0092	14.7891	40.0013	14.8511	3.8925	4.29364e-38	1.47603e-36	up	yes
SI65_07419	SI65_07419		gnl_WGS:JXNT_SI65_07419_T0	NA	NA	NA	NA		hypothetical protein SI65_07419 [Aspergillus cristatus]	mRNA	29531.5	25542.8	27193.8	83.6544	468.108	100.334	126.159	6.9791	4.46815e-38	1.53087e-36	up	yes
SI65_10011	SI65_10011		gnl_WGS:JXNT_SI65_10011_T0	GO:0005506(iron ion binding);GO:0005575(cellular_component);GO:0009055(electron transfer activity);GO:0016705(oxidoreductase activity, acting on paired donors, with incorporation or reduction of molecular oxygen);GO:0020037(heme binding);GO:0055114(oxidation-reduction process)	00404(Staurosporine biosynthesis)	K17827	EC:1.14.21.10		hypothetical protein SI65_10011 [Aspergillus cristatus]	mRNA	1635.78	1837.49	1306.46	131.208	247.964	226.211	7.89538	2.98101	5.4075e-38	1.84651e-36	up	yes
SI65_05696	SI65_05696		gnl_WGS:JXNT_SI65_05696_T0	GO:0003674(molecular_function);GO:0005783(endoplasmic reticulum);GO:0005887(integral component of plasma membrane);GO:0005934(cellular bud tip);GO:0005935(cellular bud neck);GO:0006506(GPI anchor biosynthetic process);GO:0031505(fungal-type cell wall organization)	NA	NA	NA		hypothetical protein SI65_05696 [Aspergillus cristatus]	mRNA	78.9002	83.9055	100.196	26.5995	28.8456	33.2928	2.9638	1.56745	6.07413e-38	2.05354e-36	up	yes
SI65_01516	SI65_01516		gnl_WGS:JXNT_SI65_01516_T0	GO:0003743(translation initiation factor activity);GO:0003746(translation elongation factor activity);GO:0005634(nucleus);GO:0005739(mitochondrion);GO:0006452(translational frameshifting);GO:0008612(peptidyl-lysine modification to peptidyl-hypusine);GO:0022626(cytosolic ribosome);GO:0043022(ribosome binding);GO:0045905(positive regulation of translational termination);GO:0045948(positive regulati…	NA	NA	NA		Eukaryotic translation initiation factor 5A [Aspergillus cristatus]	mRNA	5815.42	3673.16	4356.61	375.411	398.991	848.958	8.52872	3.09233	6.41791e-38	2.1626e-36	up	yes
SI65_07850	SI65_07850		gnl_WGS:JXNT_SI65_07850_T0	GO:0003723(RNA binding);GO:0003735(structural constituent of ribosome);GO:0006412(translation);GO:0022625(cytosolic large ribosomal subunit);GO:0030687(preribosome, large subunit precursor)	03010(Ribosome)	K02865	NA		60S ribosomal protein L10a [Aspergillus cristatus]	mRNA	3388.15	2847.45	3085.85	440.12	578.285	963.34	4.70366	2.23378	7.02684e-38	2.36e-36	up	yes
SI65_04191	SI65_04191		gnl_WGS:JXNT_SI65_04191_T0	GO:0000027(ribosomal large subunit assembly);GO:0003735(structural constituent of ribosome);GO:0006415(translational termination);GO:0009986(cell surface);GO:0022625(cytosolic large ribosomal subunit)	03010(Ribosome)	K02866	NA		60S ribosomal protein L10-A [Aspergillus cristatus]	mRNA	2654.94	2417.3	2543.35	668.743	808.771	1162.76	2.8844	1.52827	9.23063e-38	3.07989e-36	up	yes
SI65_03038	SI65_03038		gnl_WGS:JXNT_SI65_03038_T0	GO:0005743(mitochondrial inner membrane);GO:0006744(ubiquinone biosynthetic process);GO:0008412(4-hydroxybenzoate octaprenyltransferase activity);GO:0032592(integral component of mitochondrial membrane);GO:1900560(austinol biosynthetic process);GO:1900563(dehydroaustinol biosynthetic process)	00130(Ubiquinone and other terpenoid-quinone biosynthesis)	K06125	EC:2.5.1.39		hypothetical protein SI65_03038 [Aspergillus cristatus]	mRNA	71.8051	56.8724	61.3293	15.3376	14.5251	21.4794	3.7008	1.88784	1.04993e-37	3.4918e-36	up	yes
SI65_03132	SI65_03132		gnl_WGS:JXNT_SI65_03132_T0	GO:0003674(molecular_function);GO:0005575(cellular_component);GO:0008150(biological_process)	NA	NA	NA		hypothetical protein SI65_03132 [Aspergillus cristatus]	mRNA	89.2644	80.0911	100.672	17.7093	22.3201	33.8679	3.65409	1.86951	1.14035e-37	3.78019e-36	up	yes
SI65_01246	SI65_01246		gnl_WGS:JXNT_SI65_01246_T0	GO:0000246(delta24(24-1) sterol reductase activity);GO:0005783(endoplasmic reticulum);GO:0006696(ergosterol biosynthetic process);GO:0016020(membrane);GO:0055114(oxidation-reduction process)	00100(Steroid biosynthesis)	K00223	EC:1.3.1.71		hypothetical protein SI65_01246 [Aspergillus cristatus]	mRNA	63.6689	68.928	100.489	14.0474	16.0754	16.624	4.98615	2.31793	1.25753e-37	4.14012e-36	up	yes
SI65_09577	SI65_09577		gnl_WGS:JXNT_SI65_09577_T0	GO:0003674(molecular_function);GO:0005575(cellular_component);GO:0008150(biological_process)	NA	NA	NA		hypothetical protein SI65_09577 [Aspergillus cristatus]	mRNA	117.162	110.96	109.061	13.6009	20.9961	31.1178	5.13101	2.35924	1.93067e-37	6.27774e-36	up	yes
SI65_01707	SI65_01707		gnl_WGS:JXNT_SI65_01707_T0	GO:0005634(nucleus);GO:0005829(cytosol);GO:0005975(carbohydrate metabolic process);GO:0006098(pentose-phosphate shunt);GO:0006409(tRNA export from nucleus);GO:0017057(6-phosphogluconolactonase activity);GO:0097311(biofilm matrix)	00030(Pentose phosphate pathway)	K01057	EC:3.1.1.31		hypothetical protein SI65_01707 [Aspergillus cristatus]	mRNA	309.028	301.42	308.426	37.4582	37.536	81.5422	5.87003	2.55337	2.21535e-37	7.18056e-36	up	yes
SI65_04981	SI65_04981		gnl_WGS:JXNT_SI65_04981_T0	NA	NA	NA	NA		hypothetical protein SI65_04981 [Aspergillus cristatus]	mRNA	1480.36	853.205	1003.29	39.4599	99.8635	89.7384	14.5675	3.86468	2.44744e-37	7.88278e-36	up	yes
SI65_09209	SI65_09209		gnl_WGS:JXNT_SI65_09209_T0	GO:0003674(molecular_function);GO:0005575(cellular_component);GO:0008150(biological_process)	NA	NA	NA		hypothetical protein SI65_09209 [Aspergillus cristatus]	mRNA	25.5563	29.1607	37.2158	3.09634	2.14958	1.97137	12.7378	3.67105	2.53253e-37	8.13119e-36	up	yes
SI65_01606	SI65_01606		gnl_WGS:JXNT_SI65_01606_T0	GO:0005351(carbohydrate:proton symporter activity);GO:0005355(glucose transmembrane transporter activity);GO:0005887(integral component of plasma membrane);GO:0046323(glucose import)	03030(DNA replication);03410(Base excision repair);03420(Nucleotide excision repair);03430(Mismatch repair)	K04802	NA		Proliferating cell nuclear antigen [Aspergillus cristatus]	mRNA	203.822	197.322	227.153	28.0006	41.0323	64.5903	4.702	2.23327	3.3122e-37	1.05024e-35	up	yes
SI65_08188	SI65_08188		gnl_WGS:JXNT_SI65_08188_T0	GO:0000324(fungal-type vacuole);GO:0008150(biological_process);GO:0046872(metal ion binding)	04144(Endocytosis);04145(Phagosome)	K12182	NA		hypothetical protein SI65_08188 [Aspergillus cristatus]	mRNA	622.001	913.457	710.929	123.279	153.752	157.048	5.17506	2.37158	4.34053e-37	1.37204e-35	up	yes
SI65_08587	SI65_08587		gnl_WGS:JXNT_SI65_08587_T0	GO:0003674(molecular_function);GO:0005575(cellular_component);GO:0008150(biological_process)	NA	NA	NA		hypothetical protein SI65_08587 [Aspergillus cristatus]	mRNA	335.071	301.283	284.857	30.7881	56.838	67.8154	5.92642	2.56716	5.42733e-37	1.69979e-35	up	yes
SI65_07420	SI65_07420		gnl_WGS:JXNT_SI65_07420_T0	GO:0003674(molecular_function);GO:0005575(cellular_component);GO:0008150(biological_process)	NA	NA	NA		hypothetical protein SI65_07420 [Aspergillus cristatus]	mRNA	13.4331	12.9938	17.7753	1.40604	2.3932	1.99702	7.626	2.93093	6.23037e-37	1.94532e-35	up	yes
SI65_03842	SI65_03842		gnl_WGS:JXNT_SI65_03842_T0	GO:0005575(cellular_component);GO:0008150(biological_process);GO:0048039(ubiquinone binding)	NA	NA	NA		NADH-ubiquinone oxidoreductase 9.5 kDa subunit [Aspergillus cristatus]	mRNA	354.239	249.274	300.012	57.3054	62.0471	95.4412	4.20648	2.07261	1.08687e-36	3.33242e-35	up	yes
SI65_06158	SI65_06158		gnl_WGS:JXNT_SI65_06158_T0	GO:0005759(mitochondrial matrix);GO:0009097(isoleucine biosynthetic process);GO:0019239(deaminase activity);GO:0032543(mitochondrial translation)	03015(mRNA surveillance pathway)	K06965	NA		hypothetical protein SI65_06158 [Aspergillus cristatus]	mRNA	635.698	428.336	571.098	51.7154	71.5413	124.579	6.59765	2.72195	1.71388e-36	5.22349e-35	up	yes
SI65_04114	SI65_04114		gnl_WGS:JXNT_SI65_04114_T0	GO:0003674(molecular_function);GO:0005575(cellular_component);GO:0008150(biological_process)	NA	NA	NA		hypothetical protein SI65_04114 [Aspergillus cristatus]	mRNA	13.3705	10.8263	11.0419	1.85031	2.23662	2.9806	4.986	2.31788	2.00435e-36	6.05456e-35	up	yes
SI65_06702	SI65_06702		gnl_WGS:JXNT_SI65_06702_T0	GO:0003723(RNA binding);GO:0003735(structural constituent of ribosome);GO:0005763(mitochondrial small ribosomal subunit);GO:0006412(translation)	NA	NA	NA		37S ribosomal protein S19 [Aspergillus cristatus]	mRNA	87.6482	53.0463	48.748	5.09451	5.99783	8.2118	9.81357	3.29478	2.60283e-36	7.77043e-35	up	yes
SI65_08306	SI65_08306		gnl_WGS:JXNT_SI65_08306_T0	GO:0003735(structural constituent of ribosome);GO:0005634(nucleus);GO:0006412(translation);GO:0022627(cytosolic small ribosomal subunit)	03010(Ribosome)	K02957	NA		40S ribosomal protein S22 [Aspergillus cristatus]	mRNA	2010.17	1206.26	1491.1	195.759	254.979	364.324	5.77567	2.52999	4.22384e-36	1.24281e-34	up	yes
SI65_05286	SI65_05286		gnl_WGS:JXNT_SI65_05286_T0	GO:0003677(DNA binding);GO:0006306(DNA methylation);GO:0006334(nucleosome assembly);GO:0007094(mitotic spindle assembly checkpoint);GO:0009303(rRNA transcription);GO:0031298(replication fork protection complex);GO:0031454(regulation of extent of heterochromatin assembly);GO:0031618(nuclear pericentric heterochromatin);GO:0031934(mating-type region heterochromatin);GO:0043505(CENP-A containing nuc…	NA	NA	NA		histone H3 [Aspergillus fumigatus Af293]	mRNA	8503.99	6569.25	9284.56	1912.6	2433.98	2569.53	3.52189	1.81635	6.03806e-36	1.77151e-34	up	yes
SI65_01169	SI65_01169		gnl_WGS:JXNT_SI65_01169_T0	GO:0003674(molecular_function);GO:0005634(nucleus);GO:0005829(cytosol);GO:0006336(DNA replication-independent nucleosome assembly);GO:0030448(hyphal growth);GO:0032168(hyphal septin ring)	NA	NA	NA		hypothetical protein SI65_01169 [Aspergillus cristatus]	mRNA	697.234	671.478	839.348	184.679	226.711	333.044	2.96609	1.56856	8.39208e-36	2.44809e-34	up	yes
SI65_05038	SI65_05038		gnl_WGS:JXNT_SI65_05038_T0	GO:0005829(cytosol);GO:0018738(S-formylglutathione hydrolase activity);GO:0046294(formaldehyde catabolic process)	00680(Methane metabolism)	K01070	EC:3.1.2.12		S-formylglutathione hydrolase [Aspergillus cristatus]	mRNA	197.821	183.022	218.296	47.5911	53.1552	87.1442	3.18877	1.673	1.07866e-35	3.12872e-34	up	yes
SI65_05158	SI65_05158		gnl_WGS:JXNT_SI65_05158_T0	GO:0005575(cellular_component);GO:0009168(purine ribonucleoside monophosphate biosynthetic process);GO:0019239(deaminase activity)	00230(Purine metabolism)	K19572	EC:3.5.4.4		hypothetical protein SI65_05158 [Aspergillus cristatus]	mRNA	11.7595	11.1355	12.6614	2.39387	2.94772	2.62163	4.46507	2.15868	1.29041e-35	3.73232e-34	up	yes
SI65_09920	SI65_09920		gnl_WGS:JXNT_SI65_09920_T0	GO:0004029(aldehyde dehydrogenase (NAD) activity)	00010(Glycolysis / Gluconeogenesis);00053(Ascorbate and aldarate metabolism);00620(Pyruvate metabolism);00071(Fatty acid degradation);00561(Glycerolipid metabolism);00280(Valine, leucine and isoleucine degradation);00310(Lysine degradation);00330(Arginine and proline metabolism);00340(Histidine metabolism);00380(Tryptophan metabolism);00410(beta-Alanine metabolism)	K00128	EC:1.2.1.3		Aldehyde dehydrogenase [Aspergillus cristatus]	mRNA	9.10185	7.22884	10.0371	0.823096	0.415856	0.582599	14.4755	3.85554	1.36797e-35	3.94547e-34	up	yes
SI65_04400	SI65_04400		gnl_WGS:JXNT_SI65_04400_T0	GO:0005575(cellular_component);GO:0019150(D-ribulokinase activity);GO:0019321(pentose metabolic process)	03013(RNA transport)	K14309	NA		hypothetical protein SI65_04400 [Aspergillus cristatus]	mRNA	67.385	67.0172	94.005	11.7595	16.5631	13.4291	5.47061	2.4517	2.39149e-35	6.83952e-34	up	yes
SI65_03975	SI65_03975		gnl_WGS:JXNT_SI65_03975_T0	GO:0005506(iron ion binding);GO:0005575(cellular_component);GO:0009055(electron transfer activity);GO:0016705(oxidoreductase activity, acting on paired donors, with incorporation or reduction of molecular oxygen);GO:0020037(heme binding);GO:0055114(oxidation-reduction process)	00403(Indole diterpene alkaloid biosynthesis)	K18388	EC:1.14.13.-		hypothetical protein SI65_03975 [Aspergillus cristatus]	mRNA	21.0975	23.7601	23.3746	6.32316	5.87005	8.89349	3.2358	1.69412	3.00653e-35	8.52684e-34	up	yes
SI65_04834	SI65_04834		gnl_WGS:JXNT_SI65_04834_T0	GO:0003674(molecular_function);GO:0005739(mitochondrion);GO:0008150(biological_process)	NA	NA	NA		hypothetical protein SI65_04834 [Aspergillus cristatus]	mRNA	327.403	258.894	238.252	50.5115	63.2927	84.7696	4.15236	2.05393	3.73806e-35	1.05139e-33	up	yes
SI65_07121	SI65_07121		gnl_WGS:JXNT_SI65_07121_T0	NA	NA	NA	NA		hypothetical protein SI65_07121 [Aspergillus cristatus]	mRNA	1400.59	625.063	727.736	34.7208	15.6791	52.5986	26.7323	4.74051	5.80156e-35	1.62731e-33	up	yes
SI65_07658	SI65_07658		gnl_WGS:JXNT_SI65_07658_T0	GO:0000001(mitochondrion inheritance);GO:0005524(ATP binding);GO:0005739(mitochondrion);GO:0005885(Arp2/3 protein complex);GO:0009267(cellular response to starvation);GO:0009405(pathogenesis);GO:0009847(spore germination);GO:0016887(ATPase activity);GO:0030100(regulation of endocytosis);GO:0030476(ascospore wall assembly);GO:0030479(actin cortical patch);GO:0032258(protein localization by the Cvt…	04138(Autophagy - yeast)	K17260	NA		Actin-related protein 2 [Aspergillus cristatus]	mRNA	208.476	207.036	245.011	44.3185	58.1857	89.4517	3.44102	1.78283	6.38643e-35	1.78645e-33	up	yes
SI65_04513	SI65_04513		gnl_WGS:JXNT_SI65_04513_T0	GO:0003674(molecular_function);GO:0005575(cellular_component);GO:0008150(biological_process)	NA	NA	NA		hypothetical protein SI65_04513 [Aspergillus cristatus]	mRNA	15.8745	16.7782	16.6072	3.21516	3.1408	5.19004	4.2664	2.09302	7.74283e-35	2.14822e-33	up	yes
SI65_08962	SI65_08962		gnl_WGS:JXNT_SI65_08962_T0	GO:0003674(molecular_function);GO:0005622(intracellular);GO:0008150(biological_process)	NA	NA	NA		hypothetical protein SI65_08962 [Aspergillus cristatus]	mRNA	243.476	233.237	224.002	49.0963	45.6359	84.554	3.90836	1.96657	8.19994e-35	2.26513e-33	up	yes
SI65_04488	SI65_04488		gnl_WGS:JXNT_SI65_04488_T0	GO:0003677(DNA binding);GO:0005576(extracellular region);GO:0008824(cyanate hydratase activity);GO:0009439(cyanate metabolic process)	00910(Nitrogen metabolism)	K01725	EC:4.2.1.104		Cyanate hydratase [Aspergillus cristatus]	mRNA	328.641	276.088	315.562	88.1187	109.639	116.23	2.93098	1.55138	8.20859e-35	2.26513e-33	up	yes
SI65_04775	SI65_04775		gnl_WGS:JXNT_SI65_04775_T0	GO:0003674(molecular_function);GO:0005575(cellular_component);GO:0008150(biological_process)	00770(Pantothenate and CoA biosynthesis)	K00859	EC:2.7.1.24		hypothetical protein SI65_04775 [Aspergillus cristatus]	mRNA	45.6789	37.236	43.3869	11.0258	9.70462	15.3232	3.50317	1.80866	1.04875e-34	2.88617e-33	up	yes
SI65_05083	SI65_05083		gnl_WGS:JXNT_SI65_05083_T0	NA	NA	NA	NA		hypothetical protein SI65_05083 [Aspergillus cristatus]	mRNA	72.031	58.088	63.6313	18.3384	17.8541	23.4339	3.24941	1.70018	1.15828e-34	3.16204e-33	up	yes
SI65_03208	SI65_03208		gnl_WGS:JXNT_SI65_03208_T0	GO:0003674(molecular_function);GO:0005619(ascospore wall);GO:0005628(prospore membrane);GO:0005739(mitochondrion);GO:0005783(endoplasmic reticulum);GO:0005886(plasma membrane);GO:0009277(fungal-type cell wall);GO:0009986(cell surface);GO:0030476(ascospore wall assembly);GO:0035690(cellular response to drug)	NA	NA	NA		Protein ecm33 [Aspergillus cristatus]	mRNA	3889.34	4761.24	4872.48	964.971	996.208	917.636	4.69744	2.23188	1.37547e-34	3.74496e-33	up	yes
SI65_01755	SI65_01755		gnl_WGS:JXNT_SI65_01755_T0	GO:0000166(nucleotide binding);GO:0000462(maturation of SSU-rRNA from tricistronic rRNA transcript (SSU-rRNA, 5.8S rRNA, LSU-rRNA));GO:0003735(structural constituent of ribosome);GO:0005730(nucleolus);GO:0005739(mitochondrion);GO:0005829(cytosol);GO:0005840(ribosome);GO:0006412(translation)	03010(Ribosome)	K02974	NA		40S ribosomal protein S24-B [Aspergillus cristatus]	mRNA	884.284	773.627	923.289	155.045	196.377	326.283	3.80873	1.92931	1.38157e-34	3.75156e-33	up	yes
SI65_04720	SI65_04720		gnl_WGS:JXNT_SI65_04720_T0	GO:0003838(sterol 24-C-methyltransferase activity);GO:0005634(nucleus);GO:0005741(mitochondrial outer membrane);GO:0005783(endoplasmic reticulum);GO:0005811(lipid droplet);GO:0005886(plasma membrane);GO:0006696(ergosterol biosynthetic process);GO:0035690(cellular response to drug)	00100(Steroid biosynthesis)	K00559	EC:2.1.1.41		Sterol 24-C-methyltransferase [Aspergillus cristatus]	mRNA	198.838	212.91	290.161	57.652	57.7639	65.1934	3.88634	1.95841	1.60058e-34	4.32327e-33	up	yes
SI65_09687	SI65_09687		gnl_WGS:JXNT_SI65_09687_T0	GO:0000329(fungal-type vacuole membrane);GO:0005634(nucleus);GO:0007034(vacuolar transport);GO:0030436(asexual sporulation);GO:0035690(cellular response to drug);GO:0046961(proton-transporting ATPase activity, rotational mechanism)	00190(Oxidative phosphorylation);04145(Phagosome)	K02146	NA		V-type proton ATPase subunit d [Aspergillus cristatus]	mRNA	97.8597	88.7465	100.525	32.2794	29.7498	39.7424	2.82133	1.49637	1.93664e-34	5.18978e-33	up	yes
SI65_06318	SI65_06318		gnl_WGS:JXNT_SI65_06318_T0	GO:0003674(molecular_function);GO:0005739(mitochondrion);GO:0008150(biological_process)	NA	NA	NA		hypothetical protein SI65_06318 [Aspergillus cristatus]	mRNA	1037.44	885.104	940.028	216.899	174.835	202.05	4.82089	2.2693	2.11997e-34	5.65141e-33	up	yes
SI65_08640	SI65_08640		gnl_WGS:JXNT_SI65_08640_T0	GO:0003824(catalytic activity);GO:0005575(cellular_component);GO:0005975(carbohydrate metabolic process)	NA	NA	NA		1,3-beta-glucanosyltransferase gel4 [Aspergillus cristatus]	mRNA	548.638	627.605	766.104	136.172	164.491	147.139	4.33751	2.11687	2.52753e-34	6.72033e-33	up	yes
SI65_05462	SI65_05462		gnl_WGS:JXNT_SI65_05462_T0	GO:0003674(molecular_function);GO:0005575(cellular_component);GO:0008150(biological_process)	NA	NA	NA		hypothetical protein SI65_05462 [Aspergillus cristatus]	mRNA	5.73121	5.54124	5.9956	1.27492	1.38292	1.51913	4.13411	2.04758	3.52197e-34	9.26786e-33	up	yes
SI65_06695	SI65_06695		gnl_WGS:JXNT_SI65_06695_T0	GO:0005094(Rho GDP-dissociation inhibitor activity);GO:0005576(extracellular region);GO:0005634(nucleus);GO:0005829(cytosol);GO:0005886(plasma membrane);GO:0005934(cellular bud tip);GO:0005935(cellular bud neck);GO:0007015(actin filament organization);GO:0007264(small GTPase mediated signal transduction);GO:0009267(cellular response to starvation);GO:0030448(hyphal growth);GO:0032889(regulation o…	NA	NA	NA		hypothetical protein SI65_06695 [Aspergillus cristatus]	mRNA	609.552	504.755	633.584	67.8459	95.4114	168.472	5.26903	2.39754	3.66514e-34	9.61982e-33	up	yes
SI65_08909	SI65_08909		gnl_WGS:JXNT_SI65_08909_T0	NA	NA	NA	NA		hypothetical protein SI65_08909 [Aspergillus cristatus]	mRNA	104.62	95.9529	93.9527	15.55	16.6982	30.9964	4.65694	2.21938	4.66676e-34	1.21861e-32	up	yes
SI65_06363	SI65_06363		gnl_WGS:JXNT_SI65_06363_T0	GO:0000329(fungal-type vacuole membrane);GO:0005634(nucleus);GO:0005768(endosome);GO:0005829(cytosol);GO:0007154(cell communication);GO:0008104(protein localization);GO:0032266(phosphatidylinositol-3-phosphate binding);GO:0034499(late endosome to Golgi transport);GO:0097308(cellular response to farnesol)	04144(Endocytosis)	K17918	NA		hypothetical protein ASPGLDRAFT_126139 [Aspergillus glaucus CBS 516.65]	mRNA	194.622	203.285	211.934	68.703	71.3967	81.138	2.7565	1.46284	4.87753e-34	1.2704e-32	up	yes
SI65_06578	SI65_06578		gnl_WGS:JXNT_SI65_06578_T0	GO:0003674(molecular_function);GO:0005575(cellular_component);GO:0008150(biological_process)	NA	NA	NA		hypothetical protein SI65_06578 [Aspergillus cristatus]	mRNA	41.6476	54.1059	48.1348	5.49814	6.66237	4.33324	8.72381	3.12496	5.63056e-34	1.45909e-32	up	yes
SI65_00189	SI65_00189		gnl_WGS:JXNT_SI65_00189_T0	GO:0002181(cytoplasmic translation);GO:0003735(structural constituent of ribosome);GO:0006450(regulation of translational fidelity);GO:0022625(cytosolic large ribosomal subunit)	03010(Ribosome)	K02910	NA		60S ribosomal protein L31 [Aspergillus cristatus]	mRNA	1169.25	764.88	982.671	176.985	209.744	309.88	4.18715	2.06597	5.69717e-34	1.47261e-32	up	yes
SI65_00816	SI65_00816		gnl_WGS:JXNT_SI65_00816_T0	GO:0005575(cellular_component);GO:0008137(NADH dehydrogenase (ubiquinone) activity);GO:0012501(programmed cell death);GO:0032981(mitochondrial respiratory chain complex I assembly)	NA	NA	NA		hypothetical protein SI65_00816 [Aspergillus cristatus]	mRNA	418.964	244.096	256.261	33.0787	31.8994	57.1204	7.52934	2.91252	6.13105e-34	1.58076e-32	up	yes
SI65_09314	SI65_09314		gnl_WGS:JXNT_SI65_09314_T0	GO:0005739(mitochondrion);GO:0008152(metabolic process);GO:0016491(oxidoreductase activity)	00051(Fructose and mannose metabolism)	K17742	EC:1.1.1.289		hypothetical protein SI65_09314 [Aspergillus cristatus]	mRNA	13.6366	12.8166	11.6284	1.64383	2.38848	3.32233	5.17791	2.37237	6.67624e-34	1.71267e-32	up	yes
SI65_09912	SI65_09912		gnl_WGS:JXNT_SI65_09912_T0	GO:0003674(molecular_function);GO:0005576(extracellular region);GO:0008150(biological_process)	NA	NA	NA		hypothetical protein SI65_09912 [Aspergillus cristatus]	mRNA	175.175	167.246	77.0767	2.93542	4.74046	10.4295	23.1698	4.53417	6.79614e-34	1.73906e-32	up	yes
SI65_06668	SI65_06668		gnl_WGS:JXNT_SI65_06668_T0	GO:0000411(positive regulation of transcription by galactose);GO:0000750(pheromone-dependent signal transduction involved in conjugation with cellular fusion);GO:0000935(division septum);GO:0001302(replicative cell aging);GO:0002134(UTP binding);GO:0002135(CTP binding);GO:0003924(GTPase activity);GO:0005525(GTP binding);GO:0005634(nucleus);GO:0005739(mitochondrion);GO:0005789(endoplasmic reticulu…	04138(Autophagy - yeast);04933(AGE-RAGE signaling pathway in diabetic complications)	K07827	NA		Ras-like protein [Aspergillus cristatus]	mRNA	130.29	159.055	151.962	28.1671	43.0746	48.6713	3.68022	1.87979	6.88122e-34	1.75643e-32	up	yes
SI65_06785	SI65_06785		gnl_WGS:JXNT_SI65_06785_T0	GO:0000011(vacuole inheritance);GO:0000329(fungal-type vacuole membrane);GO:0003924(GTPase activity);GO:0005525(GTP binding);GO:0005741(mitochondrial outer membrane);GO:0005829(cytosol);GO:0006886(intracellular protein transport);GO:0006897(endocytosis);GO:0006913(nucleocytoplasmic transport);GO:0007032(endosome organization);GO:0007035(vacuolar acidification);GO:0007165(signal transduction);GO:0…	04144(Endocytosis);04145(Phagosome);04138(Autophagy - yeast)	K07897	NA		hypothetical protein EURHEDRAFT_413670 [Aspergillus ruber CBS 135680]	mRNA	630.785	528.32	548.336	155.212	148.49	166.508	3.63123	1.86046	7.66681e-34	1.95207e-32	up	yes
SI65_07022	SI65_07022		gnl_WGS:JXNT_SI65_07022_T0	GO:0000742(karyogamy involved in conjugation with cellular fusion);GO:0003674(molecular_function);GO:0005739(mitochondrion);GO:0005789(endoplasmic reticulum membrane)	NA	NA	NA		hypothetical protein SI65_07022 [Aspergillus cristatus]	mRNA	19.137	23.0396	30.5195	4.48352	3.59891	5.88622	5.20423	2.37968	9.0133e-34	2.27224e-32	up	yes
SI65_04113	SI65_04113		gnl_WGS:JXNT_SI65_04113_T0	NA	NA	NA	NA		hypothetical protein SI65_04113 [Aspergillus cristatus]	mRNA	20.5418	17.567	13.3125	2.1071	2.05797	2.17196	8.11442	3.02049	1.16771e-33	2.92214e-32	up	yes
SI65_02800	SI65_02800		gnl_WGS:JXNT_SI65_02800_T0	GO:0003674(molecular_function);GO:0005575(cellular_component);GO:0008150(biological_process)	NA	NA	NA		hypothetical protein SI65_02800 [Aspergillus cristatus]	mRNA	36.506	40.0262	50.4414	3.37687	5.64754	9.52008	6.84697	2.77547	1.28329e-33	3.19571e-32	up	yes
SI65_01057	SI65_01057		gnl_WGS:JXNT_SI65_01057_T0	GO:0003674(molecular_function);GO:0005575(cellular_component);GO:0008150(biological_process)	NA	NA	NA		hypothetical protein SI65_01057 [Aspergillus cristatus]	mRNA	29.2406	22.1061	28.7163	5.85544	4.9282	7.37101	4.41006	2.1408	1.53131e-33	3.80406e-32	up	yes
SI65_00743	SI65_00743		gnl_WGS:JXNT_SI65_00743_T0	GO:0005198(structural molecule activity);GO:0005768(endosome);GO:0005794(Golgi apparatus);GO:0006886(intracellular protein transport);GO:0006887(exocytosis);GO:0030130(clathrin coat of trans-Golgi network vesicle);GO:0030132(clathrin coat of coated pit);GO:0030479(actin cortical patch);GO:0072583(clathrin-dependent endocytosis)	NA	NA	NA		hypothetical protein SI65_00743 [Aspergillus cristatus]	mRNA	185.076	174.36	224.687	44.3489	52.3527	83.5873	3.23993	1.69596	1.64876e-33	4.07598e-32	up	yes
SI65_06554	SI65_06554		gnl_WGS:JXNT_SI65_06554_T0	GO:0005575(cellular_component);GO:0016491(oxidoreductase activity);GO:0055114(oxidation-reduction process)	00562(Inositol phosphate metabolism)	K00010	EC:1.1.1.18;EC:1.1.1.369		hypothetical protein SI65_06554 [Aspergillus cristatus]	mRNA	13.2417	14.1039	14.3507	2.40268	3.78136	3.86421	4.1496	2.05297	1.6602e-33	4.09435e-32	up	yes
SI65_10249	SI65_10249		gnl_WGS:JXNT_SI65_10249_T0	GO:0003674(molecular_function);GO:0016021(integral component of membrane);GO:0055085(transmembrane transport)	NA	NA	NA		hypothetical protein SI65_10249 [Aspergillus cristatus]	mRNA	324.093	437.852	508.989	35.6602	61.4181	91.9476	6.7236	2.74923	2.06298e-33	5.07543e-32	up	yes
SI65_06751	SI65_06751		gnl_WGS:JXNT_SI65_06751_T0	GO:0003735(structural constituent of ribosome);GO:0005762(mitochondrial large ribosomal subunit);GO:0006412(translation)	03010(Ribosome)	K02867	NA		54S ribosomal protein L19, mitochondrial [Aspergillus cristatus]	mRNA	74.3224	59.5857	53.9556	12.415	13.7281	18.8441	4.17594	2.0621	2.13869e-33	5.23646e-32	up	yes
SI65_02127	SI65_02127		gnl_WGS:JXNT_SI65_02127_T0	GO:0000166(nucleotide binding);GO:0000462(maturation of SSU-rRNA from tricistronic rRNA transcript (SSU-rRNA, 5.8S rRNA, LSU-rRNA));GO:0003735(structural constituent of ribosome);GO:0005730(nucleolus);GO:0005739(mitochondrion);GO:0005829(cytosol);GO:0005840(ribosome);GO:0006412(translation)	03010(Ribosome)	K02974	NA		40S ribosomal protein S24-B [Aspergillus cristatus]	mRNA	903.062	791.987	934.549	151.915	196.826	330.14	3.87343	1.95361	2.30568e-33	5.63183e-32	up	yes
SI65_00281	SI65_00281		gnl_WGS:JXNT_SI65_00281_T0	GO:0003674(molecular_function);GO:0005575(cellular_component);GO:0008150(biological_process)	03030(DNA replication)	K10742	EC:3.6.4.12		hypothetical protein SI65_00281 [Aspergillus cristatus]	mRNA	503.211	434.483	444.128	141.417	171.481	203.946	2.67358	1.41877	2.41903e-33	5.88056e-32	up	yes
SI65_07854	SI65_07854		gnl_WGS:JXNT_SI65_07854_T0	GO:0003924(GTPase activity);GO:0005525(GTP binding);GO:0005794(Golgi apparatus);GO:0005829(cytosol);GO:0006886(intracellular protein transport);GO:0006888(ER to Golgi vesicle-mediated transport);GO:0006893(Golgi to plasma membrane transport);GO:0007264(small GTPase mediated signal transduction);GO:0009514(glyoxysome);GO:0015031(protein transport);GO:0016236(macroautophagy);GO:0030447(filamentous …	04144(Endocytosis)	K07937	NA		hypothetical protein ASPGLDRAFT_137712 [Aspergillus glaucus CBS 516.65]	mRNA	1781.21	1729.05	2025.22	526.259	663.499	942.224	2.5964	1.37651	2.45598e-33	5.95619e-32	up	yes
SI65_03520	SI65_03520		gnl_WGS:JXNT_SI65_03520_T0	GO:0005742(mitochondrial outer membrane translocase complex);GO:0005783(endoplasmic reticulum);GO:0008320(protein transmembrane transporter activity);GO:0030150(protein import into mitochondrial matrix);GO:0045040(protein import into mitochondrial outer membrane)	NA	NA	NA		hypothetical protein SI65_03520 [Aspergillus cristatus]	mRNA	492.592	331.501	299.136	56.9553	51.4144	70.3489	6.2849	2.65189	2.56621e-33	6.20877e-32	up	yes
SI65_04818	SI65_04818		gnl_WGS:JXNT_SI65_04818_T0	GO:0000276(mitochondrial proton-transporting ATP synthase complex, coupling factor F(o));GO:0005198(structural molecule activity);GO:0015986(ATP synthesis coupled proton transport);GO:0042407(cristae formation);GO:0046933(proton-transporting ATP synthase activity, rotational mechanism)	00190(Oxidative phosphorylation)	K01549	NA		hypothetical protein SI65_04818 [Aspergillus cristatus]	mRNA	1023.22	604.491	735.526	133.646	141.06	192.558	5.0576	2.33845	2.77793e-33	6.68931e-32	up	yes
SI65_10227	SI65_10227		gnl_WGS:JXNT_SI65_10227_T0	GO:0003674(molecular_function);GO:0008150(biological_process)	NA	NA	NA		putative altered inheritance of mitochondria protein 13, mitochondrial [Aspergillus cristatus]	mRNA	226.677	229.985	238.202	66.7289	92.1064	107.112	2.61279	1.38559	3.12528e-33	7.49039e-32	up	yes
SI65_04855	SI65_04855		gnl_WGS:JXNT_SI65_04855_T0	GO:0004185(serine-type carboxypeptidase activity);GO:0005575(cellular_component);GO:0006508(proteolysis)	NA	NA	NA		hypothetical protein SI65_04855 [Aspergillus cristatus]	mRNA	417.521	357.685	367.201	122.107	143.609	172.262	2.60837	1.38315	3.56668e-33	8.52584e-32	up	yes
SI65_00177	SI65_00177		gnl_WGS:JXNT_SI65_00177_T0	GO:0004556(alpha-amylase activity);GO:0005509(calcium ion binding);GO:0005576(extracellular region);GO:0009277(fungal-type cell wall);GO:0016052(carbohydrate catabolic process);GO:0030287(cell wall-bounded periplasmic space);GO:0030428(cell septum);GO:0031521(spitzenkorper);GO:0032163(hyphal septin band);GO:0043169(cation binding);GO:2001070(starch binding)	00500(Starch and sucrose metabolism)	K01176	EC:3.2.1.1		Acid alpha-amylase [Aspergillus cristatus]	mRNA	60.5526	60.5442	80.4476	1.04287	3.26612	5.59231	20.3553	4.34734	3.57401e-33	8.52584e-32	up	yes
SI65_03197	SI65_03197		gnl_WGS:JXNT_SI65_03197_T0	GO:0003674(molecular_function);GO:0005575(cellular_component);GO:0008150(biological_process)	NA	NA	NA		hypothetical protein SI65_03197 [Aspergillus cristatus]	mRNA	1043.8	1167.76	1144.16	392.39	404.236	481.631	2.62523	1.39244	4.06015e-33	9.6405e-32	up	yes
SI65_01557	SI65_01557		gnl_WGS:JXNT_SI65_01557_T0	GO:0000247(C-8 sterol isomerase activity);GO:0005783(endoplasmic reticulum);GO:0006696(ergosterol biosynthetic process);GO:0035690(cellular response to drug)	00100(Steroid biosynthesis)	K09829	EC:5.-.-.-		C-8 sterol isomerase [Aspergillus cristatus]	mRNA	145.882	167.464	148.602	47.4862	46.7174	65.2418	2.89722	1.53467	5.35429e-33	1.26545e-31	up	yes
SI65_09294	SI65_09294		gnl_WGS:JXNT_SI65_09294_T0	NA	NA	NA	NA		hypothetical protein SI65_09294 [Aspergillus cristatus]	mRNA	1328.01	681.232	1051.94	36.1476	86.0225	113.379	12.9959	3.69999	5.60465e-33	1.31851e-31	up	yes
SI65_08922	SI65_08922		gnl_WGS:JXNT_SI65_08922_T0	GO:0004807(triose-phosphate isomerase activity);GO:0005622(intracellular);GO:0005634(nucleus);GO:0005739(mitochondrion);GO:0005829(cytosol);GO:0005886(plasma membrane);GO:0009267(cellular response to starvation);GO:0009986(cell surface);GO:0030446(hyphal cell wall);GO:0036170(filamentous growth of a population of unicellular organisms in response to starvation);GO:0036180(filamentous growth of a …	00010(Glycolysis / Gluconeogenesis);00051(Fructose and mannose metabolism);00562(Inositol phosphate metabolism)	K01803	EC:5.3.1.1		Triosephosphate isomerase [Aspergillus cristatus]	mRNA	1738.4	1727.69	1330.3	256.655	272.475	488.088	4.7152	2.23732	5.71847e-33	1.3422e-31	up	yes
SI65_09354	SI65_09354		gnl_WGS:JXNT_SI65_09354_T0	NA	NA	NA	NA		hypothetical protein SI65_09354 [Aspergillus cristatus]	mRNA	191.381	124.98	153.377	14.9418	27.6392	30.6753	6.41226	2.68083	5.93459e-33	1.38973e-31	up	yes
SI65_01654	SI65_01654		gnl_WGS:JXNT_SI65_01654_T0	GO:0003674(molecular_function);GO:0005575(cellular_component);GO:0008150(biological_process)	NA	NA	NA		hypothetical protein SI65_01654 [Aspergillus cristatus]	mRNA	26.8416	25.6381	33.7977	5.33099	5.57234	10.1156	4.10474	2.03729	6.04954e-33	1.4134e-31	up	yes
SI65_01042	SI65_01042		gnl_WGS:JXNT_SI65_01042_T0	GO:0005739(mitochondrion);GO:0009055(electron transfer activity);GO:0016020(membrane);GO:0016491(oxidoreductase activity);GO:0016651(oxidoreductase activity, acting on NAD(P)H);GO:0030437(ascospore formation);GO:0032981(mitochondrial respiratory chain complex I assembly);GO:0051539(4 iron, 4 sulfur cluster binding);GO:0055114(oxidation-reduction process)	00190(Oxidative phosphorylation)	K03941	EC:1.6.5.3;EC:1.6.99.3		NADH-ubiquinone oxidoreductase 23 kDa subunit, mitochondrial [Aspergillus cristatus]	mRNA	248.68	242.633	245.427	92.2997	105.967	133.929	2.21779	1.14912	6.32324e-33	1.47062e-31	up	yes
SI65_03000	SI65_03000		gnl_WGS:JXNT_SI65_03000_T0	GO:0003824(catalytic activity);GO:0005506(iron ion binding);GO:0005575(cellular_component);GO:0009055(electron transfer activity);GO:0016705(oxidoreductase activity, acting on paired donors, with incorporation or reduction of molecular oxygen);GO:0020037(heme binding);GO:0045461(sterigmatocystin biosynthetic process);GO:0055114(oxidation-reduction process)	02010(ABC transporters)	K05658	EC:3.6.3.44		hypothetical protein SI65_03000 [Aspergillus cristatus]	mRNA	152.705	138.728	169.351	19.073	26.1394	47.4937	4.97037	2.31335	6.83902e-33	1.58696e-31	up	yes
SI65_04926	SI65_04926		gnl_WGS:JXNT_SI65_04926_T0	GO:0000469(cleavage involved in rRNA processing);GO:0003723(RNA binding);GO:0030515(snoRNA binding);GO:0031118(rRNA pseudouridine synthesis);GO:0031120(snRNA pseudouridine synthesis);GO:0031429(box H/ACA snoRNP complex)	03008(Ribosome biogenesis in eukaryotes)	K11130	NA		H ribonucleoprotein complex subunit 3 [Aspergillus cristatus]	mRNA	208.701	144.624	137.139	19.7044	11.5269	18.2893	9.90425	3.30805	7.10701e-33	1.64169e-31	up	yes
SI65_04973	SI65_04973		gnl_WGS:JXNT_SI65_04973_T0	GO:0005575(cellular_component);GO:0008150(biological_process);GO:0016747(transferase activity, transferring acyl groups other than amino-acyl groups)	03022(Basal transcription factors)	K03135	NA		hypothetical protein SI65_04973 [Aspergillus cristatus]	mRNA	51.1166	51.3991	83.7238	8.99283	5.73788	8.45992	8.03081	3.00554	7.28567e-33	1.67538e-31	up	yes
SI65_05894	SI65_05894		gnl_WGS:JXNT_SI65_05894_T0	GO:0004175(endopeptidase activity);GO:0004298(threonine-type endopeptidase activity);GO:0005634(nucleus);GO:0005739(mitochondrion);GO:0005829(cytosol);GO:0010499(proteasomal ubiquitin-independent protein catabolic process);GO:0019773(proteasome core complex, alpha-subunit complex);GO:0043161(proteasome-mediated ubiquitin-dependent protein catabolic process)	03050(Proteasome)	K02730	EC:3.4.25.1		Proteasome subunit alpha type-6 [Aspergillus cristatus]	mRNA	309.27	239.611	298.599	78.1056	95.0428	127.857	2.8155	1.49339	7.35206e-33	1.68684e-31	up	yes
SI65_04192	SI65_04192		gnl_WGS:JXNT_SI65_04192_T0	GO:0003735(structural constituent of ribosome);GO:0006364(rRNA processing);GO:0022625(cytosolic large ribosomal subunit);GO:0030627(pre-mRNA 5'-splice site binding);GO:0048025(negative regulation of mRNA splicing, via spliceosome)	03010(Ribosome)	K02908	NA		60S ribosomal protein L30-2 [Aspergillus cristatus]	mRNA	2021.81	1128.52	1540.52	252.857	269.794	377.879	5.20899	2.381	7.81421e-33	1.78486e-31	up	yes
SI65_07785	SI65_07785		gnl_WGS:JXNT_SI65_07785_T0	GO:0005215(transporter activity);GO:0016021(integral component of membrane);GO:0055085(transmembrane transport)	NA	NA	NA		hypothetical protein SI65_07785 [Aspergillus cristatus]	mRNA	15.3129	29.3137	28.1434	2.32004	1.37987	1.90879	12.9745	3.69761	1.09566e-32	2.48594e-31	up	yes
SI65_05649	SI65_05649		gnl_WGS:JXNT_SI65_05649_T0	GO:0005634(nucleus);GO:0005829(cytosol);GO:0005844(polysome);GO:0006457(protein folding);GO:0007021(tubulin complex assembly);GO:0009409(response to cold);GO:0015631(tubulin binding);GO:0016272(prefoldin complex);GO:0051082(unfolded protein binding)	NA	NA	NA		hypothetical protein SI65_05649 [Aspergillus cristatus]	mRNA	78.9432	62.017	74.6194	17.6465	19.113	30.0291	3.22779	1.69055	1.44161e-32	3.24918e-31	up	yes
SI65_06483	SI65_06483		gnl_WGS:JXNT_SI65_06483_T0	GO:0003674(molecular_function);GO:0005575(cellular_component);GO:0008150(biological_process)	NA	NA	NA		hypothetical protein SI65_06483 [Aspergillus cristatus]	mRNA	55.9668	53.8411	59.9289	20.0542	23.1225	31.8447	2.26251	1.17792	1.49716e-32	3.35956e-31	up	yes
SI65_00716	SI65_00716		gnl_WGS:JXNT_SI65_00716_T0	GO:0003674(molecular_function);GO:0005575(cellular_component);GO:0008150(biological_process)	NA	NA	NA		hypothetical protein SI65_00716 [Aspergillus cristatus]	mRNA	691.104	526.992	513.131	95.1341	124.251	184.627	4.28508	2.09932	1.52041e-32	3.40425e-31	up	yes
SI65_06341	SI65_06341		gnl_WGS:JXNT_SI65_06341_T0	GO:0000028(ribosomal small subunit assembly);GO:0000462(maturation of SSU-rRNA from tricistronic rRNA transcript (SSU-rRNA, 5.8S rRNA, LSU-rRNA));GO:0000479(endonucleolytic cleavage of tricistronic rRNA transcript (SSU-rRNA, 5.8S rRNA, LSU-rRNA));GO:0003735(structural constituent of ribosome);GO:0006412(translation);GO:0022627(cytosolic small ribosomal subunit)	03010(Ribosome)	K02978	NA		Pc20g03120 [Penicillium rubens Wisconsin 54-1255]	mRNA	3497.36	2341.69	2593.02	373.118	484.853	787.066	5.12577	2.35777	1.66871e-32	3.72812e-31	up	yes
SI65_01272	SI65_01272		gnl_WGS:JXNT_SI65_01272_T0	GO:0004739(pyruvate dehydrogenase (acetyl-transferring) activity);GO:0005967(mitochondrial pyruvate dehydrogenase complex);GO:0006086(acetyl-CoA biosynthetic process from pyruvate);GO:0006096(glycolytic process);GO:0007124(pseudohyphal growth);GO:0015976(carbon utilization);GO:0042645(mitochondrial nucleoid);GO:0042867(pyruvate catabolic process);GO:0055114(oxidation-reduction process)	00010(Glycolysis / Gluconeogenesis);00020(Citrate cycle (TCA cycle));00620(Pyruvate metabolism)	K00161	EC:1.2.4.1		Pyruvate dehydrogenase E1 component subunit alpha, mitochondrial [Aspergillus cristatus]	mRNA	463.682	454.608	457.894	113.955	142.487	216.82	2.90786	1.53996	1.80872e-32	4.01906e-31	up	yes
SI65_09073	SI65_09073		gnl_WGS:JXNT_SI65_09073_T0	GO:0003674(molecular_function);GO:0005575(cellular_component);GO:0008150(biological_process)	NA	NA	NA		hypothetical protein SI65_09073 [Aspergillus cristatus]	mRNA	717.86	417.107	432.518	7.40796	16.2992	39.6099	24.7562	4.62972	2.87303e-32	6.36305e-31	up	yes
SI65_07586	SI65_07586		gnl_WGS:JXNT_SI65_07586_T0	GO:0000329(fungal-type vacuole membrane);GO:0003674(molecular_function);GO:0005783(endoplasmic reticulum);GO:0008150(biological_process)	NA	NA	NA		hypothetical protein SI65_07586 [Aspergillus cristatus]	mRNA	185.635	197.328	190.56	60.984	74.843	79.1973	2.66725	1.41535	3.26029e-32	7.18953e-31	up	yes
SI65_08303	SI65_08303		gnl_WGS:JXNT_SI65_08303_T0	GO:0004609(phosphatidylserine decarboxylase activity);GO:0006646(phosphatidylethanolamine biosynthetic process);GO:0006656(phosphatidylcholine biosynthetic process);GO:0006659(phosphatidylserine biosynthetic process);GO:0009267(cellular response to starvation);GO:0010636(positive regulation of mitochondrial fusion);GO:0010954(positive regulation of protein processing);GO:0016540(protein autoproce…	00564(Glycerophospholipid metabolism)	K01613	EC:4.1.1.65		hypothetical protein SI65_08303 [Aspergillus cristatus]	mRNA	90.1632	88.4106	107.845	35.4504	40.6693	52.6466	2.22433	1.15337	3.29513e-32	7.25071e-31	up	yes
SI65_08764	SI65_08764		gnl_WGS:JXNT_SI65_08764_T0	GO:0000723(telomere maintenance);GO:0000784(nuclear chromosome, telomeric region);GO:0000790(nuclear chromatin);GO:0003697(single-stranded DNA binding);GO:0005662(DNA replication factor A complex);GO:0005829(cytosol);GO:0006268(DNA unwinding involved in DNA replication);GO:0006279(premeiotic DNA replication);GO:0006281(DNA repair);GO:0006310(DNA recombination);GO:0032212(positive regulation of te…	03030(DNA replication);03420(Nucleotide excision repair);03430(Mismatch repair);03440(Homologous recombination)	K07466	NA		hypothetical protein SI65_08764 [Aspergillus cristatus]	mRNA	59.9882	53.2063	64.9786	16.9638	22.2118	29.4499	2.59631	1.37646	4.9991e-32	1.09295e-30	up	yes
SI65_03164	SI65_03164		gnl_WGS:JXNT_SI65_03164_T0	GO:0005253(anion channel activity);GO:0005886(plasma membrane);GO:0006820(anion transport);GO:0008509(anion transmembrane transporter activity)	NA	NA	NA		hypothetical protein SI65_03164 [Aspergillus cristatus]	mRNA	13.4251	16.5739	18.2496	3.13311	4.01173	3.56727	4.50411	2.17124	5.96405e-32	1.29836e-30	up	yes
SI65_06058	SI65_06058		gnl_WGS:JXNT_SI65_06058_T0	GO:0003674(molecular_function);GO:0006950(response to stress);GO:0016021(integral component of membrane)	NA	NA	NA		hypothetical protein SI65_06058 [Aspergillus cristatus]	mRNA	6.64818	7.39879	7.57561	1.26769	1.52674	1.5347	4.99467	2.32039	8.13733e-32	1.76395e-30	up	yes
SI65_07434	SI65_07434		gnl_WGS:JXNT_SI65_07434_T0	NA	NA	NA	NA		hypothetical protein SI65_07434 [Aspergillus cristatus]	mRNA	15.8762	13.9016	11.7547	2.37639	2.54772	2.77405	5.39512	2.43166	9.48839e-32	2.04381e-30	up	yes
SI65_03471	SI65_03471		gnl_WGS:JXNT_SI65_03471_T0	GO:0000011(vacuole inheritance);GO:0000142(cellular bud neck contractile ring);GO:0000812(Swr1 complex);GO:0000916(actomyosin contractile ring contraction);GO:0001300(chronological cell aging);GO:0001411(hyphal tip);GO:0001766(membrane raft polarization);GO:0004402(histone acetyltransferase activity);GO:0005200(structural constituent of cytoskeleton);GO:0005628(prospore membrane);GO:0005884(actin…	04145(Phagosome)	K05692	NA		hypothetical protein ASPGLDRAFT_27831 [Aspergillus glaucus CBS 516.65]	mRNA	2629.08	2934.5	3157.41	588.698	694.216	1211.16	3.49668	1.80598	1.99461e-31	4.22509e-30	up	yes
SI65_05203	SI65_05203		gnl_WGS:JXNT_SI65_05203_T0	GO:0004802(transketolase activity);GO:0005576(extracellular region);GO:0005622(intracellular);GO:0005634(nucleus);GO:0005829(cytosol);GO:0006098(pentose-phosphate shunt)	00030(Pentose phosphate pathway);01051(Biosynthesis of ansamycins)	K00615	EC:2.2.1.1		putative transketolase [Aspergillus cristatus]	mRNA	710.687	824.536	891.045	119.728	113.351	252.679	4.99482	2.32043	2.84203e-31	5.97059e-30	up	yes
SI65_00105	SI65_00105		gnl_WGS:JXNT_SI65_00105_T0	GO:0000447(endonucleolytic cleavage in ITS1 to separate SSU-rRNA from 5.8S rRNA and LSU-rRNA from tricistronic rRNA transcript (SSU-rRNA, 5.8S rRNA, LSU-rRNA));GO:0003676(nucleic acid binding);GO:0003723(RNA binding);GO:0003735(structural constituent of ribosome);GO:0005576(extracellular region);GO:0005634(nucleus);GO:0005739(mitochondrion);GO:0005829(cytosol);GO:0005840(ribosome);GO:0006407(rRNA…	03010(Ribosome)	K02964	NA		40S ribosomal protein S18 [Aspergillus cristatus]	mRNA	2665.2	1839.43	2286.72	315.307	435.331	705.278	4.66466	2.22177	3.09047e-31	6.45271e-30	up	yes
SI65_04029	SI65_04029		gnl_WGS:JXNT_SI65_04029_T0	GO:0005739(mitochondrion);GO:0005886(plasma membrane);GO:0016651(oxidoreductase activity, acting on NAD(P)H);GO:0032981(mitochondrial respiratory chain complex I assembly);GO:0048038(quinone binding);GO:0051287(NAD binding);GO:0055114(oxidation-reduction process)	00190(Oxidative phosphorylation)	K03935	EC:1.6.5.3;EC:1.6.99.3		NADH-ubiquinone oxidoreductase 49 kDa subunit, mitochondrial [Aspergillus cristatus]	mRNA	184.42	211.7	212.314	76.0817	81.9953	106.905	2.29613	1.1992	3.23042e-31	6.73113e-30	up	yes
SI65_01506	SI65_01506		gnl_WGS:JXNT_SI65_01506_T0	GO:0000249(C-22 sterol desaturase activity);GO:0004497(monooxygenase activity);GO:0005506(iron ion binding);GO:0005783(endoplasmic reticulum);GO:0006696(ergosterol biosynthetic process);GO:0009055(electron transfer activity);GO:0020037(heme binding);GO:0055114(oxidation-reduction process)	00100(Steroid biosynthesis)	K09831	EC:1.14.19.41		Cytochrome P450 61 [Aspergillus cristatus]	mRNA	125.319	151.941	180.181	32.661	37.1586	60.5756	3.50811	1.81069	3.61063e-31	7.50249e-30	up	yes
SI65_01167	SI65_01167		gnl_WGS:JXNT_SI65_01167_T0	GO:0004170(dUTP diphosphatase activity);GO:0005634(nucleus);GO:0005829(cytosol);GO:0008828(dATP pyrophosphohydrolase activity);GO:0009213(pyrimidine deoxyribonucleoside triphosphate catabolic process);GO:0009217(purine deoxyribonucleoside triphosphate catabolic process);GO:0035870(dITP diphosphatase activity);GO:0036217(dGTP diphosphatase activity);GO:0036218(dTTP diphosphatase activity);GO:00362…	00230(Purine metabolism)	K01519	EC:3.6.1.-		Inosine triphosphate pyrophosphatase [Aspergillus cristatus]	mRNA	76.8043	73.5153	87.8458	12.5326	20.9308	26.8631	3.94795	1.9811	3.6153e-31	7.50249e-30	up	yes
SI65_10214	SI65_10214		gnl_WGS:JXNT_SI65_10214_T0	GO:0003677(DNA binding);GO:0005575(cellular_component);GO:0008150(biological_process);GO:0046983(protein dimerization activity)	04011(MAPK signaling pathway - yeast);04111(Cell cycle - yeast)	K12412	NA		hypothetical protein SI65_10214 [Aspergillus cristatus]	mRNA	422.709	467.171	469.977	144.717	170.37	245.672	2.42503	1.278	4.44791e-31	9.2116e-30	up	yes
SI65_05562	SI65_05562		gnl_WGS:JXNT_SI65_05562_T0	GO:0000772(mating pheromone activity);GO:0005634(nucleus);GO:0008301(DNA binding, bending);GO:0030437(ascospore formation);GO:0045895(positive regulation of mating-type specific transcription, DNA-templated)	NA	NA	NA		mating type protein MAT1-1 [Aspergillus cristatus]	mRNA	29.3414	34.5432	41.1611	2.50609	2.83224	7.19383	8.38209	3.06731	4.69993e-31	9.69419e-30	up	yes
SI65_08483	SI65_08483		gnl_WGS:JXNT_SI65_08483_T0	GO:0004129(cytochrome-c oxidase activity);GO:0005634(nucleus);GO:0005751(mitochondrial respiratory chain complex IV);GO:0005758(mitochondrial intermembrane space);GO:0005829(cytosol);GO:0033617(mitochondrial respiratory chain complex IV assembly)	00190(Oxidative phosphorylation)	K02267	NA		Cytochrome c oxidase subunit 6B [Aspergillus cristatus]	mRNA	1227.43	784.925	949.317	142.19	187.891	291.431	4.76527	2.25256	5.38932e-31	1.10714e-29	up	yes
SI65_02243	SI65_02243		gnl_WGS:JXNT_SI65_02243_T0	NA	NA	NA	NA		hypothetical protein SI65_02243 [Aspergillus cristatus]	mRNA	21.8109	14.2539	19.1489	1.96145	3.37382	3.26379	6.4209	2.68278	6.92699e-31	1.42017e-29	up	yes
SI65_05459	SI65_05459		gnl_WGS:JXNT_SI65_05459_T0	GO:0005575(cellular_component);GO:0008080(N-acetyltransferase activity);GO:0008150(biological_process)	NA	NA	NA		hypothetical protein SI65_05459 [Aspergillus cristatus]	mRNA	65.9309	53.2156	51.7212	7.93887	5.99355	5.22819	8.91765	3.15666	7.42091e-31	1.51535e-29	up	yes
SI65_08686	SI65_08686		gnl_WGS:JXNT_SI65_08686_T0	GO:0004579(dolichyl-diphosphooligosaccharide-protein glycotransferase activity);GO:0005886(plasma membrane);GO:0008250(oligosaccharyltransferase complex);GO:0016021(integral component of membrane);GO:0018279(protein N-linked glycosylation via asparagine)	00510(N-Glycan biosynthesis);00513(Various types of N-glycan biosynthesis);04141(Protein processing in endoplasmic reticulum)	K12666	NA		hypothetical protein SI65_08686 [Aspergillus cristatus]	mRNA	111.943	124.561	126.529	45.0525	52.554	61.067	2.28793	1.19404	7.56559e-31	1.54181e-29	up	yes
SI65_01760	SI65_01760		gnl_WGS:JXNT_SI65_01760_T0	GO:0000150(recombinase activity);GO:0000400(four-way junction DNA binding);GO:0000730(DNA recombinase assembly);GO:0000794(condensed nuclear chromosome);GO:0003690(double-stranded DNA binding);GO:0003697(single-stranded DNA binding);GO:0004520(endodeoxyribonuclease activity);GO:0005524(ATP binding);GO:0005654(nucleoplasm);GO:0006312(mitotic recombination);GO:0007131(reciprocal meiotic recombinati…	04113(Meiosis - yeast)	K10872	NA		Meiotic recombination protein DMC1 [Aspergillus cristatus]	mRNA	54.0863	57.1771	62.0792	22.383	24.9498	32.8609	2.16155	1.11207	9.61663e-31	1.952e-29	up	yes
SI65_06371	SI65_06371		gnl_WGS:JXNT_SI65_06371_T0	GO:0000462(maturation of SSU-rRNA from tricistronic rRNA transcript (SSU-rRNA, 5.8S rRNA, LSU-rRNA));GO:0003723(RNA binding);GO:0003735(structural constituent of ribosome);GO:0006412(translation);GO:0019843(rRNA binding);GO:0022627(cytosolic small ribosomal subunit);GO:0030686(90S preribosome);GO:0032040(small-subunit processome);GO:0045903(positive regulation of translational fidelity)	03010(Ribosome)	K02997	NA		40S ribosomal protein S9 [Aspergillus cristatus]	mRNA	671.758	645.677	788.409	150.827	183.488	309.237	3.27222	1.71027	1.01667e-30	2.05143e-29	up	yes
SI65_04481	SI65_04481		gnl_WGS:JXNT_SI65_04481_T0	GO:0003674(molecular_function);GO:0005575(cellular_component);GO:0008150(biological_process)	NA	NA	NA		hypothetical protein SI65_04481 [Aspergillus cristatus]	mRNA	46.8851	44.6384	53.5659	5.57402	4.51284	3.00877	11.0792	3.46978	1.07665e-30	2.16817e-29	up	yes
SI65_06738	SI65_06738		gnl_WGS:JXNT_SI65_06738_T0	GO:0003735(structural constituent of ribosome);GO:0005762(mitochondrial large ribosomal subunit);GO:0006412(translation)	03010(Ribosome)	K02892	NA		hypothetical protein SI65_06738 [Aspergillus cristatus]	mRNA	46.8619	39.2035	52.848	13.7381	15.3349	16.9564	3.01792	1.59355	1.44055e-30	2.88393e-29	up	yes
SI65_06370	SI65_06370		gnl_WGS:JXNT_SI65_06370_T0	GO:0003735(structural constituent of ribosome);GO:0006412(translation);GO:0022625(cytosolic large ribosomal subunit)	03010(Ribosome)	K02889	NA		60S ribosomal protein L21-A [Aspergillus cristatus]	mRNA	3119.64	2239.53	2547.68	267.486	348.95	698.495	6.01313	2.58812	1.48979e-30	2.96506e-29	up	yes
SI65_03504	SI65_03504		gnl_WGS:JXNT_SI65_03504_T0	GO:0000166(nucleotide binding);GO:0003677(DNA binding);GO:0005524(ATP binding);GO:0005634(nucleus);GO:0005829(cytosol);GO:0006271(DNA strand elongation involved in DNA replication);GO:0017111(nucleoside-triphosphatase activity);GO:0031391(Elg1 RFC-like complex);GO:0070914(UV-damage excision repair)	03030(DNA replication);03420(Nucleotide excision repair);03430(Mismatch repair)	K10755	NA		Replication factor C subunit 4 [Aspergillus cristatus]	mRNA	26.0097	26.2223	28.4126	6.17325	7.50529	12.0354	3.13622	1.64903	1.79867e-30	3.559e-29	up	yes
SI65_05711	SI65_05711		gnl_WGS:JXNT_SI65_05711_T0	GO:0005628(prospore membrane);GO:0005634(nucleus);GO:0008525(phosphatidylcholine transporter activity);GO:0008526(phosphatidylinositol transporter activity);GO:0015914(phospholipid transport);GO:0031322(ascospore-type prospore-specific spindle pole body remodeling);GO:0032153(cell division site);GO:0035838(growing cell tip);GO:0048193(Golgi vesicle transport);GO:0060187(cell pole)	NA	NA	NA		Sec14 cytosolic factor [Aspergillus cristatus]	mRNA	216.504	214.243	252.688	61.8129	56.6727	102.611	3.09111	1.62812	2.10182e-30	4.12684e-29	up	yes
SI65_01655	SI65_01655		gnl_WGS:JXNT_SI65_01655_T0	GO:0003735(structural constituent of ribosome);GO:0006412(translation)	NA	NA	NA		Mitochondrial phosphate carrier protein [Aspergillus cristatus]	mRNA	137.332	127.377	149.22	21.6818	21.0094	46.3705	4.64767	2.21651	2.28406e-30	4.46749e-29	up	yes
SI65_06185	SI65_06185		gnl_WGS:JXNT_SI65_06185_T0	GO:0000786(nucleosome);GO:0003677(DNA binding);GO:0005634(nucleus);GO:0006334(nucleosome assembly);GO:0031298(replication fork protection complex);GO:0035861(site of double-strand break);GO:0046982(protein heterodimerization activity)	NA	NA	NA		H2B_EMENI Histone H2B [Aspergillus nidulans FGSC A4]	mRNA	4887.77	4041.69	5276.3	1268.86	1697.43	1625.35	3.09383	1.62939	2.31161e-30	4.49553e-29	up	yes
SI65_00538	SI65_00538		gnl_WGS:JXNT_SI65_00538_T0	GO:0005634(nucleus);GO:0005829(cytosol);GO:0016881(acid-amino acid ligase activity);GO:0061631(ubiquitin conjugating enzyme activity);GO:1902426(deactivation of mitotic spindle assembly checkpoint)	04120(Ubiquitin mediated proteolysis)	K06688	EC:2.3.2.23		Ubiquitin-conjugating enzyme E2-20 kDa [Aspergillus cristatus]	mRNA	112.613	109.1	169.921	24.8162	29.7038	45.0917	3.9316	1.97512	2.50232e-30	4.83877e-29	up	yes
SI65_04315	SI65_04315		gnl_WGS:JXNT_SI65_04315_T0	GO:0003729(mRNA binding);GO:0005849(mRNA cleavage factor complex);GO:0006378(mRNA polyadenylation)	03015(mRNA surveillance pathway)	K14397	NA		hypothetical protein SI65_04315 [Aspergillus cristatus]	mRNA	59.808	59.7098	65.1542	22.7896	27.3107	35.6595	2.15337	1.10659	2.99046e-30	5.77176e-29	up	yes
SI65_04501	SI65_04501		gnl_WGS:JXNT_SI65_04501_T0	GO:0005575(cellular_component);GO:0016706(oxidoreductase activity, acting on paired donors, with incorporation or reduction of molecular oxygen, 2-oxoglutarate as one donor, and incorporation of one atom each of oxygen into both donors);GO:0055114(oxidation-reduction process)	00904(Diterpenoid biosynthesis)	K04125	EC:1.14.11.13		hypothetical protein SI65_04501 [Aspergillus cristatus]	mRNA	1258.59	1590.46	2071.67	13.9491	82.4788	46.8834	34.3358	5.10164	3.00913e-30	5.79683e-29	up	yes
SI65_04194	SI65_04194		gnl_WGS:JXNT_SI65_04194_T0	GO:0003674(molecular_function);GO:0005634(nucleus);GO:0005829(cytosol);GO:0006890(retrograde vesicle-mediated transport, Golgi to ER);GO:0030126(COPI vesicle coat)	NA	NA	NA		hypothetical protein SI65_04194 [Aspergillus cristatus]	mRNA	145.916	113.609	137.172	38.3259	40.4306	42.273	3.27769	1.71268	3.03306e-30	5.83192e-29	up	yes
SI65_04626	SI65_04626		gnl_WGS:JXNT_SI65_04626_T0	GO:0008608(attachment of spindle microtubules to kinetochore);GO:0031116(positive regulation of microtubule polymerization);GO:0042729(DASH complex);GO:0051010(microtubule plus-end binding);GO:0051987(positive regulation of attachment of spindle microtubules to kinetochore);GO:0072686(mitotic spindle)	NA	NA	NA		DASH complex subunit dad4 [Aspergillus cristatus]	mRNA	91.9269	62.0213	49.2999	2.96174	6.55293	7.60222	11.8741	3.56975	3.47889e-30	6.66407e-29	up	yes
SI65_08576	SI65_08576		gnl_WGS:JXNT_SI65_08576_T0	GO:0005789(endoplasmic reticulum membrane);GO:0006696(ergosterol biosynthetic process);GO:0016021(integral component of membrane);GO:0030674(protein binding, bridging)	NA	NA	NA		hypothetical protein SI65_08576 [Aspergillus cristatus]	mRNA	96.1491	61.2226	76.8353	14.5353	17.7869	24.0848	4.15209	2.05384	3.57107e-30	6.82784e-29	up	yes
SI65_06397	SI65_06397		gnl_WGS:JXNT_SI65_06397_T0	GO:0003676(nucleic acid binding);GO:0004386(helicase activity);GO:0005524(ATP binding);GO:0005575(cellular_component);GO:0008026(ATP-dependent helicase activity);GO:0008150(biological_process)	NA	NA	NA		hypothetical protein SI65_06397 [Aspergillus cristatus]	mRNA	57.2199	62.809	84.0679	7.82479	6.70624	4.4107	10.775	3.42961	4.80665e-30	9.13889e-29	up	yes
SI65_01584	SI65_01584		gnl_WGS:JXNT_SI65_01584_T0	GO:0005634(nucleus);GO:0005829(cytosol);GO:0042719(mitochondrial intermembrane space protein transporter complex);GO:0045039(protein import into mitochondrial inner membrane);GO:0045040(protein import into mitochondrial outer membrane);GO:0051082(unfolded protein binding)	NA	NA	NA		Mitochondrial import inner membrane translocase subunit tim10 [Aspergillus cristatus]	mRNA	172.886	135.111	148.481	42.2825	41.022	63.3157	3.11333	1.63846	5.12474e-30	9.72558e-29	up	yes
SI65_01867	SI65_01867		gnl_WGS:JXNT_SI65_01867_T0	GO:0002181(cytoplasmic translation);GO:0003723(RNA binding);GO:0003735(structural constituent of ribosome);GO:0022625(cytosolic large ribosomal subunit)	03010(Ribosome)	K02920	NA		60S ribosomal protein L36 [Aspergillus cristatus]	mRNA	2068.57	1546.3	1862.52	200.391	266.067	524.906	5.52511	2.466	5.34492e-30	1.01059e-28	up	yes
SI65_02933	SI65_02933		gnl_WGS:JXNT_SI65_02933_T0	GO:0003735(structural constituent of ribosome);GO:0005730(nucleolus);GO:0005829(cytosol);GO:0005840(ribosome);GO:0006412(translation)	03010(Ribosome)	K02891	NA		60S ribosomal protein L22 [Aspergillus cristatus]	mRNA	976.932	573.89	784.874	102.797	134.764	215.28	5.15787	2.36678	5.7794e-30	1.09071e-28	up	yes
SI65_07805	SI65_07805		gnl_WGS:JXNT_SI65_07805_T0	GO:0004375(glycine dehydrogenase (decarboxylating) activity);GO:0005739(mitochondrion);GO:0005960(glycine cleavage complex);GO:0006546(glycine catabolic process);GO:0006730(one-carbon metabolic process);GO:0009249(protein lipoylation);GO:0019464(glycine decarboxylation via glycine cleavage system)	00630(Glyoxylate and dicarboxylate metabolism);00260(Glycine, serine and threonine metabolism)	K02437	NA		hypothetical protein SI65_07805 [Aspergillus cristatus]	mRNA	126.932	132.347	163.375	46.275	44.0576	51.9966	2.96956	1.57025	6.79854e-30	1.27833e-28	up	yes
SI65_07684	SI65_07684		gnl_WGS:JXNT_SI65_07684_T0	GO:0000162(tryptophan biosynthetic process);GO:0004049(anthranilate synthase activity);GO:0004365(glyceraldehyde-3-phosphate dehydrogenase (NAD+) (phosphorylating) activity);GO:0004425(indole-3-glycerol-phosphate synthase activity);GO:0004640(phosphoribosylanthranilate isomerase activity);GO:0005829(cytosol);GO:0005950(anthranilate synthase complex);GO:0033984(indole-3-glycerol-phosphate lyase ac…	00400(Phenylalanine, tyrosine and tryptophan biosynthesis)	K13501	EC:4.1.3.27;EC:4.1.1.48		Anthranilate synthase component 2 [Aspergillus cristatus]	mRNA	402.05	422.143	462.804	113.657	142.798	124.177	3.38121	1.75754	8.03375e-30	1.50504e-28	up	yes
SI65_07615	SI65_07615		gnl_WGS:JXNT_SI65_07615_T0	GO:0000028(ribosomal small subunit assembly);GO:0000056(ribosomal small subunit export from nucleus);GO:0000469(cleavage involved in rRNA processing);GO:0003735(structural constituent of ribosome);GO:0005730(nucleolus);GO:0006407(rRNA export from nucleus);GO:0006412(translation);GO:0022627(cytosolic small ribosomal subunit);GO:0030490(maturation of SSU-rRNA);GO:1900153(positive regulation of nucl…	03010(Ribosome)	K02979	NA		40S ribosomal protein S28 [Aspergillus cristatus]	mRNA	3123.83	1389.77	1790.65	109.953	164.828	295.835	11.0481	3.46573	8.79848e-30	1.64227e-28	up	yes
SI65_08934	SI65_08934		gnl_WGS:JXNT_SI65_08934_T0	GO:0004175(endopeptidase activity);GO:0004190(aspartic-type endopeptidase activity);GO:0005576(extracellular region);GO:0006508(proteolysis)	NA	NA	NA		hypothetical protein SI65_08934 [Aspergillus cristatus]	mRNA	254.734	219.386	313.951	15.5266	25.1328	53.5332	8.3666	3.06464	9.16573e-30	1.7077e-28	up	yes
SI65_08087	SI65_08087		gnl_WGS:JXNT_SI65_08087_T0	GO:0003861(3-isopropylmalate dehydratase activity);GO:0005829(cytosol);GO:0009098(leucine biosynthetic process);GO:0009316(3-isopropylmalate dehydratase complex);GO:0010494(cytoplasmic stress granule);GO:0051539(4 iron, 4 sulfur cluster binding)	00290(Valine, leucine and isoleucine biosynthesis)	K01702	EC:4.2.1.33		3-isopropylmalate dehydratase [Aspergillus cristatus]	mRNA	204.678	221.727	177.974	48.1949	64.6818	81.5555	3.10843	1.63619	1.55835e-29	2.8668e-28	up	yes
SI65_08122	SI65_08122		gnl_WGS:JXNT_SI65_08122_T0	GO:0003674(molecular_function);GO:0005575(cellular_component);GO:0008150(biological_process)	NA	NA	NA		hypothetical protein SI65_08122 [Aspergillus cristatus]	mRNA	463.105	519.587	494.392	76.903	142.302	138.885	4.1249	2.04436	1.79124e-29	3.28931e-28	up	yes
SI65_01026	SI65_01026		gnl_WGS:JXNT_SI65_01026_T0	GO:0000287(magnesium ion binding);GO:0004610(phosphoacetylglucosamine mutase activity);GO:0005634(nucleus);GO:0005829(cytosol);GO:0006031(chitin biosynthetic process);GO:0034221(fungal-type cell wall chitin biosynthetic process)	00520(Amino sugar and nucleotide sugar metabolism)	K01836	EC:5.4.2.3		hypothetical protein SI65_01026 [Aspergillus cristatus]	mRNA	134.137	154.398	179.907	26.8941	34.4798	59.6905	3.86937	1.9521	2.03057e-29	3.71544e-28	up	yes
SI65_09821	SI65_09821		gnl_WGS:JXNT_SI65_09821_T0	GO:0000272(polysaccharide catabolic process);GO:0004806(triglyceride lipase activity);GO:0005575(cellular_component);GO:0006629(lipid metabolic process);GO:0030600(feruloyl esterase activity);GO:0044347(cell wall polysaccharide catabolic process)	NA	NA	NA		putative feruloyl esterase A [Aspergillus cristatus]	mRNA	10.1913	8.56953	10.0063	0	0.042236	0	681.103	9.41173	2.12363e-29	3.87877e-28	up	yes
SI65_07730	SI65_07730		gnl_WGS:JXNT_SI65_07730_T0	GO:0000166(nucleotide binding);GO:0005524(ATP binding);GO:0016021(integral component of membrane);GO:0016887(ATPase activity);GO:0017111(nucleoside-triphosphatase activity);GO:0035690(cellular response to drug);GO:0042626(ATPase activity, coupled to transmembrane movement of substances);GO:0055085(transmembrane transport)	02010(ABC transporters)	K05658	EC:3.6.3.44		hypothetical protein SI65_07730 [Aspergillus cristatus]	mRNA	11.0186	11.0233	15.5065	2.84059	4.03337	4.41188	3.32703	1.73424	2.15208e-29	3.9237e-28	up	yes
SI65_03109	SI65_03109		gnl_WGS:JXNT_SI65_03109_T0	GO:0005829(cytosol);GO:0016925(protein sumoylation);GO:0019948(SUMO activating enzyme activity);GO:0031510(SUMO activating enzyme complex)	04120(Ubiquitin mediated proteolysis)	K10684	EC:6.2.1.45		hypothetical protein SI65_03109 [Aspergillus cristatus]	mRNA	129.816	163.079	186.501	42.3495	53.2751	69.248	2.90768	1.53987	2.4247e-29	4.3894e-28	up	yes
SI65_07525	SI65_07525		gnl_WGS:JXNT_SI65_07525_T0	GO:0003674(molecular_function);GO:0005783(endoplasmic reticulum);GO:0008150(biological_process)	NA	NA	NA		hypothetical protein SI65_07525 [Aspergillus cristatus]	mRNA	201.338	155.514	183.453	26.7456	46.5687	54.967	4.21188	2.07446	2.44995e-29	4.42725e-28	up	yes
SI65_01147	SI65_01147		gnl_WGS:JXNT_SI65_01147_T0	GO:0005787(signal peptidase complex);GO:0006465(signal peptide processing);GO:0008233(peptidase activity);GO:0016021(integral component of membrane)	03060(Protein export)	K12946	EC:3.4.-.-		hypothetical protein SI65_01147 [Aspergillus cristatus]	mRNA	143.09	83.8933	114.421	20.4119	23.3914	23.5627	5.0679	2.34139	2.9276e-29	5.26246e-28	up	yes
SI65_07750	SI65_07750		gnl_WGS:JXNT_SI65_07750_T0	GO:0003674(molecular_function);GO:0005575(cellular_component);GO:0008150(biological_process)	NA	NA	NA		hypothetical protein SI65_07750 [Aspergillus cristatus]	mRNA	255.049	189.383	183.46	49.0996	52.6478	65.581	3.75245	1.90783	4.63249e-29	8.22569e-28	up	yes
SI65_01240	SI65_01240		gnl_WGS:JXNT_SI65_01240_T0	GO:0003674(molecular_function);GO:0005575(cellular_component);GO:0008150(biological_process)	NA	NA	NA		hypothetical protein SI65_01240 [Aspergillus cristatus]	mRNA	12.1534	9.19945	9.4509	1.66653	1.30602	1.69528	6.59916	2.72228	5.1086e-29	9.05534e-28	up	yes
SI65_03962	SI65_03962		gnl_WGS:JXNT_SI65_03962_T0	GO:0003674(molecular_function);GO:0005783(endoplasmic reticulum);GO:0005794(Golgi apparatus);GO:0006810(transport);GO:0016021(integral component of membrane)	NA	NA	NA		hypothetical protein SI65_03962 [Aspergillus cristatus]	mRNA	238.075	167.702	180.83	44.1454	37.1514	42.3657	4.74361	2.24598	6.04385e-29	1.06761e-27	up	yes
SI65_07465	SI65_07465		gnl_WGS:JXNT_SI65_07465_T0	GO:0003713(transcription coactivator activity);GO:0003714(transcription corepressor activity);GO:0005634(nucleus);GO:0005829(cytosol);GO:0035690(cellular response to drug);GO:0043565(sequence-specific DNA binding);GO:0043618(regulation of transcription from RNA polymerase II promoter in response to stress);GO:0046982(protein heterodimerization activity);GO:2001038(regulation of cellular response …	NA	NA	NA		hypothetical protein ASPGLDRAFT_136302 [Aspergillus glaucus CBS 516.65]	mRNA	172.822	128.782	168.473	47.0953	46.9746	53.2298	3.1913	1.67414	6.49895e-29	1.14602e-27	up	yes
SI65_08569	SI65_08569		gnl_WGS:JXNT_SI65_08569_T0	GO:0003674(molecular_function);GO:0005575(cellular_component);GO:0008150(biological_process)	NA	NA	NA		hypothetical protein SI65_08569 [Aspergillus cristatus]	mRNA	1144.51	878.315	1018.56	172.208	185.95	131.447	6.21191	2.63504	7.91679e-29	1.38884e-27	up	yes
SI65_02814	SI65_02814		gnl_WGS:JXNT_SI65_02814_T0	GO:0000723(telomere maintenance);GO:0005654(nucleoplasm);GO:0005935(cellular bud neck);GO:0005940(septin ring);GO:0016925(protein sumoylation);GO:0030448(hyphal growth);GO:0030466(chromatin silencing at silent mating-type cassette);GO:0030702(chromatin silencing at centromere);GO:0030998(linear element);GO:0031386(protein tag);GO:0034605(cellular response to heat);GO:0036182(asperthecin metabolic…	03013(RNA transport)	K12160	NA		Ubiquitin-like protein SMT3 [Aspergillus cristatus]	mRNA	761.124	545.53	669.101	141.335	92.8634	163.425	4.96891	2.31293	8.15223e-29	1.42769e-27	up	yes
SI65_07582	SI65_07582		gnl_WGS:JXNT_SI65_07582_T0	GO:0003674(molecular_function);GO:0005622(intracellular);GO:0006810(transport);GO:0006888(ER to Golgi vesicle-mediated transport)	NA	NA	NA		hypothetical protein SI65_07582 [Aspergillus cristatus]	mRNA	92.6273	75.0526	77.9845	26.0323	28.9261	35.7818	2.70734	1.43688	9.02447e-29	1.57235e-27	up	yes
SI65_05306	SI65_05306		gnl_WGS:JXNT_SI65_05306_T0	GO:0004222(metalloendopeptidase activity);GO:0005524(ATP binding);GO:0005622(intracellular);GO:0005743(mitochondrial inner membrane);GO:0008150(biological_process);GO:0017087(mitochondrial processing peptidase complex);GO:0046872(metal ion binding)	NA	NA	NA		Mitochondrial-processing peptidase subunit beta [Aspergillus cristatus]	mRNA	395.8	456.861	462.736	153.654	178.689	249.946	2.25901	1.17569	9.20377e-29	1.60086e-27	up	yes
SI65_05713	SI65_05713		gnl_WGS:JXNT_SI65_05713_T0	GO:0001411(hyphal tip);GO:0005096(GTPase activator activity);GO:0005634(nucleus);GO:0005829(cytosol);GO:0005886(plasma membrane);GO:0007015(actin filament organization);GO:0007264(small GTPase mediated signal transduction);GO:0030428(cell septum);GO:0032005(signal transduction involved in positive regulation of conjugation with cellular fusion);GO:0043087(regulation of GTPase activity);GO:0046580…	NA	NA	NA		hypothetical protein SI65_05713 [Aspergillus cristatus]	mRNA	48.5323	48.5949	71.8478	16.0871	17.2484	21.2623	3.09491	1.6299	9.55086e-29	1.65841e-27	up	yes
SI65_06186	SI65_06186		gnl_WGS:JXNT_SI65_06186_T0	GO:0000786(nucleosome);GO:0003677(DNA binding);GO:0005724(nuclear telomeric heterochromatin);GO:0006281(DNA repair);GO:0006334(nucleosome assembly);GO:0007076(mitotic chromosome condensation);GO:0031298(replication fork protection complex);GO:0031618(nuclear pericentric heterochromatin);GO:0031934(mating-type region heterochromatin);GO:0034501(protein localization to kinetochore);GO:0045739(posit…	NA	NA	NA		hypothetical protein ASPGLDRAFT_46875 [Aspergillus glaucus CBS 516.65]	mRNA	3576.63	2729.76	3738.98	897.14	1173.82	1143.49	3.12507	1.64389	9.95965e-29	1.72061e-27	up	yes
SI65_03130	SI65_03130		gnl_WGS:JXNT_SI65_03130_T0	GO:0002181(cytoplasmic translation);GO:0003735(structural constituent of ribosome);GO:0005634(nucleus);GO:0022625(cytosolic large ribosomal subunit);GO:0030687(preribosome, large subunit precursor)	03010(Ribosome)	K02938	NA		60S ribosomal protein L2 [Aspergillus cristatus]	mRNA	1441.92	1029.24	1453.95	251.139	295.582	506.899	3.72535	1.89737	1.05217e-28	1.81157e-27	up	yes
SI65_01028	SI65_01028		gnl_WGS:JXNT_SI65_01028_T0	GO:0005634(nucleus);GO:0005829(cytosol);GO:0006406(mRNA export from nucleus);GO:0019919(peptidyl-arginine methylation, to asymmetrical-dimethyl arginine);GO:0032968(positive regulation of transcription elongation from RNA polymerase II promoter);GO:0035241(protein-arginine omega-N monomethyltransferase activity);GO:0035242(protein-arginine omega-N asymmetric methyltransferase activity);GO:0044020…	NA	NA	NA		putative protein arginine N-methyltransferase [Aspergillus cristatus]	mRNA	136.759	135.577	176.099	37.254	36.8995	66.6252	3.18538	1.67147	1.2191e-28	2.09194e-27	up	yes
SI65_02015	SI65_02015		gnl_WGS:JXNT_SI65_02015_T0	GO:0004298(threonine-type endopeptidase activity);GO:0005634(nucleus);GO:0005829(cytosol);GO:0010499(proteasomal ubiquitin-independent protein catabolic process);GO:0019774(proteasome core complex, beta-subunit complex);GO:0043161(proteasome-mediated ubiquitin-dependent protein catabolic process);GO:0061133(endopeptidase activator activity)	03050(Proteasome)	K02735	EC:3.4.25.1		hypothetical protein ASPGLDRAFT_47461 [Aspergillus glaucus CBS 516.65]	mRNA	140.824	142.081	134.009	50.2286	60.577	74.3024	2.25228	1.17139	1.41926e-28	2.43131e-27	up	yes
SI65_02534	SI65_02534		gnl_WGS:JXNT_SI65_02534_T0	GO:0004655(porphobilinogen synthase activity);GO:0005634(nucleus);GO:0005829(cytosol);GO:0006783(heme biosynthetic process);GO:0008270(zinc ion binding)	00860(Porphyrin and chlorophyll metabolism)	K01698	EC:4.2.1.24		Delta-aminolevulinic acid dehydratase [Aspergillus cristatus]	mRNA	69.6532	64.2266	76.4387	25.4887	24.5654	38.2785	2.38098	1.25156	1.56164e-28	2.67075e-27	up	yes
SI65_03559	SI65_03559		gnl_WGS:JXNT_SI65_03559_T0	GO:0005047(signal recognition particle binding);GO:0005525(GTP binding);GO:0005785(signal recognition particle receptor complex);GO:0005886(plasma membrane);GO:0030176(integral component of endoplasmic reticulum membrane);GO:0045047(protein targeting to ER)	03060(Protein export)	K12272	NA		hypothetical protein SI65_03559 [Aspergillus cristatus]	mRNA	117.873	115.673	154.401	38.2703	50.4972	61.7446	2.57751	1.36598	1.5833e-28	2.69875e-27	up	yes
SI65_06466	SI65_06466		gnl_WGS:JXNT_SI65_06466_T0	GO:0003858(3-hydroxybutyrate dehydrogenase activity);GO:0004616(phosphogluconate dehydrogenase (decarboxylating) activity);GO:0005739(mitochondrion);GO:0005829(cytosol);GO:0006979(response to oxidative stress);GO:0030267(glyoxylate reductase (NADP) activity);GO:0051287(NAD binding);GO:0055114(oxidation-reduction process)	00280(Valine, leucine and isoleucine degradation)	K00020	EC:1.1.1.31		hypothetical protein SI65_06466 [Aspergillus cristatus]	mRNA	14.7612	12.3316	14.5332	0.508711	1.54066	0.750122	14.8691	3.89425	2.08606e-28	3.54388e-27	up	yes
SI65_02688	SI65_02688		gnl_WGS:JXNT_SI65_02688_T0	NA	NA	NA	NA		hypothetical protein SI65_02688 [Aspergillus cristatus]	mRNA	30.9966	14.7825	16.8727	1.73213	1.7764	2.65028	10.1727	3.34663	2.20092e-28	3.72898e-27	up	yes
SI65_01866	SI65_01866		gnl_WGS:JXNT_SI65_01866_T0	GO:0004298(threonine-type endopeptidase activity);GO:0005634(nucleus);GO:0005829(cytosol);GO:0010499(proteasomal ubiquitin-independent protein catabolic process);GO:0019774(proteasome core complex, beta-subunit complex);GO:0043161(proteasome-mediated ubiquitin-dependent protein catabolic process);GO:0061133(endopeptidase activator activity)	03050(Proteasome)	K02735	EC:3.4.25.1		hypothetical protein ASPGLDRAFT_47461 [Aspergillus glaucus CBS 516.65]	mRNA	142.999	140.077	134.953	52.0098	62.0844	76.8852	2.18887	1.13019	2.4896e-28	4.20146e-27	up	yes
SI65_08051	SI65_08051		gnl_WGS:JXNT_SI65_08051_T0	GO:0000324(fungal-type vacuole);GO:0003674(molecular_function);GO:0006621(protein retention in ER lumen);GO:0006888(ER to Golgi vesicle-mediated transport);GO:0006890(retrograde vesicle-mediated transport, Golgi to ER);GO:0016021(integral component of membrane);GO:0030134(COPII-coated ER to Golgi transport vesicle);GO:0030137(COPI-coated vesicle);GO:0031985(Golgi cisterna)	00640(Propanoate metabolism);00650(Butanoate metabolism);00062(Fatty acid elongation);00071(Fatty acid degradation);00280(Valine, leucine and isoleucine degradation);00310(Lysine degradation);00380(Tryptophan metabolism);00410(beta-Alanine metabolism)	K07511	EC:4.2.1.17		Protein RER1 [Aspergillus cristatus]	mRNA	383.082	435.045	462.119	115.799	126.499	112.715	3.60618	1.85047	2.5294e-28	4.26158e-27	up	yes
SI65_04865	SI65_04865		gnl_WGS:JXNT_SI65_04865_T0	GO:0003674(molecular_function);GO:0005575(cellular_component);GO:0008150(biological_process)	NA	NA	NA		hypothetical protein SI65_04865 [Aspergillus cristatus]	mRNA	39.9908	32.1917	36.9206	10.6221	9.84969	12.3705	3.32204	1.73207	2.93085e-28	4.89754e-27	up	yes
SI65_10174	SI65_10174		gnl_WGS:JXNT_SI65_10174_T0	GO:0003674(molecular_function);GO:0005783(endoplasmic reticulum);GO:0005794(Golgi apparatus);GO:0008150(biological_process)	NA	NA	NA		hypothetical protein SI65_10174 [Aspergillus cristatus]	mRNA	71.6794	71.1132	93.702	25.9704	22.1974	31.7992	2.9574	1.56433	3.09894e-28	5.16154e-27	up	yes
SI65_04133	SI65_04133		gnl_WGS:JXNT_SI65_04133_T0	GO:0003674(molecular_function);GO:0005739(mitochondrion);GO:0008150(biological_process)	00190(Oxidative phosphorylation)	K03946	NA		NADH-ubiquinone oxidoreductase 10.5 kDa subunit [Aspergillus cristatus]	mRNA	432.731	344.845	386.895	112.498	145.015	190.463	2.59941	1.37818	3.30666e-28	5.4896e-27	up	yes
SI65_08245	SI65_08245		gnl_WGS:JXNT_SI65_08245_T0	GO:0003735(structural constituent of ribosome);GO:0008150(biological_process);GO:0022627(cytosolic small ribosomal subunit)	03010(Ribosome)	K02975	NA		40S ribosomal protein S25 [Aspergillus cristatus]	mRNA	3728.5	1917.47	2302.36	180.302	269.131	491.896	8.44372	3.07788	3.49703e-28	5.78682e-27	up	yes
SI65_05631	SI65_05631		gnl_WGS:JXNT_SI65_05631_T0	GO:0003674(molecular_function);GO:0005575(cellular_component);GO:0008150(biological_process)	03018(RNA degradation)	K03681	NA		hypothetical protein SI65_05631 [Aspergillus cristatus]	mRNA	38.8274	38.8283	49.2932	9.47264	12.3758	18.8314	3.12069	1.64186	3.60621e-28	5.95783e-27	up	yes
SI65_03104	SI65_03104		gnl_WGS:JXNT_SI65_03104_T0	GO:0000082(G1/S transition of mitotic cell cycle);GO:0000086(G2/M transition of mitotic cell cycle);GO:0000921(septin ring assembly);GO:0003688(DNA replication origin binding);GO:0005829(cytosol);GO:0007035(vacuolar acidification);GO:0007096(regulation of exit from mitosis);GO:0010458(exit from mitosis);GO:0017117(single-stranded DNA-dependent ATP-dependent DNA helicase complex);GO:0031146(SCF-de…	04141(Protein processing in endoplasmic reticulum);04120(Ubiquitin mediated proteolysis);04111(Cell cycle - yeast)	K03094	NA		E3 ubiquitin ligase complex SCF subunit sconC [Aspergillus ruber CBS 135680]	mRNA	915.154	820.071	1008.29	280.902	355.629	509.905	2.39308	1.25887	4.56562e-28	7.48395e-27	up	yes
SI65_04831	SI65_04831		gnl_WGS:JXNT_SI65_04831_T0	GO:0000790(nuclear chromatin);GO:0001056(RNA polymerase III activity);GO:0005666(DNA-directed RNA polymerase III complex);GO:0005829(cytosol);GO:0006384(transcription initiation from RNA polymerase III promoter);GO:0042797(tRNA transcription by RNA polymerase III)	00230(Purine metabolism);00240(Pyrimidine metabolism);03020(RNA polymerase)	K03022	NA		hypothetical protein SI65_04831 [Aspergillus cristatus]	mRNA	31.1645	26.3515	31.6051	5.66742	4.45933	9.56699	4.52535	2.17803	4.72066e-28	7.72403e-27	up	yes
SI65_04820	SI65_04820		gnl_WGS:JXNT_SI65_04820_T0	GO:0004579(dolichyl-diphosphooligosaccharide-protein glycotransferase activity);GO:0005886(plasma membrane);GO:0006487(protein N-linked glycosylation);GO:0008250(oligosaccharyltransferase complex)	00510(N-Glycan biosynthesis);00513(Various types of N-glycan biosynthesis);04141(Protein processing in endoplasmic reticulum)	K07151	EC:2.4.99.18		Dolichyl-diphosphooligosaccharide--protein glycosyltransferase subunit stt3 [Aspergillus cristatus]	mRNA	85.4027	102.863	125.328	27.1327	36.1626	44.8725	2.89914	1.53562	4.88743e-28	7.97136e-27	up	yes
SI65_07305	SI65_07305		gnl_WGS:JXNT_SI65_07305_T0	GO:0003674(molecular_function);GO:0005576(extracellular region);GO:0008150(biological_process)	NA	NA	NA		hypothetical protein SI65_07305 [Aspergillus cristatus]	mRNA	567.894	700.89	329.645	60.5041	55.7114	92.5228	7.65757	2.93689	5.53503e-28	9.01318e-27	up	yes
SI65_09279	SI65_09279		gnl_WGS:JXNT_SI65_09279_T0	GO:0000166(nucleotide binding);GO:0005524(ATP binding);GO:0005730(nucleolus);GO:0007131(reciprocal meiotic recombination);GO:0016887(ATPase activity);GO:0042138(meiotic DNA double-strand break formation);GO:0051598(meiotic recombination checkpoint)	00190(Oxidative phosphorylation)	K00413	NA		hypothetical protein SI65_09279 [Aspergillus cristatus]	mRNA	212.377	256.865	272.277	75.8263	98.7176	125.027	2.47527	1.30759	5.80634e-28	9.42492e-27	up	yes
SI65_08279	SI65_08279		gnl_WGS:JXNT_SI65_08279_T0	GO:0000169(activation of MAPK activity involved in osmosensory signaling pathway);GO:0000909(sporocarp development involved in sexual reproduction);GO:0004708(MAP kinase kinase activity);GO:0005078(MAP-kinase scaffold activity);GO:0005524(ATP binding);GO:0005634(nucleus);GO:0005829(cytosol);GO:0005934(cellular bud tip);GO:0005935(cellular bud neck);GO:0007015(actin filament organization);GO:00104…	04011(MAPK signaling pathway - yeast);04139(Mitophagy - yeast)	K11227	EC:2.7.12.2		hypothetical protein SI65_08279 [Aspergillus cristatus]	mRNA	143.112	163.862	155.356	47.0628	61.5971	81.4856	2.43146	1.28182	6.40662e-28	1.03663e-26	up	yes
SI65_05890	SI65_05890		gnl_WGS:JXNT_SI65_05890_T0	GO:0003674(molecular_function);GO:0005575(cellular_component);GO:0038032(termination of G-protein coupled receptor signaling pathway)	NA	NA	NA		hypothetical protein SI65_05890 [Aspergillus cristatus]	mRNA	471.75	582.533	579.987	53.1344	68.308	32.2304	10.6347	3.41071	6.52121e-28	1.05351e-26	up	yes
SI65_09547	SI65_09547		gnl_WGS:JXNT_SI65_09547_T0	GO:0005739(mitochondrion);GO:0005789(endoplasmic reticulum membrane);GO:0006696(ergosterol biosynthetic process);GO:0009055(electron transfer activity);GO:0020037(heme binding)	00520(Amino sugar and nucleotide sugar metabolism)	K00326	EC:1.6.2.2		putative cytochrome b5 [Aspergillus cristatus]	mRNA	1660.8	1297.22	1214.69	330.132	440.351	498.322	3.28869	1.71751	6.53178e-28	1.05355e-26	up	yes
SI65_04415	SI65_04415		gnl_WGS:JXNT_SI65_04415_T0	GO:0003674(molecular_function);GO:0005777(peroxisome);GO:0005938(cell cortex);GO:0008150(biological_process);GO:0016021(integral component of membrane)	NA	NA	NA		hypothetical protein SI65_04415 [Aspergillus cristatus]	mRNA	413.115	501.623	501.858	149.032	195.103	210.909	2.55222	1.35175	6.77005e-28	1.08854e-26	up	yes
SI65_06540	SI65_06540		gnl_WGS:JXNT_SI65_06540_T0	GO:0003735(structural constituent of ribosome);GO:0005730(nucleolus);GO:0005840(ribosome);GO:0006407(rRNA export from nucleus);GO:0006412(translation);GO:0015935(small ribosomal subunit)	03010(Ribosome)	K02958	NA		40S ribosomal protein S15 [Aspergillus ruber CBS 135680]	mRNA	3512.22	2283.39	3146.11	417.93	562.535	966.864	4.59179	2.19906	8.52579e-28	1.36596e-26	up	yes
SI65_05804	SI65_05804		gnl_WGS:JXNT_SI65_05804_T0	GO:0004582(dolichyl-phosphate beta-D-mannosyltransferase activity);GO:0005783(endoplasmic reticulum);GO:0005886(plasma membrane);GO:0006487(protein N-linked glycosylation);GO:0006488(dolichol-linked oligosaccharide biosynthetic process);GO:0006493(protein O-linked glycosylation);GO:0009272(fungal-type cell wall biogenesis)	00510(N-Glycan biosynthesis)	K00721	EC:2.4.1.83		Dolichol-phosphate mannosyltransferase [Aspergillus cristatus]	mRNA	101.349	95.2634	120.223	33.9268	41.262	58.8993	2.36288	1.24055	8.53558e-28	1.36596e-26	up	yes
SI65_04902	SI65_04902		gnl_WGS:JXNT_SI65_04902_T0	GO:0005739(mitochondrion);GO:0040009(regulation of growth rate);GO:0046872(metal ion binding);GO:0048315(conidium formation)	00190(Oxidative phosphorylation)	K00415	NA		hypothetical protein SI65_04902 [Aspergillus cristatus]	mRNA	331.689	404.47	407.193	137.687	162.268	199.274	2.29023	1.19549	8.55051e-28	1.36621e-26	up	yes
SI65_08034	SI65_08034		gnl_WGS:JXNT_SI65_08034_T0	GO:0003674(molecular_function);GO:0005783(endoplasmic reticulum);GO:0008150(biological_process);GO:0016020(membrane)	NA	NA	NA		hypothetical protein SI65_08034 [Aspergillus cristatus]	mRNA	96.9359	95.4308	114.788	29.6273	32.6239	29.6271	3.34306	1.74117	8.68136e-28	1.38495e-26	up	yes
SI65_01109	SI65_01109		gnl_WGS:JXNT_SI65_01109_T0	GO:0006357(regulation of transcription by RNA polymerase II);GO:0016592(mediator complex)	NA	NA	NA		Mediator of RNA polymerase II transcription subunit 18 [Aspergillus cristatus]	mRNA	30.6859	21.0944	27.2132	7.02193	7.31222	9.31184	3.34067	1.74014	1.24922e-27	1.98669e-26	up	yes
SI65_07073	SI65_07073		gnl_WGS:JXNT_SI65_07073_T0	GO:0003674(molecular_function);GO:0031966(mitochondrial membrane);GO:0042407(cristae formation);GO:0061617(MICOS complex)	NA	NA	NA		hypothetical protein SI65_07073 [Aspergillus cristatus]	mRNA	146.923	120.317	113.238	28.6883	25.8284	47.8597	3.71646	1.89393	1.72421e-27	2.7209e-26	up	yes
SI65_07540	SI65_07540		gnl_WGS:JXNT_SI65_07540_T0	GO:0003674(molecular_function);GO:0005575(cellular_component);GO:0008150(biological_process)	NA	NA	NA		hypothetical protein SI65_07540 [Aspergillus cristatus]	mRNA	283.706	417.797	469.95	34.4036	37.98	92.2324	7.11628	2.83112	1.89298e-27	2.96887e-26	up	yes
SI65_04605	SI65_04605		gnl_WGS:JXNT_SI65_04605_T0	GO:0003674(molecular_function);GO:0005575(cellular_component);GO:0008150(biological_process)	NA	NA	NA		hypothetical protein SI65_04605 [Aspergillus cristatus]	mRNA	331.372	403.651	329.029	51.9414	72.4009	45.7011	6.25754	2.64559	2.03518e-27	3.187e-26	up	yes
SI65_00421	SI65_00421		gnl_WGS:JXNT_SI65_00421_T0	GO:0001522(pseudouridine synthesis);GO:0005730(nucleolus);GO:0009982(pseudouridine synthase activity);GO:0030515(snoRNA binding);GO:0031120(snRNA pseudouridine synthesis);GO:0031429(box H/ACA snoRNP complex);GO:0042254(ribosome biogenesis)	03008(Ribosome biogenesis in eukaryotes)	K11128	NA		hypothetical protein SI65_00421 [Aspergillus cristatus]	mRNA	188.955	127.315	148.399	37.6989	31.0378	38.2131	4.34473	2.11927	2.07101e-27	3.23814e-26	up	yes
SI65_02930	SI65_02930		gnl_WGS:JXNT_SI65_02930_T0	NA	NA	NA	NA		hypothetical protein SI65_02930 [Aspergillus cristatus]	mRNA	37.6968	30.7739	32.6398	1.38491	2.96231	0.955617	19.0672	4.25302	2.08141e-27	3.24942e-26	up	yes
SI65_00464	SI65_00464		gnl_WGS:JXNT_SI65_00464_T0	GO:0003674(molecular_function);GO:0005575(cellular_component);GO:0008150(biological_process)	NA	NA	NA		hypothetical protein SI65_00464 [Aspergillus cristatus]	mRNA	129.748	126.182	115.727	35.2578	43.5823	62.0891	2.63718	1.399	2.35096e-27	3.65904e-26	up	yes
SI65_04512	SI65_04512		gnl_WGS:JXNT_SI65_04512_T0	GO:0005634(nucleus);GO:0005737(cytoplasm);GO:0006740(NADPH regeneration);GO:0016491(oxidoreductase activity)	NA	NA	NA		hypothetical protein SI65_04512 [Aspergillus cristatus]	mRNA	870.964	578.224	812.572	99.1943	123.986	239.519	4.88819	2.2893	2.44946e-27	3.80655e-26	up	yes
SI65_05126	SI65_05126		gnl_WGS:JXNT_SI65_05126_T0	GO:0003735(structural constituent of ribosome);GO:0006412(translation);GO:0015934(large ribosomal subunit)	03010(Ribosome)	K02898	NA		ribosomal protein L26 [Aspergillus ruber CBS 135680]	mRNA	1484.5	998.008	1182.04	161.421	205.591	387.416	4.85738	2.28018	3.05873e-27	4.73177e-26	up	yes
SI65_02268	SI65_02268		gnl_WGS:JXNT_SI65_02268_T0	GO:0003824(catalytic activity);GO:0004553(hydrolase activity, hydrolyzing O-glycosyl compounds);GO:0004568(chitinase activity);GO:0005575(cellular_component);GO:0005975(carbohydrate metabolic process);GO:0006032(chitin catabolic process);GO:0008061(chitin binding);GO:0016998(cell wall macromolecule catabolic process)	00520(Amino sugar and nucleotide sugar metabolism)	K01183	EC:3.2.1.14		hypothetical protein SI65_02268 [Aspergillus cristatus]	mRNA	9.98311	10.1775	15.6801	2.75499	2.4019	3.30527	4.2354	2.0825	3.26171e-27	5.03813e-26	up	yes
SI65_07992	SI65_07992		gnl_WGS:JXNT_SI65_07992_T0	GO:0005634(nucleus);GO:0005768(endosome);GO:0005829(cytosol);GO:0006896(Golgi to vacuole transport);GO:0016197(endosomal transport);GO:0030121(AP-1 adaptor complex);GO:0030276(clathrin binding)	NA	NA	NA		AP-1 complex subunit sigma-1 [Aspergillus cristatus]	mRNA	123.728	91.7391	115.897	36.6069	40.77	47.8432	2.64625	1.40395	4.46003e-27	6.81691e-26	up	yes
SI65_08511	SI65_08511		gnl_WGS:JXNT_SI65_08511_T0	GO:0003674(molecular_function);GO:0005576(extracellular region);GO:0005622(intracellular);GO:0008150(biological_process)	NA	NA	NA		hypothetical protein SI65_08511 [Aspergillus cristatus]	mRNA	6788.01	6357.6	5928.66	268.239	529.68	1149.53	9.7945	3.29197	4.55206e-27	6.94716e-26	up	yes
SI65_05787	SI65_05787		gnl_WGS:JXNT_SI65_05787_T0	NA	NA	NA	NA		hypothetical protein SI65_05787 [Aspergillus cristatus]	mRNA	24.8958	22.2713	26.5652	1.72703	1.25117	0.566553	20.8005	4.37854	4.92377e-27	7.50324e-26	up	yes
SI65_06883	SI65_06883		gnl_WGS:JXNT_SI65_06883_T0	GO:0003777(microtubule motor activity);GO:0005524(ATP binding);GO:0005634(nucleus);GO:0005871(kinesin complex);GO:0007018(microtubule-based movement);GO:0008017(microtubule binding);GO:0042803(protein homodimerization activity);GO:0044732(mitotic spindle pole body);GO:0051286(cell tip);GO:0071341(medial cortical node)	NA	NA	NA		hypothetical protein SI65_06883 [Aspergillus cristatus]	mRNA	34.4984	31.4866	43.5206	11.1584	11.5018	18.2479	2.67687	1.42055	5.19325e-27	7.8944e-26	up	yes
SI65_04037	SI65_04037		gnl_WGS:JXNT_SI65_04037_T0	GO:0003674(molecular_function);GO:0005575(cellular_component);GO:0008150(biological_process)	NA	NA	NA		hypothetical protein SI65_04037 [Aspergillus cristatus]	mRNA	195.001	126.5	137.617	21.6992	34.8233	28.0329	5.42979	2.4409	5.19592e-27	7.8944e-26	up	yes
SI65_08363	SI65_08363		gnl_WGS:JXNT_SI65_08363_T0	GO:0005575(cellular_component);GO:0010181(FMN binding);GO:0016491(oxidoreductase activity);GO:0042602(riboflavin reductase (NADPH) activity);GO:0055114(oxidation-reduction process)	NA	NA	NA		hypothetical protein SI65_08363 [Aspergillus cristatus]	mRNA	22.9779	16.4421	22.8161	1.76881	2.25392	5.08087	6.83641	2.77324	5.82937e-27	8.83054e-26	up	yes
SI65_06568	SI65_06568		gnl_WGS:JXNT_SI65_06568_T0	GO:0003674(molecular_function);GO:0005575(cellular_component);GO:0008150(biological_process)	NA	NA	NA		hypothetical protein SI65_06568 [Aspergillus cristatus]	mRNA	124.881	60.9232	105.228	8.17785	8.21869	18.8389	8.25965	3.04608	5.91918e-27	8.94007e-26	up	yes
SI65_04950	SI65_04950		gnl_WGS:JXNT_SI65_04950_T0	GO:0005634(nucleus);GO:0005829(cytosol);GO:0008152(metabolic process);GO:0016787(hydrolase activity)	00254(Aflatoxin biosynthesis)	K17648	EC:3.1.1.94		hypothetical protein SI65_04950 [Aspergillus cristatus]	mRNA	99.2918	71.1479	112.9	13.6875	16.625	31.3625	4.59407	2.19977	5.99445e-27	9.04038e-26	up	yes
SI65_01255	SI65_01255		gnl_WGS:JXNT_SI65_01255_T0	GO:0000079(regulation of cyclin-dependent protein serine/threonine kinase activity);GO:0000909(sporocarp development involved in sexual reproduction);GO:0005575(cellular_component);GO:0016538(cyclin-dependent protein serine/threonine kinase regulator activity);GO:0019901(protein kinase binding);GO:0030643(cellular phosphate ion homeostasis);GO:0048315(conidium formation);GO:0075308(negative regul…	04111(Cell cycle - yeast)	K06654	NA		hypothetical protein SI65_01255 [Aspergillus cristatus]	mRNA	195.283	227.114	280.672	52.0961	64.2904	103.712	3.19435	1.67552	6.14605e-27	9.25533e-26	up	yes
SI65_01300	SI65_01300		gnl_WGS:JXNT_SI65_01300_T0	GO:0005789(endoplasmic reticulum membrane);GO:0006888(ER to Golgi vesicle-mediated transport);GO:0007120(axial cellular bud site selection);GO:0016021(integral component of membrane);GO:0030134(COPII-coated ER to Golgi transport vesicle);GO:0030437(ascospore formation);GO:0035556(intracellular signal transduction);GO:0071944(cell periphery)	NA	NA	NA		ER-derived vesicles protein ERV14 [Aspergillus cristatus]	mRNA	122.313	106.963	118.96	40.258	51.9194	64.2208	2.22659	1.15484	6.49562e-27	9.76735e-26	up	yes
SI65_00227	SI65_00227		gnl_WGS:JXNT_SI65_00227_T0	GO:0005739(mitochondrion);GO:0006972(hyperosmotic response);GO:0008152(metabolic process);GO:0009651(response to salt stress);GO:0016787(hydrolase activity);GO:0046677(response to antibiotic)	00970(Aminoacyl-tRNA biosynthesis)	K22503	EC:6.1.1.12		hypothetical protein SI65_00227 [Aspergillus cristatus]	mRNA	1080.28	1708.42	1235.75	35.6769	52.4335	168.834	15.6627	3.96926	6.56734e-27	9.84619e-26	up	yes
SI65_06330	SI65_06330		gnl_WGS:JXNT_SI65_06330_T0	GO:0000096(sulfur amino acid metabolic process);GO:0004020(adenylylsulfate kinase activity);GO:0004781(sulfate adenylyltransferase (ATP) activity);GO:0005524(ATP binding);GO:0005739(mitochondrion);GO:0005829(cytosol);GO:0010134(sulfate assimilation via adenylyl sulfate reduction);GO:0019379(sulfate assimilation, phosphoadenylyl sulfate reduction by phosphoadenylyl-sulfate reductase (thioredoxin))	00920(Sulfur metabolism);00230(Purine metabolism);00450(Selenocompound metabolism);00261(Monobactam biosynthesis)	K00958	EC:2.7.7.4		Sulfate adenylyltransferase [Aspergillus cristatus]	mRNA	169.04	211.097	182.141	60.5021	52.0044	73.0811	3.02972	1.59918	7.84666e-27	1.17298e-25	up	yes
SI65_08755	SI65_08755		gnl_WGS:JXNT_SI65_08755_T0	GO:0005575(cellular_component);GO:0008073(ornithine decarboxylase inhibitor activity);GO:0008150(biological_process)	NA	NA	NA		hypothetical protein SI65_08755 [Aspergillus cristatus]	mRNA	144.286	131.225	131.944	46.1095	59.5283	75.0648	2.25484	1.17302	8.30105e-27	1.23728e-25	up	yes
SI65_08000	SI65_08000		gnl_WGS:JXNT_SI65_08000_T0	GO:0003674(molecular_function);GO:0005575(cellular_component);GO:0008150(biological_process)	NA	NA	NA		hypothetical protein SI65_08000 [Aspergillus cristatus]	mRNA	51.9629	58.2789	69.898	7.1924	4.93544	3.39403	11.6056	3.53674	9.86908e-27	1.46885e-25	up	yes
SI65_05329	SI65_05329		gnl_WGS:JXNT_SI65_05329_T0	GO:0005575(cellular_component);GO:0016491(oxidoreductase activity);GO:0055114(oxidation-reduction process)	NA	NA	NA		hypothetical protein SI65_05329 [Aspergillus cristatus]	mRNA	281.192	239.784	262.701	22.2653	35.1398	71.5151	6.07878	2.60378	1.02885e-26	1.52905e-25	up	yes
SI65_05837	SI65_05837		gnl_WGS:JXNT_SI65_05837_T0	GO:0003735(structural constituent of ribosome);GO:0005730(nucleolus);GO:0005829(cytosol);GO:0005840(ribosome);GO:0006412(translation);GO:0009986(cell surface);GO:0030686(90S preribosome);GO:0032040(small-subunit processome);GO:0042254(ribosome biogenesis)	03010(Ribosome)	K02993	NA		40S ribosomal protein S7 [Aspergillus cristatus]	mRNA	2046.26	1900.99	1797.09	247.424	366.404	659.113	4.51265	2.17398	1.05185e-26	1.56096e-25	up	yes
SI65_01387	SI65_01387		gnl_WGS:JXNT_SI65_01387_T0	GO:0005739(mitochondrion);GO:0005829(cytosol);GO:0006540(glutamate decarboxylation to succinate);GO:0009013(succinate-semialdehyde dehydrogenase [NAD(P)+] activity);GO:0009450(gamma-aminobutyric acid catabolic process);GO:0034599(cellular response to oxidative stress);GO:0055114(oxidation-reduction process)	00650(Butanoate metabolism);00250(Alanine, aspartate and glutamate metabolism);00310(Lysine degradation);00350(Tyrosine metabolism);00760(Nicotinate and nicotinamide metabolism)	K00135	EC:1.2.1.16;EC:1.2.1.79		putative succinate-semialdehyde dehydrogenase [Aspergillus cristatus]	mRNA	73.8107	70.5855	77.8721	18.3044	23.074	37.7293	2.80969	1.49041	1.24901e-26	1.84017e-25	up	yes
SI65_07231	SI65_07231		gnl_WGS:JXNT_SI65_07231_T0	GO:0000028(ribosomal small subunit assembly);GO:0000462(maturation of SSU-rRNA from tricistronic rRNA transcript (SSU-rRNA, 5.8S rRNA, LSU-rRNA));GO:0003729(mRNA binding);GO:0003735(structural constituent of ribosome);GO:0005730(nucleolus);GO:0005829(cytosol);GO:0005840(ribosome);GO:0006412(translation);GO:0030445(yeast-form cell wall);GO:0030446(hyphal cell wall);GO:0030686(90S preribosome);GO:0…	03010(Ribosome)	K02955	NA		40S ribosomal protein S14 [Aspergillus cristatus]	mRNA	1720.36	1049.16	1130.09	173.403	229.371	374.719	5.01563	2.32643	1.28388e-26	1.88882e-25	up	yes
SI65_04634	SI65_04634		gnl_WGS:JXNT_SI65_04634_T0	GO:0003674(molecular_function)	04130(SNARE interactions in vesicular transport);04138(Autophagy - yeast)	K08516	NA		Synaptobrevin YKT6 [Aspergillus cristatus]	mRNA	467.956	410.866	435.245	128.234	113.685	114.906	3.68266	1.88075	1.46099e-26	2.1432e-25	up	yes
SI65_06329	SI65_06329		gnl_WGS:JXNT_SI65_06329_T0	GO:0004604(phosphoadenylyl-sulfate reductase (thioredoxin) activity);GO:0005634(nucleus);GO:0005829(cytosol);GO:0009086(methionine biosynthetic process);GO:0019344(cysteine biosynthetic process);GO:0019379(sulfate assimilation, phosphoadenylyl sulfate reduction by phosphoadenylyl-sulfate reductase (thioredoxin));GO:0035690(cellular response to drug)	00920(Sulfur metabolism)	K00390	EC:1.8.4.8;EC:1.8.4.10		Phosphoadenosine phosphosulfate reductase [Aspergillus cristatus]	mRNA	139.12	92.8381	130.598	32.1268	38.62	50.3761	2.9933	1.58174	1.46464e-26	2.14548e-25	up	yes
SI65_01679	SI65_01679		gnl_WGS:JXNT_SI65_01679_T0	GO:0005756(mitochondrial proton-transporting ATP synthase, central stalk);GO:0005886(plasma membrane);GO:0015986(ATP synthesis coupled proton transport);GO:0016887(ATPase activity);GO:0046933(proton-transporting ATP synthase activity, rotational mechanism);GO:0046961(proton-transporting ATPase activity, rotational mechanism)	00190(Oxidative phosphorylation)	K02136	NA		ATP synthase subunit gamma, mitochondrial [Aspergillus cristatus]	mRNA	694.015	768.816	723.281	267.75	326.509	434.337	2.12534	1.08769	1.71653e-26	2.50726e-25	up	yes
SI65_00530	SI65_00530		gnl_WGS:JXNT_SI65_00530_T0	GO:0003674(molecular_function);GO:0005575(cellular_component);GO:0008150(biological_process)	NA	NA	NA		hypothetical protein SI65_00530 [Aspergillus cristatus]	mRNA	9.84953	10.3762	10.8675	2.15597	2.29342	1.73885	5.02457	2.329	1.72612e-26	2.51766e-25	up	yes
SI65_09322	SI65_09322		gnl_WGS:JXNT_SI65_09322_T0	GO:0003674(molecular_function);GO:0005575(cellular_component);GO:0008150(biological_process)	NA	NA	NA		hypothetical protein SI65_09322 [Aspergillus cristatus]	mRNA	4.21434	4.55629	3.55012	0.383809	0.555044	0.789812	7.12732	2.83336	2.06731e-26	3.00798e-25	up	yes
SI65_07090	SI65_07090		gnl_WGS:JXNT_SI65_07090_T0	GO:0004553(hydrolase activity, hydrolyzing O-glycosyl compounds);GO:0005576(extracellular region);GO:0005975(carbohydrate metabolic process);GO:0009986(cell surface);GO:0016798(hydrolase activity, acting on glycosyl bonds);GO:0030445(yeast-form cell wall);GO:0030446(hyphal cell wall);GO:0031505(fungal-type cell wall organization);GO:0046658(anchored component of plasma membrane)	NA	NA	NA		hypothetical protein SI65_07090 [Aspergillus cristatus]	mRNA	387.502	441.297	586.247	109.483	98.9682	186.734	3.58071	1.84025	2.06817e-26	3.00798e-25	up	yes
SI65_03279	SI65_03279		gnl_WGS:JXNT_SI65_03279_T0	GO:0003674(molecular_function);GO:0005575(cellular_component);GO:0008150(biological_process)	NA	NA	NA		hypothetical protein SI65_03279 [Aspergillus cristatus]	mRNA	12.2224	9.25808	12.2999	1.93519	1.54384	1.48971	6.79859	2.76524	2.37244e-26	3.44071e-25	up	yes
SI65_08189	SI65_08189		gnl_WGS:JXNT_SI65_08189_T0	GO:0003676(nucleic acid binding);GO:0003723(RNA binding);GO:0003964(RNA-directed DNA polymerase activity);GO:0004523(RNA-DNA hybrid ribonuclease activity);GO:0005575(cellular_component);GO:0006278(RNA-dependent DNA biosynthetic process)	NA	NA	NA		hypothetical protein SI65_08189 [Aspergillus cristatus]	mRNA	14.2818	17.4991	13.8565	3.23794	2.99574	3.33572	4.7691	2.25372	2.55453e-26	3.69954e-25	up	yes
SI65_08652	SI65_08652		gnl_WGS:JXNT_SI65_08652_T0	GO:0000226(microtubule cytoskeleton organization);GO:0005634(nucleus);GO:0005829(cytosol);GO:0008612(peptidyl-lysine modification to peptidyl-hypusine);GO:0019135(deoxyhypusine monooxygenase activity);GO:0036178(filamentous growth of a population of unicellular organisms in response to neutral pH);GO:0044011(single-species biofilm formation on inanimate substrate)	NA	NA	NA		Deoxyhypusine hydroxylase [Aspergillus cristatus]	mRNA	34.64	30.8208	37.6157	7.03406	6.01299	13.1268	3.93815	1.97752	3.50385e-26	5.04574e-25	up	yes
SI65_08096	SI65_08096		gnl_WGS:JXNT_SI65_08096_T0	GO:0000328(fungal-type vacuole lumen);GO:0003674(molecular_function);GO:0005576(extracellular region);GO:0032366(intracellular sterol transport)	NA	NA	NA		Phosphatidylglycerol transfer protein [Aspergillus cristatus]	mRNA	796.044	881.231	972.045	257.053	347.602	481.924	2.43822	1.28583	3.71732e-26	5.33809e-25	up	yes
SI65_00379	SI65_00379		gnl_WGS:JXNT_SI65_00379_T0	GO:0000324(fungal-type vacuole);GO:0003674(molecular_function);GO:0005783(endoplasmic reticulum);GO:0005886(plasma membrane);GO:0006888(ER to Golgi vesicle-mediated transport);GO:0016021(integral component of membrane);GO:0030134(COPII-coated ER to Golgi transport vesicle)	NA	NA	NA		Endoplasmic reticulum vesicle protein 25 [Aspergillus cristatus]	mRNA	132.563	138.368	141.954	58.6372	55.4	71.8436	2.22123	1.15136	3.93444e-26	5.64195e-25	up	yes
SI65_04500	SI65_04500		gnl_WGS:JXNT_SI65_04500_T0	GO:0003824(catalytic activity);GO:0005575(cellular_component);GO:0019184(nonribosomal peptide biosynthetic process);GO:0019748(secondary metabolic process);GO:0031177(phosphopantetheine binding)	NA	NA	NA		hypothetical protein SI65_04500 [Aspergillus cristatus]	mRNA	18.0543	24.2603	39.6345	1.76559	4.06266	3.22954	9.04735	3.1775	3.98933e-26	5.71263e-25	up	yes
SI65_05039	SI65_05039		gnl_WGS:JXNT_SI65_05039_T0	GO:0000462(maturation of SSU-rRNA from tricistronic rRNA transcript (SSU-rRNA, 5.8S rRNA, LSU-rRNA));GO:0003735(structural constituent of ribosome);GO:0006412(translation);GO:0022627(cytosolic small ribosomal subunit);GO:0030446(hyphal cell wall);GO:0030686(90S preribosome);GO:0070181(small ribosomal subunit rRNA binding)	03010(Ribosome)	K02953	NA		40S ribosomal protein S13 [Aspergillus cristatus]	mRNA	1543.66	1389.87	1956.04	292.478	376.886	668.573	3.65456	1.8697	4.00079e-26	5.72101e-25	up	yes
SI65_00078	SI65_00078		gnl_WGS:JXNT_SI65_00078_T0	GO:0003674(molecular_function);GO:0005635(nuclear envelope);GO:0005739(mitochondrion);GO:0005794(Golgi apparatus);GO:0030176(integral component of endoplasmic reticulum membrane);GO:0032153(cell division site);GO:0032541(cortical endoplasmic reticulum);GO:0032581(ER-dependent peroxisome organization);GO:0034613(cellular protein localization);GO:0034976(response to endoplasmic reticulum stress);GO…	NA	NA	NA		hypothetical protein SI65_00078 [Aspergillus cristatus]	mRNA	338.51	358.538	444.783	143.882	139.613	163.842	2.55251	1.35191	4.62065e-26	6.58894e-25	up	yes
SI65_07139	SI65_07139		gnl_WGS:JXNT_SI65_07139_T0	GO:0000082(G1/S transition of mitotic cell cycle);GO:0000235(astral microtubule);GO:0000307(cyclin-dependent protein kinase holoenzyme complex);GO:0000706(meiotic DNA double-strand break processing);GO:0000790(nuclear chromatin);GO:0000993(RNA polymerase II core binding);GO:0004693(cyclin-dependent protein serine/threonine kinase activity);GO:0004713(protein tyrosine kinase activity);GO:0005524(A…	04011(MAPK signaling pathway - yeast);04111(Cell cycle - yeast);04113(Meiosis - yeast)	K04563	EC:2.7.11.22		Cyclin-dependent kinase 1 [Aspergillus cristatus]	mRNA	214.373	207.788	267.998	27.1617	38.0239	76.1767	4.88219	2.28753	4.97951e-26	7.09076e-25	up	yes
SI65_05733	SI65_05733		gnl_WGS:JXNT_SI65_05733_T0	GO:0000790(nuclear chromatin);GO:0004691(cAMP-dependent protein kinase activity);GO:0004862(cAMP-dependent protein kinase inhibitor activity);GO:0005622(intracellular);GO:0005829(cytosol);GO:0005886(plasma membrane);GO:0005952(cAMP-dependent protein kinase complex);GO:0005979(regulation of glycogen biosynthetic process);GO:0005991(trehalose metabolic process);GO:0006355(regulation of transcriptio…	NA	NA	NA		cAMP-dependent protein kinase regulatory subunit [Aspergillus cristatus]	mRNA	188.209	225.918	243.972	49.5225	50.6063	97.3973	3.33171	1.73626	5.37066e-26	7.62649e-25	up	yes
SI65_07527	SI65_07527		gnl_WGS:JXNT_SI65_07527_T0	GO:0003674(molecular_function);GO:0005634(nucleus);GO:0005829(cytosol);GO:0008150(biological_process);GO:0032153(cell division site)	NA	NA	NA		hypothetical protein SI65_07527 [Aspergillus cristatus]	mRNA	117.73	119.721	113.148	48.2419	55.1634	69.1255	2.03209	1.02296	5.50352e-26	7.79348e-25	up	yes
SI65_00824	SI65_00824		gnl_WGS:JXNT_SI65_00824_T0	GO:0000287(magnesium ion binding);GO:0000910(cytokinesis);GO:0002189(ribose phosphate diphosphokinase complex);GO:0004749(ribose phosphate diphosphokinase activity);GO:0005829(cytosol);GO:0006015(5-phosphoribose 1-diphosphate biosynthetic process);GO:0006547(histidine metabolic process);GO:0009116(nucleoside metabolic process);GO:0009165(nucleotide biosynthetic process);GO:0031505(fungal-type cel…	00030(Pentose phosphate pathway);00230(Purine metabolism)	K00948	EC:2.7.6.1		Ribose-phosphate pyrophosphokinase 3 [Aspergillus cristatus]	mRNA	35.9955	28.6089	40.316	10.2994	8.43625	13.6889	3.23584	1.69414	6.32593e-26	8.90865e-25	up	yes
SI65_07548	SI65_07548		gnl_WGS:JXNT_SI65_07548_T0	GO:0001055(RNA polymerase II activity);GO:0003677(DNA binding);GO:0003968(RNA-directed 5'-3' RNA polymerase activity);GO:0005665(DNA-directed RNA polymerase II, core complex);GO:0005829(cytosol);GO:0006369(termination of RNA polymerase II transcription)	00230(Purine metabolism);00240(Pyrimidine metabolism);03020(RNA polymerase)	K03008	NA		hypothetical protein SI65_07548 [Aspergillus cristatus]	mRNA	205.817	161.383	163.883	26.3162	27.8608	60.2671	4.64054	2.21429	6.45944e-26	9.08414e-25	up	yes
SI65_01993	SI65_01993		gnl_WGS:JXNT_SI65_01993_T0	GO:0000049(tRNA binding);GO:0001731(formation of translation preinitiation complex);GO:0003743(translation initiation factor activity);GO:0003924(GTPase activity);GO:0005525(GTP binding);GO:0005829(cytosol);GO:0005850(eukaryotic translation initiation factor 2 complex);GO:0007163(establishment or maintenance of cell polarity);GO:0016282(eukaryotic 43S preinitiation complex);GO:0031369(translation…	03013(RNA transport)	K03242	NA		Eukaryotic translation initiation factor 2 subunit gamma [Aspergillus cristatus]	mRNA	91.4831	101.302	101.391	40.7661	37.98	53.3789	2.2265	1.15478	6.48207e-26	9.10343e-25	up	yes
SI65_01352	SI65_01352		gnl_WGS:JXNT_SI65_01352_T0	GO:0005634(nucleus);GO:0005829(cytosol);GO:0008703(5-amino-6-(5-phosphoribosylamino)uracil reductase activity);GO:0009231(riboflavin biosynthetic process);GO:0055114(oxidation-reduction process)	00740(Riboflavin metabolism)	K14654	EC:1.1.1.302		hypothetical protein SI65_01352 [Aspergillus cristatus]	mRNA	11.8884	11.7443	13.2068	3.30071	2.87255	5.05965	3.2796	1.71352	8.80494e-26	1.22645e-24	up	yes
SI65_01148	SI65_01148		gnl_WGS:JXNT_SI65_01148_T0	GO:0000082(G1/S transition of mitotic cell cycle);GO:0005829(cytosol);GO:0008270(zinc ion binding);GO:0030674(protein binding, bridging);GO:0031146(SCF-dependent proteasomal ubiquitin-dependent protein catabolic process);GO:0031463(Cul3-RING ubiquitin ligase complex);GO:0035361(Cul8-RING ubiquitin ligase complex);GO:0043224(nuclear SCF ubiquitin ligase complex);GO:0061630(ubiquitin protein ligase…	04141(Protein processing in endoplasmic reticulum);04120(Ubiquitin mediated proteolysis);03420(Nucleotide excision repair);04111(Cell cycle - yeast)	K03868	EC:2.3.2.32		E3 ubiquitin-protein ligase RBX1 [Aspergillus cristatus]	mRNA	194.069	144.794	180.854	46.489	54.4052	84.399	2.80484	1.48792	9.12447e-26	1.26749e-24	up	yes
SI65_04873	SI65_04873		gnl_WGS:JXNT_SI65_04873_T0	GO:0000054(ribosomal subunit export from nucleus);GO:0002181(cytoplasmic translation);GO:0005622(intracellular);GO:0005829(cytosol);GO:0005844(polysome);GO:0005886(plasma membrane);GO:0006364(rRNA processing);GO:0006450(regulation of translational fidelity);GO:0006452(translational frameshifting);GO:0009986(cell surface);GO:0010494(cytoplasmic stress granule);GO:0016887(ATPase activity);GO:003044…	03040(Spliceosome);04141(Protein processing in endoplasmic reticulum);04144(Endocytosis)	K03283	NA		Heat shock protein SSB1 [Aspergillus cristatus]	mRNA	448.015	416.1	505.411	89.9335	74.6793	174.293	4.04102	2.01472	1.06096e-25	1.46781e-24	up	yes
SI65_03347	SI65_03347		gnl_WGS:JXNT_SI65_03347_T0	GO:0003674(molecular_function);GO:0005575(cellular_component);GO:0007163(establishment or maintenance of cell polarity)	NA	NA	NA		hypothetical protein SI65_03347 [Aspergillus cristatus]	mRNA	669.771	418.913	462.78	87.1862	112.636	173.576	4.15499	2.05484	1.1529e-25	1.58855e-24	up	yes
SI65_08003	SI65_08003		gnl_WGS:JXNT_SI65_08003_T0	GO:0000009(alpha-1,6-mannosyltransferase activity);GO:0000030(mannosyltransferase activity);GO:0000032(cell wall mannoprotein biosynthetic process);GO:0000136(alpha-1,6-mannosyltransferase complex);GO:0005783(endoplasmic reticulum);GO:0005801(cis-Golgi network);GO:0006487(protein N-linked glycosylation);GO:0031505(fungal-type cell wall organization);GO:0034605(cellular response to heat);GO:003569…	00513(Various types of N-glycan biosynthesis)	K05529	EC:2.4.1.232		hypothetical protein SI65_08003 [Aspergillus cristatus]	mRNA	38.3355	37.1341	38.39	14.2623	12.3673	19.171	2.48599	1.31382	1.26136e-25	1.72866e-24	up	yes
SI65_05092	SI65_05092		gnl_WGS:JXNT_SI65_05092_T0	GO:0003674(molecular_function);GO:0005739(mitochondrion);GO:0008150(biological_process)	NA	NA	NA		putative electron transfer flavoprotein subunit alpha, mitochondrial [Aspergillus cristatus]	mRNA	245.764	277.895	275.62	102.108	113.865	119.172	2.38488	1.25392	1.68528e-25	2.30037e-24	up	yes
SI65_08876	SI65_08876		gnl_WGS:JXNT_SI65_08876_T0	GO:0000910(cytokinesis);GO:0000915(actomyosin contractile ring assembly);GO:0000917(division septum assembly);GO:0000935(division septum);GO:0001411(hyphal tip);GO:0003924(GTPase activity);GO:0005525(GTP binding);GO:0005938(cell cortex);GO:0006886(intracellular protein transport);GO:0006913(nucleocytoplasmic transport);GO:0007097(nuclear migration);GO:0007165(signal transduction);GO:0007264(small…	NA	NA	NA		GTP-binding protein rhoC [Aspergillus cristatus]	mRNA	52.4686	52.9694	70.9286	11.8967	15.1279	25.5913	3.35196	1.745	2.43301e-25	3.31214e-24	up	yes
SI65_07156	SI65_07156		gnl_WGS:JXNT_SI65_07156_T0	NA	NA	NA	NA		hypothetical protein SI65_07156 [Aspergillus cristatus]	mRNA	84.8894	55.2643	78.4107	13.9159	10.6878	10.9544	6.14667	2.61981	2.59771e-25	3.52226e-24	up	yes
SI65_03170	SI65_03170		gnl_WGS:JXNT_SI65_03170_T0	GO:0003674(molecular_function);GO:0005575(cellular_component);GO:0008150(biological_process)	NA	NA	NA		hypothetical protein SI65_03170 [Aspergillus cristatus]	mRNA	60.0557	46.6235	70.4418	7.51591	7.49301	18.0448	5.35857	2.42185	2.93461e-25	3.95805e-24	up	yes
SI65_06446	SI65_06446		gnl_WGS:JXNT_SI65_06446_T0	GO:0003674(molecular_function);GO:0005575(cellular_component);GO:0008150(biological_process)	NA	NA	NA		hypothetical protein SI65_06446 [Aspergillus cristatus]	mRNA	40.8814	28.7208	40.2113	1.64245	1.77016	6.20368	11.4195	3.51343	3.26362e-25	4.38441e-24	up	yes
SI65_01646	SI65_01646		gnl_WGS:JXNT_SI65_01646_T0	GO:0005575(cellular_component);GO:0008270(zinc ion binding);GO:0016491(oxidoreductase activity);GO:0016747(transferase activity, transferring acyl groups other than amino-acyl groups);GO:0055114(oxidation-reduction process)	NA	NA	NA		hypothetical protein SI65_01646 [Aspergillus cristatus]	mRNA	506.583	491.388	546.067	176.85	173.477	300.375	2.37288	1.24664	3.26826e-25	4.38489e-24	up	yes
SI65_09556	SI65_09556		gnl_WGS:JXNT_SI65_09556_T0	GO:0000288(nuclear-transcribed mRNA catabolic process, deadenylation-dependent decay);GO:0002184(cytoplasmic translational termination);GO:0003747(translation release factor activity);GO:0003924(GTPase activity);GO:0005525(GTP binding);GO:0018444(translation release factor complex);GO:0022626(cytosolic ribosome)	03015(mRNA surveillance pathway)	K03267	NA		hypothetical protein SI65_09556 [Aspergillus cristatus]	mRNA	130.323	137.738	153.828	58.0214	58.2967	89.1832	2.05297	1.03772	3.35376e-25	4.49369e-24	up	yes
SI65_02896	SI65_02896		gnl_WGS:JXNT_SI65_02896_T0	GO:0005576(extracellular region);GO:0005737(cytoplasm);GO:0006012(galactose metabolic process);GO:0008767(UDP-galactopyranose mutase activity);GO:0009272(fungal-type cell wall biogenesis);GO:0009277(fungal-type cell wall);GO:0030448(hyphal growth);GO:0031505(fungal-type cell wall organization);GO:0051278(fungal-type cell wall polysaccharide biosynthetic process);GO:0070592(cell wall polysaccharid…	NA	NA	NA		hypothetical protein SI65_02896 [Aspergillus cristatus]	mRNA	539.563	652.464	882.514	67.0201	133.903	181.594	5.4234	2.4392	3.64073e-25	4.86542e-24	up	yes
SI65_01904	SI65_01904		gnl_WGS:JXNT_SI65_01904_T0	GO:0003674(molecular_function);GO:0005575(cellular_component);GO:0008150(biological_process)	NA	NA	NA		hypothetical protein SI65_01904 [Aspergillus cristatus]	mRNA	10.9253	10.4725	13.8515	1.17309	2.46684	2.75169	5.51492	2.46334	3.65998e-25	4.88475e-24	up	yes
SI65_05235	SI65_05235		gnl_WGS:JXNT_SI65_05235_T0	GO:0003674(molecular_function);GO:0005575(cellular_component);GO:0008150(biological_process)	NA	NA	NA		hypothetical protein SI65_05235 [Aspergillus cristatus]	mRNA	65.5286	62.8385	66.8119	8.77097	11.8745	23.8647	4.38505	2.13259	5.40094e-25	7.1153e-24	up	yes
SI65_04298	SI65_04298		gnl_WGS:JXNT_SI65_04298_T0	GO:0001410(chlamydospore formation);GO:0004768(stearoyl-CoA 9-desaturase activity);GO:0005783(endoplasmic reticulum);GO:0006636(unsaturated fatty acid biosynthetic process);GO:0009267(cellular response to starvation);GO:0020037(heme binding);GO:0036170(filamentous growth of a population of unicellular organisms in response to starvation);GO:0036178(filamentous growth of a population of unicellula…	01040(Biosynthesis of unsaturated fatty acids)	K00507	EC:1.14.19.1		Acyl-CoA desaturase [Aspergillus cristatus]	mRNA	179.5	250.451	270.556	52.2198	32.1993	47.0337	5.32896	2.41386	9.02731e-25	1.17863e-23	up	yes
SI65_06613	SI65_06613		gnl_WGS:JXNT_SI65_06613_T0	GO:0005750(mitochondrial respiratory chain complex III);GO:0005759(mitochondrial matrix);GO:0005886(plasma membrane);GO:0006122(mitochondrial electron transport, ubiquinol to cytochrome c);GO:0008121(ubiquinol-cytochrome-c reductase activity);GO:0009060(aerobic respiration);GO:0040009(regulation of growth rate);GO:0048315(conidium formation);GO:0051537(2 iron, 2 sulfur cluster binding)	00190(Oxidative phosphorylation)	K00411	EC:1.10.2.2		Cytochrome b-c1 complex subunit Rieske, mitochondrial [Aspergillus cristatus]	mRNA	406.787	438.681	357.103	142.018	144.359	172.334	2.62163	1.39046	9.3618e-25	1.22074e-23	up	yes
SI65_02248	SI65_02248		gnl_WGS:JXNT_SI65_02248_T0	GO:0003674(molecular_function);GO:0005575(cellular_component);GO:0008150(biological_process)	NA	NA	NA		hypothetical protein SI65_02248 [Aspergillus cristatus]	mRNA	30.5294	24.1811	25.6488	7.0488	8.59491	12.8186	2.82336	1.49741	9.84977e-25	1.2811e-23	up	yes
SI65_08446	SI65_08446		gnl_WGS:JXNT_SI65_08446_T0	NA	NA	NA	NA		hypothetical protein SI65_08446 [Aspergillus cristatus]	mRNA	17.0939	15.1241	20.1659	1.80478	1.61418	0.792768	12.4376	3.63664	1.01917e-24	1.32388e-23	up	yes
SI65_10031	SI65_10031		gnl_WGS:JXNT_SI65_10031_T0	GO:0005789(endoplasmic reticulum membrane);GO:0006458('de novo' protein folding);GO:0006487(protein N-linked glycosylation);GO:0007118(budding cell apical bud growth);GO:0009272(fungal-type cell wall biogenesis);GO:0030950(establishment or maintenance of actin cytoskeleton polarity);GO:0034975(protein folding in endoplasmic reticulum);GO:0035269(protein O-linked mannosylation);GO:0051082(unfolded…	NA	NA	NA		Protein rot1 [Aspergillus cristatus]	mRNA	37.8103	36.2918	50.4685	4.14979	7.26615	12.2677	5.25977	2.395	1.20254e-24	1.55417e-23	up	yes
SI65_02924	SI65_02924		gnl_WGS:JXNT_SI65_02924_T0	GO:0003674(molecular_function);GO:0005575(cellular_component);GO:0008150(biological_process)	00190(Oxidative phosphorylation);04145(Phagosome)	K02155	NA		hypothetical protein SI65_02924 [Aspergillus cristatus]	mRNA	293.965	315.899	308.189	106.709	116.205	110.399	2.75432	1.4617	1.28273e-24	1.65154e-23	up	yes
SI65_04754	SI65_04754		gnl_WGS:JXNT_SI65_04754_T0	GO:0005576(extracellular region);GO:0005975(carbohydrate metabolic process);GO:0006046(N-acetylglucosamine catabolic process);GO:0009405(pathogenesis);GO:0016231(beta-N-acetylglucosaminidase activity);GO:0030287(cell wall-bounded periplasmic space)	00520(Amino sugar and nucleotide sugar metabolism);00513(Various types of N-glycan biosynthesis);00531(Glycosaminoglycan degradation);00603(Glycosphingolipid biosynthesis - globo and isoglobo series);00604(Glycosphingolipid biosynthesis - ganglio series);00511(Other glycan degradation)	K12373	EC:3.2.1.52		hypothetical protein SI65_04754 [Aspergillus cristatus]	mRNA	83.1621	98.3381	104.925	15.8414	30.1432	32.3082	3.65838	1.87121	1.30488e-24	1.67793e-23	up	yes
SI65_01579	SI65_01579		gnl_WGS:JXNT_SI65_01579_T0	GO:0003735(structural constituent of ribosome);GO:0005730(nucleolus);GO:0006412(translation);GO:0009986(cell surface);GO:0022625(cytosolic large ribosomal subunit)	03010(Ribosome)	K02882	NA		60S ribosomal protein L20-B [Aspergillus cristatus]	mRNA	1686.16	1378.24	1751.65	283.779	404.888	687.243	3.50026	1.80746	1.33105e-24	1.70944e-23	up	yes
SI65_07084	SI65_07084		gnl_WGS:JXNT_SI65_07084_T0	GO:0003674(molecular_function);GO:0005739(mitochondrion);GO:0005750(mitochondrial respiratory chain complex III);GO:0005886(plasma membrane);GO:0006122(mitochondrial electron transport, ubiquinol to cytochrome c)	00190(Oxidative phosphorylation)	K00419	NA		hypothetical protein SI65_07084 [Aspergillus cristatus]	mRNA	500.512	293.914	310.008	55.5889	61.2926	107.71	4.91752	2.29793	1.37484e-24	1.76124e-23	up	yes
SI65_07391	SI65_07391		gnl_WGS:JXNT_SI65_07391_T0	GO:0000790(nuclear chromatin);GO:0003674(molecular_function);GO:0008541(proteasome regulatory particle, lid subcomplex);GO:0034399(nuclear periphery);GO:0034515(proteasome storage granule);GO:0043161(proteasome-mediated ubiquitin-dependent protein catabolic process)	03050(Proteasome)	K03031	NA		hypothetical protein SI65_07391 [Aspergillus cristatus]	mRNA	244.727	215.577	225.84	77.0747	75.2868	74.5749	3.02351	1.59622	1.58771e-24	2.02885e-23	up	yes
SI65_01889	SI65_01889		gnl_WGS:JXNT_SI65_01889_T0	GO:0000049(tRNA binding);GO:0001731(formation of translation preinitiation complex);GO:0003743(translation initiation factor activity);GO:0003924(GTPase activity);GO:0005525(GTP binding);GO:0005829(cytosol);GO:0005850(eukaryotic translation initiation factor 2 complex);GO:0007163(establishment or maintenance of cell polarity);GO:0016282(eukaryotic 43S preinitiation complex);GO:0031369(translation…	03013(RNA transport)	K03242	NA		Eukaryotic translation initiation factor 2 subunit gamma [Aspergillus cristatus]	mRNA	90.3711	98.9967	100.115	41.3015	37.7129	54.3597	2.17045	1.118	1.63803e-24	2.08819e-23	up	yes
SI65_07317	SI65_07317		gnl_WGS:JXNT_SI65_07317_T0	GO:0005634(nucleus);GO:0005829(cytosol);GO:0040009(regulation of growth rate);GO:0042719(mitochondrial intermembrane space protein transporter complex);GO:0042721(mitochondrial inner membrane protein insertion complex);GO:0045039(protein import into mitochondrial inner membrane);GO:0045040(protein import into mitochondrial outer membrane);GO:0051082(unfolded protein binding)	NA	NA	NA		Mitochondrial import inner membrane translocase subunit tim9 [Aspergillus cristatus]	mRNA	514.163	275.271	348.966	78.0206	69.8097	95.0679	4.68673	2.22858	1.63823e-24	2.08819e-23	up	yes
SI65_05439	SI65_05439		gnl_WGS:JXNT_SI65_05439_T0	GO:0003674(molecular_function);GO:0005575(cellular_component);GO:0008150(biological_process)	NA	NA	NA		hypothetical protein SI65_05439 [Aspergillus cristatus]	mRNA	123.267	115.24	172.107	42.3308	49.5687	68.4868	2.56016	1.35623	1.71972e-24	2.18932e-23	up	yes
SI65_02447	SI65_02447		gnl_WGS:JXNT_SI65_02447_T0	GO:0000324(fungal-type vacuole);GO:0006508(proteolysis);GO:0008233(peptidase activity)	NA	NA	NA		Leucine aminopeptidase 1 [Aspergillus cristatus]	mRNA	323.854	328.959	224.159	50.9977	66.0525	103.531	3.97574	1.99122	2.07299e-24	2.62596e-23	up	yes
SI65_03452	SI65_03452		gnl_WGS:JXNT_SI65_03452_T0	GO:0001047(core promoter binding);GO:0002182(cytoplasmic translational elongation);GO:0003700(DNA binding transcription factor activity);GO:0003746(translation elongation factor activity);GO:0005085(guanyl-nucleotide exchange factor activity);GO:0005509(calcium ion binding);GO:0005543(phospholipid binding);GO:0005576(extracellular region);GO:0005634(nucleus);GO:0005829(cytosol);GO:0005853(eukaryo…	NA	NA	NA		hypothetical protein SI65_03452 [Aspergillus cristatus]	mRNA	510.24	541.657	680.737	63.4284	64.725	174.122	5.73198	2.51903	2.11731e-24	2.67834e-23	up	yes
SI65_08673	SI65_08673		gnl_WGS:JXNT_SI65_08673_T0	GO:0003676(nucleic acid binding);GO:0004816(asparagine-tRNA ligase activity);GO:0005524(ATP binding);GO:0005829(cytosol);GO:0006421(asparaginyl-tRNA aminoacylation)	00970(Aminoacyl-tRNA biosynthesis)	K01893	EC:6.1.1.22		hypothetical protein SI65_08673 [Aspergillus cristatus]	mRNA	116.633	123.692	143.418	41.2537	37.3406	67.8974	2.61955	1.38932	2.77925e-24	3.50323e-23	up	yes
SI65_04069	SI65_04069		gnl_WGS:JXNT_SI65_04069_T0	GO:0000147(actin cortical patch assembly);GO:0005198(structural molecule activity);GO:0005634(nucleus);GO:0005829(cytosol);GO:0005885(Arp2/3 protein complex);GO:0009847(spore germination);GO:0030041(actin filament polymerization);GO:0030479(actin cortical patch);GO:0034314(Arp2/3 complex-mediated actin nucleation);GO:0035690(cellular response to drug)	04144(Endocytosis)	K05755	NA		Actin-related protein 2 complex subunit 4 [Aspergillus cristatus]	mRNA	254.313	237.894	261.314	67.3239	81.4729	138.131	2.62617	1.39296	3.59025e-24	4.50325e-23	up	yes
SI65_04284	SI65_04284		gnl_WGS:JXNT_SI65_04284_T0	NA	NA	NA	NA		hypothetical protein SI65_04284 [Aspergillus cristatus]	mRNA	15.6517	14.5009	18.9795	2.60559	1.50813	1.8074	8.29775	3.05272	4.84814e-24	6.05129e-23	up	yes
SI65_02881	SI65_02881		gnl_WGS:JXNT_SI65_02881_T0	GO:0005739(mitochondrion);GO:0008137(NADH dehydrogenase (ubiquinone) activity);GO:0008150(biological_process)	00190(Oxidative phosphorylation)	K03963	NA		NADH dehydrogenase [ubiquinone] 1 beta subcomplex subunit 7 [Aspergillus cristatus]	mRNA	149.22	109.625	106.621	33.3169	31.2639	35.9943	3.63376	1.86146	5.01702e-24	6.2468e-23	up	yes
SI65_00957	SI65_00957		gnl_WGS:JXNT_SI65_00957_T0	GO:0000056(ribosomal small subunit export from nucleus);GO:0003723(RNA binding);GO:0003735(structural constituent of ribosome);GO:0003906(DNA-(apurinic or apyrimidinic site) lyase activity);GO:0005576(extracellular region);GO:0006407(rRNA export from nucleus);GO:0006412(translation);GO:0022627(cytosolic small ribosomal subunit);GO:0030686(90S preribosome);GO:0030688(preribosome, small subunit pre…	03010(Ribosome)	K02985	NA		40S ribosomal protein S3 [Aspergillus cristatus]	mRNA	970.335	880.529	811.482	127.082	182.785	336.687	4.11774	2.04185	5.61929e-24	6.94588e-23	up	yes
SI65_00429	SI65_00429		gnl_WGS:JXNT_SI65_00429_T0	GO:0000165(MAPK cascade);GO:0000768(syncytium formation by plasma membrane fusion);GO:0000909(sporocarp development involved in sexual reproduction);GO:0004672(protein kinase activity);GO:0004707(MAP kinase activity);GO:0004713(protein tyrosine kinase activity);GO:0005524(ATP binding);GO:0005634(nucleus);GO:0005739(mitochondrion);GO:0005829(cytosol);GO:0005934(cellular bud tip);GO:0005935(cellula…	04011(MAPK signaling pathway - yeast);04138(Autophagy - yeast);04139(Mitophagy - yeast)	K04464	EC:2.7.11.24		Mitogen-activated protein kinase spm1 [Aspergillus cristatus]	mRNA	231.408	234.663	238.275	65.4511	88.3581	132.84	2.45718	1.297	6.0865e-24	7.49616e-23	up	yes
SI65_07568	SI65_07568		gnl_WGS:JXNT_SI65_07568_T0	GO:0003849(3-deoxy-7-phosphoheptulonate synthase activity);GO:0005634(nucleus);GO:0005737(cytoplasm);GO:0009073(aromatic amino acid family biosynthetic process)	00400(Phenylalanine, tyrosine and tryptophan biosynthesis)	K01626	EC:2.5.1.54		Phospho-2-dehydro-3-deoxyheptonate aldolase, tyrosine-inhibited [Aspergillus cristatus]	mRNA	434.65	486.53	583.779	199.415	192.169	227.211	2.43207	1.28219	7.16695e-24	8.8056e-23	up	yes
SI65_03105	SI65_03105		gnl_WGS:JXNT_SI65_03105_T0	GO:0003735(structural constituent of ribosome);GO:0006412(translation);GO:0022625(cytosolic large ribosomal subunit)	03010(Ribosome)	K02924	NA		hypothetical protein ASPGLDRAFT_64458 [Aspergillus glaucus CBS 516.65]	mRNA	5183.96	3504.44	3996.08	462.123	752.358	1317.21	5.01027	2.32489	1.07908e-23	1.31003e-22	up	yes
SI65_06550	SI65_06550		gnl_WGS:JXNT_SI65_06550_T0	NA	NA	NA	NA		hypothetical protein SI65_06550 [Aspergillus cristatus]	mRNA	350.501	214.059	250.687	39.8667	32.3708	22.9285	8.56658	3.09872	1.28621e-23	1.55595e-22	up	yes
SI65_04908	SI65_04908		gnl_WGS:JXNT_SI65_04908_T0	GO:0003674(molecular_function);GO:0005575(cellular_component);GO:0008150(biological_process)	NA	NA	NA		hypothetical protein SI65_04908 [Aspergillus cristatus]	mRNA	340.275	293.85	222.499	52.5509	37.5106	82.6535	4.95975	2.31027	1.29003e-23	1.55873e-22	up	yes
SI65_09918	SI65_09918		gnl_WGS:JXNT_SI65_09918_T0	GO:0005506(iron ion binding);GO:0005575(cellular_component);GO:0016491(oxidoreductase activity);GO:0016706(oxidoreductase activity, acting on paired donors, with incorporation or reduction of molecular oxygen, 2-oxoglutarate as one donor, and incorporation of one atom each of oxygen into both donors);GO:0055114(oxidation-reduction process)	00904(Diterpenoid biosynthesis)	K04125	EC:1.14.11.13		hypothetical protein SI65_09918 [Aspergillus cristatus]	mRNA	34.692	36.0993	39.786	1.23833	0.978696	5.10425	15.1036	3.91682	1.34705e-23	1.62187e-22	up	yes
SI65_01189	SI65_01189		gnl_WGS:JXNT_SI65_01189_T0	GO:0003676(nucleic acid binding);GO:0005730(nucleolus);GO:0005829(cytosol);GO:0008150(biological_process);GO:0008270(zinc ion binding)	NA	NA	NA		hypothetical protein SI65_01189 [Aspergillus cristatus]	mRNA	185.872	165.178	210.214	21.0082	27.0366	62.3362	5.08479	2.34619	1.34794e-23	1.62187e-22	up	yes
SI65_10297	SI65_10297		gnl_WGS:JXNT_SI65_10297_T0	GO:0003674(molecular_function);GO:0005575(cellular_component);GO:0008150(biological_process)	NA	NA	NA		hypothetical protein SI65_10297 [Aspergillus cristatus]	mRNA	105.097	90.3739	123.603	25.0802	41.2438	43.511	2.90503	1.53855	1.35649e-23	1.62938e-22	up	yes
SI65_10106	SI65_10106		gnl_WGS:JXNT_SI65_10106_T0	GO:0005575(cellular_component);GO:0051920(peroxiredoxin activity);GO:0055114(oxidation-reduction process)	00280(Valine, leucine and isoleucine degradation)	K00253	EC:1.3.8.4		hypothetical protein SI65_10106 [Aspergillus cristatus]	mRNA	61.4614	51.6358	70.9323	23.112	20.7363	29.2698	2.51689	1.33164	1.45631e-23	1.74314e-22	up	yes
SI65_04451	SI65_04451		gnl_WGS:JXNT_SI65_04451_T0	GO:0003735(structural constituent of ribosome);GO:0006412(translation);GO:0022625(cytosolic large ribosomal subunit)	03010(Ribosome)	K02921	NA		ribosomal protein L37ae [Aspergillus ruber CBS 135680]	mRNA	2271.79	975.796	1254.38	134.558	173.995	308.357	7.29759	2.86742	1.50925e-23	1.80439e-22	up	yes
SI65_00238	SI65_00238		gnl_WGS:JXNT_SI65_00238_T0	GO:0003723(RNA binding);GO:0004521(endoribonuclease activity);GO:0004540(ribonuclease activity);GO:0005575(cellular_component);GO:0008150(biological_process)	NA	NA	NA		hypothetical protein SI65_00238 [Aspergillus cristatus]	mRNA	44.9312	35.7261	35.2238	8.73717	11.579	16.8754	3.11578	1.63959	1.74443e-23	2.07583e-22	up	yes
SI65_00068	SI65_00068		gnl_WGS:JXNT_SI65_00068_T0	GO:0004252(serine-type endopeptidase activity)	NA	NA	NA		hypothetical protein SI65_00068 [Aspergillus cristatus]	mRNA	189.563	196.014	367.616	29.1239	40.489	69.7171	5.40582	2.43451	2.0341e-23	2.4149e-22	up	yes
SI65_09225	SI65_09225		gnl_WGS:JXNT_SI65_09225_T0	GO:0000166(nucleotide binding);GO:0005739(mitochondrion);GO:0005794(Golgi apparatus);GO:0005829(cytosol);GO:0005886(plasma membrane);GO:0006754(ATP biosynthetic process);GO:0006970(response to osmotic stress);GO:0008553(proton-exporting ATPase activity, phosphorylative mechanism);GO:0009986(cell surface);GO:0016021(integral component of membrane);GO:0045121(membrane raft);GO:0046872(metal ion bin…	00190(Oxidative phosphorylation)	K01535	EC:3.6.3.6		Plasma membrane ATPase [Aspergillus cristatus]	mRNA	217.085	236.786	248.936	32.0159	57.428	31.7607	5.79851	2.53568	2.18164e-23	2.58106e-22	up	yes
SI65_05120	SI65_05120		gnl_WGS:JXNT_SI65_05120_T0	GO:0005742(mitochondrial outer membrane translocase complex);GO:0005886(plasma membrane);GO:0008320(protein transmembrane transporter activity);GO:0016031(tRNA import into mitochondrion);GO:0030150(protein import into mitochondrial matrix);GO:0030943(mitochondrion targeting sequence binding);GO:0031307(integral component of mitochondrial outer membrane);GO:0040009(regulation of growth rate);GO:00…	NA	NA	NA		Mitochondrial import receptor subunit tom-20 [Aspergillus cristatus]	mRNA	163.559	167.868	199.596	58.6164	61.1064	104.437	2.36895	1.24425	2.40545e-23	2.83927e-22	up	yes
SI65_06212	SI65_06212		gnl_WGS:JXNT_SI65_06212_T0	GO:0003723(RNA binding);GO:0003735(structural constituent of ribosome);GO:0005634(nucleus);GO:0005739(mitochondrion);GO:0006412(translation);GO:0022625(cytosolic large ribosomal subunit);GO:0030687(preribosome, large subunit precursor)	03010(Ribosome)	K02900	NA		hypothetical protein ASPGLDRAFT_171052 [Aspergillus glaucus CBS 516.65]	mRNA	2931.21	1943.12	2505.92	312.111	419.989	842.272	4.68774	2.22889	2.4687e-23	2.91055e-22	up	yes
SI65_05643	SI65_05643		gnl_WGS:JXNT_SI65_05643_T0	GO:0003735(structural constituent of ribosome);GO:0005763(mitochondrial small ribosomal subunit);GO:0006412(translation);GO:0009267(cellular response to starvation);GO:0036170(filamentous growth of a population of unicellular organisms in response to starvation);GO:0036180(filamentous growth of a population of unicellular organisms in response to biotic stimulus);GO:0071216(cellular response to b…	03010(Ribosome)	K02954	NA		37S ribosomal protein MRP2, mitochondrial [Aspergillus cristatus]	mRNA	165.442	93.2542	77.8528	16.7817	16.5014	19.1001	6.42475	2.68364	3.72136e-23	4.34726e-22	up	yes
SI65_01677	SI65_01677		gnl_WGS:JXNT_SI65_01677_T0	GO:0003824(catalytic activity);GO:0005575(cellular_component);GO:0044237(cellular metabolic process);GO:0050662(coenzyme binding)	NA	NA	NA		hypothetical protein SI65_01677 [Aspergillus cristatus]	mRNA	157.67	166.309	225.761	34.2713	42.207	79.2083	3.53107	1.8201	4.13252e-23	4.82206e-22	up	yes
SI65_07752	SI65_07752		gnl_WGS:JXNT_SI65_07752_T0	GO:0003674(molecular_function)	00190(Oxidative phosphorylation)	K03952	NA		NADH-ubiquinone oxidoreductase 20.8 kDa subunit [Aspergillus cristatus]	mRNA	199.189	151.734	176.799	68.1031	70.8237	82.5542	2.3827	1.2526	5.16554e-23	6.00001e-22	up	yes
SI65_08716	SI65_08716		gnl_WGS:JXNT_SI65_08716_T0	NA	NA	NA	NA		hypothetical protein SI65_08716 [Aspergillus cristatus]	mRNA	3.26945	2.73954	2.30985	0.343211	0.228019	0.355075	8.98067	3.16682	5.33249e-23	6.1869e-22	up	yes
SI65_10320	SI65_10320		gnl_WGS:JXNT_SI65_10320_T0	GO:0003674(molecular_function);GO:0005575(cellular_component);GO:0008150(biological_process)	NA	NA	NA		hypothetical protein SI65_10320 [Aspergillus cristatus]	mRNA	33.855	31.8617	36.2752	8.60615	8.16555	16.5047	3.065	1.61589	5.37314e-23	6.22699e-22	up	yes
SI65_01206	SI65_01206		gnl_WGS:JXNT_SI65_01206_T0	GO:0003674(molecular_function);GO:0005575(cellular_component);GO:0008150(biological_process)	NA	NA	NA		hypothetical protein SI65_01206 [Aspergillus cristatus]	mRNA	653.261	421.324	351.787	89.3369	86.2212	84.1078	5.4931	2.45762	5.66915e-23	6.54774e-22	up	yes
SI65_06287	SI65_06287		gnl_WGS:JXNT_SI65_06287_T0	GO:0003674(molecular_function);GO:0005789(endoplasmic reticulum membrane);GO:0034599(cellular response to oxidative stress)	00510(N-Glycan biosynthesis);00513(Various types of N-glycan biosynthesis);04141(Protein processing in endoplasmic reticulum)	K01230	EC:3.2.1.113		hypothetical protein SI65_06287 [Aspergillus cristatus]	mRNA	140.715	122.639	133.301	49.5669	62.4777	85.4743	2.00819	1.0059	6.29002e-23	7.24843e-22	up	yes
SI65_06592	SI65_06592		gnl_WGS:JXNT_SI65_06592_T0	GO:0000329(fungal-type vacuole membrane);GO:0005749(mitochondrial respiratory chain complex II, succinate dehydrogenase complex (ubiquinone));GO:0006099(tricarboxylic acid cycle);GO:0008177(succinate dehydrogenase (ubiquinone) activity);GO:0009055(electron transfer activity);GO:0009986(cell surface);GO:0030445(yeast-form cell wall);GO:0035690(cellular response to drug);GO:0051536(iron-sulfur clus…	00020(Citrate cycle (TCA cycle));00190(Oxidative phosphorylation)	K00235	EC:1.3.5.1		Succinate dehydrogenase [ubiquinone] iron-sulfur subunit, mitochondrial [Aspergillus cristatus]	mRNA	381.913	410.34	411.223	165.161	189.449	191.246	2.20475	1.14061	7.13091e-23	8.18052e-22	up	yes
SI65_01027	SI65_01027		gnl_WGS:JXNT_SI65_01027_T0	GO:0000329(fungal-type vacuole membrane);GO:0003674(molecular_function);GO:0005794(Golgi apparatus);GO:0008150(biological_process)	NA	NA	NA		hypothetical protein SI65_01027 [Aspergillus cristatus]	mRNA	44.2034	35.6661	52.593	15.7679	13.8938	18.9236	2.7264	1.44699	8.02985e-23	9.17055e-22	up	yes
SI65_06770	SI65_06770		gnl_WGS:JXNT_SI65_06770_T0	GO:0005783(endoplasmic reticulum);GO:0006487(protein N-linked glycosylation);GO:0006490(oligosaccharide-lipid intermediate biosynthetic process);GO:0016021(integral component of membrane);GO:0052925(dol-P-Man:Man(5)GlcNAc(2)-PP-Dol alpha-1,3-mannosyltransferase activity)	00510(N-Glycan biosynthesis);00513(Various types of N-glycan biosynthesis)	K03845	EC:2.4.1.258		Dol-P-Man:Man(5)GlcNAc(2)-PP-Dol alpha-1,3-mannosyltransferase [Aspergillus cristatus]	mRNA	24.0681	21.6044	23.8719	6.74101	7.36793	12.8547	2.57919	1.36692	9.01522e-23	1.02615e-21	up	yes
SI65_02122	SI65_02122		gnl_WGS:JXNT_SI65_02122_T0	GO:0000150(recombinase activity);GO:0000400(four-way junction DNA binding);GO:0000730(DNA recombinase assembly);GO:0000794(condensed nuclear chromosome);GO:0003690(double-stranded DNA binding);GO:0003697(single-stranded DNA binding);GO:0004520(endodeoxyribonuclease activity);GO:0005524(ATP binding);GO:0005654(nucleoplasm);GO:0006312(mitotic recombination);GO:0007131(reciprocal meiotic recombinati…	04113(Meiosis - yeast)	K10872	NA		Meiotic recombination protein DMC1 [Aspergillus cristatus]	mRNA	54.7673	58.3374	67.0726	22.4465	19.0829	32.4408	2.43581	1.2844	1.3388e-22	1.5104e-21	up	yes
SI65_01432	SI65_01432		gnl_WGS:JXNT_SI65_01432_T0	GO:0003735(structural constituent of ribosome);GO:0005634(nucleus);GO:0006412(translation);GO:0022627(cytosolic small ribosomal subunit)	03010(Ribosome)	K02951	NA		L30e-like protein [Aspergillus ruber CBS 135680]	mRNA	1522.72	792.175	660.68	101.183	124.021	207.351	6.87907	2.78221	1.57188e-22	1.76696e-21	up	yes
SI65_07833	SI65_07833		gnl_WGS:JXNT_SI65_07833_T0	GO:0005742(mitochondrial outer membrane translocase complex);GO:0005886(plasma membrane);GO:0008320(protein transmembrane transporter activity);GO:0030150(protein import into mitochondrial matrix);GO:0030448(hyphal growth);GO:0030943(mitochondrion targeting sequence binding);GO:0031307(integral component of mitochondrial outer membrane);GO:0043496(regulation of protein homodimerization activity);…	NA	NA	NA		hypothetical protein SI65_07833 [Aspergillus cristatus]	mRNA	237.261	189.402	215.317	72.3043	70.2842	68.7846	3.03719	1.60273	1.57313e-22	1.76696e-21	up	yes
SI65_04562	SI65_04562		gnl_WGS:JXNT_SI65_04562_T0	NA	NA	NA	NA		hypothetical protein SI65_04562 [Aspergillus cristatus]	mRNA	7.28148	7.38205	10.1602	2.17985	1.75325	1.87989	4.27039	2.09437	1.57676e-22	1.76908e-21	up	yes
SI65_09852	SI65_09852		gnl_WGS:JXNT_SI65_09852_T0	GO:0005789(endoplasmic reticulum membrane);GO:0070072(vacuolar proton-transporting V-type ATPase complex assembly)	NA	NA	NA		Vacuolar ATPase assembly integral membrane protein VMA21 [Aspergillus cristatus]	mRNA	109.64	83.8177	100.313	27.7075	34.7204	51.8069	2.57164	1.36269	1.74459e-22	1.9531e-21	up	yes
SI65_03783	SI65_03783		gnl_WGS:JXNT_SI65_03783_T0	GO:0005575(cellular_component);GO:0009251(glucan catabolic process);GO:0042972(licheninase activity);GO:0052861(glucan endo-1,3-beta-glucanase activity, C-3 substituted reducing group)	00760(Nicotinate and nicotinamide metabolism)	K00767	EC:2.4.2.19		hypothetical protein SI65_03783 [Aspergillus cristatus]	mRNA	14.0745	14.2783	18.3693	5.14593	4.27477	7.49515	2.76203	1.46573	2.14157e-22	2.38966e-21	up	yes
SI65_01086	SI65_01086		gnl_WGS:JXNT_SI65_01086_T0	GO:0015031(protein transport);GO:0031305(integral component of mitochondrial inner membrane);GO:0032977(membrane insertase activity);GO:0033617(mitochondrial respiratory chain complex IV assembly);GO:0051204(protein insertion into mitochondrial membrane)	NA	NA	NA		hypothetical protein SI65_01086 [Aspergillus cristatus]	mRNA	34.5366	25.5147	29.8787	3.81366	5.8841	10.6091	4.42855	2.14684	2.24779e-22	2.50272e-21	up	yes
SI65_00364	SI65_00364		gnl_WGS:JXNT_SI65_00364_T0	GO:0003674(molecular_function);GO:0005783(endoplasmic reticulum);GO:0016192(vesicle-mediated transport);GO:0030173(integral component of Golgi membrane)	NA	NA	NA		Golgi apparatus membrane protein tvp23 [Aspergillus cristatus]	mRNA	131.338	136.664	145.027	50.2161	47.4755	46.9463	2.8556	1.5138	2.55278e-22	2.83303e-21	up	yes
SI65_04948	SI65_04948		gnl_WGS:JXNT_SI65_04948_T0	NA	NA	NA	NA		hypothetical protein SI65_04948 [Aspergillus cristatus]	mRNA	7.48073	7.3478	10.3749	1.07122	1.89019	2.11861	4.96129	2.31072	2.57234e-22	2.85164e-21	up	yes
SI65_07707	SI65_07707		gnl_WGS:JXNT_SI65_07707_T0	GO:0003674(molecular_function);GO:0005575(cellular_component);GO:0008150(biological_process)	NA	NA	NA		hypothetical protein SI65_07707 [Aspergillus cristatus]	mRNA	28.2355	31.8054	36.9287	12.3972	13.9262	20.1099	2.08837	1.06237	2.69265e-22	2.98177e-21	up	yes
SI65_08745	SI65_08745		gnl_WGS:JXNT_SI65_08745_T0	GO:0000812(Swr1 complex);GO:0004402(histone acetyltransferase activity);GO:0006281(DNA repair);GO:0006357(regulation of transcription by RNA polymerase II);GO:0031011(Ino80 complex);GO:0031493(nucleosomal histone binding);GO:0035267(NuA4 histone acetyltransferase complex);GO:0043140(ATP-dependent 3'-5' DNA helicase activity);GO:0043486(histone exchange);GO:0043981(histone H4-K5 acetylation);GO:00…	NA	NA	NA		Actin-related protein 4 [Aspergillus cristatus]	mRNA	55.2372	69.179	64.1011	24.8871	28.3071	37.0481	2.08901	1.06282	2.88212e-22	3.18468e-21	up	yes
SI65_00962	SI65_00962		gnl_WGS:JXNT_SI65_00962_T0	GO:0003674(molecular_function);GO:0005575(cellular_component);GO:0008150(biological_process)	NA	NA	NA		hypothetical protein SI65_00962 [Aspergillus cristatus]	mRNA	48.7777	50.1835	62.9539	21.2058	25.5016	26.1925	2.22106	1.15125	2.98371e-22	3.29337e-21	up	yes
SI65_03122	SI65_03122		gnl_WGS:JXNT_SI65_03122_T0	NA	NA	NA	NA		hypothetical protein SI65_03122 [Aspergillus cristatus]	mRNA	5224.67	2913.17	4235.62	458.919	628.658	1258.68	5.27369	2.39881	3.05392e-22	3.36359e-21	up	yes
SI65_02583	SI65_02583		gnl_WGS:JXNT_SI65_02583_T0	GO:0003674(molecular_function);GO:0008274(gamma-tubulin ring complex);GO:0033566(gamma-tubulin complex localization)	NA	NA	NA		Mitotic-spindle organizing protein 1 [Aspergillus cristatus]	mRNA	22.2738	14.7851	16.6786	1.37802	1.55638	3.57082	8.26068	3.04626	3.19614e-22	3.51644e-21	up	yes
SI65_01539	SI65_01539		gnl_WGS:JXNT_SI65_01539_T0	GO:0000462(maturation of SSU-rRNA from tricistronic rRNA transcript (SSU-rRNA, 5.8S rRNA, LSU-rRNA));GO:0003735(structural constituent of ribosome);GO:0006412(translation);GO:0009986(cell surface);GO:0022627(cytosolic small ribosomal subunit);GO:0030686(90S preribosome)	03010(Ribosome)	K02995	NA		40S ribosomal protein S8-B [Aspergillus cristatus]	mRNA	1340.36	1198.75	1428.15	238.481	318.008	608.625	3.40503	1.76767	3.79878e-22	4.17498e-21	up	yes
SI65_07591	SI65_07591		gnl_WGS:JXNT_SI65_07591_T0	GO:0000398(mRNA splicing, via spliceosome);GO:0003723(RNA binding);GO:0005688(U6 snRNP);GO:0005730(nucleolus);GO:0005732(small nucleolar ribonucleoprotein complex);GO:0008266(poly(U) RNA binding);GO:0046540(U4/U6 x U5 tri-snRNP complex);GO:1990726(Lsm1-7-Pat1 complex)	03040(Spliceosome);03018(RNA degradation)	K12624	NA		LSM-domain-containing protein [Aspergillus ruber CBS 135680]	mRNA	203.755	86.257	121.428	16.0928	13.1365	27.9139	7.20016	2.84803	3.85708e-22	4.22994e-21	up	yes
SI65_03885	SI65_03885		gnl_WGS:JXNT_SI65_03885_T0	GO:0005575(cellular_component);GO:0008152(metabolic process);GO:0016491(oxidoreductase activity)	00650(Butanoate metabolism);00072(Synthesis and degradation of ketone bodies)	K00019	EC:1.1.1.30		hypothetical protein SI65_03885 [Aspergillus cristatus]	mRNA	40.4729	42.5043	41.8639	14.0184	19.5441	18.8286	2.38287	1.2527	3.90477e-22	4.27307e-21	up	yes
SI65_06193	SI65_06193		gnl_WGS:JXNT_SI65_06193_T0	GO:0003674(molecular_function);GO:0005739(mitochondrion);GO:0055085(transmembrane transport)	NA	NA	NA		putative mitochondrial carrier C19G12.05 [Aspergillus cristatus]	mRNA	40.4189	39.0553	37.7709	11.5318	16.1074	21.8868	2.36735	1.24327	3.97278e-22	4.33819e-21	up	yes
SI65_04847	SI65_04847		gnl_WGS:JXNT_SI65_04847_T0	GO:0003674(molecular_function);GO:0005575(cellular_component);GO:0008150(biological_process)	NA	NA	NA		hypothetical protein SI65_04847 [Aspergillus cristatus]	mRNA	57.6207	54.5889	69.0767	15.483	20.2891	15.0566	3.56661	1.83455	4.28827e-22	4.67271e-21	up	yes
SI65_04386	SI65_04386		gnl_WGS:JXNT_SI65_04386_T0	NA	NA	NA	NA		hypothetical protein SI65_04386 [Aspergillus cristatus]	mRNA	65.3254	63.7632	76.7557	21.4646	32.6586	34.3263	2.32725	1.21863	4.54581e-22	4.94279e-21	up	yes
SI65_03585	SI65_03585		gnl_WGS:JXNT_SI65_03585_T0	GO:0000257(nitrilase activity);GO:0005575(cellular_component);GO:0019500(cyanide catabolic process);GO:0030196(cyanide hydratase activity)	00460(Cyanoamino acid metabolism)	K10675	EC:4.2.1.66		Cyanide hydratase [Aspergillus cristatus]	mRNA	640.735	679.146	592.361	109.847	206.289	147.278	4.12643	2.04489	4.94317e-22	5.36913e-21	up	yes
SI65_00855	SI65_00855		gnl_WGS:JXNT_SI65_00855_T0	GO:0001302(replicative cell aging);GO:0003987(acetate-CoA ligase activity);GO:0005576(extracellular region);GO:0005730(nucleolus);GO:0005829(cytosol);GO:0006085(acetyl-CoA biosynthetic process);GO:0015976(carbon utilization);GO:0016208(AMP binding);GO:0016573(histone acetylation);GO:0016880(acid-ammonia (or amide) ligase activity);GO:0019427(acetyl-CoA biosynthetic process from acetate);GO:004573…	00010(Glycolysis / Gluconeogenesis);00620(Pyruvate metabolism);00630(Glyoxylate and dicarboxylate metabolism);00640(Propanoate metabolism);00680(Methane metabolism)	K01895	EC:6.2.1.1		Acetyl-coenzyme A synthetase [Aspergillus cristatus]	mRNA	131.416	146.845	164.71	56.5877	60.3388	96.1153	2.07927	1.05607	5.0904e-22	5.52317e-21	up	yes
SI65_08995	SI65_08995		gnl_WGS:JXNT_SI65_08995_T0	GO:0003674(molecular_function);GO:0005634(nucleus);GO:0005739(mitochondrion);GO:0005829(cytosol);GO:0005885(Arp2/3 protein complex);GO:0006897(endocytosis);GO:0030479(actin cortical patch);GO:0032153(cell division site);GO:0034314(Arp2/3 complex-mediated actin nucleation);GO:0035690(cellular response to drug);GO:0051286(cell tip);GO:0051654(establishment of mitochondrion localization);GO:0051666(…	04144(Endocytosis)	K05756	NA		hypothetical protein SI65_08995 [Aspergillus cristatus]	mRNA	170.172	142.61	93.3235	25.9738	29.4305	41.845	4.17592	2.06209	5.21468e-22	5.652e-21	up	yes
SI65_07223	SI65_07223		gnl_WGS:JXNT_SI65_07223_T0	GO:0003743(translation initiation factor activity);GO:0005852(eukaryotic translation initiation factor 3 complex);GO:0008150(biological_process)	NA	NA	NA		Eukaryotic translation initiation factor 3 subunit L [Aspergillus cristatus]	mRNA	92.0324	89.8161	94.1198	35.5227	26.3075	38.5082	2.75037	1.45963	5.532e-22	5.98958e-21	up	yes
SI65_00208	SI65_00208		gnl_WGS:JXNT_SI65_00208_T0	GO:0003674(molecular_function);GO:0005575(cellular_component);GO:0008150(biological_process)	NA	NA	NA		hypothetical protein SI65_00208 [Aspergillus cristatus]	mRNA	16.8551	14.3842	18.8532	2.21322	4.72027	4.65483	4.32267	2.11192	5.62584e-22	6.07829e-21	up	yes
SI65_09391	SI65_09391		gnl_WGS:JXNT_SI65_09391_T0	GO:0003674(molecular_function);GO:0005576(extracellular region);GO:0008150(biological_process)	NA	NA	NA		hypothetical protein SI65_09391 [Aspergillus cristatus]	mRNA	482.191	513.664	697.337	15.3339	71.6582	39.643	13.3706	3.741	5.75097e-22	6.20036e-21	up	yes
SI65_02928	SI65_02928		gnl_WGS:JXNT_SI65_02928_T0	NA	NA	NA	NA		hypothetical protein SI65_02928 [Aspergillus cristatus]	mRNA	18.3519	10.6781	17.5872	1.5741	0.965202	0.709789	14.3478	3.84275	6.30928e-22	6.77368e-21	up	yes
SI65_03791	SI65_03791		gnl_WGS:JXNT_SI65_03791_T0	GO:0004672(protein kinase activity);GO:0004713(protein tyrosine kinase activity);GO:0005524(ATP binding);GO:0005575(cellular_component);GO:0006468(protein phosphorylation);GO:0006972(hyperosmotic response);GO:0010226(response to lithium ion);GO:0030448(hyphal growth);GO:0042391(regulation of membrane potential)	NA	NA	NA		hypothetical protein SI65_03791 [Aspergillus cristatus]	mRNA	24.9604	29.4294	41.9687	3.90768	6.22129	10.7063	4.62478	2.20939	6.34701e-22	6.80704e-21	up	yes
SI65_01420	SI65_01420		gnl_WGS:JXNT_SI65_01420_T0	NA	NA	NA	NA		hypothetical protein SI65_01420 [Aspergillus cristatus]	mRNA	21.048	17.9654	17.901	4.26238	6.45971	5.36353	3.53821	1.82302	7.26219e-22	7.77222e-21	up	yes
SI65_04125	SI65_04125		gnl_WGS:JXNT_SI65_04125_T0	GO:0003824(catalytic activity);GO:0005783(endoplasmic reticulum);GO:0005933(cellular bud);GO:0007117(budding cell bud growth);GO:0008496(mannan endo-1,6-alpha-mannosidase activity);GO:0009272(fungal-type cell wall biogenesis);GO:0016052(carbohydrate catabolic process);GO:0046658(anchored component of plasma membrane)	NA	NA	NA		hypothetical protein SI65_04125 [Aspergillus cristatus]	mRNA	138.814	151.76	228.055	37.3204	58.6402	54.3118	3.45126	1.78713	7.34862e-22	7.84827e-21	up	yes
SI65_08677	SI65_08677		gnl_WGS:JXNT_SI65_08677_T0	GO:0003676(nucleic acid binding);GO:0005575(cellular_component);GO:0008150(biological_process)	00900(Terpenoid backbone biosynthesis)	K00587	EC:2.1.1.100		hypothetical protein SI65_08677 [Aspergillus cristatus]	mRNA	23.3043	27.6254	33.5002	4.64894	4.47217	2.57984	7.21565	2.85113	7.58695e-22	8.09433e-21	up	yes
SI65_03736	SI65_03736		gnl_WGS:JXNT_SI65_03736_T0	GO:0005783(endoplasmic reticulum);GO:0005886(plasma membrane);GO:0016491(oxidoreductase activity);GO:0055114(oxidation-reduction process)	00520(Amino sugar and nucleotide sugar metabolism)	K00326	EC:1.6.2.2		NADH-cytochrome b5 reductase 1 [Aspergillus cristatus]	mRNA	197.504	215.854	228.261	75.8532	91.1302	140.784	2.08475	1.05988	7.61098e-22	8.11149e-21	up	yes
SI65_03806	SI65_03806		gnl_WGS:JXNT_SI65_03806_T0	GO:0003824(catalytic activity);GO:0005575(cellular_component);GO:0008152(metabolic process)	NA	NA	NA		hypothetical protein SI65_03806 [Aspergillus cristatus]	mRNA	33.6437	44.1816	46.0274	6.79119	6.08979	14.8678	4.46336	2.15813	7.92743e-22	8.43116e-21	up	yes
SI65_08330	SI65_08330		gnl_WGS:JXNT_SI65_08330_T0	GO:0003674(molecular_function);GO:0005575(cellular_component);GO:0008150(biological_process)	NA	NA	NA		hypothetical protein SI65_08330 [Aspergillus cristatus]	mRNA	11.5877	15.5387	18.2334	2.23066	1.55534	1.0402	9.39864	3.23245	8.39983e-22	8.91499e-21	up	yes
SI65_05968	SI65_05968		gnl_WGS:JXNT_SI65_05968_T0	GO:0008150(biological_process);GO:0016020(membrane);GO:0016757(transferase activity, transferring glycosyl groups)	NA	NA	NA		hypothetical protein SI65_05968 [Aspergillus cristatus]	mRNA	109.372	108.431	143.835	50.351	44.1826	61.5308	2.31723	1.2124	9.56779e-22	1.0123e-20	up	yes
SI65_09470	SI65_09470		gnl_WGS:JXNT_SI65_09470_T0	NA	NA	NA	NA		hypothetical protein SI65_09470 [Aspergillus cristatus]	mRNA	29.8498	39.5124	54.6122	3.2662	1.82926	0.862082	20.8097	4.37918	9.7678e-22	1.03239e-20	up	yes
SI65_04525	SI65_04525		gnl_WGS:JXNT_SI65_04525_T0	GO:0003674(molecular_function);GO:0005575(cellular_component);GO:0008150(biological_process)	NA	NA	NA		hypothetical protein SI65_04525 [Aspergillus cristatus]	mRNA	200.035	167.678	265.075	65.9048	75.2548	111.043	2.50904	1.32714	1.11332e-21	1.17186e-20	up	yes
SI65_00228	SI65_00228		gnl_WGS:JXNT_SI65_00228_T0	GO:0005576(extracellular region);GO:0005622(intracellular);GO:0006071(glycerol metabolic process);GO:0006973(intracellular accumulation of glycerol);GO:0016491(oxidoreductase activity);GO:0055114(oxidation-reduction process)	00040(Pentose and glucuronate interconversions)	K18107	EC:1.1.1.372		hypothetical protein SI65_00228 [Aspergillus cristatus]	mRNA	4894.26	5485.38	6257.83	217.068	453.936	1131.51	9.23013	3.20635	1.17827e-21	1.23639e-20	up	yes
SI65_09449	SI65_09449		gnl_WGS:JXNT_SI65_09449_T0	GO:0005576(extracellular region);GO:0008150(biological_process);GO:0019863(IgE binding)	NA	NA	NA		Allergen Asp f 4 [Aspergillus cristatus]	mRNA	1655.32	1563.73	2380.91	217.348	421.086	618.371	4.45571	2.15566	1.19186e-21	1.24937e-20	up	yes
SI65_09204	SI65_09204		gnl_WGS:JXNT_SI65_09204_T0	GO:0003674(molecular_function);GO:0005575(cellular_component);GO:0008150(biological_process)	NA	NA	NA		hypothetical protein SI65_09204 [Aspergillus cristatus]	mRNA	126.231	103.551	134.375	39.5817	35.7081	34.4927	3.31708	1.72991	1.21433e-21	1.27162e-20	up	yes
SI65_03043	SI65_03043		gnl_WGS:JXNT_SI65_03043_T0	GO:0003674(molecular_function);GO:0005739(mitochondrion);GO:0009405(pathogenesis);GO:0016020(membrane);GO:0032981(mitochondrial respiratory chain complex I assembly)	NA	NA	NA		hypothetical protein SI65_03043 [Aspergillus cristatus]	mRNA	826.697	506.542	583.833	181.49	181.125	246.605	3.14676	1.65387	1.27828e-21	1.33585e-20	up	yes
SI65_06104	SI65_06104		gnl_WGS:JXNT_SI65_06104_T0	GO:0003674(molecular_function);GO:0005575(cellular_component);GO:0008150(biological_process)	NA	NA	NA		hypothetical protein SI65_06104 [Aspergillus cristatus]	mRNA	46.5345	28.2857	43.0699	8.80327	12.7611	14.9923	3.22486	1.68923	1.34458e-21	1.40227e-20	up	yes
SI65_02495	SI65_02495		gnl_WGS:JXNT_SI65_02495_T0	GO:0004582(dolichyl-phosphate beta-D-mannosyltransferase activity);GO:0005575(cellular_component);GO:0006487(protein N-linked glycosylation);GO:0006488(dolichol-linked oligosaccharide biosynthetic process);GO:0006493(protein O-linked glycosylation);GO:0009272(fungal-type cell wall biogenesis)	00510(N-Glycan biosynthesis)	K09659	NA		hypothetical protein SI65_02495 [Aspergillus cristatus]	mRNA	102.363	78.7833	99.6367	37.2529	37.1323	45.1593	2.34877	1.23191	1.39193e-21	1.44721e-20	up	yes
SI65_08537	SI65_08537		gnl_WGS:JXNT_SI65_08537_T0	GO:0003674(molecular_function);GO:0005575(cellular_component);GO:0008150(biological_process)	NA	NA	NA		hypothetical protein SI65_08537 [Aspergillus cristatus]	mRNA	14.1125	15.1358	17.0835	4.45989	6.03897	9.03054	2.37241	1.24635	1.72272e-21	1.78932e-20	up	yes
SI65_02123	SI65_02123		gnl_WGS:JXNT_SI65_02123_T0	GO:0005575(cellular_component);GO:0008150(biological_process)	NA	NA	NA		hypothetical protein SI65_01759 [Aspergillus cristatus]	mRNA	31.4065	32.763	30.9378	7.3855	10.3568	16.0574	2.81386	1.49255	1.73437e-21	1.79946e-20	up	yes
SI65_03499	SI65_03499		gnl_WGS:JXNT_SI65_03499_T0	GO:0004648(O-phospho-L-serine:2-oxoglutarate aminotransferase activity);GO:0005829(cytosol);GO:0006564(L-serine biosynthetic process);GO:0009113(purine nucleobase biosynthetic process);GO:0030170(pyridoxal phosphate binding)	00680(Methane metabolism);00260(Glycine, serine and threonine metabolism);00750(Vitamin B6 metabolism)	K00831	EC:2.6.1.52		hypothetical protein SI65_03499 [Aspergillus cristatus]	mRNA	57.1928	54.0654	68.8894	23.1693	22.8269	37.833	2.14898	1.10365	1.73601e-21	1.79946e-20	up	yes
SI65_01005	SI65_01005		gnl_WGS:JXNT_SI65_01005_T0	GO:0004364(glutathione transferase activity);GO:0004602(glutathione peroxidase activity);GO:0005634(nucleus);GO:0005739(mitochondrion);GO:0005829(cytosol);GO:0006749(glutathione metabolic process);GO:0009055(electron transfer activity);GO:0015035(protein disulfide oxidoreductase activity);GO:0015038(glutathione disulfide oxidoreductase activity);GO:0019430(removal of superoxide radicals);GO:00454…	NA	NA	NA		Glutaredoxin [Aspergillus cristatus]	mRNA	668.591	344.248	369.636	84.5046	59.7713	100.53	5.64723	2.49754	1.90297e-21	1.96454e-20	up	yes
SI65_10148	SI65_10148		gnl_WGS:JXNT_SI65_10148_T0	GO:0004175(endopeptidase activity);GO:0004190(aspartic-type endopeptidase activity);GO:0005576(extracellular region);GO:0031638(zymogen activation)	NA	NA	NA		Aspergillopepsin-2 [Aspergillus cristatus]	mRNA	10.1018	15.8105	15.0613	0	0.231593	0.575785	50.749	5.66531	2.01169e-21	2.07259e-20	up	yes
SI65_08529	SI65_08529		gnl_WGS:JXNT_SI65_08529_T0	GO:0003824(catalytic activity);GO:0004419(hydroxymethylglutaryl-CoA lyase activity);GO:0005739(mitochondrion);GO:0005829(cytosol);GO:0008150(biological_process)	00650(Butanoate metabolism);00072(Synthesis and degradation of ketone bodies);00280(Valine, leucine and isoleucine degradation);04146(Peroxisome)	K01640	EC:4.1.3.4		hypothetical protein SI65_08529 [Aspergillus cristatus]	mRNA	227.68	211.335	227.365	46.4607	70.453	112.163	2.90898	1.54051	2.17874e-21	2.24017e-20	up	yes
SI65_05528	SI65_05528		gnl_WGS:JXNT_SI65_05528_T0	GO:0003824(catalytic activity);GO:0005575(cellular_component);GO:0008152(metabolic process);GO:0016829(lyase activity)	NA	NA	NA		hypothetical protein SI65_05528 [Aspergillus cristatus]	mRNA	10.3873	11.56	13.1065	3.1699	2.6361	2.47634	4.23236	2.08146	2.18699e-21	2.2464e-20	up	yes
SI65_04117	SI65_04117		gnl_WGS:JXNT_SI65_04117_T0	GO:0005375(copper ion transmembrane transporter activity);GO:0016021(integral component of membrane);GO:0035434(copper ion transmembrane transport)	NA	NA	NA		hypothetical protein SI65_04117 [Aspergillus cristatus]	mRNA	14.7313	13.1576	12.0205	1.9621	2.93157	1.77254	5.9868	2.58179	2.25167e-21	2.30819e-20	up	yes
SI65_00945	SI65_00945		gnl_WGS:JXNT_SI65_00945_T0	GO:0003674(molecular_function);GO:0005783(endoplasmic reticulum);GO:0006696(ergosterol biosynthetic process);GO:0016020(membrane)	00100(Steroid biosynthesis)	K00222	EC:1.3.1.70		Delta(14)-sterol reductase [Aspergillus cristatus]	mRNA	58.5296	69.8588	74.5071	24.5839	29.7119	42.9553	2.08631	1.06095	2.32271e-21	2.37862e-20	up	yes
SI65_09255	SI65_09255		gnl_WGS:JXNT_SI65_09255_T0	GO:0003674(molecular_function);GO:0005575(cellular_component);GO:0008150(biological_process)	NA	NA	NA		hypothetical protein SI65_09255 [Aspergillus cristatus]	mRNA	47.2648	37.6967	39.4488	6.59173	5.45205	3.33369	8.09042	3.01622	2.33342e-21	2.3872e-20	up	yes
SI65_03605	SI65_03605		gnl_WGS:JXNT_SI65_03605_T0	GO:0005351(carbohydrate:proton symporter activity);GO:0005355(glucose transmembrane transporter activity);GO:0005887(integral component of plasma membrane);GO:0046323(glucose import)	04113(Meiosis - yeast)	K08139	NA		hypothetical protein SI65_03605 [Aspergillus cristatus]	mRNA	28.4482	29.5034	37.8592	11.6931	15.505	17.3034	2.15298	1.10633	2.37981e-21	2.43222e-20	up	yes
SI65_07400	SI65_07400		gnl_WGS:JXNT_SI65_07400_T0	GO:0003674(molecular_function);GO:0006116(NADH oxidation);GO:0012501(programmed cell death);GO:0042653(mitochondrial respiratory chain complex I, membrane segment)	00190(Oxidative phosphorylation)	K11353	NA		hypothetical protein SI65_07400 [Aspergillus cristatus]	mRNA	554.297	479.573	554.399	112.164	174.129	265.646	2.87761	1.52487	2.67509e-21	2.73126e-20	up	yes
SI65_04604	SI65_04604		gnl_WGS:JXNT_SI65_04604_T0	GO:0003674(molecular_function);GO:0005575(cellular_component);GO:0008150(biological_process)	NA	NA	NA		hypothetical protein SI65_04604 [Aspergillus cristatus]	mRNA	2486.05	3301.92	3004.21	594.627	798.342	503.94	4.63501	2.21257	3.12029e-21	3.17945e-20	up	yes
SI65_02562	SI65_02562		gnl_WGS:JXNT_SI65_02562_T0	GO:0003674(molecular_function);GO:0005575(cellular_component);GO:0008150(biological_process)	NA	NA	NA		hypothetical protein SI65_02562 [Aspergillus cristatus]	mRNA	6254.06	5616.74	6030.17	609.679	1052.08	2069.9	4.79704	2.26215	3.40689e-21	3.46803e-20	up	yes
SI65_04028	SI65_04028		gnl_WGS:JXNT_SI65_04028_T0	GO:0001054(RNA polymerase I activity);GO:0001056(RNA polymerase III activity);GO:0005666(DNA-directed RNA polymerase III complex);GO:0005736(DNA-directed RNA polymerase I complex);GO:0005829(cytosol);GO:0006360(transcription by RNA polymerase I);GO:0042797(tRNA transcription by RNA polymerase III);GO:0046983(protein dimerization activity);GO:0070893(transposon integration)	00230(Purine metabolism);00240(Pyrimidine metabolism);03020(RNA polymerase)	K03027	NA		hypothetical protein SI65_04028 [Aspergillus cristatus]	mRNA	25.2434	19.0387	24.247	7.30732	7.31013	6.92809	3.18066	1.66933	3.43049e-21	3.48858e-20	up	yes
SI65_03522	SI65_03522		gnl_WGS:JXNT_SI65_03522_T0	GO:0003674(molecular_function);GO:0005737(cytoplasm);GO:0008150(biological_process)	NA	NA	NA		hypothetical protein SI65_03522 [Aspergillus cristatus]	mRNA	416.317	425.292	457.257	162.607	197.699	177.244	2.41627	1.27278	3.50681e-21	3.56264e-20	up	yes
SI65_10300	SI65_10300		gnl_WGS:JXNT_SI65_10300_T0	NA	NA	NA	NA		hypothetical protein SI65_10300 [Aspergillus cristatus]	mRNA	14.9103	17.6627	24.5041	1.91833	2.05097	0.853243	11.8355	3.56505	3.77224e-21	3.82089e-20	up	yes
SI65_01526	SI65_01526		gnl_WGS:JXNT_SI65_01526_T0	GO:0003824(catalytic activity);GO:0005575(cellular_component);GO:0006520(cellular amino acid metabolic process);GO:0008483(transaminase activity);GO:0009058(biosynthetic process);GO:0030170(pyridoxal phosphate binding)	00250(Alanine, aspartate and glutamate metabolism);00270(Cysteine and methionine metabolism);00220(Arginine biosynthesis);00330(Arginine and proline metabolism);00350(Tyrosine metabolism);00360(Phenylalanine metabolism);00400(Phenylalanine, tyrosine and tryptophan biosynthesis)	K14454	EC:2.6.1.1		hypothetical protein SI65_01526 [Aspergillus cristatus]	mRNA	16.8743	13.957	13.9088	5.19121	4.27299	5.65813	2.95855	1.56489	3.88552e-21	3.92007e-20	up	yes
SI65_06519	SI65_06519		gnl_WGS:JXNT_SI65_06519_T0	GO:0003824(catalytic activity);GO:0009514(glyoxysome);GO:0018580(nitronate monooxygenase activity);GO:0055114(oxidation-reduction process)	00910(Nitrogen metabolism)	K00459	EC:1.13.12.16		hypothetical protein SI65_06519 [Aspergillus cristatus]	mRNA	158.233	173.023	135.007	54.2109	51.5634	55.7704	2.88628	1.52921	3.9271e-21	3.95811e-20	up	yes
SI65_08311	SI65_08311		gnl_WGS:JXNT_SI65_08311_T0	GO:0005635(nuclear envelope);GO:0005643(nuclear pore);GO:0005737(cytoplasm);GO:0006886(intracellular protein transport);GO:0008536(Ran GTPase binding);GO:0034399(nuclear periphery);GO:1990023(mitotic spindle midzone)	03013(RNA transport)	K14293	NA		hypothetical protein SI65_08311 [Aspergillus cristatus]	mRNA	72.4626	79.1041	90.745	23.1298	30.3394	47.9094	2.39017	1.25711	3.97723e-21	4.00468e-20	up	yes
SI65_03332	SI65_03332		gnl_WGS:JXNT_SI65_03332_T0	GO:0003674(molecular_function);GO:0005575(cellular_component);GO:0008150(biological_process)	NA	NA	NA		hypothetical protein SI65_03332 [Aspergillus cristatus]	mRNA	217.093	190.483	165.786	48.3649	65.1182	96.2198	2.73417	1.4511	4.33276e-21	4.34127e-20	up	yes
SI65_07901	SI65_07901		gnl_WGS:JXNT_SI65_07901_T0	GO:0000027(ribosomal large subunit assembly);GO:0002181(cytoplasmic translation);GO:0003723(RNA binding);GO:0003735(structural constituent of ribosome);GO:0005730(nucleolus);GO:0009267(cellular response to starvation);GO:0009986(cell surface);GO:0016020(membrane);GO:0022625(cytosolic large ribosomal subunit);GO:0036170(filamentous growth of a population of unicellular organisms in response to sta…	03010(Ribosome)	K02934	NA		60S ribosomal protein L6-B [Aspergillus cristatus]	mRNA	1012.3	844.47	1175.93	218.248	289.435	508.364	2.98481	1.57764	4.79591e-21	4.78186e-20	up	yes
SI65_06285	SI65_06285		gnl_WGS:JXNT_SI65_06285_T0	GO:0003674(molecular_function);GO:0005783(endoplasmic reticulum);GO:0008150(biological_process)	03013(RNA transport)	K03113	NA		hypothetical protein SI65_06285 [Aspergillus cristatus]	mRNA	314.792	259.031	276.177	100.586	127.505	120.222	2.44033	1.28708	5.28824e-21	5.26247e-20	up	yes
SI65_01226	SI65_01226		gnl_WGS:JXNT_SI65_01226_T0	GO:0003674(molecular_function);GO:0016021(integral component of membrane);GO:0055085(transmembrane transport)	NA	NA	NA		hypothetical protein SI65_01226 [Aspergillus cristatus]	mRNA	24.5176	25.1801	26.8693	9.77583	9.67068	9.48342	2.64664	1.40416	5.43341e-21	5.39641e-20	up	yes
SI65_09879	SI65_09879		gnl_WGS:JXNT_SI65_09879_T0	GO:0004450(isocitrate dehydrogenase (NADP+) activity);GO:0005576(extracellular region);GO:0005777(peroxisome);GO:0006102(isocitrate metabolic process);GO:0006537(glutamate biosynthetic process);GO:0042645(mitochondrial nucleoid);GO:0055114(oxidation-reduction process)	00020(Citrate cycle (TCA cycle));00480(Glutathione metabolism);04146(Peroxisome)	K00031	EC:1.1.1.42		Isocitrate dehydrogenase [NADP], mitochondrial [Aspergillus cristatus]	mRNA	76.5914	85.4104	91.3512	33.2492	35.5901	57.1701	2.01059	1.00762	5.97629e-21	5.92983e-20	up	yes
SI65_08919	SI65_08919		gnl_WGS:JXNT_SI65_08919_T0	GO:0000166(nucleotide binding);GO:0003676(nucleic acid binding);GO:0005685(U1 snRNP);GO:0005829(cytosol);GO:0008150(biological_process)	03040(Spliceosome)	K11093	NA		hypothetical protein SI65_08919 [Aspergillus cristatus]	mRNA	71.9462	74.7779	87.1424	27.4835	38.9608	48.7641	2.02994	1.02144	6.36958e-21	6.31392e-20	up	yes
SI65_03533	SI65_03533		gnl_WGS:JXNT_SI65_03533_T0	GO:0004731(purine-nucleoside phosphorylase activity);GO:0005634(nucleus);GO:0005829(cytosol);GO:0006148(inosine catabolic process);GO:0019358(nicotinate nucleotide salvage);GO:0034356(NAD biosynthesis via nicotinamide riboside salvage pathway);GO:0046115(guanosine catabolic process);GO:0047724(inosine nucleosidase activity);GO:0070635(nicotinamide riboside hydrolase activity)	00230(Purine metabolism);00240(Pyrimidine metabolism);00760(Nicotinate and nicotinamide metabolism)	K03783	EC:2.4.2.1		hypothetical protein SI65_03533 [Aspergillus cristatus]	mRNA	128.131	115.36	133.904	34.2437	43.9735	73.9014	2.48092	1.31088	7.05334e-21	6.9714e-20	up	yes
SI65_08329	SI65_08329		gnl_WGS:JXNT_SI65_08329_T0	NA	NA	NA	NA		hypothetical protein SI65_08329 [Aspergillus cristatus]	mRNA	69.9617	56.8024	80.1177	6.7567	3.80395	1.88383	16.6244	4.05523	7.08993e-21	7.0008e-20	up	yes
SI65_04240	SI65_04240		gnl_WGS:JXNT_SI65_04240_T0	GO:0004129(cytochrome-c oxidase activity);GO:0005751(mitochondrial respiratory chain complex IV);GO:0005886(plasma membrane);GO:0006123(mitochondrial electron transport, cytochrome c to oxygen)	00190(Oxidative phosphorylation)	K02264	NA		hypothetical protein SI65_04240 [Aspergillus cristatus]	mRNA	610.612	684.787	568.018	154.256	221.334	325.052	2.65959	1.4112	9.08097e-21	8.93224e-20	up	yes
SI65_04127	SI65_04127		gnl_WGS:JXNT_SI65_04127_T0	GO:0005575(cellular_component);GO:0008150(biological_process);GO:0008270(zinc ion binding)	NA	NA	NA		hypothetical protein SI65_04127 [Aspergillus cristatus]	mRNA	25.7628	22.1315	15.8128	2.23696	1.6694	0.823735	13.4685	3.75151	9.53016e-21	9.35605e-20	up	yes
SI65_06105	SI65_06105		gnl_WGS:JXNT_SI65_06105_T0	GO:0003735(structural constituent of ribosome);GO:0006407(rRNA export from nucleus);GO:0006412(translation);GO:0022627(cytosolic small ribosomal subunit);GO:0032040(small-subunit processome);GO:0045903(positive regulation of translational fidelity);GO:0070181(small ribosomal subunit rRNA binding)	03010(Ribosome)	K02981	NA		40S ribosomal protein S2 [Aspergillus cristatus]	mRNA	951.398	919.033	1056.43	168.896	263.839	456.112	3.29287	1.71935	1.17238e-20	1.14655e-19	up	yes
SI65_09022	SI65_09022		gnl_WGS:JXNT_SI65_09022_T0	GO:0005747(mitochondrial respiratory chain complex I);GO:0008137(NADH dehydrogenase (ubiquinone) activity);GO:0022900(electron transport chain)	00190(Oxidative phosphorylation)	K03959	NA		hypothetical protein SI65_09022 [Aspergillus cristatus]	mRNA	161.533	124.655	162.138	60.3286	65.655	92.2015	2.05479	1.03899	1.22789e-20	1.1974e-19	up	yes
SI65_08527	SI65_08527		gnl_WGS:JXNT_SI65_08527_T0	GO:0003992(N2-acetyl-L-ornithine:2-oxoglutarate 5-aminotransferase activity);GO:0005634(nucleus);GO:0005759(mitochondrial matrix);GO:0006592(ornithine biosynthetic process);GO:0030170(pyridoxal phosphate binding);GO:0042450(arginine biosynthetic process via ornithine)	00220(Arginine biosynthesis)	K00818	EC:2.6.1.11		Acetylornithine aminotransferase, mitochondrial [Aspergillus cristatus]	mRNA	27.8516	29.5009	30.6464	13.5153	12.0603	17.9976	2.01956	1.01404	1.30639e-20	1.27152e-19	up	yes
SI65_03192	SI65_03192		gnl_WGS:JXNT_SI65_03192_T0	GO:0003674(molecular_function);GO:0005575(cellular_component);GO:0008150(biological_process)	NA	NA	NA		hypothetical protein SI65_03192 [Aspergillus cristatus]	mRNA	51.5358	50.3101	55.5413	18.3326	25.9708	33.1615	2.03172	1.0227	1.47827e-20	1.43334e-19	up	yes
SI65_10183	SI65_10183		gnl_WGS:JXNT_SI65_10183_T0	GO:0005575(cellular_component);GO:0019528(D-arabitol catabolic process to xylulose 5-phosphate);GO:0019571(D-arabinose catabolic process);GO:0047002(L-arabinitol 2-dehydrogenase activity)	00051(Fructose and mannose metabolism)	K17742	EC:1.1.1.289		hypothetical protein SI65_10183 [Aspergillus cristatus]	mRNA	6.92556	9.53607	8.95445	1.9093	1.60156	3.1577	3.81133	1.93029	1.49497e-20	1.44816e-19	up	yes
SI65_01978	SI65_01978		gnl_WGS:JXNT_SI65_01978_T0	GO:0003674(molecular_function);GO:0005575(cellular_component);GO:0008150(biological_process)	NA	NA	NA		hypothetical protein SI65_01904 [Aspergillus cristatus]	mRNA	11.156	10.2251	14.3129	1.09872	2.76629	2.63676	5.4899	2.45678	2.20163e-20	2.11464e-19	up	yes
SI65_06409	SI65_06409		gnl_WGS:JXNT_SI65_06409_T0	GO:0003674(molecular_function);GO:0005575(cellular_component);GO:0008150(biological_process)	NA	NA	NA		hypothetical protein SI65_06409 [Aspergillus cristatus]	mRNA	15.6183	13.8408	14.5291	1.50882	2.10017	4.87942	5.18214	2.37355	2.25123e-20	2.15822e-19	up	yes
SI65_09292	SI65_09292		gnl_WGS:JXNT_SI65_09292_T0	GO:0000228(nuclear chromosome);GO:0003677(DNA binding);GO:0005524(ATP binding);GO:0006298(mismatch repair);GO:0007131(reciprocal meiotic recombination);GO:0030983(mismatched DNA binding)	NA	NA	NA		hypothetical protein SI65_09292 [Aspergillus cristatus]	mRNA	2.9012	3.16429	3.75571	1.15274	1.36396	1.57578	2.39982	1.26292	2.49474e-20	2.38049e-19	up	yes
SI65_03530	SI65_03530		gnl_WGS:JXNT_SI65_03530_T0	GO:0000166(nucleotide binding);GO:0000228(nuclear chromosome);GO:0003723(RNA binding);GO:0005829(cytosol);GO:0007127(meiosis I);GO:0007165(signal transduction);GO:0031139(positive regulation of conjugation with cellular fusion);GO:0033620(Mei2 nuclear dot complex);GO:0034064(Tor2-Mei2-Ste11 complex);GO:0051728(cell cycle switching, mitotic to meiotic cell cycle);GO:1904514(positive regulation of …	NA	NA	NA		hypothetical protein SI65_03530 [Aspergillus cristatus]	mRNA	41.6043	60.6049	70.6906	8.18967	6.29083	3.55348	9.58745	3.26115	2.65169e-20	2.52319e-19	up	yes
SI65_03114	SI65_03114		gnl_WGS:JXNT_SI65_03114_T0	GO:0000105(histidine biosynthetic process);GO:0003949(1-(5-phosphoribosyl)-5-[(5-phosphoribosylamino)methylideneamino]imidazole-4-carboxamide isomerase activity);GO:0005634(nucleus);GO:0005829(cytosol)	00340(Histidine metabolism)	K01814	EC:5.3.1.16		hypothetical protein SI65_03114 [Aspergillus cristatus]	mRNA	186.589	163.094	166.937	58.4515	58.2443	51.0718	3.07938	1.62264	2.85036e-20	2.70466e-19	up	yes
SI65_09223	SI65_09223		gnl_WGS:JXNT_SI65_09223_T0	GO:0000280(nuclear division);GO:0003924(GTPase activity);GO:0005200(structural constituent of cytoskeleton);GO:0005525(GTP binding);GO:0005634(nucleus);GO:0005816(spindle pole body);GO:0005828(kinetochore microtubule);GO:0005829(cytosol);GO:0005881(cytoplasmic microtubule);GO:0007052(mitotic spindle organization);GO:0031122(cytoplasmic microtubule organization);GO:0035690(cellular response to dru…	04145(Phagosome)	K07374	NA		Tubulin alpha-1 chain [Aspergillus cristatus]	mRNA	650.096	735.383	828.94	179.71	242.586	409.127	2.66341	1.41327	2.97683e-20	2.8163e-19	up	yes
SI65_00760	SI65_00760		gnl_WGS:JXNT_SI65_00760_T0	GO:0000243(commitment complex);GO:0000398(mRNA splicing, via spliceosome);GO:0003729(mRNA binding);GO:0005682(U5 snRNP);GO:0005685(U1 snRNP);GO:0005686(U2 snRNP);GO:0046540(U4/U6 x U5 tri-snRNP complex);GO:0071004(U2-type prespliceosome);GO:0071014(post-mRNA release spliceosomal complex);GO:1990141(chromatin silencing at centromere outer repeat region)	03040(Spliceosome);04139(Mitophagy - yeast)	K11088	NA		small nuclear ribonucleoprotein Sm D3 [Aspergillus terreus NIH2624]	mRNA	153.289	124.74	167.102	35.7271	50.2651	79.0614	2.69689	1.4313	2.97904e-20	2.8163e-19	up	yes
SI65_06610	SI65_06610		gnl_WGS:JXNT_SI65_06610_T0	GO:0003674(molecular_function);GO:0005575(cellular_component);GO:0008150(biological_process)	NA	NA	NA		hypothetical protein SI65_06610 [Aspergillus cristatus]	mRNA	19.5176	22.65	30.4479	6.78618	8.61946	12.3931	2.61219	1.38526	3.17255e-20	2.98817e-19	up	yes
SI65_06155	SI65_06155		gnl_WGS:JXNT_SI65_06155_T0	GO:0003999(adenine phosphoribosyltransferase activity);GO:0005634(nucleus);GO:0005829(cytosol);GO:0006168(adenine salvage);GO:0009116(nucleoside metabolic process);GO:0044209(AMP salvage);GO:0097311(biofilm matrix)	00230(Purine metabolism)	K00759	EC:2.4.2.7		Adenine phosphoribosyltransferase [Aspergillus cristatus]	mRNA	392.779	343.144	368.784	135.677	107.055	118.351	3.05942	1.61326	3.40716e-20	3.19734e-19	up	yes
SI65_00426	SI65_00426		gnl_WGS:JXNT_SI65_00426_T0	GO:0003676(nucleic acid binding);GO:0005575(cellular_component);GO:0008150(biological_process);GO:0008270(zinc ion binding)	NA	NA	NA		hypothetical protein SI65_00426 [Aspergillus cristatus]	mRNA	4.52105	4.41569	6.65617	1.0412	0.668674	1.16056	5.43225	2.44155	3.4231e-20	3.20935e-19	up	yes
SI65_08543	SI65_08543		gnl_WGS:JXNT_SI65_08543_T0	GO:0005507(copper ion binding);GO:0005743(mitochondrial inner membrane);GO:0005758(mitochondrial intermembrane space);GO:0005761(mitochondrial ribosome);GO:0005886(plasma membrane);GO:0009060(aerobic respiration)	00190(Oxidative phosphorylation)	K02258	NA		hypothetical protein SI65_08543 [Aspergillus cristatus]	mRNA	19.556	18.8968	23.138	9.01198	8.3947	11.1242	2.15875	1.11019	3.46991e-20	3.25025e-19	up	yes
SI65_07110	SI65_07110		gnl_WGS:JXNT_SI65_07110_T0	NA	NA	NA	NA		hypothetical protein SI65_07110 [Aspergillus cristatus]	mRNA	20.1097	22.4375	22.9738	7.9519	8.49933	10.7565	2.40818	1.26794	3.77972e-20	3.5372e-19	up	yes
SI65_02440	SI65_02440		gnl_WGS:JXNT_SI65_02440_T0	NA	NA	NA	NA		hypothetical protein SI65_02440 [Aspergillus cristatus]	mRNA	36.1076	27.3953	41.9711	3.45973	0.940527	4.25707	12.1832	3.60682	3.84265e-20	3.5928e-19	up	yes
SI65_04829	SI65_04829		gnl_WGS:JXNT_SI65_04829_T0	GO:0003674(molecular_function);GO:0005575(cellular_component);GO:0008150(biological_process)	NA	NA	NA		hypothetical protein SI65_04829 [Aspergillus cristatus]	mRNA	137.006	154.647	207.002	31.3401	48.5497	30.0783	4.53454	2.18095	3.91164e-20	3.65397e-19	up	yes
SI65_07763	SI65_07763		gnl_WGS:JXNT_SI65_07763_T0	GO:0000909(sporocarp development involved in sexual reproduction);GO:0003674(molecular_function);GO:0005654(nucleoplasm);GO:0005737(cytoplasm);GO:0009847(spore germination);GO:0010914(positive regulation of sterigmatocystin biosynthetic process);GO:0016117(carotenoid biosynthetic process);GO:0030437(ascospore formation);GO:0030448(hyphal growth);GO:0033246(positive regulation of penicillin metabo…	NA	NA	NA		hypothetical protein SI65_07763 [Aspergillus cristatus]	mRNA	94.4763	116.157	112.232	32.7074	49.8614	58.4036	2.29027	1.19552	4.2424e-20	3.94489e-19	up	yes
SI65_05536	SI65_05536		gnl_WGS:JXNT_SI65_05536_T0	GO:0003735(structural constituent of ribosome);GO:0005730(nucleolus);GO:0006412(translation);GO:0022625(cytosolic large ribosomal subunit);GO:0030687(preribosome, large subunit precursor);GO:0042254(ribosome biogenesis)	03010(Ribosome)	K02915	NA		60S ribosomal protein L34-B [Aspergillus cristatus]	mRNA	957.065	500.378	615.366	111.117	148.778	235.942	4.18041	2.06365	4.77062e-20	4.41596e-19	up	yes
SI65_08263	SI65_08263		gnl_WGS:JXNT_SI65_08263_T0	GO:0005575(cellular_component);GO:0008270(zinc ion binding);GO:0016747(transferase activity, transferring acyl groups other than amino-acyl groups);GO:0019402(galactitol metabolic process);GO:0019697(L-xylitol catabolic process to xylulose 5-phosphate);GO:0050019(L-arabinitol 4-dehydrogenase activity);GO:0055114(oxidation-reduction process)	00040(Pentose and glucuronate interconversions);00051(Fructose and mannose metabolism)	K00008	EC:1.1.1.14		hypothetical protein SI65_08263 [Aspergillus cristatus]	mRNA	283.199	281.433	428.022	88.6742	129.346	161.237	2.61736	1.38811	5.86842e-20	5.39789e-19	up	yes
SI65_05963	SI65_05963		gnl_WGS:JXNT_SI65_05963_T0	GO:0000282(cellular bud site selection);GO:0000935(division septum);GO:0003729(mRNA binding);GO:0005525(GTP binding);GO:0005829(cytosol);GO:0005886(plasma membrane);GO:0005934(cellular bud tip);GO:0005935(cellular bud neck);GO:0006886(intracellular protein transport);GO:0006897(endocytosis);GO:0007264(small GTPase mediated signal transduction);GO:0010513(positive regulation of phosphatidylinosito…	04144(Endocytosis)	K07941	NA		ADP-ribosylation factor 6 [Aspergillus cristatus]	mRNA	225.72	266.195	290.731	93.1068	126.344	165.639	2.03238	1.02317	6.47448e-20	5.9393e-19	up	yes
SI65_07565	SI65_07565		gnl_WGS:JXNT_SI65_07565_T0	GO:0001678(cellular glucose homeostasis);GO:0004396(hexokinase activity);GO:0005524(ATP binding);GO:0005536(glucose binding);GO:0005739(mitochondrion);GO:0005975(carbohydrate metabolic process);GO:0009267(cellular response to starvation);GO:0016773(phosphotransferase activity, alcohol group as acceptor);GO:0030162(regulation of proteolysis);GO:0046835(carbohydrate phosphorylation)	00010(Glycolysis / Gluconeogenesis);00051(Fructose and mannose metabolism);00052(Galactose metabolism);00500(Starch and sucrose metabolism);00520(Amino sugar and nucleotide sugar metabolism);00524(Neomycin, kanamycin and gentamicin biosynthesis)	K00844	EC:2.7.1.1		Hexokinase-1 [Aspergillus cristatus]	mRNA	51.2411	71.1527	96.1416	20.1522	17.5461	19.0588	3.85037	1.945	7.15734e-20	6.51886e-19	up	yes
SI65_08290	SI65_08290		gnl_WGS:JXNT_SI65_08290_T0	GO:0003674(molecular_function);GO:0006886(intracellular protein transport);GO:0006888(ER to Golgi vesicle-mediated transport);GO:0006890(retrograde vesicle-mediated transport, Golgi to ER);GO:0030126(COPI vesicle coat);GO:0030131(clathrin adaptor complex);GO:0048313(Golgi inheritance);GO:0051645(Golgi localization)	NA	NA	NA		hypothetical protein SI65_08290 [Aspergillus cristatus]	mRNA	106.677	103.834	124.964	51.0883	49.1852	53.2829	2.1847	1.12744	7.31839e-20	6.6596e-19	up	yes
SI65_00495	SI65_00495		gnl_WGS:JXNT_SI65_00495_T0	NA	NA	NA	NA		hypothetical protein SI65_00495 [Aspergillus cristatus]	mRNA	1249.35	561.529	938.593	112.313	143.617	271.137	5.21656	2.3831	7.4007e-20	6.7285e-19	up	yes
SI65_06391	SI65_06391		gnl_WGS:JXNT_SI65_06391_T0	GO:0016020(membrane);GO:0016021(integral component of membrane);GO:0022857(transmembrane transporter activity);GO:0055085(transmembrane transport)	NA	NA	NA		hypothetical protein SI65_06391 [Aspergillus cristatus]	mRNA	84.6822	82.1931	83.1833	29.0488	39.7392	55.638	2.0097	1.00698	8.17032e-20	7.40843e-19	up	yes
SI65_04260	SI65_04260		gnl_WGS:JXNT_SI65_04260_T0	NA	NA	NA	NA		hypothetical protein SI65_04260 [Aspergillus cristatus]	mRNA	321.827	165.907	181.852	18.6941	42.9186	47.038	6.16273	2.62357	8.18555e-20	7.41566e-19	up	yes
SI65_01717	SI65_01717		gnl_WGS:JXNT_SI65_01717_T0	GO:0005634(nucleus);GO:0005829(cytosol);GO:0008290(F-actin capping protein complex);GO:0030479(actin cortical patch);GO:0031097(medial cortex);GO:0043332(mating projection tip);GO:0044396(actin cortical patch organization);GO:0051015(actin filament binding);GO:0051016(barbed-end actin filament capping);GO:0071203(WASH complex);GO:0099079(actin body);GO:0110055(negative regulation of actin filamen…	04144(Endocytosis)	K10365	NA		F-actin-capping protein subunit beta [Aspergillus cristatus]	mRNA	198.256	159.768	217.938	31.8097	46.2386	86.7396	3.49517	1.80536	8.25659e-20	7.47338e-19	up	yes
SI65_02770	SI65_02770		gnl_WGS:JXNT_SI65_02770_T0	GO:0003674(molecular_function);GO:0008150(biological_process);GO:0016021(integral component of membrane)	NA	NA	NA		hypothetical protein SI65_02770 [Aspergillus cristatus]	mRNA	35.3348	47.4824	54.3738	12.1448	7.14501	14.1294	4.10515	2.03744	8.31251e-20	7.51069e-19	up	yes
SI65_04154	SI65_04154		gnl_WGS:JXNT_SI65_04154_T0	GO:0003674(molecular_function);GO:0005575(cellular_component);GO:0008150(biological_process)	NA	NA	NA		hypothetical protein SI65_04154 [Aspergillus cristatus]	mRNA	505.136	569.371	603.454	136.675	233.222	288.409	2.54891	1.34988	9.22708e-20	8.293e-19	up	yes
SI65_05236	SI65_05236		gnl_WGS:JXNT_SI65_05236_T0	NA	NA	NA	NA		hypothetical protein SI65_05236 [Aspergillus cristatus]	mRNA	133.46	84.1873	116.218	25.8622	36.9996	50.98	2.93272	1.55224	9.7021e-20	8.70461e-19	up	yes
SI65_04544	SI65_04544		gnl_WGS:JXNT_SI65_04544_T0	GO:0003674(molecular_function);GO:0005634(nucleus);GO:0008150(biological_process)	NA	NA	NA		hypothetical protein SI65_04544 [Aspergillus cristatus]	mRNA	19.8045	20.5497	26.7558	7.33715	6.9362	12.7126	2.48685	1.31432	1.17823e-19	1.05339e-18	up	yes
SI65_00728	SI65_00728		gnl_WGS:JXNT_SI65_00728_T0	GO:0003674(molecular_function);GO:0005783(endoplasmic reticulum);GO:0008150(biological_process)	NA	NA	NA		hypothetical protein SI65_00728 [Aspergillus cristatus]	mRNA	61.6863	65.9086	71.469	31.2247	29.7728	33.4679	2.10727	1.07538	1.18432e-19	1.05791e-18	up	yes
SI65_02334	SI65_02334		gnl_WGS:JXNT_SI65_02334_T0	GO:0003674(molecular_function);GO:0005575(cellular_component);GO:0008150(biological_process)	00260(Glycine, serine and threonine metabolism)	K00108	EC:1.1.99.1		hypothetical protein SI65_02334 [Aspergillus cristatus]	mRNA	9.56624	11.6	10.92	3.26943	4.35873	5.73885	2.40041	1.26328	1.22496e-19	1.09135e-18	up	yes
SI65_03703	SI65_03703		gnl_WGS:JXNT_SI65_03703_T0	GO:0003676(nucleic acid binding);GO:0003677(DNA binding);GO:0005575(cellular_component);GO:0008150(biological_process);GO:0008270(zinc ion binding)	NA	NA	NA		hypothetical protein SI65_03703 [Aspergillus cristatus]	mRNA	18.7969	15.6555	13.8569	4.18438	3.44156	4.07678	4.12803	2.04545	1.59409e-19	1.41404e-18	up	yes
SI65_05912	SI65_05912		gnl_WGS:JXNT_SI65_05912_T0	GO:0003674(molecular_function);GO:0005575(cellular_component);GO:0008150(biological_process)	00220(Arginine biosynthesis);00330(Arginine and proline metabolism)	K01476	EC:3.5.3.1		hypothetical protein SI65_05912 [Aspergillus cristatus]	mRNA	79.3616	68.2109	81.4343	9.80914	17.5424	30.3613	3.96804	1.98843	1.64642e-19	1.45793e-18	up	yes
SI65_07140	SI65_07140		gnl_WGS:JXNT_SI65_07140_T0	GO:0005575(cellular_component);GO:0008150(biological_process);GO:0016772(transferase activity, transferring phosphorus-containing groups)	00970(Aminoacyl-tRNA biosynthesis)	K01883	EC:6.1.1.16		hypothetical protein SI65_07140 [Aspergillus cristatus]	mRNA	10.6814	10.1788	13.1202	0.907426	1.40293	3.27873	6.07979	2.60402	1.67804e-19	1.48465e-18	up	yes
SI65_01609	SI65_01609		gnl_WGS:JXNT_SI65_01609_T0	GO:0003674(molecular_function);GO:0005575(cellular_component);GO:0008150(biological_process)	NA	NA	NA		hypothetical protein SI65_01609 [Aspergillus cristatus]	mRNA	43.1572	47.269	45.619	17.0342	24.4905	24.9094	2.04782	1.03409	1.70729e-19	1.50796e-18	up	yes
SI65_00057	SI65_00057		gnl_WGS:JXNT_SI65_00057_T0	GO:0003674(molecular_function);GO:0005575(cellular_component);GO:0008150(biological_process)	NA	NA	NA		hypothetical protein SI65_00057 [Aspergillus cristatus]	mRNA	701.85	710.885	704.167	247.847	272.181	224.147	2.84463	1.50824	1.72163e-19	1.51926e-18	up	yes
SI65_10046	SI65_10046		gnl_WGS:JXNT_SI65_10046_T0	GO:0003674(molecular_function);GO:0005575(cellular_component);GO:0008150(biological_process)	NA	NA	NA		hypothetical protein SI65_10046 [Aspergillus cristatus]	mRNA	14.8807	18.1747	19.6365	3.34087	2.61614	1.67779	6.90154	2.78692	1.81695e-19	1.60061e-18	up	yes
SI65_08654	SI65_08654		gnl_WGS:JXNT_SI65_08654_T0	GO:0000276(mitochondrial proton-transporting ATP synthase complex, coupling factor F(o));GO:0005886(plasma membrane);GO:0015986(ATP synthesis coupled proton transport);GO:0046933(proton-transporting ATP synthase activity, rotational mechanism)	00190(Oxidative phosphorylation)	K02139	NA		hypothetical protein SI65_08654 [Aspergillus cristatus]	mRNA	752.028	533.006	439.431	152.053	172.777	217.551	3.17944	1.66877	1.9115e-19	1.67955e-18	up	yes
SI65_08082	SI65_08082		gnl_WGS:JXNT_SI65_08082_T0	GO:0003975(UDP-N-acetylglucosamine-dolichyl-phosphate N-acetylglucosaminephosphotransferase activity);GO:0006487(protein N-linked glycosylation);GO:0006489(dolichyl diphosphate biosynthetic process);GO:0006491(N-glycan processing);GO:0008963(phospho-N-acetylmuramoyl-pentapeptide-transferase activity);GO:0009060(aerobic respiration);GO:0016021(integral component of membrane);GO:0035690(cellular re…	00510(N-Glycan biosynthesis)	K01001	EC:2.7.8.15		hypothetical protein SI65_08082 [Aspergillus cristatus]	mRNA	13.4826	13.7938	14.5582	6.36793	6.23459	7.0868	2.12473	1.08728	2.01731e-19	1.771e-18	up	yes
SI65_03887	SI65_03887		gnl_WGS:JXNT_SI65_03887_T0	GO:0000329(fungal-type vacuole membrane);GO:0003674(molecular_function);GO:0005794(Golgi apparatus);GO:0008150(biological_process)	NA	NA	NA		hypothetical protein SI65_03887 [Aspergillus cristatus]	mRNA	812.444	930.855	890.589	353.175	367.786	347.115	2.46601	1.30218	2.24767e-19	1.96985e-18	up	yes
SI65_03880	SI65_03880		gnl_WGS:JXNT_SI65_03880_T0	GO:0003674(molecular_function);GO:0005575(cellular_component);GO:0008150(biological_process)	NA	NA	NA		hypothetical protein SI65_03880 [Aspergillus cristatus]	mRNA	365.507	177.773	248.683	23.7066	32.4987	72.974	6.13073	2.61606	2.64095e-19	2.30659e-18	up	yes
SI65_08448	SI65_08448		gnl_WGS:JXNT_SI65_08448_T0	NA	NA	NA	NA		hypothetical protein SI65_08448 [Aspergillus cristatus]	mRNA	64.0991	58.0782	86.3182	9.8181	4.38092	3.66203	11.6732	3.54513	2.77488e-19	2.41737e-18	up	yes
SI65_05905	SI65_05905		gnl_WGS:JXNT_SI65_05905_T0	GO:0003674(molecular_function);GO:0005829(cytosol);GO:0016282(eukaryotic 43S preinitiation complex);GO:0032436(positive regulation of proteasomal ubiquitin-dependent protein catabolic process);GO:0034613(cellular protein localization);GO:0070196(eukaryotic translation initiation factor 3 complex assembly);GO:0071540(eukaryotic translation initiation factor 3 complex, eIF3e)	03013(RNA transport)	K03250	NA		Eukaryotic translation initiation factor 3 subunit E [Aspergillus cristatus]	mRNA	138.684	154.898	183.398	38.9467	50.7303	89.4245	2.66318	1.41315	3.52121e-19	3.05971e-18	up	yes
SI65_01100	SI65_01100		gnl_WGS:JXNT_SI65_01100_T0	GO:0000131(incipient cellular bud site);GO:0000148(1,3-beta-D-glucan synthase complex);GO:0000935(division septum);GO:0003924(GTPase activity);GO:0005525(GTP binding);GO:0005634(nucleus);GO:0005741(mitochondrial outer membrane);GO:0005777(peroxisome);GO:0005783(endoplasmic reticulum);GO:0005794(Golgi apparatus);GO:0005829(cytosol);GO:0005934(cellular bud tip);GO:0005935(cellular bud neck);GO:0030…	04011(MAPK signaling pathway - yeast);04144(Endocytosis)	K04513	NA		hypothetical protein ASPGLDRAFT_264636 [Aspergillus glaucus CBS 516.65]	mRNA	2377.37	2482.12	2316.18	986.347	1159.12	1079.42	2.22509	1.15387	4.53611e-19	3.92822e-18	up	yes
SI65_03541	SI65_03541		gnl_WGS:JXNT_SI65_03541_T0	GO:0003674(molecular_function);GO:0005829(cytosol);GO:0008150(biological_process)	03010(Ribosome)	K02883	NA		60S ribosomal protein L18-B [Aspergillus cristatus]	mRNA	2792.6	2306.87	2819.14	660.072	905.015	1526.22	2.56157	1.35703	4.6095e-19	3.98839e-18	up	yes
SI65_07149	SI65_07149		gnl_WGS:JXNT_SI65_07149_T0	GO:0003674(molecular_function);GO:0005575(cellular_component);GO:0008150(biological_process)	04130(SNARE interactions in vesicular transport)	K08504	NA		hypothetical protein SI65_07149 [Aspergillus cristatus]	mRNA	187.454	149.556	163.954	69.7862	56.6205	78.6768	2.44274	1.2885	5.03175e-19	4.33537e-18	up	yes
SI65_07010	SI65_07010		gnl_WGS:JXNT_SI65_07010_T0	GO:0003674(molecular_function);GO:0005575(cellular_component);GO:0008150(biological_process)	NA	NA	NA		hypothetical protein SI65_07010 [Aspergillus cristatus]	mRNA	553.167	714.297	697.425	244.659	279.54	426.281	2.06726	1.04772	5.08615e-19	4.37855e-18	up	yes
SI65_03152	SI65_03152		gnl_WGS:JXNT_SI65_03152_T0	GO:0005886(plasma membrane);GO:0008137(NADH dehydrogenase (ubiquinone) activity);GO:0008150(biological_process);GO:0009055(electron transfer activity)	NA	NA	NA		hypothetical protein SI65_03152 [Aspergillus cristatus]	mRNA	349.304	262.849	325.396	72.8964	96.7909	168.857	2.76935	1.46955	5.99499e-19	5.14793e-18	up	yes
SI65_08597	SI65_08597		gnl_WGS:JXNT_SI65_08597_T0	GO:0003674(molecular_function);GO:0005575(cellular_component);GO:0008150(biological_process)	NA	NA	NA		hypothetical protein SI65_08597 [Aspergillus cristatus]	mRNA	10.3532	5.40511	11.741	1.48008	1.68476	2.22764	5.09956	2.35037	6.34745e-19	5.42776e-18	up	yes
SI65_07188	SI65_07188		gnl_WGS:JXNT_SI65_07188_T0	GO:0003924(GTPase activity);GO:0005525(GTP binding);GO:0005575(cellular_component);GO:0008150(biological_process)	04139(Mitophagy - yeast)	K17065	EC:3.6.5.5		hypothetical protein SI65_07188 [Aspergillus cristatus]	mRNA	12.0191	12.6822	16.2119	5.71396	5.06099	7.95689	2.18415	1.12707	7.03484e-19	5.99047e-18	up	yes
SI65_01873	SI65_01873		gnl_WGS:JXNT_SI65_01873_T0	GO:0003674(molecular_function);GO:0005737(cytoplasm);GO:0005739(mitochondrion);GO:0005743(mitochondrial inner membrane);GO:0005758(mitochondrial intermembrane space);GO:0033108(mitochondrial respiratory chain complex assembly)	NA	NA	NA		hypothetical protein SI65_01873 [Aspergillus cristatus]	mRNA	69.867	49.1532	47.2196	14.386	15.3709	23.9356	3.09614	1.63047	7.29199e-19	6.1991e-18	up	yes
SI65_01061	SI65_01061		gnl_WGS:JXNT_SI65_01061_T0	GO:0003674(molecular_function);GO:0005575(cellular_component);GO:0006397(mRNA processing)	03040(Spliceosome)	K12861	NA		hypothetical protein SI65_01061 [Aspergillus cristatus]	mRNA	15.3913	17.7225	18.6321	6.25031	4.91694	8.30434	2.65751	1.41007	8.38578e-19	7.06426e-18	up	yes
SI65_03087	SI65_03087		gnl_WGS:JXNT_SI65_03087_T0	GO:0004820(glycine-tRNA ligase activity);GO:0005524(ATP binding);GO:0005739(mitochondrion);GO:0005829(cytosol);GO:0006353(DNA-templated transcription, termination);GO:0070150(mitochondrial glycyl-tRNA aminoacylation)	00970(Aminoacyl-tRNA biosynthesis)	K01880	EC:6.1.1.14		Glycine--tRNA ligase 1, mitochondrial [Aspergillus cristatus]	mRNA	56.0229	51.6886	67.0504	24.6785	20.9663	36.0202	2.13999	1.0976	9.2748e-19	7.78108e-18	up	yes
SI65_10032	SI65_10032		gnl_WGS:JXNT_SI65_10032_T0	GO:0005524(ATP binding);GO:0005739(mitochondrion);GO:0009396(folic acid-containing compound biosynthetic process);GO:0030272(5-formyltetrahydrofolate cyclo-ligase activity)	00670(One carbon pool by folate)	K01934	EC:6.3.3.2		hypothetical protein SI65_10032 [Aspergillus cristatus]	mRNA	43.0502	39.799	47.8123	13.4741	13.743	26.4263	2.43574	1.28436	9.43042e-19	7.90514e-18	up	yes
SI65_05320	SI65_05320		gnl_WGS:JXNT_SI65_05320_T0	GO:0003674(molecular_function);GO:0005575(cellular_component);GO:0008150(biological_process)	NA	NA	NA		hypothetical protein SI65_05320 [Aspergillus cristatus]	mRNA	42.6229	44.8557	54.5548	17.2299	14.7282	27.4752	2.38979	1.25689	1.02263e-18	8.54949e-18	up	yes
SI65_03071	SI65_03071		gnl_WGS:JXNT_SI65_03071_T0	GO:0004298(threonine-type endopeptidase activity);GO:0005634(nucleus);GO:0010499(proteasomal ubiquitin-independent protein catabolic process);GO:0019774(proteasome core complex, beta-subunit complex);GO:0034515(proteasome storage granule);GO:0043161(proteasome-mediated ubiquitin-dependent protein catabolic process);GO:0043248(proteasome assembly)	03050(Proteasome)	K02736	EC:3.4.25.1		hypothetical protein SI65_03071 [Aspergillus cristatus]	mRNA	375.994	326.715	352.588	115.789	157.921	233.239	2.08166	1.05774	1.03968e-18	8.67253e-18	up	yes
SI65_03305	SI65_03305		gnl_WGS:JXNT_SI65_03305_T0	GO:0018820(cyanamide hydratase activity);GO:0018890(cyanamide metabolic process)	NA	NA	NA		hypothetical protein SI65_03305 [Aspergillus cristatus]	mRNA	15.088	14.1481	16.4687	4.47609	4.91426	8.69148	2.52766	1.3378	1.05503e-18	8.77904e-18	up	yes
SI65_09338	SI65_09338		gnl_WGS:JXNT_SI65_09338_T0	GO:0003674(molecular_function);GO:0005575(cellular_component);GO:0008150(biological_process)	NA	NA	NA		hypothetical protein SI65_09338 [Aspergillus cristatus]	mRNA	248.53	180.094	172.294	0.882294	3.64456	15.8877	29.4357	4.8795	1.09891e-18	9.12927e-18	up	yes
SI65_10086	SI65_10086		gnl_WGS:JXNT_SI65_10086_T0	GO:0005794(Golgi apparatus);GO:0006508(proteolysis);GO:0008235(metalloexopeptidase activity);GO:0008239(dipeptidyl-peptidase activity);GO:0016805(dipeptidase activity)	NA	NA	NA		hypothetical protein SI65_10086 [Aspergillus cristatus]	mRNA	127.874	116.099	153.549	31.4564	50.183	72.6407	2.57663	1.36548	1.15129e-18	9.54891e-18	up	yes
SI65_01690	SI65_01690		gnl_WGS:JXNT_SI65_01690_T0	GO:0003682(chromatin binding);GO:0005634(nucleus);GO:0006995(cellular response to nitrogen starvation);GO:0044212(transcription regulatory region DNA binding);GO:0048315(conidium formation);GO:0070791(cleistothecium development);GO:0075307(positive regulation of conidium formation)	NA	NA	NA		hypothetical protein SI65_01690 [Aspergillus cristatus]	mRNA	411.235	518.161	559.882	223.937	205.985	257.659	2.16597	1.11501	1.19984e-18	9.92737e-18	up	yes
SI65_01527	SI65_01527		gnl_WGS:JXNT_SI65_01527_T0	GO:0004022(alcohol dehydrogenase (NAD) activity);GO:0006974(cellular response to DNA damage stimulus);GO:0008270(zinc ion binding);GO:0016491(oxidoreductase activity);GO:0045471(response to ethanol);GO:0046187(acetaldehyde catabolic process);GO:0047639(alcohol oxidase activity);GO:0055114(oxidation-reduction process)	00010(Glycolysis / Gluconeogenesis);00071(Fatty acid degradation);00350(Tyrosine metabolism)	K13953	EC:1.1.1.1		hypothetical protein SI65_01527 [Aspergillus cristatus]	mRNA	25.8059	21.2374	19.8316	7.84152	9.78618	10.5896	2.36999	1.24488	1.25149e-18	1.0338e-17	up	yes
SI65_05749	SI65_05749		gnl_WGS:JXNT_SI65_05749_T0	NA	NA	NA	NA		hypothetical protein SI65_05749 [Aspergillus cristatus]	mRNA	8.97567	7.16906	7.23607	1.37169	2.54507	2.45348	3.67032	1.87591	1.25906e-18	1.03921e-17	up	yes
SI65_07134	SI65_07134		gnl_WGS:JXNT_SI65_07134_T0	GO:0004616(phosphogluconate dehydrogenase (decarboxylating) activity);GO:0005739(mitochondrion);GO:0005777(peroxisome);GO:0005829(cytosol);GO:0009051(pentose-phosphate shunt, oxidative branch);GO:0034599(cellular response to oxidative stress);GO:0046177(D-gluconate catabolic process);GO:0050661(NADP binding);GO:0055114(oxidation-reduction process);GO:0061688(glycolytic process via Entner-Doudorof…	00030(Pentose phosphate pathway);00480(Glutathione metabolism)	K00033	EC:1.1.1.44;EC:1.1.1.343		6-phosphogluconate dehydrogenase, decarboxylating 2 [Aspergillus cristatus]	mRNA	1141.85	1252.5	1352.06	420.325	420.73	805.84	2.27483	1.18576	1.35074e-18	1.11308e-17	up	yes
SI65_04885	SI65_04885		gnl_WGS:JXNT_SI65_04885_T0	GO:0005794(Golgi apparatus);GO:0089721(phosphoenolpyruvate transmembrane transporter activity);GO:1990536(phosphoenolpyruvate transmembrane import into Golgi lumen)	NA	NA	NA		hypothetical protein SI65_04885 [Aspergillus cristatus]	mRNA	63.3481	89.5969	93.223	26.9457	35.3371	44.7563	2.2998	1.20151	1.37743e-18	1.13324e-17	up	yes
SI65_07775	SI65_07775		gnl_WGS:JXNT_SI65_07775_T0	GO:0003674(molecular_function);GO:0005575(cellular_component);GO:0008150(biological_process)	NA	NA	NA		hypothetical protein SI65_07775 [Aspergillus cristatus]	mRNA	67.4102	53.2683	76.216	9.76757	5.64831	3.48722	10.416	3.38073	1.46037e-18	1.19762e-17	up	yes
SI65_08447	SI65_08447		gnl_WGS:JXNT_SI65_08447_T0	NA	NA	NA	NA		hypothetical protein SI65_08447 [Aspergillus cristatus]	mRNA	8.84404	11.199	12.4446	1.78199	0.732474	1.2815	8.55848	3.09736	1.73113e-18	1.40948e-17	up	yes
SI65_07722	SI65_07722		gnl_WGS:JXNT_SI65_07722_T0	GO:0003674(molecular_function);GO:0005575(cellular_component);GO:0008150(biological_process)	NA	NA	NA		hypothetical protein SI65_07722 [Aspergillus cristatus]	mRNA	394.023	225.371	244.335	75.8861	85.4912	97.7319	3.33346	1.73702	1.79974e-18	1.46417e-17	up	yes
SI65_07106	SI65_07106		gnl_WGS:JXNT_SI65_07106_T0	GO:0004175(endopeptidase activity);GO:0004298(threonine-type endopeptidase activity);GO:0005635(nuclear envelope);GO:0005829(cytosol);GO:0010499(proteasomal ubiquitin-independent protein catabolic process);GO:0019774(proteasome core complex, beta-subunit complex);GO:0043161(proteasome-mediated ubiquitin-dependent protein catabolic process);GO:0080129(proteasome core complex assembly)	03050(Proteasome)	K02737	EC:3.4.25.1		Proteasome component PRE2 [Aspergillus cristatus]	mRNA	299.527	280.415	287.616	82.2917	88.2143	175.538	2.50707	1.326	1.87556e-18	1.52343e-17	up	yes
SI65_09153	SI65_09153		gnl_WGS:JXNT_SI65_09153_T0	GO:0000324(fungal-type vacuole);GO:0003959(NADPH dehydrogenase activity);GO:0005496(steroid binding);GO:0008202(steroid metabolic process);GO:0009986(cell surface);GO:0010181(FMN binding);GO:0030446(hyphal cell wall);GO:0042562(hormone binding);GO:0055114(oxidation-reduction process)	NA	NA	NA		hypothetical protein SI65_09153 [Aspergillus cristatus]	mRNA	8.26326	7.7523	5.73866	1.90038	1.79977	2.80394	3.3447	1.74188	1.89032e-18	1.53419e-17	up	yes
SI65_01135	SI65_01135		gnl_WGS:JXNT_SI65_01135_T0	GO:0003674(molecular_function);GO:0005575(cellular_component);GO:0008150(biological_process)	NA	NA	NA		hypothetical protein SI65_01135 [Aspergillus cristatus]	mRNA	29.4282	26.0246	17.9377	5.46752	4.70039	8.5193	3.92731	1.97354	1.91641e-18	1.55414e-17	up	yes
SI65_08533	SI65_08533		gnl_WGS:JXNT_SI65_08533_T0	GO:0000274(mitochondrial proton-transporting ATP synthase, stator stalk);GO:0005622(intracellular);GO:0015986(ATP synthesis coupled proton transport);GO:0046933(proton-transporting ATP synthase activity, rotational mechanism)	00190(Oxidative phosphorylation)	K02137	NA		ATP synthase subunit 5, mitochondrial [Aspergillus cristatus]	mRNA	513.334	518.764	392.926	170.517	201.727	264.255	2.23884	1.16275	1.92687e-18	1.56138e-17	up	yes
SI65_05481	SI65_05481		gnl_WGS:JXNT_SI65_05481_T0	GO:0003674(molecular_function);GO:0005575(cellular_component);GO:0008150(biological_process)	NA	NA	NA		hypothetical protein SI65_05481 [Aspergillus cristatus]	mRNA	45.284	33.2947	33.2778	10.7011	9.88674	9.12583	3.76448	1.91245	2.00042e-18	1.6184e-17	up	yes
SI65_03056	SI65_03056		gnl_WGS:JXNT_SI65_03056_T0	GO:0000470(maturation of LSU-rRNA);GO:0004809(tRNA (guanine-N2-)-methyltransferase activity);GO:0005730(nucleolus);GO:0005829(cytosol);GO:0008276(protein methyltransferase activity);GO:0016435(rRNA (guanine) methyltransferase activity);GO:0018364(peptidyl-glutamine methylation);GO:0030488(tRNA methylation);GO:0030490(maturation of SSU-rRNA);GO:0035657(eRF1 methyltransferase complex);GO:0043528(tR…	NA	NA	NA		hypothetical protein SI65_03056 [Aspergillus cristatus]	mRNA	89.3935	64.3807	80.0502	23.3117	27.4102	44.8669	2.44615	1.29051	2.03377e-18	1.64278e-17	up	yes
SI65_05150	SI65_05150		gnl_WGS:JXNT_SI65_05150_T0	GO:0000166(nucleotide binding);GO:0003676(nucleic acid binding);GO:0005575(cellular_component);GO:0008150(biological_process)	NA	NA	NA		hypothetical protein SI65_05150 [Aspergillus cristatus]	mRNA	49.5669	67.5788	109.129	16.3314	11.5944	11.5868	5.72663	2.51769	2.09301e-18	1.6893e-17	up	yes
SI65_10351	SI65_10351		gnl_WGS:JXNT_SI65_10351_T0	GO:0000272(polysaccharide catabolic process);GO:0004806(triglyceride lipase activity);GO:0005575(cellular_component);GO:0006629(lipid metabolic process);GO:0030600(feruloyl esterase activity);GO:0044347(cell wall polysaccharide catabolic process)	NA	NA	NA		hypothetical protein SI65_10351 [Aspergillus cristatus]	mRNA	5.87767	3.28726	4.57028	0.047262	0.203634	0.067558	43.1309	5.43065	2.10546e-18	1.698e-17	up	yes
SI65_00914	SI65_00914		gnl_WGS:JXNT_SI65_00914_T0	GO:0004579(dolichyl-diphosphooligosaccharide-protein glycotransferase activity);GO:0006487(protein N-linked glycosylation);GO:0008250(oligosaccharyltransferase complex);GO:0016021(integral component of membrane);GO:0018279(protein N-linked glycosylation via asparagine)	00510(N-Glycan biosynthesis);00513(Various types of N-glycan biosynthesis);04141(Protein processing in endoplasmic reticulum)	K12667	NA		hypothetical protein SI65_00914 [Aspergillus cristatus]	mRNA	107.422	107.33	112.713	51.1551	53.2053	53.4366	2.07523	1.05327	2.18877e-18	1.7638e-17	up	yes
SI65_06076	SI65_06076		gnl_WGS:JXNT_SI65_06076_T0	GO:0003983(UTP:glucose-1-phosphate uridylyltransferase activity);GO:0005634(nucleus);GO:0005829(cytosol);GO:0005886(plasma membrane);GO:0005978(glycogen biosynthetic process);GO:0005992(trehalose biosynthetic process);GO:0006011(UDP-glucose metabolic process);GO:0006012(galactose metabolic process);GO:0006486(protein glycosylation);GO:0009986(cell surface);GO:0030445(yeast-form cell wall)	00040(Pentose and glucuronate interconversions);00052(Galactose metabolism);00500(Starch and sucrose metabolism);00520(Amino sugar and nucleotide sugar metabolism)	K00963	EC:2.7.7.9		putative UTP--glucose-1-phosphate uridylyltransferase [Aspergillus cristatus]	mRNA	1641.57	1957.69	2224.07	468.781	440.379	283.004	4.88467	2.28826	2.21198e-18	1.7811e-17	up	yes
SI65_03547	SI65_03547		gnl_WGS:JXNT_SI65_03547_T0	GO:0003677(DNA binding);GO:0003713(transcription coactivator activity);GO:0005575(cellular_component);GO:0006355(regulation of transcription, DNA-templated)	NA	NA	NA		hypothetical protein SI65_03547 [Aspergillus cristatus]	mRNA	37.6789	27.1578	34.6378	12.0047	12.858	19.0798	2.26374	1.17871	2.21668e-18	1.78348e-17	up	yes
SI65_01403	SI65_01403		gnl_WGS:JXNT_SI65_01403_T0	GO:0000324(fungal-type vacuole);GO:0005886(plasma membrane);GO:0015295(solute:proton symporter activity);GO:0015793(glycerol transport);GO:0016021(integral component of membrane);GO:0055085(transmembrane transport)	NA	NA	NA		Sugar transporter STL1 [Aspergillus cristatus]	mRNA	43.4622	59.1875	46.9306	12.0439	19.7581	16.3394	3.10711	1.63557	2.44722e-18	1.96432e-17	up	yes
SI65_09601	SI65_09601		gnl_WGS:JXNT_SI65_09601_T0	GO:0003674(molecular_function);GO:0005575(cellular_component);GO:0051725(protein de-ADP-ribosylation)	NA	NA	NA		hypothetical protein SI65_09601 [Aspergillus cristatus]	mRNA	74.8362	81.2288	99.7164	20.5754	28.3659	48.2584	2.6315	1.39589	2.50602e-18	2.00836e-17	up	yes
SI65_03160	SI65_03160		gnl_WGS:JXNT_SI65_03160_T0	GO:0000909(sporocarp development involved in sexual reproduction);GO:0005575(cellular_component);GO:0016491(oxidoreductase activity);GO:0071949(FAD binding);GO:1900560(austinol biosynthetic process);GO:1900563(dehydroaustinol biosynthetic process)	00403(Indole diterpene alkaloid biosynthesis)	K18386	EC:1.14.13.-		hypothetical protein SI65_03160 [Aspergillus cristatus]	mRNA	320.897	307.07	372.545	39.6935	103.688	101.344	4.0883	2.0315	2.54787e-18	2.0387e-17	up	yes
SI65_00064	SI65_00064		gnl_WGS:JXNT_SI65_00064_T0	GO:0003674(molecular_function);GO:0005575(cellular_component);GO:0008150(biological_process)	NA	NA	NA		hypothetical protein SI65_00064 [Aspergillus cristatus]	mRNA	17.5107	17.7327	19.2043	4.48642	4.13809	9.21026	3.05289	1.61018	2.56754e-18	2.05283e-17	up	yes
SI65_01882	SI65_01882		gnl_WGS:JXNT_SI65_01882_T0	GO:0004175(endopeptidase activity);GO:0004298(threonine-type endopeptidase activity);GO:0005635(nuclear envelope);GO:0005789(endoplasmic reticulum membrane);GO:0005829(cytosol);GO:0010499(proteasomal ubiquitin-independent protein catabolic process);GO:0019774(proteasome core complex, beta-subunit complex);GO:0043161(proteasome-mediated ubiquitin-dependent protein catabolic process);GO:0061133(end…	03050(Proteasome)	K02734	EC:3.4.25.1		putative proteasome subunit beta type-2 [Aspergillus cristatus]	mRNA	126.171	100.974	145.311	42.777	57.7454	77.0791	2.09714	1.06843	2.64503e-18	2.10489e-17	up	yes
SI65_02934	SI65_02934		gnl_WGS:JXNT_SI65_02934_T0	GO:0005634(nucleus);GO:0005829(cytosol);GO:0008033(tRNA processing);GO:0035939(microsatellite binding);GO:0043047(single-stranded telomeric DNA binding);GO:1990605(GU repeat RNA binding)	00563(Glycosylphosphatidylinositol(GPI)-anchor biosynthesis)	K05287	EC:2.7.-.-		hypothetical protein SI65_02934 [Aspergillus cristatus]	mRNA	31.6023	26.1685	26.7354	11.394	12.1005	17.7645	2.04818	1.03435	2.84547e-18	2.26263e-17	up	yes
SI65_10015	SI65_10015		gnl_WGS:JXNT_SI65_10015_T0	GO:0004161(dimethylallyltranstransferase activity);GO:0005575(cellular_component);GO:0008233(peptidase activity);GO:0018342(protein prenylation);GO:0035837(ergot alkaloid biosynthetic process);GO:0050364(tryptophan dimethylallyltransferase activity);GO:1900772(fumitremorgin B biosynthetic process)	NA	NA	NA		hypothetical protein SI65_10015 [Aspergillus cristatus]	mRNA	882.798	789.328	906.062	187.336	372.801	365.701	2.78471	1.47753	3.04503e-18	2.41755e-17	up	yes
SI65_09824	SI65_09824		gnl_WGS:JXNT_SI65_09824_T0	GO:0003674(molecular_function);GO:0005575(cellular_component);GO:0008150(biological_process)	NA	NA	NA		hypothetical protein SI65_09824 [Aspergillus cristatus]	mRNA	3.4895	2.89973	2.44443	0.222709	0.220941	0.132511	15.3319	3.93847	3.15099e-18	2.49779e-17	up	yes
SI65_02830	SI65_02830		gnl_WGS:JXNT_SI65_02830_T0	NA	NA	NA	NA		hypothetical protein SI65_02830 [Aspergillus cristatus]	mRNA	16.3704	8.4178	15.5536	0.807296	1.89424	2.83443	7.28723	2.86537	3.63298e-18	2.87096e-17	up	yes
SI65_03118	SI65_03118		gnl_WGS:JXNT_SI65_03118_T0	GO:0000329(fungal-type vacuole membrane);GO:0005769(early endosome);GO:0005770(late endosome);GO:0005783(endoplasmic reticulum);GO:0005802(trans-Golgi network);GO:0007035(vacuolar acidification);GO:0015385(sodium:proton antiporter activity);GO:0015386(potassium:proton antiporter activity);GO:0016021(integral component of membrane);GO:0035725(sodium ion transmembrane transport);GO:0071805(potassiu…	NA	NA	NA		Endosomal sodium exchanger [Aspergillus cristatus]	mRNA	26.9009	31.4641	39.9749	12.7422	14.6097	20.7012	2.04648	1.03315	3.75671e-18	2.96185e-17	up	yes
SI65_02610	SI65_02610		gnl_WGS:JXNT_SI65_02610_T0	GO:0000329(fungal-type vacuole membrane);GO:0003729(mRNA binding);GO:0005783(endoplasmic reticulum);GO:0006799(polyphosphate biosynthetic process);GO:0007034(vacuolar transport);GO:0007264(small GTPase mediated signal transduction);GO:0016237(lysosomal microautophagy);GO:0030695(GTPase regulator activity);GO:0031310(intrinsic component of vacuolar membrane);GO:0032153(cell division site);GO:00332…	03030(DNA replication);04111(Cell cycle - yeast);04113(Meiosis - yeast)	K02212	EC:3.6.4.12		Vacuolar transporter chaperone 1 [Aspergillus cristatus]	mRNA	219.631	181.994	208.12	73.0443	67.25	127.518	2.27676	1.18698	3.82339e-18	3.00978e-17	up	yes
SI65_08243	SI65_08243		gnl_WGS:JXNT_SI65_08243_T0	GO:0000329(fungal-type vacuole membrane);GO:0005525(GTP binding);GO:0005634(nucleus);GO:0005829(cytosol);GO:1904262(negative regulation of TORC1 signaling);GO:1990131(Gtr1-Gtr2 GTPase complex)	NA	NA	NA		GTP-binding protein gtr2 [Aspergillus cristatus]	mRNA	103.401	99.521	114.734	9.87279	16.3186	38.2401	4.93015	2.30163	4.06645e-18	3.19373e-17	up	yes
SI65_09015	SI65_09015		gnl_WGS:JXNT_SI65_09015_T0	GO:0005634(nucleus);GO:0005829(cytosol);GO:0016491(oxidoreductase activity);GO:0055114(oxidation-reduction process)	00350(Tyrosine metabolism)	K00545	EC:2.1.1.6		hypothetical protein SI65_09015 [Aspergillus cristatus]	mRNA	280.371	231.347	282.649	58.9684	82.0079	147.495	2.75371	1.46138	4.18954e-18	3.28283e-17	up	yes
SI65_09076	SI65_09076		gnl_WGS:JXNT_SI65_09076_T0	GO:0000329(fungal-type vacuole membrane);GO:0004506(squalene monooxygenase activity);GO:0005783(endoplasmic reticulum);GO:0005811(lipid droplet);GO:0005886(plasma membrane);GO:0006696(ergosterol biosynthetic process);GO:0008144(drug binding);GO:0009267(cellular response to starvation);GO:0016021(integral component of membrane);GO:0035690(cellular response to drug);GO:0036170(filamentous growth of…	00100(Steroid biosynthesis);00909(Sesquiterpenoid and triterpenoid biosynthesis)	K00511	EC:1.14.14.17		hypothetical protein SI65_09076 [Aspergillus cristatus]	mRNA	45.8437	46.4762	55.5845	22.9532	19.4473	23.3476	2.24956	1.16964	4.38081e-18	3.42744e-17	up	yes
SI65_06351	SI65_06351		gnl_WGS:JXNT_SI65_06351_T0	GO:0003723(RNA binding);GO:0003735(structural constituent of ribosome);GO:0006412(translation);GO:0022625(cytosolic large ribosomal subunit)	03010(Ribosome)	K02922	NA		60S ribosomal protein L37 [Aspergillus cristatus]	mRNA	1207.53	800.636	1209.79	243.497	309.33	550.141	2.91754	1.54475	4.67818e-18	3.64612e-17	up	yes
SI65_08072	SI65_08072		gnl_WGS:JXNT_SI65_08072_T0	GO:0005093(Rab GDP-dissociation inhibitor activity);GO:0005829(cytosol);GO:0007264(small GTPase mediated signal transduction);GO:0015031(protein transport);GO:0016192(vesicle-mediated transport);GO:0032153(cell division site)	NA	NA	NA		Rab GDP-dissociation inhibitor [Aspergillus cristatus]	mRNA	410.509	439.065	498.775	112.351	150.995	268.558	2.53495	1.34196	5.11688e-18	3.98196e-17	up	yes
SI65_01312	SI65_01312		gnl_WGS:JXNT_SI65_01312_T0	GO:0005739(mitochondrion);GO:0009085(lysine biosynthetic process);GO:0047046(homoisocitrate dehydrogenase activity);GO:0051287(NAD binding);GO:0055114(oxidation-reduction process)	00300(Lysine biosynthesis)	K05824	EC:1.1.1.87		putative homoisocitrate dehydrogenase [Aspergillus cristatus]	mRNA	74.1522	68.1243	55.5716	17.2016	22.5955	35.8478	2.61549	1.38708	5.14458e-18	4.00047e-17	up	yes
SI65_03068	SI65_03068		gnl_WGS:JXNT_SI65_03068_T0	GO:0005730(nucleolus)	NA	NA	NA		Pre-rRNA-processing protein pno1 [Aspergillus cristatus]	mRNA	61.7367	43.3041	57.613	21.3877	17.8471	22.1391	2.65021	1.40611	5.21885e-18	4.05514e-17	up	yes
SI65_04606	SI65_04606		gnl_WGS:JXNT_SI65_04606_T0	GO:0005672(transcription factor TFIIA complex);GO:0005829(cytosol);GO:0017025(TBP-class protein binding);GO:0051123(RNA polymerase II transcriptional preinitiation complex assembly)	03022(Basal transcription factors)	K03123	NA		Transcription initiation factor IIA subunit 2 [Aspergillus cristatus]	mRNA	283.363	170.259	187.827	63.3667	71.6623	78.6442	3.00201	1.58593	5.26452e-18	4.08751e-17	up	yes
SI65_05539	SI65_05539		gnl_WGS:JXNT_SI65_05539_T0	GO:0004129(cytochrome-c oxidase activity);GO:0005751(mitochondrial respiratory chain complex IV);GO:0005886(plasma membrane);GO:0006123(mitochondrial electron transport, cytochrome c to oxygen);GO:0008270(zinc ion binding);GO:0009060(aerobic respiration)	00190(Oxidative phosphorylation)	K02265	NA		Cytochrome c oxidase subunit 4, mitochondrial [Aspergillus cristatus]	mRNA	590.644	597.216	530.927	189.962	250.26	378.156	2.10024	1.07055	6.23996e-18	4.82286e-17	up	yes
SI65_02687	SI65_02687		gnl_WGS:JXNT_SI65_02687_T0	NA	NA	NA	NA		hypothetical protein SI65_02687 [Aspergillus cristatus]	mRNA	34.0853	18.0195	27.7173	5.59285	5.97057	8.70428	3.93839	1.97761	7.15402e-18	5.51264e-17	up	yes
SI65_03513	SI65_03513		gnl_WGS:JXNT_SI65_03513_T0	GO:0005742(mitochondrial outer membrane translocase complex);GO:0005886(plasma membrane);GO:0008320(protein transmembrane transporter activity);GO:0030150(protein import into mitochondrial matrix);GO:0030448(hyphal growth);GO:0030943(mitochondrion targeting sequence binding);GO:0045040(protein import into mitochondrial outer membrane);GO:0048315(conidium formation)	NA	NA	NA		Mitochondrial import receptor subunit tom-40 [Aspergillus cristatus]	mRNA	110.147	141.516	134.31	41.9214	49.5175	82.1493	2.2235	1.15283	7.23961e-18	5.57439e-17	up	yes
SI65_06995	SI65_06995		gnl_WGS:JXNT_SI65_06995_T0	GO:0003735(structural constituent of ribosome);GO:0005840(ribosome);GO:0006412(translation)	03010(Ribosome)	K02913	NA		hypothetical protein EURHEDRAFT_517936 [Aspergillus ruber CBS 135680]	mRNA	111.687	64.5887	81.1884	17.5033	17.9287	34.7384	3.66913	1.87544	9.77793e-18	7.47251e-17	up	yes
SI65_02638	SI65_02638		gnl_WGS:JXNT_SI65_02638_T0	GO:0005302(L-tyrosine transmembrane transporter activity);GO:0005774(vacuolar membrane);GO:0015186(L-glutamine transmembrane transporter activity);GO:0015188(L-isoleucine transmembrane transporter activity)	00564(Glycerophospholipid metabolism)	K00111	EC:1.1.5.3		hypothetical protein SI65_02638 [Aspergillus cristatus]	mRNA	46.6376	50.3323	72.2269	8.42936	11.8075	24.3763	3.79253	1.92316	9.87775e-18	7.54314e-17	up	yes
SI65_01566	SI65_01566		gnl_WGS:JXNT_SI65_01566_T0	GO:0003735(structural constituent of ribosome);GO:0005634(nucleus);GO:0005763(mitochondrial small ribosomal subunit);GO:0005829(cytosol);GO:0032543(mitochondrial translation)	NA	NA	NA		hypothetical protein SI65_01566 [Aspergillus cristatus]	mRNA	76.1798	43.9818	71.4978	19.1116	16.7574	25.6799	3.11394	1.63874	1.09286e-17	8.33318e-17	up	yes
SI65_09330	SI65_09330		gnl_WGS:JXNT_SI65_09330_T0	GO:0003674(molecular_function);GO:0005575(cellular_component);GO:0008150(biological_process)	NA	NA	NA		putative pectine lyase F [Aspergillus cristatus]	mRNA	39.1127	47.2706	25.7349	4.49122	5.8214	12.5522	4.90352	2.29382	1.32388e-17	1.00572e-16	up	yes
SI65_01797	SI65_01797		gnl_WGS:JXNT_SI65_01797_T0	GO:0003924(GTPase activity);GO:0005525(GTP binding);GO:0005634(nucleus);GO:0005769(early endosome);GO:0005770(late endosome);GO:0005829(cytosol);GO:0006623(protein targeting to vacuole);GO:0006897(endocytosis);GO:0006913(nucleocytoplasmic transport);GO:0007264(small GTPase mediated signal transduction);GO:0016020(membrane);GO:0044088(regulation of vacuole organization)	04144(Endocytosis);04145(Phagosome)	K07889	NA		ras-domain-containing protein [Aspergillus ruber CBS 135680]	mRNA	379.149	390.009	358.813	135.778	109.112	103.432	3.23831	1.69524	1.35743e-17	1.03044e-16	up	yes
SI65_08106	SI65_08106		gnl_WGS:JXNT_SI65_08106_T0	GO:0003674(molecular_function);GO:0005829(cytosol);GO:0006897(endocytosis);GO:0007033(vacuole organization);GO:0030173(integral component of Golgi membrane);GO:0030950(establishment or maintenance of actin cytoskeleton polarity)	NA	NA	NA		hypothetical protein SI65_08106 [Aspergillus cristatus]	mRNA	332.218	311.536	296.696	93.889	116.935	202.279	2.27655	1.18685	1.39263e-17	1.05559e-16	up	yes
SI65_09110	SI65_09110		gnl_WGS:JXNT_SI65_09110_T0	GO:0003824(catalytic activity);GO:0005576(extracellular region);GO:0005829(cytosol);GO:0006535(cysteine biosynthetic process from serine);GO:0008615(pyridoxine biosynthetic process);GO:0042823(pyridoxal phosphate biosynthetic process)	00750(Vitamin B6 metabolism)	K06215	EC:4.3.3.6		Pyridoxine biosynthesis protein pyroA [Aspergillus cristatus]	mRNA	94.9338	68.6889	65.5941	23.7065	15.2138	27.0032	3.47701	1.79785	1.39808e-17	1.05893e-16	up	yes
SI65_07688	SI65_07688		gnl_WGS:JXNT_SI65_07688_T0	GO:0005575(cellular_component);GO:0006470(protein dephosphorylation);GO:0008138(protein tyrosine/serine/threonine phosphatase activity);GO:1904359(regulation of spore germination)	NA	NA	NA		hypothetical protein SI65_07688 [Aspergillus cristatus]	mRNA	15.6678	14.6404	18.2509	6.90323	5.33575	7.94085	2.40632	1.26683	1.41423e-17	1.07037e-16	up	yes
SI65_04017	SI65_04017		gnl_WGS:JXNT_SI65_04017_T0	NA	NA	NA	NA		hypothetical protein SI65_04017 [Aspergillus cristatus]	mRNA	27.4578	20.8307	28.9133	9.75357	10.1839	11.4676	2.45826	1.29764	1.56711e-17	1.18344e-16	up	yes
SI65_03876	SI65_03876		gnl_WGS:JXNT_SI65_03876_T0	GO:0004801(sedoheptulose-7-phosphate:D-glyceraldehyde-3-phosphate glyceronetransferase activity);GO:0005622(intracellular);GO:0005634(nucleus);GO:0005829(cytosol);GO:0005975(carbohydrate metabolic process);GO:0006098(pentose-phosphate shunt);GO:0009986(cell surface);GO:0030445(yeast-form cell wall);GO:0030446(hyphal cell wall);GO:0097311(biofilm matrix)	00030(Pentose phosphate pathway)	K00616	EC:2.2.1.2		Transaldolase [Aspergillus cristatus]	mRNA	1297.44	1285.26	1176.09	390.419	216.336	282.264	4.22802	2.07998	1.59357e-17	1.20254e-16	up	yes
SI65_04880	SI65_04880		gnl_WGS:JXNT_SI65_04880_T0	GO:0003735(structural constituent of ribosome);GO:0005763(mitochondrial small ribosomal subunit);GO:0008150(biological_process)	NA	NA	NA		hypothetical protein SI65_04880 [Aspergillus cristatus]	mRNA	314.31	174.928	176.814	56.8407	59.5495	66.6068	3.63969	1.86381	1.76758e-17	1.3309e-16	up	yes
SI65_01570	SI65_01570		gnl_WGS:JXNT_SI65_01570_T0	GO:0005622(intracellular);GO:0008270(zinc ion binding);GO:0016491(oxidoreductase activity);GO:0055114(oxidation-reduction process)	00040(Pentose and glucuronate interconversions)	K17818	EC:1.1.1.287		hypothetical protein SI65_01570 [Aspergillus cristatus]	mRNA	420.522	372.038	512.599	80.1557	75.8034	36.389	6.7854	2.76243	1.95847e-17	1.47137e-16	up	yes
SI65_08664	SI65_08664		gnl_WGS:JXNT_SI65_08664_T0	GO:0000447(endonucleolytic cleavage in ITS1 to separate SSU-rRNA from 5.8S rRNA and LSU-rRNA from tricistronic rRNA transcript (SSU-rRNA, 5.8S rRNA, LSU-rRNA));GO:0000472(endonucleolytic cleavage to generate mature 5'-end of SSU-rRNA from (SSU-rRNA, 5.8S rRNA, LSU-rRNA));GO:0000480(endonucleolytic cleavage in 5'-ETS of tricistronic rRNA transcript (SSU-rRNA, 5.8S rRNA, LSU-rRNA));GO:0003674(molec…	03008(Ribosome biogenesis in eukaryotes)	K14566	NA		rRNA-processing protein FCF1 [Aspergillus cristatus]	mRNA	32.838	27.284	38.7569	12.7474	15.6458	20.924	2.00496	1.00357	2.02171e-17	1.51666e-16	up	yes
SI65_01668	SI65_01668		gnl_WGS:JXNT_SI65_01668_T0	GO:0000027(ribosomal large subunit assembly);GO:0003735(structural constituent of ribosome);GO:0005730(nucleolus);GO:0006412(translation);GO:0022625(cytosolic large ribosomal subunit);GO:0030687(preribosome, large subunit precursor)	03010(Ribosome)	K02870	NA		60S ribosomal protein L12 [Aspergillus cristatus]	mRNA	1215.54	1009.72	1308.26	265.18	360.7	669.58	2.72762	1.44764	2.06722e-17	1.54965e-16	up	yes
SI65_04565	SI65_04565		gnl_WGS:JXNT_SI65_04565_T0	GO:0000166(nucleotide binding);GO:0002098(tRNA wobble uridine modification);GO:0005506(iron ion binding);GO:0005634(nucleus);GO:0016226(iron-sulfur cluster assembly);GO:0016887(ATPase activity);GO:0051539(4 iron, 4 sulfur cluster binding);GO:1904564(Nbp35-Cfd1 ATPase complex)	NA	NA	NA		Cytosolic Fe-S cluster assembly factor nbp35 [Aspergillus cristatus]	mRNA	74.6608	61.7699	63.9649	30.7082	25.7767	33.6902	2.22229	1.15205	2.0915e-17	1.5667e-16	up	yes
SI65_00995	SI65_00995		gnl_WGS:JXNT_SI65_00995_T0	GO:0003723(RNA binding);GO:0003735(structural constituent of ribosome);GO:0006412(translation);GO:0009267(cellular response to starvation);GO:0016020(membrane);GO:0022625(cytosolic large ribosomal subunit);GO:0032040(small-subunit processome);GO:0036170(filamentous growth of a population of unicellular organisms in response to starvation);GO:0036180(filamentous growth of a population of unicellul…	03010(Ribosome)	K02872	NA		60S ribosomal protein L16 [Aspergillus cristatus]	mRNA	945.607	808.04	1120.09	240.038	304.364	564.611	2.59125	1.37365	2.09709e-17	1.56974e-16	up	yes
SI65_10282	SI65_10282		gnl_WGS:JXNT_SI65_10282_T0	NA	NA	NA	NA		hypothetical protein SI65_10282 [Aspergillus cristatus]	mRNA	20.6251	22.5316	22.6656	5.92343	7.73788	13.5586	2.41816	1.27391	2.1061e-17	1.57533e-16	up	yes
SI65_06535	SI65_06535		gnl_WGS:JXNT_SI65_06535_T0	GO:0003674(molecular_function);GO:0005575(cellular_component);GO:0008150(biological_process)	NA	NA	NA		hypothetical protein SI65_06535 [Aspergillus cristatus]	mRNA	101.579	133.556	170.29	48.6516	56.9968	72.3723	2.27741	1.18739	2.33481e-17	1.74385e-16	up	yes
SI65_01074	SI65_01074		gnl_WGS:JXNT_SI65_01074_T0	GO:0003735(structural constituent of ribosome);GO:0005829(cytosol);GO:0005840(ribosome);GO:0006407(rRNA export from nucleus);GO:0006412(translation);GO:0042255(ribosome assembly)	03010(Ribosome)	K02976	NA		40S ribosomal protein S26E [Aspergillus cristatus]	mRNA	977.631	671.016	832.318	183.722	255.71	439.719	2.822	1.49672	2.47719e-17	1.84614e-16	up	yes
SI65_04058	SI65_04058		gnl_WGS:JXNT_SI65_04058_T0	NA	NA	NA	NA		hypothetical protein SI65_04058 [Aspergillus cristatus]	mRNA	35.7999	22.4721	27.8682	5.00552	8.64574	11.3228	3.44918	1.78625	2.62512e-17	1.95211e-16	up	yes
SI65_03527	SI65_03527		gnl_WGS:JXNT_SI65_03527_T0	GO:0003674(molecular_function);GO:0005575(cellular_component);GO:0008150(biological_process)	00563(Glycosylphosphatidylinositol(GPI)-anchor biosynthesis)	K05310	EC:2.7.-.-		hypothetical protein SI65_03527 [Aspergillus cristatus]	mRNA	123.981	61.5993	79.982	16.0412	18.5988	32.7172	3.9426	1.97915	2.70434e-17	2.0081e-16	up	yes
SI65_09244	SI65_09244		gnl_WGS:JXNT_SI65_09244_T0	GO:0003674(molecular_function);GO:0005575(cellular_component);GO:0008150(biological_process)	NA	NA	NA		hypothetical protein SI65_09244 [Aspergillus cristatus]	mRNA	20.0989	14.6125	14.147	2.40284	3.59141	1.71307	6.33921	2.6643	2.82511e-17	2.09257e-16	up	yes
SI65_06804	SI65_06804		gnl_WGS:JXNT_SI65_06804_T0	GO:0003714(transcription corepressor activity);GO:0005575(cellular_component);GO:0008150(biological_process)	NA	NA	NA		hypothetical protein SI65_06804 [Aspergillus cristatus]	mRNA	26.948	24.9871	16.9161	4.37733	5.97133	7.41791	3.87533	1.95432	2.93516e-17	2.16974e-16	up	yes
SI65_04894	SI65_04894		gnl_WGS:JXNT_SI65_04894_T0	GO:0001676(long-chain fatty acid metabolic process);GO:0004467(long-chain fatty acid-CoA ligase activity);GO:0005739(mitochondrion);GO:0009514(glyoxysome);GO:0031956(medium-chain fatty acid-CoA ligase activity);GO:0031957(very long-chain fatty acid-CoA ligase activity)	00061(Fatty acid biosynthesis);00071(Fatty acid degradation);04146(Peroxisome)	K01897	EC:6.2.1.3		hypothetical protein SI65_04894 [Aspergillus cristatus]	mRNA	74.8568	98.9275	74.8869	23.716	33.7214	26.7664	2.95321	1.56228	2.93691e-17	2.16974e-16	up	yes
SI65_02083	SI65_02083		gnl_WGS:JXNT_SI65_02083_T0	GO:0003924(GTPase activity);GO:0005525(GTP binding);GO:0005634(nucleus);GO:0005769(early endosome);GO:0005770(late endosome);GO:0005829(cytosol);GO:0006623(protein targeting to vacuole);GO:0006897(endocytosis);GO:0006913(nucleocytoplasmic transport);GO:0007264(small GTPase mediated signal transduction);GO:0016020(membrane);GO:0044088(regulation of vacuole organization)	04144(Endocytosis);04145(Phagosome)	K07889	NA		ras-domain-containing protein [Aspergillus ruber CBS 135680]	mRNA	380.451	388.568	362.789	137.414	110.276	103.06	3.22683	1.69012	3.05153e-17	2.25116e-16	up	yes
SI65_06160	SI65_06160		gnl_WGS:JXNT_SI65_06160_T0	GO:0005739(mitochondrion);GO:0005886(plasma membrane);GO:0008137(NADH dehydrogenase (ubiquinone) activity);GO:0008150(biological_process)	00190(Oxidative phosphorylation)	K03964	NA		hypothetical protein SI65_06160 [Aspergillus cristatus]	mRNA	372.542	308.589	198.645	58.4766	82.1938	111.275	3.49194	1.80403	3.2865e-17	2.41926e-16	up	yes
SI65_05483	SI65_05483		gnl_WGS:JXNT_SI65_05483_T0	GO:0003729(mRNA binding);GO:0003938(IMP dehydrogenase activity);GO:0005829(cytosol);GO:0006164(purine nucleotide biosynthetic process);GO:0009267(cellular response to starvation);GO:0035690(cellular response to drug);GO:0036170(filamentous growth of a population of unicellular organisms in response to starvation);GO:0036180(filamentous growth of a population of unicellular organisms in response t…	00230(Purine metabolism)	K00088	EC:1.1.1.205		Inosine-5'-monophosphate dehydrogenase [Aspergillus cristatus]	mRNA	118.985	111.158	128.911	35.9107	30.3217	69.3967	2.64732	1.40453	3.41459e-17	2.50327e-16	up	yes
SI65_02659	SI65_02659		gnl_WGS:JXNT_SI65_02659_T0	GO:0003674(molecular_function);GO:0005575(cellular_component);GO:0008150(biological_process)	03008(Ribosome biogenesis in eukaryotes);04139(Mitophagy - yeast)	K03115	NA		hypothetical protein SI65_02659 [Aspergillus cristatus]	mRNA	539.951	507.57	432.281	211.427	165.589	233.246	2.42486	1.2779	3.41534e-17	2.50327e-16	up	yes
SI65_03972	SI65_03972		gnl_WGS:JXNT_SI65_03972_T0	GO:0003934(GTP cyclohydrolase I activity);GO:0005634(nucleus);GO:0005829(cytosol);GO:0009396(folic acid-containing compound biosynthetic process);GO:0046654(tetrahydrofolate biosynthetic process)	00790(Folate biosynthesis)	K01495	EC:3.5.4.16		GTP cyclohydrolase 1 [Aspergillus cristatus]	mRNA	49.614	38.8944	46.8757	17.7477	12.9074	15.6621	2.92297	1.54744	3.62483e-17	2.65301e-16	up	yes
SI65_05729	SI65_05729		gnl_WGS:JXNT_SI65_05729_T0	GO:0003674(molecular_function);GO:0005575(cellular_component);GO:0008150(biological_process)	NA	NA	NA		hypothetical protein SI65_05729 [Aspergillus cristatus]	mRNA	1594.08	1013.04	1092.02	258.595	260.592	153.274	5.5009	2.45967	3.84504e-17	2.80213e-16	up	yes
SI65_01781	SI65_01781		gnl_WGS:JXNT_SI65_01781_T0	GO:0000027(ribosomal large subunit assembly);GO:0003735(structural constituent of ribosome);GO:0006412(translation);GO:0022625(cytosolic large ribosomal subunit)	03010(Ribosome)	K02868	NA		60S ribosomal protein L11 [Aspergillus cristatus]	mRNA	557.615	344.604	530.275	120.892	136.684	250.099	2.82167	1.49655	4.06199e-17	2.95812e-16	up	yes
SI65_08400	SI65_08400		gnl_WGS:JXNT_SI65_08400_T0	GO:0003824(catalytic activity);GO:0005506(iron ion binding);GO:0005575(cellular_component);GO:0006725(cellular aromatic compound metabolic process);GO:0008199(ferric iron binding);GO:0016702(oxidoreductase activity, acting on single donors with incorporation of molecular oxygen, incorporation of two atoms of oxygen);GO:0055114(oxidation-reduction process)	NA	NA	NA		hypothetical protein SI65_08400 [Aspergillus cristatus]	mRNA	118.14	135.813	109.939	46.0857	60.7971	57.994	2.20705	1.14212	4.09513e-17	2.97877e-16	up	yes
SI65_05973	SI65_05973		gnl_WGS:JXNT_SI65_05973_T0	GO:0000056(ribosomal small subunit export from nucleus);GO:0000166(nucleotide binding);GO:0005524(ATP binding);GO:0005634(nucleus);GO:0005829(cytosol);GO:0005840(ribosome);GO:0030687(preribosome, large subunit precursor);GO:0035690(cellular response to drug)	NA	NA	NA		ABC transporter ATP-binding protein ARB1 [Aspergillus cristatus]	mRNA	140.499	137.528	148.009	49.6059	31.7028	69.6174	2.82281	1.49713	4.15663e-17	3.02058e-16	up	yes
SI65_08300	SI65_08300		gnl_WGS:JXNT_SI65_08300_T0	GO:0003862(3-isopropylmalate dehydrogenase activity);GO:0005829(cytosol);GO:0006097(glyoxylate cycle);GO:0009098(leucine biosynthetic process);GO:0009405(pathogenesis);GO:0055114(oxidation-reduction process);GO:0097311(biofilm matrix)	00660(C5-Branched dibasic acid metabolism);00290(Valine, leucine and isoleucine biosynthesis)	K00052	EC:1.1.1.85		3-isopropylmalate dehydrogenase A [Aspergillus cristatus]	mRNA	98.056	68.9334	84.0531	20.3046	23.6314	46.0671	2.78927	1.47989	4.22803e-17	3.06592e-16	up	yes
SI65_04095	SI65_04095		gnl_WGS:JXNT_SI65_04095_T0	GO:0003674(molecular_function);GO:0005575(cellular_component);GO:0008150(biological_process)	NA	NA	NA		hypothetical protein SI65_04095 [Aspergillus cristatus]	mRNA	87.1185	80.8853	97.3278	25.3616	31.3746	56.8058	2.33686	1.22457	4.33972e-17	3.14245e-16	up	yes
SI65_09762	SI65_09762		gnl_WGS:JXNT_SI65_09762_T0	GO:0000002(mitochondrial genome maintenance);GO:0003690(double-stranded DNA binding);GO:0004455(ketol-acid reductoisomerase activity);GO:0009082(branched-chain amino acid biosynthetic process);GO:0042645(mitochondrial nucleoid);GO:0050662(coenzyme binding);GO:0055114(oxidation-reduction process)	00290(Valine, leucine and isoleucine biosynthesis);00770(Pantothenate and CoA biosynthesis)	K00053	EC:1.1.1.86		Ketol-acid reductoisomerase, mitochondrial [Aspergillus cristatus]	mRNA	255.627	249.922	191.601	49.7217	64.203	119.984	2.98043	1.57552	4.39285e-17	3.17642e-16	up	yes
SI65_01515	SI65_01515		gnl_WGS:JXNT_SI65_01515_T0	GO:0001164(RNA polymerase I CORE element sequence-specific DNA binding);GO:0005668(RNA polymerase transcription factor SL1 complex);GO:0070860(RNA polymerase I core factor complex)	NA	NA	NA		hypothetical protein SI65_01515 [Aspergillus cristatus]	mRNA	427.829	304.796	459.816	93.1398	122.113	219.087	2.74541	1.45702	4.77866e-17	3.44806e-16	up	yes
SI65_04465	SI65_04465		gnl_WGS:JXNT_SI65_04465_T0	GO:0005783(endoplasmic reticulum);GO:0005789(endoplasmic reticulum membrane);GO:0008150(biological_process);GO:0016758(transferase activity, transferring hexosyl groups)	00510(N-Glycan biosynthesis)	K03849	EC:2.4.1.265		Dolichyl pyrophosphate Glc1Man9GlcNAc2 alpha-1,3-glucosyltransferase [Aspergillus cristatus]	mRNA	99.8893	123.327	122.193	34.2302	53.0273	70.4047	2.19082	1.13147	4.87253e-17	3.51084e-16	up	yes
SI65_04204	SI65_04204		gnl_WGS:JXNT_SI65_04204_T0	NA	NA	NA	NA		hypothetical protein SI65_04204 [Aspergillus cristatus]	mRNA	508.422	358.456	436.55	77.3255	98.4436	211.401	3.36656	1.75127	5.30559e-17	3.81479e-16	up	yes
SI65_09683	SI65_09683		gnl_WGS:JXNT_SI65_09683_T0	GO:0000028(ribosomal small subunit assembly);GO:0000447(endonucleolytic cleavage in ITS1 to separate SSU-rRNA from 5.8S rRNA and LSU-rRNA from tricistronic rRNA transcript (SSU-rRNA, 5.8S rRNA, LSU-rRNA));GO:0000461(endonucleolytic cleavage to generate mature 3'-end of SSU-rRNA from (SSU-rRNA, 5.8S rRNA, LSU-rRNA));GO:0002181(cytoplasmic translation);GO:0003735(structural constituent of ribosome)…	03010(Ribosome)	K02998	NA		40S ribosomal protein S0 [Aspergillus ruber CBS 135680]	mRNA	621.149	629.419	858.312	142.505	212.535	375.591	2.88638	1.52926	5.64789e-17	4.04383e-16	up	yes
SI65_01490	SI65_01490		gnl_WGS:JXNT_SI65_01490_T0	GO:0005575(cellular_component);GO:0016614(oxidoreductase activity, acting on CH-OH group of donors);GO:0050660(flavin adenine dinucleotide binding);GO:0055114(oxidation-reduction process)	00260(Glycine, serine and threonine metabolism)	K00108	EC:1.1.99.1		hypothetical protein SI65_01490 [Aspergillus cristatus]	mRNA	7.13194	8.39672	8.47546	0.90756	0.605963	0.215751	13.881	3.79504	6.58884e-17	4.71093e-16	up	yes
SI65_08482	SI65_08482		gnl_WGS:JXNT_SI65_08482_T0	GO:0005310(dicarboxylic acid transmembrane transporter activity);GO:0005740(mitochondrial envelope);GO:0005886(plasma membrane);GO:0006835(dicarboxylic acid transport);GO:0006839(mitochondrial transport);GO:0031966(mitochondrial membrane)	NA	NA	NA		hypothetical protein SI65_08482 [Aspergillus cristatus]	mRNA	8.12182	6.91821	7.42407	2.42943	2.44963	4.22311	2.46799	1.30334	8.08584e-17	5.75306e-16	up	yes
SI65_01600	SI65_01600		gnl_WGS:JXNT_SI65_01600_T0	GO:0005643(nuclear pore);GO:0005777(peroxisome);GO:0005829(cytosol);GO:0005868(cytoplasmic dynein complex);GO:0005881(cytoplasmic microtubule);GO:0008574(ATP-dependent microtubule motor activity, plus-end-directed);GO:0030473(nuclear migration along microtubule);GO:0034399(nuclear periphery);GO:0035974(meiotic spindle pole body);GO:0040001(establishment of mitotic spindle localization);GO:0043935…	NA	NA	NA		hypothetical protein ASPGLDRAFT_44385 [Aspergillus glaucus CBS 516.65]	mRNA	766.537	511.583	686.951	273.078	311.551	353.972	2.09362	1.066	8.66379e-17	6.14713e-16	up	yes
SI65_06178	SI65_06178		gnl_WGS:JXNT_SI65_06178_T0	GO:0000324(fungal-type vacuole);GO:0005886(plasma membrane);GO:0015295(solute:proton symporter activity);GO:0015753(D-xylose transmembrane transport);GO:0015793(glycerol transport);GO:0016021(integral component of membrane);GO:0055085(transmembrane transport)	NA	NA	NA		hypothetical protein SI65_06178 [Aspergillus cristatus]	mRNA	7.42919	7.5655	10.908	2.03641	0.965624	1.26502	6.07038	2.60179	8.86563e-17	6.28598e-16	up	yes
SI65_08364	SI65_08364		gnl_WGS:JXNT_SI65_08364_T0	GO:0003674(molecular_function);GO:0005575(cellular_component);GO:0008150(biological_process)	03015(mRNA surveillance pathway)	K14376	EC:2.7.7.19		hypothetical protein SI65_08364 [Aspergillus cristatus]	mRNA	98.2419	64.8508	107.533	14.6257	29.2657	35.8449	3.39401	1.76299	8.88445e-17	6.29495e-16	up	yes
SI65_10258	SI65_10258		gnl_WGS:JXNT_SI65_10258_T0	GO:0005575(cellular_component);GO:0016491(oxidoreductase activity);GO:0055114(oxidation-reduction process)	00562(Inositol phosphate metabolism)	K00010	EC:1.1.1.18;EC:1.1.1.369		hypothetical protein SI65_10258 [Aspergillus cristatus]	mRNA	18.3785	12.9284	17.7049	1.09031	1.57047	4.78689	6.58083	2.71827	9.80672e-17	6.93398e-16	up	yes
SI65_01259	SI65_01259		gnl_WGS:JXNT_SI65_01259_T0	NA	NA	NA	NA		hypothetical protein SI65_01259 [Aspergillus cristatus]	mRNA	8.92499	7.45767	11.7261	1.35099	1.51701	0.855456	7.54909	2.9163	1.04482e-16	7.37221e-16	up	yes
SI65_02100	SI65_02100		gnl_WGS:JXNT_SI65_02100_T0	GO:0003674(molecular_function);GO:0005575(cellular_component);GO:0008150(biological_process)	NA	NA	NA		hypothetical protein SI65_01780 [Aspergillus cristatus]	mRNA	6.47111	11.254	9.75446	0.935224	1.17752	0.372336	11.0578	3.46699	1.3697e-16	9.59168e-16	up	yes
SI65_05410	SI65_05410		gnl_WGS:JXNT_SI65_05410_T0	NA	NA	NA	NA		hypothetical protein SI65_05410 [Aspergillus cristatus]	mRNA	26.7832	26.6408	30.1738	6.05437	7.28287	15.516	2.89735	1.53473	1.38362e-16	9.68253e-16	up	yes
SI65_06354	SI65_06354		gnl_WGS:JXNT_SI65_06354_T0	GO:0000239(pachytene);GO:0000240(diplotene);GO:0001172(transcription, RNA-templated);GO:0003968(RNA-directed 5'-3' RNA polymerase activity);GO:0005829(cytosol);GO:0031380(nuclear RNA-directed RNA polymerase complex);GO:0031618(nuclear pericentric heterochromatin);GO:0031934(mating-type region heterochromatin);GO:0033562(co-transcriptional gene silencing by RNA interference machinery);GO:0034613(c…	NA	NA	NA		hypothetical protein SI65_06354 [Aspergillus cristatus]	mRNA	11.8883	13.3529	17.7554	5.02766	6.32476	9.25845	2.08611	1.06082	1.42094e-16	9.93682e-16	up	yes
SI65_06388	SI65_06388		gnl_WGS:JXNT_SI65_06388_T0	GO:0000905(sporocarp development involved in asexual reproduction);GO:0001896(autolysis);GO:0003824(catalytic activity);GO:0004356(glutamate-ammonia ligase activity);GO:0005737(cytoplasm);GO:0006807(nitrogen compound metabolic process);GO:0010914(positive regulation of sterigmatocystin biosynthetic process);GO:0030448(hyphal growth);GO:0045461(sterigmatocystin biosynthetic process);GO:0048315(con…	00630(Glyoxylate and dicarboxylate metabolism);00910(Nitrogen metabolism);00250(Alanine, aspartate and glutamate metabolism);00220(Arginine biosynthesis)	K01915	EC:6.3.1.2		Protein fluG [Aspergillus cristatus]	mRNA	118.443	98.3625	67.311	25.1875	28.3692	23.586	3.683	1.88088	1.48393e-16	1.03561e-15	up	yes
SI65_05716	SI65_05716		gnl_WGS:JXNT_SI65_05716_T0	GO:0003674(molecular_function);GO:0005634(nucleus);GO:0005758(mitochondrial intermembrane space);GO:0005829(cytosol);GO:0033108(mitochondrial respiratory chain complex assembly);GO:0045332(phospholipid translocation)	NA	NA	NA		Mitochondrial distribution and morphology protein 35 [Aspergillus cristatus]	mRNA	87.4043	54.0325	64.2178	21.7481	20.2902	31.9757	2.77859	1.47435	1.52413e-16	1.06294e-15	up	yes
SI65_09747	SI65_09747		gnl_WGS:JXNT_SI65_09747_T0	GO:0005575(cellular_component);GO:0008150(biological_process);GO:0030798(trans-aconitate 2-methyltransferase activity)	NA	NA	NA		hypothetical protein SI65_09747 [Aspergillus cristatus]	mRNA	21.6964	16.7555	15.82	6.861	7.03619	9.13112	2.35675	1.2368	1.59963e-16	1.11407e-15	up	yes
SI65_05864	SI65_05864		gnl_WGS:JXNT_SI65_05864_T0	GO:0001403(invasive growth in response to glucose limitation);GO:0004725(protein tyrosine phosphatase activity);GO:0005739(mitochondrion);GO:0006470(protein dephosphorylation);GO:0007124(pseudohyphal growth);GO:1904359(regulation of spore germination)	NA	NA	NA		hypothetical protein SI65_05864 [Aspergillus cristatus]	mRNA	104.502	125.3	125.014	54.627	49.0979	52.2926	2.27421	1.18537	1.62695e-16	1.13232e-15	up	yes
SI65_04567	SI65_04567		gnl_WGS:JXNT_SI65_04567_T0	GO:0000049(tRNA binding);GO:0005575(cellular_component);GO:0008150(biological_process)	NA	NA	NA		hypothetical protein SI65_04567 [Aspergillus cristatus]	mRNA	75.4741	78.9074	77.3491	14.306	16.912	40.0372	3.25212	1.70138	1.76764e-16	1.22689e-15	up	yes
SI65_07300	SI65_07300		gnl_WGS:JXNT_SI65_07300_T0	GO:0005575(cellular_component);GO:0030570(pectate lyase activity);GO:0045490(pectin catabolic process);GO:0070051(fibrinogen binding)	00040(Pentose and glucuronate interconversions)	K01728	EC:4.2.2.2		putative pectate lyase A [Aspergillus cristatus]	mRNA	22.262	18.1857	22.3119	6.95256	9.11593	13.9534	2.09046	1.06382	1.78466e-16	1.23786e-15	up	yes
SI65_03485	SI65_03485		gnl_WGS:JXNT_SI65_03485_T0	GO:0003674(molecular_function);GO:0005575(cellular_component);GO:0008150(biological_process)	NA	NA	NA		hypothetical protein SI65_03485 [Aspergillus cristatus]	mRNA	133.33	164.628	190.583	49.3583	70.5128	102.674	2.19525	1.13438	1.82331e-16	1.26296e-15	up	yes
SI65_05526	SI65_05526		gnl_WGS:JXNT_SI65_05526_T0	GO:0003674(molecular_function);GO:0005575(cellular_component);GO:0008150(biological_process)	NA	NA	NA		hypothetical protein SI65_05526 [Aspergillus cristatus]	mRNA	39.983	48.4295	70.7343	7.03168	3.82809	1.8892	12.4831	3.6419	1.87774e-16	1.29889e-15	up	yes
SI65_04109	SI65_04109		gnl_WGS:JXNT_SI65_04109_T0	GO:0005575(cellular_component);GO:0008152(metabolic process);GO:0016491(oxidoreductase activity)	NA	NA	NA		hypothetical protein SI65_04109 [Aspergillus cristatus]	mRNA	85.4979	76.6032	85.4191	31.7093	23.3072	23.7816	3.1412	1.65131	1.88999e-16	1.30649e-15	up	yes
SI65_09247	SI65_09247		gnl_WGS:JXNT_SI65_09247_T0	NA	NA	NA	NA		hypothetical protein SI65_09247 [Aspergillus cristatus]	mRNA	13.0884	6.03081	8.99908	0.977181	1.5986	1.00875	7.84436	2.97165	1.99899e-16	1.37903e-15	up	yes
SI65_07614	SI65_07614		gnl_WGS:JXNT_SI65_07614_T0	GO:0000105(histidine biosynthetic process);GO:0000287(magnesium ion binding);GO:0003879(ATP phosphoribosyltransferase activity);GO:0005829(cytosol)	00340(Histidine metabolism)	K00765	EC:2.4.2.17		ATP phosphoribosyltransferase [Aspergillus cristatus]	mRNA	52.6113	34.5043	51.4131	18.6289	15.7288	21.515	2.47936	1.30997	2.07066e-16	1.42558e-15	up	yes
SI65_00707	SI65_00707		gnl_WGS:JXNT_SI65_00707_T0	GO:0003735(structural constituent of ribosome);GO:0005762(mitochondrial large ribosomal subunit);GO:0006412(translation);GO:0042645(mitochondrial nucleoid)	03010(Ribosome)	K02935	NA		hypothetical protein SI65_00707 [Aspergillus cristatus]	mRNA	91.0546	83.7396	69.5816	33.9509	35.9833	51.2944	2.01583	1.01137	2.37337e-16	1.62631e-15	up	yes
SI65_07679	SI65_07679		gnl_WGS:JXNT_SI65_07679_T0	GO:0000742(karyogamy involved in conjugation with cellular fusion);GO:0000743(nuclear migration involved in conjugation with cellular fusion);GO:0000750(pheromone-dependent signal transduction involved in conjugation with cellular fusion);GO:0000753(cell morphogenesis involved in conjugation with cellular fusion);GO:0000754(adaptation of signaling pathway by response to pheromone involved in conj…	NA	NA	NA		Guanine nucleotide-binding protein subunit alpha [Aspergillus cristatus]	mRNA	439.803	451.347	602.417	93.4018	164.539	255.797	2.90725	1.53966	2.47161e-16	1.69023e-15	up	yes
SI65_06625	SI65_06625		gnl_WGS:JXNT_SI65_06625_T0	GO:0003978(UDP-glucose 4-epimerase activity);GO:0005737(cytoplasm);GO:0006012(galactose metabolic process);GO:0042125(protein galactosylation);GO:0050662(coenzyme binding)	00052(Galactose metabolism);00520(Amino sugar and nucleotide sugar metabolism)	K01784	EC:5.1.3.2		hypothetical protein SI65_06625 [Aspergillus cristatus]	mRNA	636.665	745.088	959.02	119.776	200.536	366.014	3.41059	1.77002	2.48616e-16	1.69905e-15	up	yes
SI65_10028	SI65_10028		gnl_WGS:JXNT_SI65_10028_T0	GO:0005575(cellular_component);GO:0016491(oxidoreductase activity);GO:0055114(oxidation-reduction process)	NA	NA	NA		hypothetical protein SI65_10028 [Aspergillus cristatus]	mRNA	67.094	42.437	69.7108	3.30155	5.30513	16.5393	7.12806	2.83351	2.66936e-16	1.81937e-15	up	yes
SI65_03031	SI65_03031		gnl_WGS:JXNT_SI65_03031_T0	GO:0003674(molecular_function);GO:0005575(cellular_component);GO:0008150(biological_process)	NA	NA	NA		hypothetical protein SI65_03031 [Aspergillus cristatus]	mRNA	115.896	170.763	166.679	30.1482	54.1838	71.8933	2.90182	1.53696	2.77068e-16	1.88591e-15	up	yes
SI65_05154	SI65_05154		gnl_WGS:JXNT_SI65_05154_T0	GO:0000159(protein phosphatase type 2A complex);GO:0004722(protein serine/threonine phosphatase activity);GO:0005634(nucleus);GO:0005829(cytosol);GO:0010972(negative regulation of G2/M transition of mitotic cell cycle);GO:0030448(hyphal growth);GO:0032186(cellular bud neck septin ring organization)	03015(mRNA surveillance pathway);04138(Autophagy - yeast);04136(Autophagy - other eukaryotes);04111(Cell cycle - yeast);04113(Meiosis - yeast)	K04382	EC:3.1.3.16		Serine phosphatase PP2A catalytic subunit [Aspergillus cristatus]	mRNA	165.938	207.016	254.741	64.7	87.4415	129.856	2.22588	1.15438	3.00818e-16	2.04212e-15	up	yes
SI65_00944	SI65_00944		gnl_WGS:JXNT_SI65_00944_T0	GO:0003674(molecular_function);GO:0005794(Golgi apparatus);GO:0008150(biological_process)	04145(Phagosome)	K10089	NA		hypothetical protein SI65_00944 [Aspergillus cristatus]	mRNA	51.8338	43.3729	60.7143	12.7107	19.7768	30.2633	2.48476	1.31311	3.14165e-16	2.12848e-15	up	yes
SI65_03123	SI65_03123		gnl_WGS:JXNT_SI65_03123_T0	GO:0003674(molecular_function);GO:0005886(plasma membrane);GO:0016021(integral component of membrane);GO:0055085(transmembrane transport)	04146(Peroxisome)	K13336	NA		hypothetical protein SI65_03123 [Aspergillus cristatus]	mRNA	67.0725	48.2591	67.2285	16.0365	18.9346	36.1277	2.5677	1.36048	3.21191e-16	2.17464e-15	up	yes
SI65_02491	SI65_02491		gnl_WGS:JXNT_SI65_02491_T0	GO:0003824(catalytic activity);GO:0005524(ATP binding);GO:0005739(mitochondrion);GO:0006099(tricarboxylic acid cycle);GO:0008152(metabolic process)	00020(Citrate cycle (TCA cycle));00640(Propanoate metabolism)	K01900	EC:6.2.1.4;EC:6.2.1.5		putative succinyl-CoA ligase [GDP-forming] subunit beta, mitochondrial [Aspergillus cristatus]	mRNA	263.243	306.963	279.291	87.3258	90.9961	183.421	2.34835	1.23165	3.50227e-16	2.36496e-15	up	yes
SI65_07685	SI65_07685		gnl_WGS:JXNT_SI65_07685_T0	GO:0006364(rRNA processing);GO:0030515(snoRNA binding);GO:0032040(small-subunit processome);GO:0034457(Mpp10 complex);GO:0042134(rRNA primary transcript binding);GO:0042274(ribosomal small subunit biogenesis);GO:0043047(single-stranded telomeric DNA binding)	03008(Ribosome biogenesis in eukaryotes)	K14561	NA		U3 small nucleolar ribonucleoprotein IMP4 [Aspergillus cristatus]	mRNA	51.1663	37.4064	43.5676	18.1812	15.1961	25.7581	2.23454	1.15998	3.54599e-16	2.3929e-15	up	yes
SI65_03449	SI65_03449		gnl_WGS:JXNT_SI65_03449_T0	GO:0000754(adaptation of signaling pathway by response to pheromone involved in conjugation with cellular fusion);GO:0004723(calcium-dependent protein serine/threonine phosphatase activity);GO:0005509(calcium ion binding);GO:0005634(nucleus);GO:0005829(cytosol);GO:0005955(calcineurin complex);GO:0006874(cellular calcium ion homeostasis);GO:0008597(calcium-dependent protein serine/threonine phosph…	NA	NA	NA		Calcineurin subunit B [Aspergillus cristatus]	mRNA	193.126	154.958	164.581	71.2725	53.6988	62.2208	2.73871	1.4535	3.61919e-16	2.44068e-15	up	yes
SI65_02439	SI65_02439		gnl_WGS:JXNT_SI65_02439_T0	NA	NA	NA	NA		hypothetical protein SI65_02439 [Aspergillus cristatus]	mRNA	15.2908	9.6877	17.6621	1.92812	1.88546	0.837055	9.16876	3.19673	3.71794e-16	2.50562e-15	up	yes
SI65_07626	SI65_07626		gnl_WGS:JXNT_SI65_07626_T0	GO:0005575(cellular_component);GO:0008150(biological_process);GO:0016757(transferase activity, transferring glycosyl groups)	NA	NA	NA		hypothetical protein SI65_07626 [Aspergillus cristatus]	mRNA	72.7191	66.7937	91.176	18.0209	21.4682	44.5256	2.74581	1.45723	3.73593e-16	2.51608e-15	up	yes
SI65_02269	SI65_02269		gnl_WGS:JXNT_SI65_02269_T0	NA	NA	NA	NA		hypothetical protein SI65_02269 [Aspergillus cristatus]	mRNA	7.5282	6.92118	8.50609	1.31251	1.09412	0.846093	7.0573	2.81912	4.1564e-16	2.79006e-15	up	yes
SI65_05159	SI65_05159		gnl_WGS:JXNT_SI65_05159_T0	GO:0005575(cellular_component)	00590(Arachidonic acid metabolism)	K11987	EC:1.14.99.1		hypothetical protein SI65_05159 [Aspergillus cristatus]	mRNA	2.48472	2.93075	3.74154	1.27804	1.21633	1.57544	2.24999	1.16992	4.55199e-16	3.04361e-15	up	yes
SI65_04994	SI65_04994		gnl_WGS:JXNT_SI65_04994_T0	GO:0005886(plasma membrane);GO:0006099(tricarboxylic acid cycle);GO:0008177(succinate dehydrogenase (ubiquinone) activity);GO:0031966(mitochondrial membrane);GO:0035690(cellular response to drug);GO:0045281(succinate dehydrogenase complex)	00020(Citrate cycle (TCA cycle));00190(Oxidative phosphorylation)	K00236	NA		hypothetical protein SI65_04994 [Aspergillus cristatus]	mRNA	811.764	906.701	603.332	270.99	332.283	370.231	2.38499	1.25398	4.71283e-16	3.14497e-15	up	yes
SI65_06380	SI65_06380		gnl_WGS:JXNT_SI65_06380_T0	NA	NA	NA	NA		hypothetical protein SI65_06380 [Aspergillus cristatus]	mRNA	71.3625	73.5976	52.6284	20.8685	29.5311	28.8793	2.49232	1.31749	4.77516e-16	3.1824e-15	up	yes
SI65_10291	SI65_10291		gnl_WGS:JXNT_SI65_10291_T0	NA	NA	NA	NA		hypothetical protein SI65_10291 [Aspergillus cristatus]	mRNA	25.0436	28.7668	39.8975	5.20321	2.91641	1.79513	9.45137	3.24052	5.086e-16	3.37853e-15	up	yes
SI65_09202	SI65_09202		gnl_WGS:JXNT_SI65_09202_T0	GO:0003674(molecular_function);GO:0005575(cellular_component);GO:1900602(endocrocin biosynthetic process)	NA	NA	NA		hypothetical protein SI65_09202 [Aspergillus cristatus]	mRNA	160.516	113.665	154.728	53.3857	45.249	85.4594	2.32984	1.22023	5.21812e-16	3.46404e-15	up	yes
SI65_02350	SI65_02350		gnl_WGS:JXNT_SI65_02350_T0	GO:0005787(signal peptidase complex);GO:0005886(plasma membrane);GO:0006465(signal peptide processing);GO:0008233(peptidase activity);GO:0016021(integral component of membrane);GO:0045047(protein targeting to ER)	NA	NA	NA		hypothetical protein SI65_02350 [Aspergillus cristatus]	mRNA	97.7205	54.0588	66.196	22.0882	25.0035	31.1662	2.78534	1.47785	5.44234e-16	3.60093e-15	up	yes
SI65_02271	SI65_02271		gnl_WGS:JXNT_SI65_02271_T0	GO:0003674(molecular_function);GO:0005575(cellular_component);GO:0008150(biological_process)	NA	NA	NA		hypothetical protein SI65_02271 [Aspergillus cristatus]	mRNA	16.7822	16.3975	19.4743	2.68605	2.72123	1.01364	8.20039	3.03569	5.50357e-16	3.63699e-15	up	yes
SI65_09694	SI65_09694		gnl_WGS:JXNT_SI65_09694_T0	GO:0003674(molecular_function);GO:0005886(plasma membrane);GO:0008150(biological_process)	NA	NA	NA		hypothetical protein SI65_09694 [Aspergillus cristatus]	mRNA	325.505	375.041	400.254	120.74	203.074	204.123	2.0851	1.06012	6.00821e-16	3.96022e-15	up	yes
SI65_07802	SI65_07802		gnl_WGS:JXNT_SI65_07802_T0	GO:0003674(molecular_function);GO:0005575(cellular_component);GO:0008150(biological_process)	NA	NA	NA		hypothetical protein SI65_07802 [Aspergillus cristatus]	mRNA	2.50274	2.84597	2.47514	0.632562	0.474647	0.654396	4.44132	2.15099	6.70367e-16	4.39592e-15	up	yes
SI65_03473	SI65_03473		gnl_WGS:JXNT_SI65_03473_T0	GO:0000329(fungal-type vacuole membrane);GO:0003674(molecular_function);GO:0005739(mitochondrion);GO:0005794(Golgi apparatus);GO:0006623(protein targeting to vacuole);GO:0032511(late endosome to vacuole transport via multivesicular body sorting pathway);GO:0034424(Vps55/Vps68 complex)	NA	NA	NA		hypothetical protein SI65_03473 [Aspergillus cristatus]	mRNA	166.163	116.477	118.331	46.4944	44.7958	40.1793	3.04992	1.60877	6.82716e-16	4.46829e-15	up	yes
SI65_01474	SI65_01474		gnl_WGS:JXNT_SI65_01474_T0	GO:0003674(molecular_function);GO:0005575(cellular_component);GO:0008150(biological_process)	NA	NA	NA		hypothetical protein SI65_01474 [Aspergillus cristatus]	mRNA	175.403	166.989	129.785	17.8007	45.6436	53.4598	4.03901	2.014	6.84851e-16	4.47939e-15	up	yes
SI65_08573	SI65_08573		gnl_WGS:JXNT_SI65_08573_T0	GO:0005575(cellular_component);GO:0008171(O-methyltransferase activity);GO:0044550(secondary metabolite biosynthetic process)	00404(Staurosporine biosynthesis)	K18280	EC:2.1.1.293		hypothetical protein SI65_08573 [Aspergillus cristatus]	mRNA	10.9711	10.016	10.7064	3.53181	3.66408	6.93073	2.24353	1.16577	6.97013e-16	4.5502e-15	up	yes
SI65_01780	SI65_01780		gnl_WGS:JXNT_SI65_01780_T0	GO:0003674(molecular_function);GO:0005575(cellular_component);GO:0008150(biological_process)	NA	NA	NA		hypothetical protein SI65_01780 [Aspergillus cristatus]	mRNA	6.36574	10.9165	9.70763	0.997681	1.18277	0.372336	10.5727	3.40228	7.62751e-16	4.97298e-15	up	yes
SI65_05204	SI65_05204		gnl_WGS:JXNT_SI65_05204_T0	GO:0004766(spermidine synthase activity);GO:0005576(extracellular region);GO:0005634(nucleus);GO:0005829(cytosol);GO:0006525(arginine metabolic process);GO:0008295(spermidine biosynthetic process);GO:0015940(pantothenate biosynthetic process);GO:0016768(spermine synthase activity);GO:0097308(cellular response to farnesol)	00270(Cysteine and methionine metabolism);00330(Arginine and proline metabolism);00410(beta-Alanine metabolism);00480(Glutathione metabolism)	K00797	EC:2.5.1.16		Spermidine synthase [Aspergillus cristatus]	mRNA	334.854	360.144	337.692	129.871	128.855	246.293	2.04485	1.032	8.03236e-16	5.22359e-15	up	yes
SI65_00808	SI65_00808		gnl_WGS:JXNT_SI65_00808_T0	GO:0003674(molecular_function);GO:0005575(cellular_component);GO:0008150(biological_process)	NA	NA	NA		hypothetical protein SI65_00808 [Aspergillus cristatus]	mRNA	395.139	245.982	244.94	42.2567	72.3178	120.426	3.77046	1.91474	8.34124e-16	5.41067e-15	up	yes
SI65_02099	SI65_02099		gnl_WGS:JXNT_SI65_02099_T0	GO:0000027(ribosomal large subunit assembly);GO:0003735(structural constituent of ribosome);GO:0006412(translation);GO:0022625(cytosolic large ribosomal subunit)	03010(Ribosome)	K02868	NA		60S ribosomal protein L11 [Aspergillus cristatus]	mRNA	564.442	375.433	540.96	97.0293	139.492	259.309	2.98657	1.57849	9.41012e-16	6.09627e-15	up	yes
SI65_03562	SI65_03562		gnl_WGS:JXNT_SI65_03562_T0	GO:0006816(calcium ion transport);GO:0015369(calcium:proton antiporter activity);GO:0016021(integral component of membrane);GO:0055085(transmembrane transport)	NA	NA	NA		hypothetical protein SI65_03562 [Aspergillus cristatus]	mRNA	332.942	348.211	432.639	140.231	189.634	151.83	2.31224	1.20929	9.55044e-16	6.17934e-15	up	yes
SI65_05458	SI65_05458		gnl_WGS:JXNT_SI65_05458_T0	NA	NA	NA	NA		hypothetical protein SI65_05458 [Aspergillus cristatus]	mRNA	21.526	24.42	12.8256	3.58702	3.0975	2.1816	6.62879	2.72874	9.76958e-16	6.31713e-15	up	yes
SI65_06818	SI65_06818		gnl_WGS:JXNT_SI65_06818_T0	GO:0005634(nucleus);GO:0005971(ribonucleoside-diphosphate reductase complex);GO:0006240(dCDP biosynthetic process);GO:0046704(CDP metabolic process);GO:0051063(CDP reductase activity);GO:0055114(oxidation-reduction process)	00230(Purine metabolism);00240(Pyrimidine metabolism);00480(Glutathione metabolism)	K10808	EC:1.17.4.1		Ribonucleoside-diphosphate reductase small chain [Aspergillus cristatus]	mRNA	116.032	110.974	166.56	30.9193	41.5475	75.6629	2.6569	1.40974	1.19758e-15	7.66602e-15	up	yes
SI65_08319	SI65_08319		gnl_WGS:JXNT_SI65_08319_T0	NA	NA	NA	NA		hypothetical protein SI65_08319 [Aspergillus cristatus]	mRNA	8.49911	8.98229	10.5404	1.61522	1.6317	4.14571	3.79051	1.92239	1.29414e-15	8.26343e-15	up	yes
SI65_01384	SI65_01384		gnl_WGS:JXNT_SI65_01384_T0	GO:0000909(sporocarp development involved in sexual reproduction);GO:0003674(molecular_function);GO:0016255(attachment of GPI anchor to protein);GO:0030448(hyphal growth);GO:0042765(GPI-anchor transamidase complex);GO:0048315(conidium formation)	00563(Glycosylphosphatidylinositol(GPI)-anchor biosynthesis)	K05293	NA		hypothetical protein SI65_01384 [Aspergillus cristatus]	mRNA	38.4713	43.4894	56.9283	16.6971	18.6807	31.3512	2.08139	1.05755	1.53828e-15	9.73703e-15	up	yes
SI65_06773	SI65_06773		gnl_WGS:JXNT_SI65_06773_T0	NA	NA	NA	NA		hypothetical protein SI65_06773 [Aspergillus cristatus]	mRNA	16.1125	15.6563	18.059	2.05538	2.21493	0.650688	10.1256	3.33993	1.62692e-15	1.02726e-14	up	yes
SI65_01176	SI65_01176		gnl_WGS:JXNT_SI65_01176_T0	GO:0000462(maturation of SSU-rRNA from tricistronic rRNA transcript (SSU-rRNA, 5.8S rRNA, LSU-rRNA));GO:0003735(structural constituent of ribosome);GO:0005576(extracellular region);GO:0005829(cytosol);GO:0005840(ribosome);GO:0006412(translation);GO:0030446(hyphal cell wall);GO:0030686(90S preribosome)	03010(Ribosome)	K02984	NA		40S ribosomal protein S1 [Aspergillus cristatus]	mRNA	1939.45	1450.13	1724.33	398.773	507.702	1012.04	2.66556	1.41444	1.65028e-15	1.04137e-14	up	yes
SI65_01146	SI65_01146		gnl_WGS:JXNT_SI65_01146_T0	GO:0004413(homoserine kinase activity);GO:0005524(ATP binding);GO:0005737(cytoplasm);GO:0009088(threonine biosynthetic process);GO:0009092(homoserine metabolic process)	00260(Glycine, serine and threonine metabolism)	K00872	EC:2.7.1.39		Homoserine kinase [Aspergillus cristatus]	mRNA	30.1351	33.0506	41.251	12.5343	13.064	23.8952	2.11011	1.07732	1.89592e-15	1.19049e-14	up	yes
SI65_03168	SI65_03168		gnl_WGS:JXNT_SI65_03168_T0	GO:0005783(endoplasmic reticulum);GO:0007035(vacuolar acidification);GO:0009826(unidimensional cell growth);GO:0016021(integral component of membrane);GO:0044182(filamentous growth of a population of unicellular organisms);GO:0046476(glycosylceramide biosynthetic process);GO:0050291(sphingosine N-acyltransferase activity)	00600(Sphingolipid metabolism)	K04709	EC:2.3.1.24		hypothetical protein SI65_03168 [Aspergillus cristatus]	mRNA	43.9991	48.4354	72.0706	10.3071	14.0694	27.7322	3.15696	1.65854	1.94299e-15	1.2193e-14	up	yes
SI65_09258	SI65_09258		gnl_WGS:JXNT_SI65_09258_T0	NA	NA	NA	NA		hypothetical protein SI65_09258 [Aspergillus cristatus]	mRNA	52.4199	62.0921	73.7537	13.9824	8.49178	5.59023	6.70835	2.74596	2.16756e-15	1.35688e-14	up	yes
SI65_09527	SI65_09527		gnl_WGS:JXNT_SI65_09527_T0	NA	NA	NA	NA		hypothetical protein SI65_09527 [Aspergillus cristatus]	mRNA	15.0037	8.81519	12.2941	2.67904	3.78144	4.20073	3.38733	1.76015	2.25657e-15	1.41001e-14	up	yes
SI65_05969	SI65_05969		gnl_WGS:JXNT_SI65_05969_T0	GO:0003674(molecular_function);GO:0005575(cellular_component);GO:0008150(biological_process)	NA	NA	NA		hypothetical protein SI65_05969 [Aspergillus cristatus]	mRNA	9.0002	7.26926	6.16292	1.41943	2.37272	3.16334	3.22513	1.68936	2.32643e-15	1.45277e-14	up	yes
SI65_08846	SI65_08846		gnl_WGS:JXNT_SI65_08846_T0	GO:0003674(molecular_function);GO:0005576(extracellular region);GO:0008150(biological_process)	NA	NA	NA		hypothetical protein SI65_08846 [Aspergillus cristatus]	mRNA	4.60708	4.17004	5.4961	1.56375	1.52904	1.73152	2.9586	1.56491	2.49106e-15	1.54895e-14	up	yes
SI65_08162	SI65_08162		gnl_WGS:JXNT_SI65_08162_T0	NA	NA	NA	NA		hypothetical protein SI65_08162 [Aspergillus cristatus]	mRNA	45.5169	50.0837	58.8829	19.4644	23.1671	19.1826	2.49916	1.32144	2.51725e-15	1.56333e-14	up	yes
SI65_08286	SI65_08286		gnl_WGS:JXNT_SI65_08286_T0	GO:0003674(molecular_function);GO:0005635(nuclear envelope);GO:0005829(cytosol);GO:0008150(biological_process);GO:0034399(nuclear periphery);GO:1990023(mitotic spindle midzone)	NA	NA	NA		hypothetical protein SI65_08286 [Aspergillus cristatus]	mRNA	25.519	27.0473	34.4384	5.49133	6.1695	15.2673	3.231	1.69198	2.58666e-15	1.60449e-14	up	yes
SI65_07704	SI65_07704		gnl_WGS:JXNT_SI65_07704_T0	GO:0000027(ribosomal large subunit assembly);GO:0003735(structural constituent of ribosome);GO:0006412(translation);GO:0008097(5S rRNA binding);GO:0022625(cytosolic large ribosomal subunit)	03010(Ribosome)	K02932	NA		60S ribosomal protein L5 [Aspergillus cristatus]	mRNA	812.988	661.523	742.385	196.571	269.298	480.852	2.34166	1.22753	2.83765e-15	1.75697e-14	up	yes
SI65_06857	SI65_06857		gnl_WGS:JXNT_SI65_06857_T0	GO:0000398(mRNA splicing, via spliceosome);GO:0000974(Prp19 complex);GO:0003674(molecular_function);GO:0005682(U5 snRNP);GO:0005685(U1 snRNP);GO:0005686(U2 snRNP);GO:0046540(U4/U6 x U5 tri-snRNP complex);GO:0071004(U2-type prespliceosome);GO:0071014(post-mRNA release spliceosomal complex)	03040(Spliceosome)	K11096	NA		hypothetical protein ASPGLDRAFT_177247 [Aspergillus glaucus CBS 516.65]	mRNA	200.031	104.118	134.39	36.8285	38.3229	67.2987	3.07854	1.62225	2.94689e-15	1.82239e-14	up	yes
SI65_00744	SI65_00744		gnl_WGS:JXNT_SI65_00744_T0	GO:0003674(molecular_function);GO:0005634(nucleus);GO:0005829(cytosol);GO:0008150(biological_process)	NA	NA	NA		hypothetical protein SI65_00744 [Aspergillus cristatus]	mRNA	42.2414	45.0062	53.5573	13.924	23.9662	28.4451	2.12262	1.08585	2.98176e-15	1.84284e-14	up	yes
SI65_03008	SI65_03008		gnl_WGS:JXNT_SI65_03008_T0	GO:0020037(heme binding);GO:0032443(regulation of ergosterol biosynthetic process);GO:0097311(biofilm matrix)	00620(Pyruvate metabolism);00630(Glyoxylate and dicarboxylate metabolism);00260(Glycine, serine and threonine metabolism)	K00049	EC:1.1.1.79;EC:1.1.1.81		hypothetical protein SI65_03008 [Aspergillus cristatus]	mRNA	287.343	232.742	276.53	39.9168	50.3666	129.007	3.63269	1.86104	3.0097e-15	1.85786e-14	up	yes
SI65_03611	SI65_03611		gnl_WGS:JXNT_SI65_03611_T0	NA	NA	NA	NA		hypothetical protein SI65_03611 [Aspergillus cristatus]	mRNA	8.99049	11.5914	17.597	3.57035	3.74328	3.62628	3.48987	1.80317	3.11401e-15	1.92109e-14	up	yes
SI65_07857	SI65_07857		gnl_WGS:JXNT_SI65_07857_T0	GO:0004849(uridine kinase activity);GO:0005829(cytosol);GO:0006206(pyrimidine nucleobase metabolic process);GO:0043097(pyrimidine nucleoside salvage)	NA	NA	NA		hypothetical protein SI65_07857 [Aspergillus cristatus]	mRNA	4.21812	5.23667	4.07224	1.10471	0.851982	1.03183	4.52633	2.17834	3.41716e-15	2.10176e-14	up	yes
SI65_05882	SI65_05882		gnl_WGS:JXNT_SI65_05882_T0	GO:0003674(molecular_function);GO:0005634(nucleus);GO:0005829(cytosol);GO:0008150(biological_process);GO:0032153(cell division site)	NA	NA	NA		hypothetical protein SI65_05882 [Aspergillus cristatus]	mRNA	50.0238	61.2405	78.0717	27.497	32.4119	33.7705	2.02111	1.01515	3.68316e-15	2.26128e-14	up	yes
SI65_00256	SI65_00256		gnl_WGS:JXNT_SI65_00256_T0	GO:0003674(molecular_function);GO:0005575(cellular_component);GO:0008150(biological_process)	NA	NA	NA		hypothetical protein SI65_00256 [Aspergillus cristatus]	mRNA	22.7132	18.7316	21.6845	10.1526	8.73376	10.2248	2.16856	1.11674	3.89675e-15	2.38954e-14	up	yes
SI65_08550	SI65_08550		gnl_WGS:JXNT_SI65_08550_T0	GO:0000324(fungal-type vacuole);GO:0000790(nuclear chromatin);GO:0000902(cell morphogenesis);GO:0000909(sporocarp development involved in sexual reproduction);GO:0001403(invasive growth in response to glucose limitation);GO:0004691(cAMP-dependent protein kinase activity);GO:0004713(protein tyrosine kinase activity);GO:0005524(ATP binding);GO:0005829(cytosol);GO:0005952(cAMP-dependent protein kina…	04138(Autophagy - yeast);04113(Meiosis - yeast)	K04345	EC:2.7.11.11		cAMP-dependent protein kinase type 2 [Aspergillus cristatus]	mRNA	95.5152	91.7912	109.619	48.2442	35.3415	44.87	2.3115	1.20883	4.02565e-15	2.46414e-14	up	yes
SI65_01317	SI65_01317		gnl_WGS:JXNT_SI65_01317_T0	GO:0000287(magnesium ion binding);GO:0004743(pyruvate kinase activity);GO:0005829(cytosol);GO:0005886(plasma membrane);GO:0009267(cellular response to starvation);GO:0009986(cell surface);GO:0030445(yeast-form cell wall);GO:0030446(hyphal cell wall);GO:0030955(potassium ion binding);GO:0036170(filamentous growth of a population of unicellular organisms in response to starvation);GO:0036180(filame…	00010(Glycolysis / Gluconeogenesis);00620(Pyruvate metabolism);00230(Purine metabolism)	K00873	EC:2.7.1.40		Pyruvate kinase [Aspergillus cristatus]	mRNA	392.732	380.269	529.118	128.147	156.754	289.457	2.26708	1.18084	4.08317e-15	2.49785e-14	up	yes
SI65_01534	SI65_01534		gnl_WGS:JXNT_SI65_01534_T0	GO:0000329(fungal-type vacuole membrane);GO:0005783(endoplasmic reticulum);GO:0006816(calcium ion transport);GO:0006874(cellular calcium ion homeostasis);GO:0015369(calcium:proton antiporter activity);GO:0015386(potassium:proton antiporter activity);GO:0016021(integral component of membrane);GO:0055085(transmembrane transport)	NA	NA	NA		Vacuolar calcium ion transporter [Aspergillus cristatus]	mRNA	227.256	272.683	294.97	101.176	131.7	103.137	2.36572	1.24228	4.21072e-15	2.57434e-14	up	yes
SI65_04826	SI65_04826		gnl_WGS:JXNT_SI65_04826_T0	GO:0003674(molecular_function);GO:0005575(cellular_component);GO:0008150(biological_process)	00510(N-Glycan biosynthesis);00513(Various types of N-glycan biosynthesis)	K03843	EC:2.4.1.132;EC:2.4.1.257		hypothetical protein SI65_04826 [Aspergillus cristatus]	mRNA	189.806	197.243	274.867	100.062	115.026	113.071	2.01707	1.01226	4.3966e-15	2.68477e-14	up	yes
SI65_03475	SI65_03475		gnl_WGS:JXNT_SI65_03475_T0	GO:0000329(fungal-type vacuole membrane);GO:0003674(molecular_function);GO:0005770(late endosome);GO:0005794(Golgi apparatus);GO:0032511(late endosome to vacuole transport via multivesicular body sorting pathway);GO:0034424(Vps55/Vps68 complex)	NA	NA	NA		hypothetical protein SI65_03475 [Aspergillus cristatus]	mRNA	242.134	238.925	242.066	100.777	97.0926	81.0524	2.59257	1.37438	4.40922e-15	2.69086e-14	up	yes
SI65_01415	SI65_01415		gnl_WGS:JXNT_SI65_01415_T0	GO:0003674(molecular_function);GO:0006116(NADH oxidation);GO:0042653(mitochondrial respiratory chain complex I, membrane segment)	00190(Oxidative phosphorylation)	K03938	NA		hypothetical protein SI65_01415 [Aspergillus cristatus]	mRNA	376.391	216.252	236.249	87.7445	101.546	123.173	2.65276	1.4075	4.45205e-15	2.71538e-14	up	yes
SI65_00762	SI65_00762		gnl_WGS:JXNT_SI65_00762_T0	GO:0000329(fungal-type vacuole membrane);GO:0004300(enoyl-CoA hydratase activity);GO:0007034(vacuolar transport);GO:0018812(3-hydroxyacyl-CoA dehydratase activity);GO:0030148(sphingolipid biosynthetic process);GO:0030176(integral component of endoplasmic reticulum membrane);GO:0030497(fatty acid elongation)	00062(Fatty acid elongation);01040(Biosynthesis of unsaturated fatty acids)	K10703	EC:4.2.1.134		hypothetical protein SI65_00762 [Aspergillus cristatus]	mRNA	35.464	25.9466	32.7831	9.48339	6.91939	5.5868	4.28356	2.09881	5.1523e-15	3.13311e-14	up	yes
SI65_04216	SI65_04216		gnl_WGS:JXNT_SI65_04216_T0	GO:0003674(molecular_function);GO:0005575(cellular_component);GO:0008150(biological_process)	NA	NA	NA		hypothetical protein SI65_04216 [Aspergillus cristatus]	mRNA	441.409	348.971	289.492	82.5498	144.565	101.727	3.28386	1.71539	5.19505e-15	3.15723e-14	up	yes
SI65_03050	SI65_03050		gnl_WGS:JXNT_SI65_03050_T0	GO:0003676(nucleic acid binding);GO:0003677(DNA binding);GO:0005575(cellular_component);GO:0008150(biological_process);GO:0008270(zinc ion binding)	00130(Ubiquinone and other terpenoid-quinone biosynthesis)	K06125	EC:2.5.1.39		hypothetical protein SI65_03050 [Aspergillus cristatus]	mRNA	3.72303	2.50205	2.11131	0.552015	0.704608	0.885362	3.8919	1.96047	5.65194e-15	3.42674e-14	up	yes
SI65_03607	SI65_03607		gnl_WGS:JXNT_SI65_03607_T0	GO:0003735(structural constituent of ribosome);GO:0006412(translation);GO:0022625(cytosolic large ribosomal subunit)	03010(Ribosome)	K02929	NA		60S ribosomal protein L44 [Aspergillus cristatus]	mRNA	552.904	316.675	456.986	109.783	140.726	239.971	2.70463	1.43543	5.93671e-15	3.593e-14	up	yes
SI65_08407	SI65_08407		gnl_WGS:JXNT_SI65_08407_T0	GO:0003746(translation elongation factor activity);GO:0003924(GTPase activity);GO:0005525(GTP binding);GO:0005829(cytosol);GO:0005840(ribosome);GO:0005886(plasma membrane);GO:0006414(translational elongation);GO:0008144(drug binding);GO:0009986(cell surface);GO:0030445(yeast-form cell wall);GO:0030448(hyphal growth);GO:0035690(cellular response to drug);GO:0045901(positive regulation of translati…	NA	NA	NA		Elongation factor 2 [Aspergillus cristatus]	mRNA	765.979	862.062	1088.73	222.866	282.465	560.075	2.54998	1.35049	5.97752e-15	3.61555e-14	up	yes
SI65_08743	SI65_08743		gnl_WGS:JXNT_SI65_08743_T0	GO:0003674(molecular_function);GO:0005575(cellular_component);GO:0008150(biological_process)	NA	NA	NA		hypothetical protein SI65_08743 [Aspergillus cristatus]	mRNA	105.321	125.118	142.244	27.8563	42.9316	74.4513	2.566	1.35952	6.418e-15	3.87509e-14	up	yes
SI65_01496	SI65_01496		gnl_WGS:JXNT_SI65_01496_T0	GO:0003700(DNA binding transcription factor activity);GO:0006109(regulation of carbohydrate metabolic process);GO:0006351(transcription, DNA-templated);GO:0016584(nucleosome positioning);GO:0016602(CCAAT-binding factor complex);GO:0043565(sequence-specific DNA binding);GO:0044212(transcription regulatory region DNA binding);GO:0045892(negative regulation of transcription, DNA-templated);GO:004698…	NA	NA	NA		hypothetical protein SI65_01496 [Aspergillus cristatus]	mRNA	84.6079	88.2757	120.215	28.8646	38.7308	64.2648	2.2228	1.15238	6.74104e-15	4.06533e-14	up	yes
SI65_00194	SI65_00194		gnl_WGS:JXNT_SI65_00194_T0	GO:0001302(replicative cell aging);GO:0001320(age-dependent response to reactive oxygen species involved in chronological cell aging);GO:0004784(superoxide dismutase activity);GO:0005759(mitochondrial matrix);GO:0019430(removal of superoxide radicals);GO:0030145(manganese ion binding);GO:0055114(oxidation-reduction process);GO:0071285(cellular response to lithium ion)	04146(Peroxisome)	K04564	EC:1.15.1.1		hypothetical protein SI65_00194 [Aspergillus cristatus]	mRNA	726.91	705.148	625.241	282.982	288.816	241.1	2.53082	1.33961	7.19591e-15	4.33452e-14	up	yes
SI65_04643	SI65_04643		gnl_WGS:JXNT_SI65_04643_T0	GO:0016020(membrane);GO:0030001(metal ion transport);GO:0046873(metal ion transmembrane transporter activity);GO:0055085(transmembrane transport)	NA	NA	NA		hypothetical protein SI65_04643 [Aspergillus cristatus]	mRNA	7.37261	8.1534	6.09991	2.59934	2.47146	2.4498	2.87556	1.52384	7.75665e-15	4.66404e-14	up	yes
SI65_06605	SI65_06605		gnl_WGS:JXNT_SI65_06605_T0	GO:0000324(fungal-type vacuole);GO:0003883(CTP synthase activity);GO:0006241(CTP biosynthetic process);GO:0008654(phospholipid biosynthetic process);GO:0019856(pyrimidine nucleobase biosynthetic process);GO:0097268(cytoophidium)	00240(Pyrimidine metabolism)	K01937	EC:6.3.4.2		CTP synthase [Aspergillus cristatus]	mRNA	14.9638	14.7167	16.4613	7.77053	5.72949	8.73666	2.07503	1.05313	8.58206e-15	5.13616e-14	up	yes
SI65_03692	SI65_03692		gnl_WGS:JXNT_SI65_03692_T0	GO:0006357(regulation of transcription by RNA polymerase II);GO:0016592(mediator complex)	NA	NA	NA		hypothetical protein SI65_03692 [Aspergillus cristatus]	mRNA	52.4647	29.2305	30.7609	7.36973	10.8566	14.6788	3.41759	1.77298	9.51204e-15	5.67278e-14	up	yes
SI65_05617	SI65_05617		gnl_WGS:JXNT_SI65_05617_T0	GO:0003674(molecular_function);GO:0005619(ascospore wall);GO:0005628(prospore membrane);GO:0005811(lipid droplet);GO:0030476(ascospore wall assembly)	NA	NA	NA		hypothetical protein SI65_05617 [Aspergillus cristatus]	mRNA	76.1736	65.0845	86.5423	22.2758	25.0089	50.7477	2.32372	1.21644	1.04182e-14	6.19873e-14	up	yes
SI65_09390	SI65_09390		gnl_WGS:JXNT_SI65_09390_T0	GO:0003674(molecular_function);GO:0005575(cellular_component);GO:0008150(biological_process)	NA	NA	NA		hypothetical protein SI65_09390 [Aspergillus cristatus]	mRNA	398.366	337.272	535.189	89.6662	150.493	234.225	2.6789	1.42164	1.06192e-14	6.30727e-14	up	yes
SI65_10123	SI65_10123		gnl_WGS:JXNT_SI65_10123_T0	NA	NA	NA	NA		hypothetical protein SI65_10123 [Aspergillus cristatus]	mRNA	91.4739	73.5267	97.8442	26.7302	42.9581	56.7298	2.07917	1.05601	1.18632e-14	7.02573e-14	up	yes
SI65_00919	SI65_00919		gnl_WGS:JXNT_SI65_00919_T0	GO:0004620(phospholipase activity);GO:0005634(nucleus);GO:0005783(endoplasmic reticulum);GO:0005829(cytosol);GO:0009395(phospholipid catabolic process)	00564(Glycerophospholipid metabolism)	K13333	EC:3.1.1.5		Lysophospholipase 1 [Aspergillus cristatus]	mRNA	753.767	770.678	707.957	315.005	415.354	345.953	2.07412	1.0525	1.28259e-14	7.55205e-14	up	yes
SI65_01493	SI65_01493		gnl_WGS:JXNT_SI65_01493_T0	GO:0004579(dolichyl-diphosphooligosaccharide-protein glycotransferase activity);GO:0005634(nucleus);GO:0005829(cytosol);GO:0006487(protein N-linked glycosylation);GO:0008250(oligosaccharyltransferase complex);GO:0016021(integral component of membrane)	00510(N-Glycan biosynthesis);00513(Various types of N-glycan biosynthesis);04141(Protein processing in endoplasmic reticulum)	K12668	NA		hypothetical protein SI65_01493 [Aspergillus cristatus]	mRNA	36.279	28.924	41.1816	15.805	15.7939	15.6042	2.25376	1.17234	1.45751e-14	8.55238e-14	up	yes
SI65_09975	SI65_09975		gnl_WGS:JXNT_SI65_09975_T0	NA	NA	NA	NA		hypothetical protein SI65_09975 [Aspergillus cristatus]	mRNA	35.8193	31.5166	49.9525	11.9169	6.45665	7.83654	4.47494	2.16187	1.53889e-14	9.00924e-14	up	yes
SI65_10009	SI65_10009		gnl_WGS:JXNT_SI65_10009_T0	GO:0004565(beta-galactosidase activity);GO:0005575(cellular_component);GO:0005975(carbohydrate metabolic process)	00500(Starch and sucrose metabolism);00460(Cyanoamino acid metabolism)	K05349	EC:3.2.1.21		putative beta-glucosidase M [Aspergillus cristatus]	mRNA	22.4427	20.0374	24.9044	6.83313	12.3118	12.9293	2.10089	1.071	1.54015e-14	9.01143e-14	up	yes
SI65_04493	SI65_04493		gnl_WGS:JXNT_SI65_04493_T0	GO:0004252(serine-type endopeptidase activity);GO:0016021(integral component of membrane);GO:0044182(filamentous growth of a population of unicellular organisms);GO:1900429(negative regulation of filamentous growth of a population of unicellular organisms)	NA	NA	NA		putative rhomboid protein [Aspergillus cristatus]	mRNA	108.21	138.961	170.879	49.3676	73.5122	70.6362	2.16029	1.11122	1.60412e-14	9.37499e-14	up	yes
SI65_07910	SI65_07910		gnl_WGS:JXNT_SI65_07910_T0	NA	NA	NA	NA		hypothetical protein SI65_07910 [Aspergillus cristatus]	mRNA	48.3101	46.3112	77.4158	2.19711	4.95351	14.8688	7.81297	2.96587	1.61384e-14	9.42636e-14	up	yes
SI65_03145	SI65_03145		gnl_WGS:JXNT_SI65_03145_T0	GO:0003674(molecular_function);GO:0005575(cellular_component);GO:0008150(biological_process)	NA	NA	NA		hypothetical protein SI65_03145 [Aspergillus cristatus]	mRNA	41.6653	19.0082	35.0891	7.70959	9.16131	10.1895	3.53885	1.82328	1.65198e-14	9.64363e-14	up	yes
SI65_03645	SI65_03645		gnl_WGS:JXNT_SI65_03645_T0	GO:0003755(peptidyl-prolyl cis-trans isomerase activity);GO:0005622(intracellular);GO:0005634(nucleus);GO:0006457(protein folding);GO:0007346(regulation of mitotic cell cycle);GO:0009267(cellular response to starvation);GO:0009405(pathogenesis);GO:0034605(cellular response to heat);GO:0036168(filamentous growth of a population of unicellular organisms in response to heat);GO:0036170(filamentous g…	NA	NA	NA		Peptidyl-prolyl cis-trans isomerase ssp-1 [Aspergillus cristatus]	mRNA	125.291	77.6729	123.167	11.8431	19.682	44.9247	4.26594	2.09286	1.79774e-14	1.04586e-13	up	yes
SI65_04942	SI65_04942		gnl_WGS:JXNT_SI65_04942_T0	GO:0000909(sporocarp development involved in sexual reproduction);GO:0003824(catalytic activity);GO:0004553(hydrolase activity, hydrolyzing O-glycosyl compounds);GO:0004568(chitinase activity);GO:0005575(cellular_component);GO:0005975(carbohydrate metabolic process);GO:0006032(chitin catabolic process);GO:0008061(chitin binding);GO:0009651(response to salt stress);GO:0030448(hyphal growth);GO:004…	00520(Amino sugar and nucleotide sugar metabolism)	K01183	EC:3.2.1.14		hypothetical protein SI65_04942 [Aspergillus cristatus]	mRNA	36.1132	24.319	30.1878	10.107	9.07695	18.2076	2.42355	1.27712	2.45292e-14	1.41174e-13	up	yes
SI65_04072	SI65_04072		gnl_WGS:JXNT_SI65_04072_T0	GO:0008270(zinc ion binding);GO:0035859(Seh1-associated complex);GO:0097042(extrinsic component of fungal-type vacuolar membrane);GO:1904263(positive regulation of TORC1 signaling)	04146(Peroxisome)	K13341	NA		hypothetical protein SI65_04072 [Aspergillus cristatus]	mRNA	8.44061	6.71266	9.16762	2.91644	2.93941	5.69671	2.10524	1.07398	3.13959e-14	1.79179e-13	up	yes
SI65_05614	SI65_05614		gnl_WGS:JXNT_SI65_05614_T0	NA	NA	NA	NA		hypothetical protein SI65_05614 [Aspergillus cristatus]	mRNA	2.52982	2.82407	4.56993	1.02613	0.946954	1.26068	3.06881	1.61768	3.34836e-14	1.90032e-13	up	yes
SI65_09521	SI65_09521		gnl_WGS:JXNT_SI65_09521_T0	GO:0003674(molecular_function);GO:0005575(cellular_component);GO:0008150(biological_process)	NA	NA	NA		hypothetical protein SI65_09521 [Aspergillus cristatus]	mRNA	2.34804	2.54531	2.31868	0.588711	0.211385	0.409296	5.96335	2.57612	3.44004e-14	1.95019e-13	up	yes
SI65_03127	SI65_03127		gnl_WGS:JXNT_SI65_03127_T0	GO:0003674(molecular_function);GO:0005934(cellular bud tip);GO:0016021(integral component of membrane);GO:0016192(vesicle-mediated transport);GO:0032153(cell division site);GO:0032541(cortical endoplasmic reticulum);GO:0032581(ER-dependent peroxisome organization);GO:0034613(cellular protein localization);GO:0034976(response to endoplasmic reticulum stress);GO:0048309(endoplasmic reticulum inheri…	NA	NA	NA		membrane biogenesis protein [Aspergillus ruber CBS 135680]	mRNA	3470.24	3415.6	2748.01	1422.16	1317.31	1264.36	2.40616	1.26673	3.65221e-14	2.06587e-13	up	yes
SI65_08985	SI65_08985		gnl_WGS:JXNT_SI65_08985_T0	GO:0003674(molecular_function);GO:0005575(cellular_component);GO:0016998(cell wall macromolecule catabolic process)	NA	NA	NA		hypothetical protein SI65_08985 [Aspergillus cristatus]	mRNA	1.47255	1.14924	1.7582	0.310447	0.411503	0.537749	3.47701	1.79785	3.9488e-14	2.22134e-13	up	yes
SI65_06988	SI65_06988		gnl_WGS:JXNT_SI65_06988_T0	NA	NA	NA	NA		hypothetical protein SI65_06988 [Aspergillus cristatus]	mRNA	163.842	99.4024	109.668	23.0249	29.0575	60.5139	3.31195	1.72768	4.17068e-14	2.33971e-13	up	yes
SI65_03681	SI65_03681		gnl_WGS:JXNT_SI65_03681_T0	GO:0005575(cellular_component);GO:0008150(biological_process);GO:0016747(transferase activity, transferring acyl groups other than amino-acyl groups)	00280(Valine, leucine and isoleucine degradation)	K05607	EC:4.2.1.18		hypothetical protein SI65_03681 [Aspergillus cristatus]	mRNA	3.43152	3.64487	5.61496	1.42123	1.52009	1.90377	2.61942	1.38925	4.91595e-14	2.74422e-13	up	yes
SI65_08930	SI65_08930		gnl_WGS:JXNT_SI65_08930_T0	GO:0003674(molecular_function);GO:0005575(cellular_component);GO:0008150(biological_process)	NA	NA	NA		hypothetical protein SI65_08930 [Aspergillus cristatus]	mRNA	69.7691	29.5378	67.9672	6.85137	10.9934	20.0104	4.4188	2.14365	5.36074e-14	2.98273e-13	up	yes
SI65_06359	SI65_06359		gnl_WGS:JXNT_SI65_06359_T0	GO:0003674(molecular_function);GO:0005575(cellular_component);GO:0008150(biological_process)	NA	NA	NA		hypothetical protein SI65_06359 [Aspergillus cristatus]	mRNA	29.4508	19.7077	14.8161	6.16534	5.18591	8.62163	3.20307	1.67946	5.49099e-14	3.05354e-13	up	yes
SI65_03048	SI65_03048		gnl_WGS:JXNT_SI65_03048_T0	GO:0005886(plasma membrane);GO:0008137(NADH dehydrogenase (ubiquinone) activity);GO:0016226(iron-sulfur cluster assembly);GO:0032981(mitochondrial respiratory chain complex I assembly);GO:0042652(mitochondrial respiratory chain complex I, peripheral segment);GO:0048038(quinone binding);GO:0051539(4 iron, 4 sulfur cluster binding);GO:0055114(oxidation-reduction process)	00190(Oxidative phosphorylation)	K03940	EC:1.6.5.3;EC:1.6.99.3		NADH-ubiquinone oxidoreductase 19.3 kDa subunit, mitochondrial [Aspergillus cristatus]	mRNA	257.211	205.712	204.592	101.851	82.7866	87.1107	2.45637	1.29653	6.59484e-14	3.65346e-13	up	yes
SI65_03935	SI65_03935		gnl_WGS:JXNT_SI65_03935_T0	GO:0004489(methylenetetrahydrofolate reductase (NAD(P)H) activity);GO:0005575(cellular_component);GO:0006730(one-carbon metabolic process);GO:0009086(methionine biosynthetic process);GO:0055114(oxidation-reduction process)	00670(One carbon pool by folate)	K00297	EC:1.5.1.20		hypothetical protein SI65_03935 [Aspergillus cristatus]	mRNA	34.7553	33.4179	40.4618	9.80436	13.4466	25.0111	2.25094	1.17053	6.7372e-14	3.72828e-13	up	yes
SI65_09884	SI65_09884		gnl_WGS:JXNT_SI65_09884_T0	GO:0003674(molecular_function);GO:0016021(integral component of membrane);GO:0055085(transmembrane transport)	00730(Thiamine metabolism);00740(Riboflavin metabolism)	K01078	EC:3.1.3.2		hypothetical protein SI65_09884 [Aspergillus cristatus]	mRNA	58.8038	59.67	63.9704	12.2393	24.9461	34.0616	2.56073	1.35655	6.98067e-14	3.85674e-13	up	yes
SI65_09516	SI65_09516		gnl_WGS:JXNT_SI65_09516_T0	GO:0003674(molecular_function);GO:0005575(cellular_component);GO:0008150(biological_process)	NA	NA	NA		hypothetical protein SI65_09516 [Aspergillus cristatus]	mRNA	57.3651	64.005	62.4753	15.6955	19.2505	40.7039	2.43021	1.28108	7.3238e-14	4.0354e-13	up	yes
SI65_09074	SI65_09074		gnl_WGS:JXNT_SI65_09074_T0	GO:0000329(fungal-type vacuole membrane);GO:0003674(molecular_function);GO:0005794(Golgi apparatus);GO:0016021(integral component of membrane);GO:0055085(transmembrane transport)	00860(Porphyrin and chlorophyll metabolism)	K01772	EC:4.99.1.1;EC:4.99.1.9		hypothetical protein SI65_09074 [Aspergillus cristatus]	mRNA	51.6486	57.7321	46.4166	16.3242	26.5547	33.1779	2.04843	1.03452	8.21469e-14	4.5141e-13	up	yes
SI65_02966	SI65_02966		gnl_WGS:JXNT_SI65_02966_T0	GO:0003674(molecular_function);GO:0005575(cellular_component);GO:0008150(biological_process)	NA	NA	NA		hypothetical protein SI65_02966 [Aspergillus cristatus]	mRNA	226.762	177.422	229.454	47.6754	44.4351	121.576	2.96526	1.56816	9.48848e-14	5.17784e-13	up	yes
SI65_02970	SI65_02970		gnl_WGS:JXNT_SI65_02970_T0	NA	NA	NA	NA		hypothetical protein SI65_02970 [Aspergillus cristatus]	mRNA	69.2188	68.3575	100.477	38.392	38.9199	39.9955	2.02931	1.02099	1.02352e-13	5.57342e-13	up	yes
SI65_04552	SI65_04552		gnl_WGS:JXNT_SI65_04552_T0	GO:0005635(nuclear envelope);GO:0005737(cytoplasm);GO:0006606(protein import into nucleus);GO:0030674(protein binding, bridging);GO:0061608(nuclear import signal receptor activity)	NA	NA	NA		Importin subunit alpha-1 [Aspergillus cristatus]	mRNA	234.377	234.681	299.487	82.6378	99.5369	189.731	2.0665	1.04719	1.1828e-13	6.40659e-13	up	yes
SI65_03961	SI65_03961		gnl_WGS:JXNT_SI65_03961_T0	GO:0003674(molecular_function);GO:0005575(cellular_component);GO:0008150(biological_process)	NA	NA	NA		hypothetical protein SI65_03961 [Aspergillus cristatus]	mRNA	313.848	445.565	268.826	125.07	144.154	158.298	2.40511	1.2661	1.45835e-13	7.85736e-13	up	yes
SI65_03555	SI65_03555		gnl_WGS:JXNT_SI65_03555_T0	GO:0000778(condensed nuclear chromosome kinetochore);GO:0000939(condensed chromosome inner kinetochore);GO:0004713(protein tyrosine kinase activity);GO:0005524(ATP binding);GO:0005829(cytosol);GO:0007076(mitotic chromosome condensation);GO:0007094(mitotic spindle assembly checkpoint);GO:0010971(positive regulation of G2/M transition of mitotic cell cycle);GO:0031670(cellular response to nutrient)…	NA	NA	NA		Serine kinase ark1 [Aspergillus cristatus]	mRNA	25.1693	19.1213	24.5539	5.48183	8.37101	14.3869	2.43786	1.28562	1.58235e-13	8.50403e-13	up	yes
SI65_02590	SI65_02590		gnl_WGS:JXNT_SI65_02590_T0	GO:0002183(cytoplasmic translational initiation);GO:0005634(nucleus);GO:0005829(cytosol);GO:0016282(eukaryotic 43S preinitiation complex);GO:0043565(sequence-specific DNA binding);GO:0071540(eukaryotic translation initiation factor 3 complex, eIF3e);GO:0071541(eukaryotic translation initiation factor 3 complex, eIF3m)	03013(RNA transport)	K03249	NA		Eukaryotic translation initiation factor 3 subunit F [Aspergillus cristatus]	mRNA	73.1299	64.7232	74.9161	19.1727	18.7248	46.1037	2.53293	1.34081	1.58253e-13	8.50403e-13	up	yes
SI65_02344	SI65_02344		gnl_WGS:JXNT_SI65_02344_T0	NA	NA	NA	NA		hypothetical protein SI65_02344 [Aspergillus cristatus]	mRNA	27.0671	28.1208	52.5561	11.1018	8.69639	8.26257	3.83967	1.94098	1.91198e-13	1.0242e-12	up	yes
SI65_06503	SI65_06503		gnl_WGS:JXNT_SI65_06503_T0	GO:0000920(cell separation after cytokinesis);GO:0005886(plasma membrane);GO:0005935(cellular bud neck);GO:0015926(glucosidase activity);GO:0030133(transport vesicle);GO:0030176(integral component of endoplasmic reticulum membrane);GO:0031505(fungal-type cell wall organization)	NA	NA	NA		hypothetical protein SI65_06503 [Aspergillus cristatus]	mRNA	26.1334	27.3039	37.2873	4.2891	6.63444	15.3626	3.45143	1.78719	2.04819e-13	1.09544e-12	up	yes
SI65_10054	SI65_10054		gnl_WGS:JXNT_SI65_10054_T0	NA	NA	NA	NA		hypothetical protein SI65_10054 [Aspergillus cristatus]	mRNA	3.39018	2.91501	1.98739	0.45616	0.287869	0.523362	6.54303	2.70996	2.06022e-13	1.1013e-12	up	yes
SI65_09196	SI65_09196		gnl_WGS:JXNT_SI65_09196_T0	GO:0005575(cellular_component);GO:0008080(N-acetyltransferase activity);GO:0008150(biological_process)	NA	NA	NA		hypothetical protein SI65_09196 [Aspergillus cristatus]	mRNA	2.63036	3.61028	3.87551	0.655449	0.644056	1.40046	3.74678	1.90565	2.13383e-13	1.14005e-12	up	yes
SI65_04522	SI65_04522		gnl_WGS:JXNT_SI65_04522_T0	GO:0000910(cytokinesis);GO:0000923(equatorial microtubule organizing center);GO:0008017(microtubule binding);GO:0044878(mitotic cytokinesis checkpoint);GO:0055028(cortical microtubule);GO:0099070(static microtubule bundle);GO:1903562(microtubule bundle formation involved in mitotic spindle midzone assembly);GO:1903563(microtubule bundle formation involved in horsetail-astral microtubule organizat…	NA	NA	NA		hypothetical protein SI65_04522 [Aspergillus cristatus]	mRNA	23.2022	18.5172	21.7982	4.66961	5.44626	12.9371	2.75529	1.4622	2.17686e-13	1.16183e-12	up	yes
SI65_04107	SI65_04107		gnl_WGS:JXNT_SI65_04107_T0	GO:0003674(molecular_function);GO:0005829(cytosol);GO:0008150(biological_process);GO:0042788(polysomal ribosome)	NA	NA	NA		Nascent polypeptide-associated complex subunit beta [Aspergillus cristatus]	mRNA	745.242	495.712	541.303	108.356	154.622	324.983	3.03126	1.59992	2.42687e-13	1.29256e-12	up	yes
SI65_00111	SI65_00111		gnl_WGS:JXNT_SI65_00111_T0	GO:0003862(3-isopropylmalate dehydrogenase activity);GO:0005737(cytoplasm);GO:0009098(leucine biosynthetic process);GO:0016616(oxidoreductase activity, acting on the CH-OH group of donors, NAD or NADP as acceptor);GO:0055114(oxidation-reduction process)	00660(C5-Branched dibasic acid metabolism);00290(Valine, leucine and isoleucine biosynthesis)	K00052	EC:1.1.1.85		3-isopropylmalate dehydrogenase B [Aspergillus cristatus]	mRNA	74.33	68.4111	83.857	10.4515	9.50112	34.9214	4.12942	2.04594	2.46092e-13	1.30933e-12	up	yes
SI65_00489	SI65_00489		gnl_WGS:JXNT_SI65_00489_T0	GO:0003674(molecular_function);GO:0005829(cytosol);GO:0006407(rRNA export from nucleus);GO:0009986(cell surface)	03010(Ribosome)	K02947	NA		40S ribosomal protein S10-B [Aspergillus cristatus]	mRNA	1740.67	964.606	1031.75	193.102	318.153	572.56	3.44803	1.78577	2.61359e-13	1.38983e-12	up	yes
SI65_03578	SI65_03578		gnl_WGS:JXNT_SI65_03578_T0	GO:0003674(molecular_function);GO:0005575(cellular_component);GO:0008150(biological_process)	NA	NA	NA		hypothetical protein SI65_03578 [Aspergillus cristatus]	mRNA	38.8042	39.1272	34.4226	3.1376	9.8713	13.0904	4.30486	2.10596	2.63642e-13	1.39988e-12	up	yes
SI65_02459	SI65_02459		gnl_WGS:JXNT_SI65_02459_T0	GO:0004096(catalase activity);GO:0005622(intracellular);GO:0020037(heme binding);GO:0034605(cellular response to heat);GO:0055114(oxidation-reduction process);GO:0070301(cellular response to hydrogen peroxide)	00630(Glyoxylate and dicarboxylate metabolism);00380(Tryptophan metabolism);04011(MAPK signaling pathway - yeast);04146(Peroxisome)	K03781	EC:1.11.1.6		Catalase A [Aspergillus cristatus]	mRNA	65.6816	71.1662	28.7021	12.6112	14.0367	13.396	4.13421	2.04761	2.63659e-13	1.39988e-12	up	yes
SI65_06097	SI65_06097		gnl_WGS:JXNT_SI65_06097_T0	GO:0004842(ubiquitin-protein transferase activity);GO:0005680(anaphase-promoting complex);GO:0008270(zinc ion binding);GO:0016567(protein ubiquitination);GO:0031145(anaphase-promoting complex-dependent catabolic process)	04120(Ubiquitin mediated proteolysis);04111(Cell cycle - yeast);04113(Meiosis - yeast)	K03358	NA		hypothetical protein SI65_06097 [Aspergillus cristatus]	mRNA	48.313	24.4889	20.5535	4.38689	6.62498	9.86679	4.47133	2.16071	2.97476e-13	1.57288e-12	up	yes
SI65_01159	SI65_01159		gnl_WGS:JXNT_SI65_01159_T0	GO:0002184(cytoplasmic translational termination);GO:0005634(nucleus);GO:0005829(cytosol);GO:0006353(DNA-templated transcription, termination);GO:0010494(cytoplasmic stress granule);GO:0016149(translation release factor activity, codon specific);GO:0018444(translation release factor complex);GO:0043936(asexual sporulation resulting in formation of a cellular spore)	03015(mRNA surveillance pathway)	K03265	NA		Eukaryotic peptide chain release factor subunit 1 [Aspergillus cristatus]	mRNA	381.451	345.978	336.116	154.065	112.159	106.999	2.84963	1.51077	3.14248e-13	1.6607e-12	up	yes
SI65_06777	SI65_06777		gnl_WGS:JXNT_SI65_06777_T0	GO:0000329(fungal-type vacuole membrane);GO:0005829(cytosol);GO:0008150(biological_process);GO:0032153(cell division site);GO:0042626(ATPase activity, coupled to transmembrane movement of substances)	00190(Oxidative phosphorylation);04145(Phagosome)	K02149	NA		V-type proton ATPase subunit D [Aspergillus cristatus]	mRNA	138.487	84.0608	120.935	32.0971	42.5044	71.876	2.34495	1.22956	3.25546e-13	1.71508e-12	up	yes
SI65_01758	SI65_01758		gnl_WGS:JXNT_SI65_01758_T0	GO:0003977(UDP-N-acetylglucosamine diphosphorylase activity);GO:0005634(nucleus);GO:0005829(cytosol);GO:0006048(UDP-N-acetylglucosamine biosynthetic process)	00520(Amino sugar and nucleotide sugar metabolism)	K00972	EC:2.7.7.23;EC:2.7.7.83		hypothetical protein SI65_01758 [Aspergillus cristatus]	mRNA	83.1633	87.9263	111.084	25.9626	35.3647	65.9143	2.21762	1.14901	3.37611e-13	1.77498e-12	up	yes
SI65_04359	SI65_04359		gnl_WGS:JXNT_SI65_04359_T0	GO:0000113(nucleotide-excision repair factor 4 complex);GO:0004842(ubiquitin-protein transferase activity);GO:0005829(cytosol);GO:0031463(Cul3-RING ubiquitin ligase complex);GO:0070449(elongin complex);GO:0070911(global genome nucleotide-excision repair)	04120(Ubiquitin mediated proteolysis)	K03872	NA		hypothetical protein SI65_04359 [Aspergillus cristatus]	mRNA	98.8668	75.9037	63.4357	17.3672	24.437	44.0654	2.77404	1.47199	3.73529e-13	1.96078e-12	up	yes
SI65_08161	SI65_08161		gnl_WGS:JXNT_SI65_08161_T0	GO:0004553(hydrolase activity, hydrolyzing O-glycosyl compounds);GO:0005575(cellular_component);GO:0005975(carbohydrate metabolic process)	NA	NA	NA		hypothetical protein SI65_08161 [Aspergillus cristatus]	mRNA	11.4299	7.7183	11.018	1.6646	2.46604	5.17481	3.24178	1.69679	3.94167e-13	2.06488e-12	up	yes
SI65_03042	SI65_03042		gnl_WGS:JXNT_SI65_03042_T0	GO:0005634(nucleus);GO:0005829(cytosol);GO:0008379(thioredoxin peroxidase activity);GO:0055114(oxidation-reduction process)	NA	NA	NA		hypothetical protein SI65_03042 [Aspergillus cristatus]	mRNA	82.4425	61.5841	58.7973	20.7278	33.6216	39.6836	2.15694	1.10899	4.12244e-13	2.15736e-12	up	yes
SI65_02124	SI65_02124		gnl_WGS:JXNT_SI65_02124_T0	GO:0003977(UDP-N-acetylglucosamine diphosphorylase activity);GO:0005634(nucleus);GO:0005829(cytosol);GO:0006048(UDP-N-acetylglucosamine biosynthetic process)	00520(Amino sugar and nucleotide sugar metabolism)	K00972	EC:2.7.7.23;EC:2.7.7.83		hypothetical protein SI65_01758 [Aspergillus cristatus]	mRNA	84.1815	89.8575	113.633	25.9095	35.1342	66.6521	2.25279	1.17171	4.20027e-13	2.19584e-12	up	yes
SI65_05788	SI65_05788		gnl_WGS:JXNT_SI65_05788_T0	GO:0003674(molecular_function);GO:0005575(cellular_component);GO:0008150(biological_process)	NA	NA	NA		hypothetical protein SI65_05788 [Aspergillus cristatus]	mRNA	24.4168	18.2623	18.3418	8.50319	5.98651	7.78864	2.73902	1.45366	4.80525e-13	2.50442e-12	up	yes
SI65_02040	SI65_02040		gnl_WGS:JXNT_SI65_02040_T0	GO:0000028(ribosomal small subunit assembly);GO:0000462(maturation of SSU-rRNA from tricistronic rRNA transcript (SSU-rRNA, 5.8S rRNA, LSU-rRNA));GO:0003735(structural constituent of ribosome);GO:0005634(nucleus);GO:0006412(translation);GO:0022627(cytosolic small ribosomal subunit);GO:0030686(90S preribosome)	03010(Ribosome)	K02949	NA		40S ribosomal protein S11-B [Aspergillus cristatus]	mRNA	610.426	500.512	733.782	150.166	203.591	405.139	2.43079	1.28143	5.06399e-13	2.63121e-12	up	yes
SI65_02153	SI65_02153		gnl_WGS:JXNT_SI65_02153_T0	GO:0003824(catalytic activity);GO:0005634(nucleus);GO:0008033(tRNA processing);GO:0017150(tRNA dihydrouridine synthase activity);GO:0050660(flavin adenine dinucleotide binding);GO:0055114(oxidation-reduction process)	NA	NA	NA		hypothetical protein SI65_02153 [Aspergillus cristatus]	mRNA	57.6463	67.0256	53.2803	29.9454	23.8026	28.6764	2.15897	1.11035	5.62565e-13	2.91711e-12	up	yes
SI65_02368	SI65_02368		gnl_WGS:JXNT_SI65_02368_T0	GO:0005575(cellular_component);GO:0006508(proteolysis);GO:0008236(serine-type peptidase activity)	NA	NA	NA		hypothetical protein SI65_02368 [Aspergillus cristatus]	mRNA	127.958	119.581	144.859	27.9049	34.22	82.7685	2.70818	1.43732	6.04892e-13	3.13023e-12	up	yes
SI65_03916	SI65_03916		gnl_WGS:JXNT_SI65_03916_T0	GO:0003674(molecular_function);GO:0005575(cellular_component);GO:0008150(biological_process)	NA	NA	NA		hypothetical protein SI65_03916 [Aspergillus cristatus]	mRNA	29.9273	21.9661	25.7873	8.45134	6.26443	14.5043	2.65847	1.4106	6.20771e-13	3.20753e-12	up	yes
SI65_00576	SI65_00576		gnl_WGS:JXNT_SI65_00576_T0	GO:0000032(cell wall mannoprotein biosynthetic process);GO:0004475(mannose-1-phosphate guanylyltransferase activity);GO:0005829(cytosol);GO:0005886(plasma membrane);GO:0006486(protein glycosylation);GO:0009272(fungal-type cell wall biogenesis);GO:0009298(GDP-mannose biosynthetic process);GO:0009986(cell surface);GO:0030445(yeast-form cell wall);GO:0051286(cell tip);GO:0070590(spore wall biogenesi…	00051(Fructose and mannose metabolism);00520(Amino sugar and nucleotide sugar metabolism)	K00966	EC:2.7.7.13		Mannose-1-phosphate guanyltransferase [Aspergillus cristatus]	mRNA	338.902	461.438	499.013	177.951	204.439	159.811	2.39644	1.26089	7.62669e-13	3.9189e-12	up	yes
SI65_05480	SI65_05480		gnl_WGS:JXNT_SI65_05480_T0	GO:0003779(actin binding);GO:0005096(GTPase activator activity);GO:0005516(calmodulin binding);GO:0007264(small GTPase mediated signal transduction);GO:0043087(regulation of GTPase activity);GO:0044732(mitotic spindle pole body);GO:0051056(regulation of small GTPase mediated signal transduction);GO:0071341(medial cortical node);GO:0071574(protein localization to medial cortex);GO:0120104(actomyos…	NA	NA	NA		hypothetical protein SI65_05480 [Aspergillus cristatus]	mRNA	17.5856	18.2976	24.8568	4.21035	5.6524	12.4697	2.71982	1.44351	8.00016e-13	4.10049e-12	up	yes
SI65_06571	SI65_06571		gnl_WGS:JXNT_SI65_06571_T0	GO:0005575(cellular_component)	00520(Amino sugar and nucleotide sugar metabolism)	K08678	EC:4.1.1.35		hypothetical protein SI65_06571 [Aspergillus cristatus]	mRNA	14.5332	11.5074	12.5545	3.00874	3.0706	7.73522	2.7938	1.48223	8.05184e-13	4.12234e-12	up	yes
SI65_09365	SI65_09365		gnl_WGS:JXNT_SI65_09365_T0	GO:0003674(molecular_function);GO:0005575(cellular_component);GO:0008150(biological_process)	NA	NA	NA		hypothetical protein SI65_09365 [Aspergillus cristatus]	mRNA	3.16748	3.37876	3.63905	0.997167	1.12544	2.08985	2.4179	1.27375	8.2524e-13	4.22129e-12	up	yes
SI65_02554	SI65_02554		gnl_WGS:JXNT_SI65_02554_T0	GO:0005575(cellular_component);GO:0018216(peptidyl-arginine methylation);GO:0035241(protein-arginine omega-N monomethyltransferase activity)	NA	NA	NA		hypothetical protein SI65_02554 [Aspergillus cristatus]	mRNA	28.3709	23.613	26.825	4.54335	6.80892	14.8302	3.00999	1.58976	8.26326e-13	4.22262e-12	up	yes
SI65_02425	SI65_02425		gnl_WGS:JXNT_SI65_02425_T0	GO:0003674(molecular_function);GO:0005575(cellular_component);GO:0008150(biological_process)	00190(Oxidative phosphorylation)	K02143	NA		hypothetical protein SI65_02425 [Aspergillus cristatus]	mRNA	454.99	296.555	370.879	118.794	124.317	251.009	2.27156	1.18368	8.72992e-13	4.45885e-12	up	yes
SI65_05061	SI65_05061		gnl_WGS:JXNT_SI65_05061_T0	GO:0003674(molecular_function);GO:0005575(cellular_component);GO:0008150(biological_process)	NA	NA	NA		hypothetical protein SI65_05061 [Aspergillus cristatus]	mRNA	78.4611	74.2285	89.241	21.405	39.034	54.1057	2.11211	1.07868	9.79554e-13	4.9807e-12	up	yes
SI65_06791	SI65_06791		gnl_WGS:JXNT_SI65_06791_T0	GO:0000082(G1/S transition of mitotic cell cycle);GO:0005096(GTPase activator activity);GO:0005634(nucleus);GO:0005829(cytosol);GO:0006405(RNA export from nucleus);GO:0006511(ubiquitin-dependent protein catabolic process);GO:0006606(protein import into nucleus);GO:0007264(small GTPase mediated signal transduction);GO:0008536(Ran GTPase binding)	NA	NA	NA		hypothetical protein SI65_06791 [Aspergillus cristatus]	mRNA	394.369	349.252	433.036	89.6685	109.52	258.131	2.57294	1.36342	1.05166e-12	5.33936e-12	up	yes
SI65_01161	SI65_01161		gnl_WGS:JXNT_SI65_01161_T0	GO:0000027(ribosomal large subunit assembly);GO:0000166(nucleotide binding);GO:0003723(RNA binding);GO:0003735(structural constituent of ribosome);GO:0006412(translation);GO:0022625(cytosolic large ribosomal subunit);GO:0030687(preribosome, large subunit precursor)	03010(Ribosome)	K02893	NA		hypothetical protein ASPGLDRAFT_71178 [Aspergillus glaucus CBS 516.65]	mRNA	1328.32	846.23	596.153	117.801	209	372.822	3.96028	1.9856	1.07789e-12	5.46438e-12	up	yes
SI65_08442	SI65_08442		gnl_WGS:JXNT_SI65_08442_T0	GO:0003674(molecular_function);GO:0005575(cellular_component);GO:0008150(biological_process)	NA	NA	NA		hypothetical protein SI65_08442 [Aspergillus cristatus]	mRNA	88.9619	77.2235	102.114	30.7878	28.87	17.8518	3.4615	1.7914	1.14275e-12	5.77313e-12	up	yes
SI65_01841	SI65_01841		gnl_WGS:JXNT_SI65_01841_T0	GO:0000028(ribosomal small subunit assembly);GO:0000462(maturation of SSU-rRNA from tricistronic rRNA transcript (SSU-rRNA, 5.8S rRNA, LSU-rRNA));GO:0003735(structural constituent of ribosome);GO:0005634(nucleus);GO:0006412(translation);GO:0022627(cytosolic small ribosomal subunit);GO:0030686(90S preribosome)	03010(Ribosome)	K02949	NA		40S ribosomal protein S11-B [Aspergillus cristatus]	mRNA	599.911	489.512	722.812	149.451	202.013	404.793	2.39632	1.26082	1.14594e-12	5.78635e-12	up	yes
SI65_05456	SI65_05456		gnl_WGS:JXNT_SI65_05456_T0	GO:0003674(molecular_function);GO:0005575(cellular_component);GO:0008150(biological_process)	NA	NA	NA		hypothetical protein SI65_05456 [Aspergillus cristatus]	mRNA	1.92417	2.47114	1.85043	0.50424	0.409028	0.415913	4.69893	2.23233	1.18072e-12	5.95904e-12	up	yes
SI65_01097	SI65_01097		gnl_WGS:JXNT_SI65_01097_T0	GO:0005575(cellular_component);GO:0008152(metabolic process);GO:0016491(oxidoreductase activity)	00061(Fatty acid biosynthesis);00333(Prodigiosin biosyntheses)	K00645	EC:2.3.1.39		hypothetical protein SI65_01097 [Aspergillus cristatus]	mRNA	249.56	202.347	259.631	24.5726	37.5824	110.471	4.12184	2.04329	1.20991e-12	6.09733e-12	up	yes
SI65_05225	SI65_05225		gnl_WGS:JXNT_SI65_05225_T0	GO:0003674(molecular_function);GO:0005575(cellular_component);GO:0008150(biological_process)	NA	NA	NA		hypothetical protein SI65_05225 [Aspergillus cristatus]	mRNA	34.9746	42.5012	38.7699	7.91786	13.9344	23.8451	2.54382	1.347	1.22109e-12	6.14758e-12	up	yes
SI65_00113	SI65_00113		gnl_WGS:JXNT_SI65_00113_T0	GO:0005576(extracellular region);GO:0030248(cellulose binding);GO:0031176(endo-1,4-beta-xylanase activity);GO:0045493(xylan catabolic process)	NA	NA	NA		hypothetical protein SI65_00113 [Aspergillus cristatus]	mRNA	1.06206	1.09162	1.23256	0.114534	0.102278	0.257604	7.13771	2.83546	1.24128e-12	6.24617e-12	up	yes
SI65_07478	SI65_07478		gnl_WGS:JXNT_SI65_07478_T0	GO:0005575(cellular_component);GO:0008150(biological_process);GO:0016772(transferase activity, transferring phosphorus-containing groups)	NA	NA	NA		hypothetical protein SI65_07478 [Aspergillus cristatus]	mRNA	4.34314	3.42399	2.87674	0.613182	0.456807	1.14253	4.81075	2.26626	1.41066e-12	7.06713e-12	up	yes
SI65_10033	SI65_10033		gnl_WGS:JXNT_SI65_10033_T0	GO:0000398(mRNA splicing, via spliceosome);GO:0003674(molecular_function);GO:0005682(U5 snRNP);GO:0005685(U1 snRNP);GO:0005686(U2 snRNP);GO:0005829(cytosol);GO:0046540(U4/U6 x U5 tri-snRNP complex);GO:0071004(U2-type prespliceosome);GO:0071014(post-mRNA release spliceosomal complex)	03040(Spliceosome)	K11097	NA		hypothetical protein ASPGLDRAFT_51235 [Aspergillus glaucus CBS 516.65]	mRNA	172.067	106.068	160.116	47.9667	54.8836	97.6468	2.18582	1.12818	1.41387e-12	7.07299e-12	up	yes
SI65_04005	SI65_04005		gnl_WGS:JXNT_SI65_04005_T0	GO:0003674(molecular_function);GO:0005575(cellular_component);GO:0008150(biological_process)	NA	NA	NA		hypothetical protein SI65_04005 [Aspergillus cristatus]	mRNA	180.579	220.077	238.129	52.5488	82.2035	144.92	2.28405	1.19159	1.53938e-12	7.69314e-12	up	yes
SI65_04307	SI65_04307		gnl_WGS:JXNT_SI65_04307_T0	GO:0003674(molecular_function);GO:0005634(nucleus);GO:0005829(cytosol);GO:0008150(biological_process)	NA	NA	NA		UPF0047 protein C4A8.02c [Aspergillus cristatus]	mRNA	45.2266	26.9397	44.8303	16.681	15.122	19.8499	2.26506	1.17955	1.58695e-12	7.91538e-12	up	yes
SI65_07458	SI65_07458		gnl_WGS:JXNT_SI65_07458_T0	NA	NA	NA	NA		hypothetical protein SI65_07458 [Aspergillus cristatus]	mRNA	10.544	11.3176	10.9021	2.33256	2.52939	1.26567	5.34689	2.4187	1.60829e-12	8.01399e-12	up	yes
SI65_02650	SI65_02650		gnl_WGS:JXNT_SI65_02650_T0	GO:0005525(GTP binding);GO:0005634(nucleus);GO:0005829(cytosol);GO:0008150(biological_process);GO:0016887(ATPase activity)	NA	NA	NA		putative GTP-binding protein C27E2.03c [Aspergillus cristatus]	mRNA	134.679	119.311	145.277	21.3748	25.656	74.3598	3.28911	1.7177	1.71277e-12	8.52211e-12	up	yes
SI65_06357	SI65_06357		gnl_WGS:JXNT_SI65_06357_T0	GO:0003942(N-acetyl-gamma-glutamyl-phosphate reductase activity);GO:0004073(aspartate-semialdehyde dehydrogenase activity);GO:0005634(nucleus);GO:0005829(cytosol);GO:0005886(plasma membrane);GO:0006520(cellular amino acid metabolic process);GO:0006531(aspartate metabolic process);GO:0009086(methionine biosynthetic process);GO:0009088(threonine biosynthetic process);GO:0009089(lysine biosynthetic …	00260(Glycine, serine and threonine metabolism);00270(Cysteine and methionine metabolism);00300(Lysine biosynthesis);00261(Monobactam biosynthesis)	K00133	EC:1.2.1.11		putative aspartate-semialdehyde dehydrogenase [Aspergillus cristatus]	mRNA	86.9607	78.6082	94.523	41.995	24.3187	37.2138	2.5123	1.32901	1.77989e-12	8.84316e-12	up	yes
SI65_04286	SI65_04286		gnl_WGS:JXNT_SI65_04286_T0	GO:0003674(molecular_function);GO:0005575(cellular_component);GO:0008150(biological_process)	NA	NA	NA		hypothetical protein SI65_04286 [Aspergillus cristatus]	mRNA	20.0206	24.3691	32.378	9.21005	13.512	10.8023	2.28991	1.19529	1.95141e-12	9.66708e-12	up	yes
SI65_00061	SI65_00061		gnl_WGS:JXNT_SI65_00061_T0	GO:0003333(amino acid transmembrane transport);GO:0015171(amino acid transmembrane transporter activity);GO:0016020(membrane)	00562(Inositol phosphate metabolism);04070(Phosphatidylinositol signaling system)	K19801	EC:2.7.1.67		hypothetical protein SI65_00061 [Aspergillus cristatus]	mRNA	23.7784	25.9005	54.4597	10.0803	11.33	14.4206	2.90639	1.53923	2.06529e-12	1.02164e-11	up	yes
SI65_09388	SI65_09388		gnl_WGS:JXNT_SI65_09388_T0	GO:0003974(UDP-N-acetylglucosamine 4-epimerase activity);GO:0003978(UDP-glucose 4-epimerase activity);GO:0005575(cellular_component);GO:0006012(galactose metabolic process);GO:0044237(cellular metabolic process);GO:0050662(coenzyme binding)	00052(Galactose metabolism);00520(Amino sugar and nucleotide sugar metabolism)	K01784	EC:5.1.3.2		hypothetical protein SI65_09388 [Aspergillus cristatus]	mRNA	217.43	202.973	240.42	25.0505	81.1636	36.5465	4.62889	2.21067	2.14123e-12	1.05818e-11	up	yes
SI65_02942	SI65_02942		gnl_WGS:JXNT_SI65_02942_T0	GO:0005783(endoplasmic reticulum);GO:0005794(Golgi apparatus);GO:0005886(plasma membrane);GO:0019740(nitrogen utilization);GO:0035690(cellular response to drug);GO:1901583(tetrapeptide transmembrane transport);GO:1901584(tetrapeptide transmembrane transporter activity)	NA	NA	NA		hypothetical protein SI65_02942 [Aspergillus cristatus]	mRNA	114.752	118.32	185.955	34.3792	69.544	56.9813	2.6042	1.38084	2.20047e-12	1.0864e-11	up	yes
SI65_04045	SI65_04045		gnl_WGS:JXNT_SI65_04045_T0	GO:0003674(molecular_function);GO:0005575(cellular_component);GO:0008150(biological_process)	NA	NA	NA		hypothetical protein SI65_04045 [Aspergillus cristatus]	mRNA	501.487	295.263	346.312	80.7875	112.96	46.8523	4.75089	2.2482	2.33922e-12	1.15212e-11	up	yes
SI65_07619	SI65_07619		gnl_WGS:JXNT_SI65_07619_T0	NA	NA	NA	NA		hypothetical protein SI65_07619 [Aspergillus cristatus]	mRNA	2699.07	1557.16	1576.57	542.845	306.089	243.742	5.33809	2.41632	2.60419e-12	1.27954e-11	up	yes
SI65_05547	SI65_05547		gnl_WGS:JXNT_SI65_05547_T0	GO:0005575(cellular_component);GO:0016491(oxidoreductase activity);GO:0055114(oxidation-reduction process)	NA	NA	NA		hypothetical protein SI65_05547 [Aspergillus cristatus]	mRNA	51.5168	50.9273	35.7447	21.239	16.7412	22.634	2.27981	1.18891	3.24386e-12	1.58316e-11	up	yes
SI65_01547	SI65_01547		gnl_WGS:JXNT_SI65_01547_T0	GO:0003824(catalytic activity);GO:0005575(cellular_component);GO:0008150(biological_process)	NA	NA	NA		hypothetical protein SI65_01547 [Aspergillus cristatus]	mRNA	20.6787	14.9883	14.0008	4.4295	5.55307	9.57276	2.53985	1.34475	3.68447e-12	1.78795e-11	up	yes
SI65_05750	SI65_05750		gnl_WGS:JXNT_SI65_05750_T0	NA	NA	NA	NA		hypothetical protein SI65_05750 [Aspergillus cristatus]	mRNA	319.398	163.682	220.788	13.2428	38.2187	77.8228	5.44434	2.44476	3.86626e-12	1.87261e-11	up	yes
SI65_03921	SI65_03921		gnl_WGS:JXNT_SI65_03921_T0	GO:0003995(acyl-CoA dehydrogenase activity);GO:0005575(cellular_component);GO:0016491(oxidoreductase activity);GO:0016627(oxidoreductase activity, acting on the CH-CH group of donors);GO:0050660(flavin adenine dinucleotide binding);GO:0055114(oxidation-reduction process)	NA	NA	NA		hypothetical protein SI65_03921 [Aspergillus cristatus]	mRNA	3.27186	2.61695	2.98472	0	0.139354	0.340867	18.478	4.20774	3.87082e-12	1.87393e-11	up	yes
SI65_08775	SI65_08775		gnl_WGS:JXNT_SI65_08775_T0	GO:0003674(molecular_function);GO:0005575(cellular_component);GO:0008150(biological_process)	NA	NA	NA		hypothetical protein SI65_08775 [Aspergillus cristatus]	mRNA	2.85292	2.93973	4.74772	1.14108	1.25245	1.80925	2.50795	1.32651	3.95094e-12	1.90999e-11	up	yes
SI65_04251	SI65_04251		gnl_WGS:JXNT_SI65_04251_T0	GO:0000329(fungal-type vacuole membrane);GO:0003674(molecular_function);GO:0016021(integral component of membrane);GO:0055085(transmembrane transport);GO:0071944(cell periphery)	04011(MAPK signaling pathway - yeast);04139(Mitophagy - yeast)	K11231	EC:2.7.13.3		hypothetical protein SI65_04251 [Aspergillus cristatus]	mRNA	16.8899	20.9378	34.9355	2.58744	3.36557	10.2007	4.50443	2.17134	4.59712e-12	2.21295e-11	up	yes
SI65_08626	SI65_08626		gnl_WGS:JXNT_SI65_08626_T0	GO:0005575(cellular_component);GO:0016866(intramolecular transferase activity);GO:0019746(hopanoid biosynthetic process)	00909(Sesquiterpenoid and triterpenoid biosynthesis)	K06045	EC:5.4.99.17;EC:4.2.1.129		hypothetical protein SI65_08626 [Aspergillus cristatus]	mRNA	171.453	141.796	143.247	33.1728	48.1974	17.7367	4.6061	2.20355	4.72585e-12	2.27384e-11	up	yes
SI65_03956	SI65_03956		gnl_WGS:JXNT_SI65_03956_T0	GO:0003674(molecular_function);GO:0005575(cellular_component);GO:0008150(biological_process)	NA	NA	NA		hypothetical protein SI65_03956 [Aspergillus cristatus]	mRNA	471.489	464.523	527.994	106.519	194.008	323.445	2.34627	1.23037	5.31101e-12	2.54819e-11	up	yes
SI65_09219	SI65_09219		gnl_WGS:JXNT_SI65_09219_T0	NA	NA	NA	NA		hypothetical protein SI65_09219 [Aspergillus cristatus]	mRNA	7.55413	5.48076	7.8859	0.096672	0.799055	0.093954	21.1389	4.40183	5.39457e-12	2.58706e-11	up	yes
SI65_08416	SI65_08416		gnl_WGS:JXNT_SI65_08416_T0	GO:0004740(pyruvate dehydrogenase (acetyl-transferring) kinase activity);GO:0005524(ATP binding);GO:0005739(mitochondrion);GO:0005967(mitochondrial pyruvate dehydrogenase complex);GO:0015976(carbon utilization);GO:0018105(peptidyl-serine phosphorylation)	NA	NA	NA		hypothetical protein SI65_08416 [Aspergillus cristatus]	mRNA	11231.6	7320.65	5569.62	2906.83	2847.99	3102.65	2.72334	1.44538	5.49843e-12	2.63316e-11	up	yes
SI65_07281	SI65_07281		gnl_WGS:JXNT_SI65_07281_T0	GO:0000324(fungal-type vacuole);GO:0004575(sucrose alpha-glucosidase activity);GO:0005576(extracellular region);GO:0005739(mitochondrion);GO:0005987(sucrose catabolic process);GO:0034484(raffinose catabolic process);GO:0051670(inulinase activity);GO:0071944(cell periphery);GO:1902927(inulin catabolic process)	00052(Galactose metabolism);00500(Starch and sucrose metabolism)	K01193	EC:3.2.1.26		hypothetical protein SI65_07281 [Aspergillus cristatus]	mRNA	132.509	158.965	151.616	1.2763	10.1486	25.3185	12.059	3.59204	5.6288e-12	2.69306e-11	up	yes
SI65_02105	SI65_02105		gnl_WGS:JXNT_SI65_02105_T0	GO:0003677(DNA binding);GO:0004075(biotin carboxylase activity);GO:0004736(pyruvate carboxylase activity);GO:0005524(ATP binding);GO:0005829(cytosol);GO:0006090(pyruvate metabolic process);GO:0006094(gluconeogenesis);GO:0009374(biotin binding);GO:0009408(response to heat);GO:0015976(carbon utilization);GO:0042149(cellular response to glucose starvation)	00020(Citrate cycle (TCA cycle));00620(Pyruvate metabolism)	K01958	EC:6.4.1.1		Pyruvate carboxylase [Aspergillus cristatus]	mRNA	92.9989	95.0549	130.047	19.1755	26.4061	64.2661	2.89584	1.53398	5.77497e-12	2.75839e-11	up	yes
SI65_08725	SI65_08725		gnl_WGS:JXNT_SI65_08725_T0	NA	NA	NA	NA		hypothetical protein SI65_08725 [Aspergillus cristatus]	mRNA	86.1902	154.288	126.882	34.5899	57.7903	50.3003	2.57471	1.36441	6.66958e-12	3.1717e-11	up	yes
SI65_02707	SI65_02707		gnl_WGS:JXNT_SI65_02707_T0	GO:0003674(molecular_function);GO:0005575(cellular_component);GO:0008150(biological_process)	NA	NA	NA		hypothetical protein SI65_02707 [Aspergillus cristatus]	mRNA	44.5389	35.3473	54.2288	9.34401	8.15122	24.5739	3.18797	1.67264	7.06052e-12	3.35137e-11	up	yes
SI65_03165	SI65_03165		gnl_WGS:JXNT_SI65_03165_T0	GO:0003674(molecular_function);GO:0005575(cellular_component);GO:0008150(biological_process)	00564(Glycerophospholipid metabolism);00565(Ether lipid metabolism)	K06123	EC:1.1.1.101		hypothetical protein SI65_03165 [Aspergillus cristatus]	mRNA	2.15215	3.36879	4.61645	0.557553	1.06536	1.0816	3.74832	1.90624	7.12085e-12	3.37686e-11	up	yes
SI65_03808	SI65_03808		gnl_WGS:JXNT_SI65_03808_T0	GO:0005215(transporter activity);GO:0016020(membrane);GO:0016021(integral component of membrane);GO:0022857(transmembrane transporter activity);GO:0055085(transmembrane transport)	04113(Meiosis - yeast)	K08139	NA		hypothetical protein SI65_03808 [Aspergillus cristatus]	mRNA	2.58921	2.50798	1.96203	0.221177	0.519841	0.178413	7.67782	2.9407	7.15381e-12	3.39092e-11	up	yes
SI65_09913	SI65_09913		gnl_WGS:JXNT_SI65_09913_T0	GO:0005506(iron ion binding);GO:0005575(cellular_component);GO:0008202(steroid metabolic process);GO:0009055(electron transfer activity);GO:0016491(oxidoreductase activity);GO:0016705(oxidoreductase activity, acting on paired donors, with incorporation or reduction of molecular oxygen);GO:0020037(heme binding);GO:0055114(oxidation-reduction process)	04139(Mitophagy - yeast)	K11644	NA		hypothetical protein SI65_09913 [Aspergillus cristatus]	mRNA	20.835	20.6588	22.1574	4.68293	9.43748	4.53403	3.41212	1.77067	7.58953e-12	3.59245e-11	up	yes
SI65_01628	SI65_01628		gnl_WGS:JXNT_SI65_01628_T0	GO:0000027(ribosomal large subunit assembly);GO:0002181(cytoplasmic translation);GO:0003735(structural constituent of ribosome);GO:0006414(translational elongation);GO:0022625(cytosolic large ribosomal subunit);GO:0030686(90S preribosome);GO:0030687(preribosome, large subunit precursor);GO:0070180(large ribosomal subunit rRNA binding)	03010(Ribosome)	K02941	NA		60S acidic ribosomal protein P0 [Aspergillus cristatus]	mRNA	653.012	618.569	787.341	194.501	284.196	520.093	2.06142	1.04364	7.7891e-12	3.68179e-11	up	yes
SI65_08339	SI65_08339		gnl_WGS:JXNT_SI65_08339_T0	GO:0003674(molecular_function);GO:0005575(cellular_component);GO:0008150(biological_process)	NA	NA	NA		hypothetical protein SI65_08339 [Aspergillus cristatus]	mRNA	8.2069	9.24643	8.62355	4.38176	2.90033	4.37467	2.23706	1.1616	8.0089e-12	3.77869e-11	up	yes
SI65_04076	SI65_04076		gnl_WGS:JXNT_SI65_04076_T0	GO:0003735(structural constituent of ribosome);GO:0005634(nucleus);GO:0005829(cytosol);GO:0005840(ribosome);GO:0006412(translation);GO:0010494(cytoplasmic stress granule)	03010(Ribosome)	K02983	NA		40S ribosomal protein S30 [Aspergillus cristatus]	mRNA	4954.81	1865.94	3106.56	844.045	879.353	1440.13	3.13805	1.64987	8.23271e-12	3.8807e-11	up	yes
SI65_00074	SI65_00074		gnl_WGS:JXNT_SI65_00074_T0	GO:0003676(nucleic acid binding);GO:0003677(DNA binding);GO:0005575(cellular_component);GO:0008150(biological_process)	04011(MAPK signaling pathway - yeast);04111(Cell cycle - yeast);04113(Meiosis - yeast)	K04563	EC:2.7.11.22		hypothetical protein SI65_00074 [Aspergillus cristatus]	mRNA	1.70519	1.66241	1.50016	0.278224	0.213703	0.110369	8.08201	3.01471	8.63279e-12	4.06366e-11	up	yes
SI65_01776	SI65_01776		gnl_WGS:JXNT_SI65_01776_T0	GO:0003677(DNA binding);GO:0004075(biotin carboxylase activity);GO:0004736(pyruvate carboxylase activity);GO:0005524(ATP binding);GO:0005829(cytosol);GO:0006090(pyruvate metabolic process);GO:0006094(gluconeogenesis);GO:0009374(biotin binding);GO:0009408(response to heat);GO:0015976(carbon utilization);GO:0042149(cellular response to glucose starvation)	00020(Citrate cycle (TCA cycle));00620(Pyruvate metabolism)	K01958	EC:6.4.1.1		Pyruvate carboxylase [Aspergillus cristatus]	mRNA	92.4381	93.6266	128.724	18.8569	26.0145	63.9867	2.89174	1.53194	8.82055e-12	4.14631e-11	up	yes
SI65_04856	SI65_04856		gnl_WGS:JXNT_SI65_04856_T0	GO:0005737(cytoplasm);GO:0005886(plasma membrane);GO:0015572(N-acetylglucosamine transmembrane transporter activity);GO:0015764(N-acetylglucosamine transport);GO:0016021(integral component of membrane);GO:0055085(transmembrane transport)	NA	NA	NA		hypothetical protein SI65_04856 [Aspergillus cristatus]	mRNA	182.208	288.064	293.089	61.8175	56.9033	23.6846	5.36048	2.42236	9.05995e-12	4.25297e-11	up	yes
SI65_07034	SI65_07034		gnl_WGS:JXNT_SI65_07034_T0	GO:0000103(sulfate assimilation);GO:0004783(sulfite reductase (NADPH) activity);GO:0005829(cytosol);GO:0009337(sulfite reductase complex (NADPH));GO:0016903(oxidoreductase activity, acting on the aldehyde or oxo group of donors);GO:0055114(oxidation-reduction process)	00920(Sulfur metabolism)	K00380	EC:1.8.1.2		hypothetical protein SI65_07034 [Aspergillus cristatus]	mRNA	54.1737	56.9073	68.0787	2.30451	3.49888	18.4414	7.38961	2.8855	9.17225e-12	4.29975e-11	up	yes
SI65_05035	SI65_05035		gnl_WGS:JXNT_SI65_05035_T0	NA	NA	NA	NA			mRNA	679.924	342.65	365.633	162.175	104.71	143.715	3.38092	1.75742	1.06556e-11	4.96776e-11	up	yes
SI65_00410	SI65_00410		gnl_WGS:JXNT_SI65_00410_T0	GO:0003674(molecular_function);GO:0005575(cellular_component);GO:0008150(biological_process)	NA	NA	NA		hypothetical protein SI65_00410 [Aspergillus cristatus]	mRNA	33.1054	16.6359	13.224	3.18265	5.42802	5.31554	4.52136	2.17676	1.12535e-11	5.22978e-11	up	yes
SI65_09896	SI65_09896		gnl_WGS:JXNT_SI65_09896_T0	GO:0000981(RNA polymerase II transcription factor activity, sequence-specific DNA binding);GO:0003677(DNA binding);GO:0005634(nucleus);GO:0006351(transcription, DNA-templated);GO:0006355(regulation of transcription, DNA-templated);GO:0008270(zinc ion binding)	NA	NA	NA		hypothetical protein SI65_09896 [Aspergillus cristatus]	mRNA	9.72644	9.57677	12.0017	3.32232	2.62515	1.89747	3.99045	1.99655	1.33548e-11	6.17817e-11	up	yes
SI65_03227	SI65_03227		gnl_WGS:JXNT_SI65_03227_T0	GO:0004725(protein tyrosine phosphatase activity);GO:0005634(nucleus);GO:0005829(cytosol);GO:0006897(endocytosis);GO:0007015(actin filament organization)	NA	NA	NA		hypothetical protein SI65_03227 [Aspergillus cristatus]	mRNA	40.7441	50.2841	59.9358	13.2392	8.23163	4.28339	5.86172	2.55132	1.37896e-11	6.37356e-11	up	yes
SI65_06767	SI65_06767		gnl_WGS:JXNT_SI65_06767_T0	GO:0005575(cellular_component);GO:0008150(biological_process)	00791(Atrazine degradation)	K06035	EC:4.2.1.69		hypothetical protein SI65_06767 [Aspergillus cristatus]	mRNA	17.1574	12.6837	13.4823	6.2996	5.95565	5.20944	2.48063	1.31071	1.76992e-11	8.1181e-11	up	yes
SI65_09411	SI65_09411		gnl_WGS:JXNT_SI65_09411_T0	NA	NA	NA	NA		hypothetical protein SI65_09411 [Aspergillus cristatus]	mRNA	18.1014	18.7564	18.7207	5.54579	6.25579	13.7623	2.1741	1.12042	1.83364e-11	8.4066e-11	up	yes
SI65_02911	SI65_02911		gnl_WGS:JXNT_SI65_02911_T0	NA	NA	NA	NA		hypothetical protein SI65_02911 [Aspergillus cristatus]	mRNA	8.64233	10.2288	10.9213	3.34646	2.16025	1.43779	4.29007	2.101	2.05778e-11	9.40886e-11	up	yes
SI65_07736	SI65_07736		gnl_WGS:JXNT_SI65_07736_T0	NA	NA	NA	NA		hypothetical protein SI65_07736 [Aspergillus cristatus]	mRNA	71.2532	39.5642	42.4656	19.7879	18.7828	20.1079	2.61225	1.38529	2.21103e-11	1.00825e-10	up	yes
SI65_04148	SI65_04148		gnl_WGS:JXNT_SI65_04148_T0	GO:0003674(molecular_function);GO:0005575(cellular_component);GO:0008150(biological_process)	NA	NA	NA		hypothetical protein SI65_04148 [Aspergillus cristatus]	mRNA	0.818063	0.922171	0.507002	0.036075	0	0	62.2934	5.96101	2.28506e-11	1.04061e-10	up	yes
SI65_06892	SI65_06892		gnl_WGS:JXNT_SI65_06892_T0	NA	NA	NA	NA		hypothetical protein SI65_06892 [Aspergillus cristatus]	mRNA	36.4468	41.602	34.8863	11.1275	12.1934	5.7008	3.89139	1.96029	2.54877e-11	1.15709e-10	up	yes
SI65_05390	SI65_05390		gnl_WGS:JXNT_SI65_05390_T0	GO:0003735(structural constituent of ribosome);GO:0005576(extracellular region);GO:0006407(rRNA export from nucleus);GO:0006412(translation);GO:0016020(membrane);GO:0022627(cytosolic small ribosomal subunit);GO:0030686(90S preribosome)	03010(Ribosome)	K02989	NA		40S ribosomal protein S5 [Aspergillus cristatus]	mRNA	1077.23	992.758	1205.76	267.101	409.809	802.808	2.21377	1.1465	2.8818e-11	1.3048e-10	up	yes
SI65_05070	SI65_05070		gnl_WGS:JXNT_SI65_05070_T0	GO:0003934(GTP cyclohydrolase I activity);GO:0005737(cytoplasm);GO:0046654(tetrahydrofolate biosynthetic process)	00790(Folate biosynthesis)	K01495	EC:3.5.4.16		GTP cyclohydrolase 1 [Aspergillus cristatus]	mRNA	13.6371	11.2447	7.39397	2.47405	3.09867	1.58841	4.50707	2.17219	3.02065e-11	1.36524e-10	up	yes
SI65_04268	SI65_04268		gnl_WGS:JXNT_SI65_04268_T0	GO:0005575(cellular_component);GO:0009168(purine ribonucleoside monophosphate biosynthetic process);GO:0019239(deaminase activity)	00230(Purine metabolism)	K19572	EC:3.5.4.4		hypothetical protein SI65_04268 [Aspergillus cristatus]	mRNA	7.68127	8.18319	9.60009	1.85482	4.36144	3.31061	2.67292	1.41842	3.03882e-11	1.37285e-10	up	yes
SI65_05564	SI65_05564		gnl_WGS:JXNT_SI65_05564_T0	GO:0003674(molecular_function);GO:0005575(cellular_component);GO:0008150(biological_process)	NA	NA	NA		hypothetical protein SI65_05564 [Aspergillus cristatus]	mRNA	2.22883	2.17639	2.17382	0.423657	0.715657	0.972122	3.11591	1.63965	3.07953e-11	1.39001e-10	up	yes
SI65_05826	SI65_05826		gnl_WGS:JXNT_SI65_05826_T0	GO:0004421(hydroxymethylglutaryl-CoA synthase activity);GO:0005634(nucleus);GO:0005829(cytosol);GO:0006084(acetyl-CoA metabolic process);GO:0006696(ergosterol biosynthetic process);GO:0007163(establishment or maintenance of cell polarity);GO:0009267(cellular response to starvation);GO:0010142(farnesyl diphosphate biosynthetic process, mevalonate pathway);GO:0035690(cellular response to drug);GO:0…	00650(Butanoate metabolism);00072(Synthesis and degradation of ketone bodies);00280(Valine, leucine and isoleucine degradation);00900(Terpenoid backbone biosynthesis)	K01641	EC:2.3.3.10		Hydroxymethylglutaryl-CoA synthase [Aspergillus cristatus]	mRNA	594.259	880.561	845.076	287.811	465.684	396.142	2.01794	1.01288	3.32459e-11	1.49731e-10	up	yes
SI65_04053	SI65_04053		gnl_WGS:JXNT_SI65_04053_T0	NA	NA	NA	NA		hypothetical protein SI65_04053 [Aspergillus cristatus]	mRNA	17.6328	13.2323	24.4673	4.88423	8.4636	10.4251	2.32754	1.21881	3.34385e-11	1.50532e-10	up	yes
SI65_02544	SI65_02544		gnl_WGS:JXNT_SI65_02544_T0	GO:0000131(incipient cellular bud site);GO:0000144(cellular bud neck septin ring);GO:0000281(mitotic cytokinesis);GO:0000921(septin ring assembly);GO:0001410(chlamydospore formation);GO:0001411(hyphal tip);GO:0005525(GTP binding);GO:0005634(nucleus);GO:0005829(cytosol);GO:0006033(chitin localization);GO:0007097(nuclear migration);GO:0008104(protein localization);GO:0009405(pathogenesis);GO:003042…	NA	NA	NA		Septin spn2 [Aspergillus cristatus]	mRNA	303.444	369.971	472.61	91.7541	125.38	264.272	2.38058	1.25131	3.42169e-11	1.53833e-10	up	yes
SI65_02262	SI65_02262		gnl_WGS:JXNT_SI65_02262_T0	NA	NA	NA	NA		hypothetical protein SI65_02262 [Aspergillus cristatus]	mRNA	9.77628	6.57066	7.49245	1.49301	2.09053	3.96544	3.15796	1.65899	3.59053e-11	1.6093e-10	up	yes
SI65_01201	SI65_01201		gnl_WGS:JXNT_SI65_01201_T0	GO:0005575(cellular_component);GO:0008150(biological_process);GO:0008270(zinc ion binding)	NA	NA	NA		hypothetical protein SI65_01201 [Aspergillus cristatus]	mRNA	30.5889	30.5421	38.5942	8.22873	11.4024	23.842	2.29395	1.19784	3.59422e-11	1.61023e-10	up	yes
SI65_04155	SI65_04155		gnl_WGS:JXNT_SI65_04155_T0	GO:0004672(protein kinase activity);GO:0005524(ATP binding);GO:0005575(cellular_component);GO:0006468(protein phosphorylation);GO:0016772(transferase activity, transferring phosphorus-containing groups)	NA	NA	NA		hypothetical protein SI65_04155 [Aspergillus cristatus]	mRNA	67.6878	51.9715	63.3817	15.4314	22.3691	44.1148	2.23451	1.15996	4.19209e-11	1.86824e-10	up	yes
SI65_10124	SI65_10124		gnl_WGS:JXNT_SI65_10124_T0	GO:0003725(double-stranded RNA binding);GO:0005575(cellular_component);GO:0008150(biological_process)	NA	NA	NA		hypothetical protein SI65_10124 [Aspergillus cristatus]	mRNA	100.504	75.2482	108.653	52.1919	40.1702	46.0206	2.05521	1.03928	4.48575e-11	1.99388e-10	up	yes
SI65_01094	SI65_01094		gnl_WGS:JXNT_SI65_01094_T0	GO:0003824(catalytic activity);GO:0005739(mitochondrion);GO:0009249(protein lipoylation)	00785(Lipoic acid metabolism)	K03800	EC:6.3.1.20		hypothetical protein SI65_01094 [Aspergillus cristatus]	mRNA	11.4513	8.97156	13.5702	4.26793	3.72373	8.12154	2.10964	1.077	4.49407e-11	1.99671e-10	up	yes
SI65_05609	SI65_05609		gnl_WGS:JXNT_SI65_05609_T0	GO:0005575(cellular_component);GO:0051213(dioxygenase activity);GO:1900560(austinol biosynthetic process);GO:1900563(dehydroaustinol biosynthetic process);GO:1902181(verruculogen biosynthetic process)	NA	NA	NA		hypothetical protein SI65_05609 [Aspergillus cristatus]	mRNA	220.619	183.786	139.657	51.7055	64.4903	30.9913	3.69639	1.88612	4.63296e-11	2.05395e-10	up	yes
SI65_04258	SI65_04258		gnl_WGS:JXNT_SI65_04258_T0	GO:0003674(molecular_function);GO:0005575(cellular_component);GO:0008150(biological_process)	NA	NA	NA		hypothetical protein SI65_04258 [Aspergillus cristatus]	mRNA	14.6536	18.4296	16.8031	7.30949	8.5992	6.39304	2.23688	1.16149	4.69552e-11	2.07988e-10	up	yes
SI65_02909	SI65_02909		gnl_WGS:JXNT_SI65_02909_T0	GO:0003674(molecular_function);GO:0005575(cellular_component);GO:0008150(biological_process)	NA	NA	NA		hypothetical protein SI65_02909 [Aspergillus cristatus]	mRNA	71.4646	59.5867	82.0863	14.2414	35.556	21.2469	3.00006	1.58499	4.74132e-11	2.09653e-10	up	yes
SI65_05005	SI65_05005		gnl_WGS:JXNT_SI65_05005_T0	GO:0003674(molecular_function);GO:0005575(cellular_component);GO:1900699(negative regulation of o-orsellinic acid biosynthetic process)	NA	NA	NA		hypothetical protein SI65_05005 [Aspergillus cristatus]	mRNA	128.865	140.683	191.002	26.4926	45.018	95.1789	2.76292	1.4662	4.85342e-11	2.14517e-10	up	yes
SI65_04664	SI65_04664		gnl_WGS:JXNT_SI65_04664_T0	NA	NA	NA	NA		hypothetical protein SI65_04664 [Aspergillus cristatus]	mRNA	4.76333	2.53043	2.24817	0	0	0	31806.4	14.957	5.42479e-11	2.3884e-10	up	yes
SI65_04075	SI65_04075		gnl_WGS:JXNT_SI65_04075_T0	GO:0003723(RNA binding);GO:0008150(biological_process);GO:0022625(cytosolic large ribosomal subunit)	03010(Ribosome)	K02896	NA		hypothetical protein EURHEDRAFT_440699, partial [Aspergillus ruber CBS 135680]	mRNA	1033.81	482.131	588.022	215.018	222.439	378.988	2.57698	1.36568	5.50142e-11	2.41797e-10	up	yes
SI65_01759	SI65_01759		gnl_WGS:JXNT_SI65_01759_T0	GO:0005575(cellular_component);GO:0008150(biological_process)	NA	NA	NA		hypothetical protein SI65_01759 [Aspergillus cristatus]	mRNA	29.2997	32.8612	38.6002	10.661	8.31453	22.8362	2.40987	1.26896	5.62227e-11	2.4679e-10	up	yes
SI65_09264	SI65_09264		gnl_WGS:JXNT_SI65_09264_T0	GO:0005575(cellular_component);GO:0008152(metabolic process);GO:0016747(transferase activity, transferring acyl groups other than amino-acyl groups);GO:0016758(transferase activity, transferring hexosyl groups)	00561(Glycerolipid metabolism)	K14458	EC:2.3.1.22		hypothetical protein SI65_09264 [Aspergillus cristatus]	mRNA	2.16323	2.08735	3.05652	0.863298	0.451689	0.490051	4.04817	2.01727	5.80822e-11	2.54733e-10	up	yes
SI65_01316	SI65_01316		gnl_WGS:JXNT_SI65_01316_T0	GO:0000324(fungal-type vacuole);GO:0003674(molecular_function);GO:0005829(cytosol);GO:0008150(biological_process)	NA	NA	NA		hypothetical protein ASPGLDRAFT_71065 [Aspergillus glaucus CBS 516.65]	mRNA	814.563	462.476	577.535	290.254	284.958	313.386	2.08708	1.06148	5.8834e-11	2.57588e-10	up	yes
SI65_10290	SI65_10290		gnl_WGS:JXNT_SI65_10290_T0	NA	NA	NA	NA		hypothetical protein SI65_10290 [Aspergillus cristatus]	mRNA	61.9886	38.8266	63.5344	9.65858	5.13891	1.6162	10.013	3.3238	6.03066e-11	2.63809e-10	up	yes
SI65_00614	SI65_00614		gnl_WGS:JXNT_SI65_00614_T0	GO:0000296(spermine transport);GO:0000297(spermine transmembrane transporter activity);GO:0000329(fungal-type vacuole membrane);GO:0005886(plasma membrane);GO:0016021(integral component of membrane);GO:0035690(cellular response to drug);GO:0055085(transmembrane transport)	NA	NA	NA		Polyamine transporter 2 [Aspergillus cristatus]	mRNA	2.85813	2.82123	2.9246	0.255825	0.348953	0.034552	13.4578	3.75037	6.07038e-11	2.65354e-10	up	yes
SI65_02126	SI65_02126		gnl_WGS:JXNT_SI65_02126_T0	NA	NA	NA	NA		hypothetical protein SI65_01756 [Aspergillus cristatus]	mRNA	55.2047	50.6909	85.7805	4.32149	10.548	26.6549	4.616	2.20664	6.53699e-11	2.84981e-10	up	yes
SI65_04838	SI65_04838		gnl_WGS:JXNT_SI65_04838_T0	GO:0003674(molecular_function);GO:0005575(cellular_component);GO:0008150(biological_process)	NA	NA	NA		hypothetical protein SI65_04838 [Aspergillus cristatus]	mRNA	27.0442	13.4136	18.1401	5.77333	5.49322	9.6915	2.79596	1.48334	6.67201e-11	2.90372e-10	up	yes
SI65_06376	SI65_06376		gnl_WGS:JXNT_SI65_06376_T0	GO:0005525(GTP binding);GO:0005829(cytosol);GO:0007049(cell cycle);GO:0030428(cell septum)	NA	NA	NA		hypothetical protein SI65_06376 [Aspergillus cristatus]	mRNA	119.627	146.865	168.022	44.876	73.9641	40.3654	2.72926	1.44851	7.02131e-11	3.04924e-10	up	yes
SI65_00405	SI65_00405		gnl_WGS:JXNT_SI65_00405_T0	GO:0003674(molecular_function);GO:0005575(cellular_component);GO:0008150(biological_process)	NA	NA	NA		hypothetical protein SI65_00405 [Aspergillus cristatus]	mRNA	28.5354	39.4037	49.1624	8.94392	11.4857	25.6496	2.54131	1.34557	7.74494e-11	3.35778e-10	up	yes
SI65_03257	SI65_03257		gnl_WGS:JXNT_SI65_03257_T0	GO:0004185(serine-type carboxypeptidase activity);GO:0005575(cellular_component);GO:0006508(proteolysis)	NA	NA	NA		hypothetical protein SI65_03257 [Aspergillus cristatus]	mRNA	4.54035	3.92047	5.6186	1.1291	1.68641	3.08989	2.38416	1.25348	8.12488e-11	3.51802e-10	up	yes
SI65_09240	SI65_09240		gnl_WGS:JXNT_SI65_09240_T0	GO:0003674(molecular_function);GO:0016021(integral component of membrane);GO:0055085(transmembrane transport)	NA	NA	NA		hypothetical protein SI65_09240 [Aspergillus cristatus]	mRNA	2.86154	2.09928	2.9506	0.932885	1.17252	1.36163	2.2819	1.19023	8.13377e-11	3.52038e-10	up	yes
SI65_04134	SI65_04134		gnl_WGS:JXNT_SI65_04134_T0	GO:0005743(mitochondrial inner membrane);GO:0005886(plasma membrane);GO:0006850(mitochondrial pyruvate transmembrane transport);GO:0031966(mitochondrial membrane);GO:0050833(pyruvate transmembrane transporter activity)	NA	NA	NA		hypothetical protein SI65_04134 [Aspergillus cristatus]	mRNA	288.228	238.799	155.53	82.4918	99.4397	136.116	2.14608	1.1017	8.71358e-11	3.76176e-10	up	yes
SI65_02938	SI65_02938		gnl_WGS:JXNT_SI65_02938_T0	GO:0000778(condensed nuclear chromosome kinetochore);GO:0000920(cell separation after cytokinesis);GO:0001403(invasive growth in response to glucose limitation);GO:0004722(protein serine/threonine phosphatase activity);GO:0006470(protein dephosphorylation);GO:0006974(cellular response to DNA damage stimulus);GO:0008138(protein tyrosine/serine/threonine phosphatase activity);GO:0030428(cell septum…	04111(Cell cycle - yeast);04113(Meiosis - yeast)	K06639	EC:3.1.3.16;EC:3.1.3.48		hypothetical protein SI65_02938 [Aspergillus cristatus]	mRNA	51.1869	53.803	70.9093	10.5013	17.3984	37.9143	2.67268	1.41828	9.91636e-11	4.26658e-10	up	yes
SI65_04144	SI65_04144		gnl_WGS:JXNT_SI65_04144_T0	NA	NA	NA	NA		hypothetical protein SI65_04144 [Aspergillus cristatus]	mRNA	4.94209	5.06843	6.08558	1.61914	1.83238	3.24693	2.40296	1.26481	1.00692e-10	4.32507e-10	up	yes
SI65_07020	SI65_07020		gnl_WGS:JXNT_SI65_07020_T0	GO:0000103(sulfate assimilation);GO:0004441(inositol-1,4-bisphosphate 1-phosphatase activity);GO:0005634(nucleus);GO:0005829(cytosol);GO:0008441(3'(2'),5'-bisphosphate nucleotidase activity);GO:0046854(phosphatidylinositol phosphorylation);GO:0052829(inositol-1,3,4-trisphosphate 1-phosphatase activity)	00920(Sulfur metabolism)	K01082	EC:3.1.3.7		3'(2'),5'-bisphosphate nucleotidase [Aspergillus cristatus]	mRNA	47.8349	40.6266	49.0738	13.1673	10.6161	31.6983	2.47893	1.30972	1.03784e-10	4.45226e-10	up	yes
SI65_00307	SI65_00307		gnl_WGS:JXNT_SI65_00307_T0	NA	NA	NA	NA		hypothetical protein SI65_00307 [Aspergillus cristatus]	mRNA	1682.59	1836.35	1462.14	414.802	855.214	453.216	2.89054	1.53134	1.08735e-10	4.65682e-10	up	yes
SI65_08845	SI65_08845		gnl_WGS:JXNT_SI65_08845_T0	GO:0003674(molecular_function);GO:0005575(cellular_component);GO:0008150(biological_process)	04141(Protein processing in endoplasmic reticulum)	K10088	NA		hypothetical protein SI65_08845 [Aspergillus cristatus]	mRNA	3.86491	2.59901	3.51306	1.1798	1.05566	1.62091	2.58715	1.37136	1.09837e-10	4.70204e-10	up	yes
SI65_05069	SI65_05069		gnl_WGS:JXNT_SI65_05069_T0	GO:0003674(molecular_function);GO:0005575(cellular_component);GO:0008150(biological_process)	04120(Ubiquitin mediated proteolysis);04111(Cell cycle - yeast);04113(Meiosis - yeast)	K03355	NA		hypothetical protein SI65_05069 [Aspergillus cristatus]	mRNA	21.6087	16.1679	14.3021	3.09915	5.07904	10.1257	2.84523	1.50854	1.10874e-10	4.74045e-10	up	yes
SI65_09057	SI65_09057		gnl_WGS:JXNT_SI65_09057_T0	GO:0003674(molecular_function);GO:0005575(cellular_component);GO:0008150(biological_process)	NA	NA	NA		hypothetical protein SI65_09057 [Aspergillus cristatus]	mRNA	15.8083	12.6743	16.1347	6.3029	4.84298	3.98695	2.94838	1.55992	1.40869e-10	5.98781e-10	up	yes
SI65_05362	SI65_05362		gnl_WGS:JXNT_SI65_05362_T0	GO:0000070(mitotic sister chromatid segregation);GO:0005654(nucleoplasm);GO:0005737(cytoplasm);GO:0010997(anaphase-promoting complex binding);GO:0031145(anaphase-promoting complex-dependent catabolic process);GO:0032153(cell division site);GO:0033597(mitotic checkpoint complex);GO:0034613(cellular protein localization);GO:0044732(mitotic spindle pole body);GO:0072686(mitotic spindle);GO:1990757(u…	04120(Ubiquitin mediated proteolysis);04111(Cell cycle - yeast);04113(Meiosis - yeast)	K03363	NA		hypothetical protein SI65_05362 [Aspergillus cristatus]	mRNA	24.5382	21.4712	33.8964	6.35705	9.26228	18.6974	2.32848	1.21939	1.4205e-10	6.03297e-10	up	yes
SI65_01826	SI65_01826		gnl_WGS:JXNT_SI65_01826_T0	GO:0003674(molecular_function);GO:0005575(cellular_component);GO:0008150(biological_process)	NA	NA	NA		hypothetical protein SI65_01826 [Aspergillus cristatus]	mRNA	24.0996	11.9426	16.5125	5.23451	2.87808	2.91805	4.76443	2.2523	1.42233e-10	6.03824e-10	up	yes
SI65_08025	SI65_08025		gnl_WGS:JXNT_SI65_08025_T0	GO:0016021(integral component of membrane);GO:0022857(transmembrane transporter activity);GO:0055085(transmembrane transport)	NA	NA	NA		hypothetical protein SI65_08025 [Aspergillus cristatus]	mRNA	158.658	161.859	186.299	74.3449	51.4332	38.8868	3.07786	1.62193	1.42445e-10	6.04475e-10	up	yes
SI65_05708	SI65_05708		gnl_WGS:JXNT_SI65_05708_T0	GO:0005634(nucleus);GO:0005829(cytosol);GO:0008150(biological_process);GO:0046872(metal ion binding)	00010(Glycolysis / Gluconeogenesis)	K01792	EC:5.1.3.15		hypothetical protein SI65_05708 [Aspergillus cristatus]	mRNA	47.6874	39.9828	53.4538	14.3627	17.4018	37.3916	2.04066	1.02904	1.46845e-10	6.22367e-10	up	yes
SI65_09230	SI65_09230		gnl_WGS:JXNT_SI65_09230_T0	GO:0003674(molecular_function);GO:0005575(cellular_component);GO:0008150(biological_process)	03440(Homologous recombination)	K10958	NA		hypothetical protein SI65_09230 [Aspergillus cristatus]	mRNA	24.682	21.204	25.9671	11.4142	8.94811	7.04436	2.62174	1.39052	1.47845e-10	6.26087e-10	up	yes
SI65_08310	SI65_08310		gnl_WGS:JXNT_SI65_08310_T0	NA	NA	NA	NA		hypothetical protein SI65_08310 [Aspergillus cristatus]	mRNA	44.7823	21.8354	22.9158	4.08978	6.17027	13.0299	3.8443	1.94272	1.49911e-10	6.34336e-10	up	yes
SI65_01756	SI65_01756		gnl_WGS:JXNT_SI65_01756_T0	NA	NA	NA	NA		hypothetical protein SI65_01756 [Aspergillus cristatus]	mRNA	54.6622	50.0619	84.2049	4.38361	10.4321	27.3788	4.47758	2.16272	1.52587e-10	6.44833e-10	up	yes
SI65_01974	SI65_01974		gnl_WGS:JXNT_SI65_01974_T0	GO:0003674(molecular_function);GO:0005575(cellular_component);GO:0008150(biological_process)	NA	NA	NA		hypothetical protein SI65_01908 [Aspergillus cristatus]	mRNA	3.12716	4.64419	5.40851	1.69034	1.31375	2.11802	2.57313	1.36352	1.5827e-10	6.68218e-10	up	yes
SI65_02918	SI65_02918		gnl_WGS:JXNT_SI65_02918_T0	GO:0003674(molecular_function);GO:0005575(cellular_component);GO:0008150(biological_process)	NA	NA	NA		hypothetical protein SI65_02918 [Aspergillus cristatus]	mRNA	106.181	146.684	119.332	29.902	51.4446	20.7725	3.64474	1.86581	1.61464e-10	6.81216e-10	up	yes
SI65_03638	SI65_03638		gnl_WGS:JXNT_SI65_03638_T0	GO:0000902(cell morphogenesis);GO:0000910(cytokinesis);GO:0005543(phospholipid binding);GO:0032168(hyphal septin ring);GO:0070787(conidiophore development)	NA	NA	NA		hypothetical protein SI65_03638 [Aspergillus cristatus]	mRNA	19.4428	16.8672	25.5946	5.83845	8.78701	15.6788	2.04277	1.03053	1.61649e-10	6.81718e-10	up	yes
SI65_07342	SI65_07342		gnl_WGS:JXNT_SI65_07342_T0	GO:0003674(molecular_function);GO:0005575(cellular_component);GO:0008150(biological_process)	03030(DNA replication)	K03469	EC:3.1.26.4		hypothetical protein SI65_07342 [Aspergillus cristatus]	mRNA	166.464	126.647	92.5709	38.6967	64.8103	67.9227	2.24979	1.16979	1.6193e-10	6.8262e-10	up	yes
SI65_05563	SI65_05563		gnl_WGS:JXNT_SI65_05563_T0	NA	NA	NA	NA		hypothetical protein SI65_05563 [Aspergillus cristatus]	mRNA	2.77004	2.03884	2.79202	0.44061	0.233073	0.105485	9.75515	3.28616	1.64072e-10	6.91363e-10	up	yes
SI65_00355	SI65_00355		gnl_WGS:JXNT_SI65_00355_T0	GO:0003674(molecular_function);GO:0005575(cellular_component);GO:0008150(biological_process)	NA	NA	NA		hypothetical protein SI65_00355 [Aspergillus cristatus]	mRNA	3.97951	1.91265	2.29883	0.347957	0.133235	0.095797	14.1961	3.82742	1.65403e-10	6.96683e-10	up	yes
SI65_05955	SI65_05955		gnl_WGS:JXNT_SI65_05955_T0	GO:0005575(cellular_component);GO:0008150(biological_process);GO:0043531(ADP binding)	NA	NA	NA		hypothetical protein SI65_05955 [Aspergillus cristatus]	mRNA	6.07823	1.94843	4.52482	0.29485	0.816417	0.657327	7.09687	2.82718	1.69369e-10	7.13096e-10	up	yes
SI65_06309	SI65_06309		gnl_WGS:JXNT_SI65_06309_T0	NA	NA	NA	NA		hypothetical protein SI65_06309 [Aspergillus cristatus]	mRNA	10.3935	8.48172	7.94696	2.28913	4.07365	3.4357	2.73738	1.4528	1.90507e-10	7.99454e-10	up	yes
SI65_00840	SI65_00840		gnl_WGS:JXNT_SI65_00840_T0	GO:0003729(mRNA binding);GO:0003988(acetyl-CoA C-acyltransferase activity);GO:0005758(mitochondrial intermembrane space);GO:0005782(peroxisomal matrix);GO:0006635(fatty acid beta-oxidation);GO:0009514(glyoxysome)	00071(Fatty acid degradation);00592(alpha-Linolenic acid metabolism);01040(Biosynthesis of unsaturated fatty acids);00280(Valine, leucine and isoleucine degradation);04146(Peroxisome)	K07513	EC:2.3.1.16		3-ketoacyl-CoA thiolase, peroxisomal [Aspergillus cristatus]	mRNA	366.103	366.927	249.742	137.162	112.521	84.5597	2.94029	1.55596	2.02361e-10	8.46763e-10	up	yes
SI65_09850	SI65_09850		gnl_WGS:JXNT_SI65_09850_T0	GO:0000328(fungal-type vacuole lumen);GO:0005576(extracellular region);GO:0005829(cytosol);GO:0005840(ribosome);GO:0006508(proteolysis);GO:0008270(zinc ion binding);GO:0035690(cellular response to drug);GO:0061077(chaperone-mediated protein folding);GO:0070006(metalloaminopeptidase activity)	NA	NA	NA		Aspartyl aminopeptidase [Aspergillus cristatus]	mRNA	72.3399	79.8971	96.8714	22.292	31.7017	64.539	2.1016	1.07149	2.18962e-10	9.12863e-10	up	yes
SI65_05152	SI65_05152		gnl_WGS:JXNT_SI65_05152_T0	GO:0003674(molecular_function);GO:0005575(cellular_component);GO:0008150(biological_process)	04139(Mitophagy - yeast)	K02332	EC:2.7.7.7		hypothetical protein SI65_05152 [Aspergillus cristatus]	mRNA	8.73799	5.83682	10.5713	1.21286	1.95208	4.59098	3.24218	1.69696	2.28025e-10	9.49872e-10	up	yes
SI65_08492	SI65_08492		gnl_WGS:JXNT_SI65_08492_T0	GO:0005575(cellular_component);GO:0008152(metabolic process);GO:0016758(transferase activity, transferring hexosyl groups)	NA	NA	NA		hypothetical protein SI65_08492 [Aspergillus cristatus]	mRNA	12.4166	17.8921	17.7032	5.96347	4.73939	11.371	2.17505	1.12105	2.53274e-10	1.05012e-09	up	yes
SI65_03004	SI65_03004		gnl_WGS:JXNT_SI65_03004_T0	GO:0000182(rDNA binding);GO:0000398(mRNA splicing, via spliceosome);GO:0000776(kinetochore);GO:0000993(RNA polymerase II core binding);GO:0003727(single-stranded RNA binding);GO:0005724(nuclear telomeric heterochromatin);GO:0005829(cytosol);GO:0006342(chromatin silencing);GO:0006370(7-methylguanosine mRNA capping);GO:0007059(chromosome segregation);GO:0008270(zinc ion binding);GO:0008298(intracel…	NA	NA	NA		hypothetical protein SI65_03004 [Aspergillus cristatus]	mRNA	39.1707	22.6953	32.4734	14.4697	14.0405	14.2394	2.20679	1.14195	2.61004e-10	1.08064e-09	up	yes
SI65_04385	SI65_04385		gnl_WGS:JXNT_SI65_04385_T0	GO:0003674(molecular_function);GO:0005575(cellular_component);GO:0008150(biological_process)	NA	NA	NA		hypothetical protein SI65_04385 [Aspergillus cristatus]	mRNA	17.6892	15.804	16.7362	4.5443	5.40686	12.1086	2.27697	1.18712	2.72796e-10	1.12672e-09	up	yes
SI65_09595	SI65_09595		gnl_WGS:JXNT_SI65_09595_T0	GO:0003674(molecular_function);GO:0005575(cellular_component);GO:0008150(biological_process)	00100(Steroid biosynthesis)	K01824	EC:5.3.3.5		hypothetical protein SI65_09595 [Aspergillus cristatus]	mRNA	4.87003	4.91688	5.64393	1.30964	1.98228	3.74357	2.19328	1.13309	2.8083e-10	1.15663e-09	up	yes
SI65_04169	SI65_04169		gnl_WGS:JXNT_SI65_04169_T0	GO:0003674(molecular_function);GO:0005575(cellular_component);GO:0008150(biological_process)	NA	NA	NA		hypothetical protein SI65_04169 [Aspergillus cristatus]	mRNA	0.656347	1.59354	0.646181	0	0.042374	0.039324	35.4484	5.14765	2.81987e-10	1.16046e-09	up	yes
SI65_06587	SI65_06587		gnl_WGS:JXNT_SI65_06587_T0	GO:0005575(cellular_component);GO:0030234(enzyme regulator activity);GO:0050790(regulation of catalytic activity)	NA	NA	NA		hypothetical protein SI65_06587 [Aspergillus cristatus]	mRNA	24.3755	18	14.6358	5.51015	3.29111	2.81189	4.9092	2.29549	2.82396e-10	1.16167e-09	up	yes
SI65_00509	SI65_00509		gnl_WGS:JXNT_SI65_00509_T0	GO:0003777(microtubule motor activity);GO:0005524(ATP binding);GO:0005875(microtubule associated complex);GO:0007018(microtubule-based movement);GO:0008017(microtubule binding)	04141(Protein processing in endoplasmic reticulum)	K14007	NA		hypothetical protein SI65_00509 [Aspergillus cristatus]	mRNA	15.2679	12.1714	17.0107	4.79558	4.7969	11.5288	2.10451	1.07349	2.85228e-10	1.17237e-09	up	yes
SI65_01908	SI65_01908		gnl_WGS:JXNT_SI65_01908_T0	GO:0003674(molecular_function);GO:0005575(cellular_component);GO:0008150(biological_process)	NA	NA	NA		hypothetical protein SI65_01908 [Aspergillus cristatus]	mRNA	5.04784	4.21654	5.58864	1.73309	1.404	3.27043	2.31806	1.21292	2.93474e-10	1.20433e-09	up	yes
SI65_02900	SI65_02900		gnl_WGS:JXNT_SI65_02900_T0	GO:0003674(molecular_function);GO:0005575(cellular_component);GO:0008150(biological_process)	NA	NA	NA		hypothetical protein SI65_02900 [Aspergillus cristatus]	mRNA	27.6876	32.8061	41.3251	9.80345	14.7464	26.2031	2.00616	1.00444	2.97407e-10	1.21998e-09	up	yes
SI65_07023	SI65_07023		gnl_WGS:JXNT_SI65_07023_T0	GO:0000272(polysaccharide catabolic process);GO:0005575(cellular_component);GO:0030600(feruloyl esterase activity);GO:0042803(protein homodimerization activity)	NA	NA	NA		putative feruloyl esterase B-2 [Aspergillus cristatus]	mRNA	10.9776	11.0447	17.7363	1.09043	2.77301	6.05688	4.0078	2.00281	3.10411e-10	1.27077e-09	up	yes
SI65_00903	SI65_00903		gnl_WGS:JXNT_SI65_00903_T0	GO:0000909(sporocarp development involved in sexual reproduction);GO:0005576(extracellular region);GO:0005634(nucleus);GO:0005739(mitochondrion);GO:0008379(thioredoxin peroxidase activity);GO:0009514(glyoxysome);GO:0034599(cellular response to oxidative stress);GO:0045454(cell redox homeostasis);GO:0046686(response to cadmium ion);GO:0055114(oxidation-reduction process)	NA	NA	NA		Mitochondrial peroxiredoxin PRX1 [Aspergillus cristatus]	mRNA	1409.14	1555.07	1829.48	45.7935	73.308	490.779	7.86004	2.97454	3.10585e-10	1.27097e-09	up	yes
SI65_01444	SI65_01444		gnl_WGS:JXNT_SI65_01444_T0	GO:0003735(structural constituent of ribosome);GO:0005730(nucleolus);GO:0006407(rRNA export from nucleus);GO:0006412(translation);GO:0022627(cytosolic small ribosomal subunit);GO:0042274(ribosomal small subunit biogenesis)	03010(Ribosome)	K02966	NA		40S ribosomal protein S19 [Aspergillus cristatus]	mRNA	1029.78	579.138	561.892	190.397	258.048	448.959	2.41899	1.2744	3.11297e-10	1.27337e-09	up	yes
SI65_00633	SI65_00633		gnl_WGS:JXNT_SI65_00633_T0	GO:0003674(molecular_function);GO:0005575(cellular_component);GO:0008150(biological_process)	00750(Vitamin B6 metabolism)	K05275	EC:1.1.1.65		hypothetical protein SI65_00633 [Aspergillus cristatus]	mRNA	35.6506	20.7036	28.9031	10.4365	10.4257	20.5668	2.05791	1.04118	3.14442e-10	1.28572e-09	up	yes
SI65_06096	SI65_06096		gnl_WGS:JXNT_SI65_06096_T0	GO:0002143(tRNA wobble position uridine thiolation);GO:0004792(thiosulfate sulfurtransferase activity);GO:0005739(mitochondrion)	00920(Sulfur metabolism);00270(Cysteine and methionine metabolism);04122(Sulfur relay system)	K01011	EC:2.8.1.1;EC:2.8.1.2		hypothetical protein SI65_06096 [Aspergillus cristatus]	mRNA	54.9245	50.8967	64.9469	19.0606	18.4853	45.8848	2.04683	1.03339	3.30279e-10	1.3467e-09	up	yes
SI65_03740	SI65_03740		gnl_WGS:JXNT_SI65_03740_T0	GO:0003824(catalytic activity);GO:0005575(cellular_component);GO:0009405(pathogenesis);GO:0009847(spore germination);GO:0019184(nonribosomal peptide biosynthetic process);GO:0019748(secondary metabolic process);GO:0031177(phosphopantetheine binding);GO:1900557(emericellamide biosynthetic process)	NA	NA	NA		hypothetical protein SI65_03740 [Aspergillus cristatus]	mRNA	250.549	288.008	359.939	54.0386	87.2953	200.203	2.63074	1.39547	3.39163e-10	1.38128e-09	up	yes
SI65_08875	SI65_08875		gnl_WGS:JXNT_SI65_08875_T0	GO:0003674(molecular_function);GO:0042729(DASH complex);GO:0072686(mitotic spindle)	NA	NA	NA		hypothetical protein SI65_08875 [Aspergillus cristatus]	mRNA	45.7442	18.149	29.3567	7.39181	9.8542	14.421	2.94471	1.55812	3.42051e-10	1.39193e-09	up	yes
SI65_06117	SI65_06117		gnl_WGS:JXNT_SI65_06117_T0	GO:0005575(cellular_component);GO:0008152(metabolic process);GO:0016491(oxidoreductase activity)	00600(Sphingolipid metabolism)	K04708	EC:1.1.1.102		hypothetical protein SI65_06117 [Aspergillus cristatus]	mRNA	31.5081	11.5097	16.6555	4.82426	1.34806	2.55969	6.83386	2.7727	3.44699e-10	1.40214e-09	up	yes
SI65_08309	SI65_08309		gnl_WGS:JXNT_SI65_08309_T0	NA	NA	NA	NA		hypothetical protein SI65_08309 [Aspergillus cristatus]	mRNA	3.92415	2.59894	2.65917	0.081496	0.08344	0.461778	14.6515	3.87297	3.61761e-10	1.46938e-09	up	yes
SI65_01375	SI65_01375		gnl_WGS:JXNT_SI65_01375_T0	NA	NA	NA	NA		hypothetical protein SI65_01375 [Aspergillus cristatus]	mRNA	363.557	332.429	394.133	86.6905	147.966	275.918	2.13508	1.09429	3.62662e-10	1.47228e-09	up	yes
SI65_05052	SI65_05052		gnl_WGS:JXNT_SI65_05052_T0	NA	NA	NA	NA		hypothetical protein SI65_05052 [Aspergillus cristatus]	mRNA	7.73823	7.82492	4.47861	0.91659	0.31515	0.114207	14.8905	3.89632	3.65834e-10	1.48457e-09	up	yes
SI65_01473	SI65_01473		gnl_WGS:JXNT_SI65_01473_T0	NA	NA	NA	NA		UPF0390 protein [Aspergillus cristatus]	mRNA	28.8391	16.8544	16.2805	5.49038	7.06852	10.6267	2.67295	1.41843	3.72068e-10	1.50747e-09	up	yes
SI65_07519	SI65_07519		gnl_WGS:JXNT_SI65_07519_T0	GO:0005575(cellular_component);GO:0008934(inositol monophosphate 1-phosphatase activity);GO:0046854(phosphatidylinositol phosphorylation);GO:0046855(inositol phosphate dephosphorylation)	00562(Inositol phosphate metabolism);04070(Phosphatidylinositol signaling system)	K01092	EC:3.1.3.25		hypothetical protein SI65_07519 [Aspergillus cristatus]	mRNA	97.9855	74.9971	105.156	18.3871	29.4368	64.1339	2.48432	1.31285	3.82293e-10	1.54705e-09	up	yes
SI65_05820	SI65_05820		gnl_WGS:JXNT_SI65_05820_T0	GO:0003674(molecular_function);GO:0016192(vesicle-mediated transport);GO:0030136(clathrin-coated vesicle);GO:0030173(integral component of Golgi membrane)	NA	NA	NA		Golgi apparatus membrane protein tvp18 [Aspergillus cristatus]	mRNA	229.716	212.114	269.603	130.522	108.648	94.352	2.13309	1.09294	4.06898e-10	1.64207e-09	up	yes
SI65_02657	SI65_02657		gnl_WGS:JXNT_SI65_02657_T0	NA	NA	NA	NA		hypothetical protein SI65_02657 [Aspergillus cristatus]	mRNA	27.1192	36.6783	55.0658	11.9994	6.10071	4.10845	5.35214	2.42011	4.16842e-10	1.68087e-09	up	yes
SI65_04852	SI65_04852		gnl_WGS:JXNT_SI65_04852_T0	GO:0003674(molecular_function);GO:0005575(cellular_component);GO:0008150(biological_process)	NA	NA	NA		hypothetical protein SI65_04852 [Aspergillus cristatus]	mRNA	21.1013	11.1245	17.9548	6.09271	4.68695	3.63244	3.48184	1.79985	4.17186e-10	1.68159e-09	up	yes
SI65_09497	SI65_09497		gnl_WGS:JXNT_SI65_09497_T0	GO:0005737(cytoplasm);GO:0006629(lipid metabolic process);GO:0016021(integral component of membrane);GO:0016627(oxidoreductase activity, acting on the CH-CH group of donors)	NA	NA	NA		hypothetical protein SI65_09497 [Aspergillus cristatus]	mRNA	47.7266	38.127	34.0654	17.8103	13.5898	10.7857	2.84263	1.50723	4.20437e-10	1.69202e-09	up	yes
SI65_02543	SI65_02543		gnl_WGS:JXNT_SI65_02543_T0	GO:0004385(guanylate kinase activity);GO:0005634(nucleus);GO:0005737(cytoplasm);GO:0046037(GMP metabolic process);GO:0046711(GDP biosynthetic process);GO:0097311(biofilm matrix)	00230(Purine metabolism)	K00942	EC:2.7.4.8		Guanylate kinase [Aspergillus cristatus]	mRNA	104.535	80.3523	97.1134	12.5147	16.2061	54.4495	3.39065	1.76156	4.33341e-10	1.74052e-09	up	yes
SI65_06143	SI65_06143		gnl_WGS:JXNT_SI65_06143_T0	NA	NA	NA	NA		hypothetical protein SI65_06143 [Aspergillus cristatus]	mRNA	1.82573	1.31897	0.74842	0	0	0	12977.1	13.6637	4.51844e-10	1.80915e-09	up	yes
SI65_04129	SI65_04129		gnl_WGS:JXNT_SI65_04129_T0	GO:0000941(condensed nuclear chromosome inner kinetochore);GO:0003674(molecular_function);GO:0007129(synapsis);GO:0010789(meiotic sister chromatid cohesion involved in meiosis I);GO:0031618(nuclear pericentric heterochromatin);GO:0034991(nuclear meiotic cohesin complex);GO:0051455(attachment of spindle microtubules to kinetochore involved in homologous chromosome segregation);GO:0051754(meiotic s…	04113(Meiosis - yeast)	K12780	NA		hypothetical protein SI65_04129 [Aspergillus cristatus]	mRNA	5.38414	6.35181	8.12828	2.9358	2.60281	1.936	2.65756	1.4101	4.70419e-10	1.87983e-09	up	yes
SI65_04541	SI65_04541		gnl_WGS:JXNT_SI65_04541_T0	GO:0003674(molecular_function);GO:0005575(cellular_component);GO:0008150(biological_process)	NA	NA	NA		hypothetical protein SI65_04541 [Aspergillus cristatus]	mRNA	80.2347	49.9444	82.4986	16.8193	30.3509	46.1711	2.27849	1.18808	5.06063e-10	2.01675e-09	up	yes
SI65_06609	SI65_06609		gnl_WGS:JXNT_SI65_06609_T0	GO:0003674(molecular_function);GO:0005575(cellular_component);GO:0008150(biological_process)	00480(Glutathione metabolism)	K00799	EC:2.5.1.18		hypothetical protein SI65_06609 [Aspergillus cristatus]	mRNA	199.553	145.482	167.327	43.9711	49.7607	126.914	2.3221	1.21543	5.15891e-10	2.05431e-09	up	yes
SI65_09708	SI65_09708		gnl_WGS:JXNT_SI65_09708_T0	GO:0005524(ATP binding);GO:0009103(lipopolysaccharide biosynthetic process);GO:0016020(membrane);GO:0016773(phosphotransferase activity, alcohol group as acceptor)	00230(Purine metabolism)	K19572	EC:3.5.4.4		hypothetical protein SI65_09708 [Aspergillus cristatus]	mRNA	0.448737	0.54397	0.54468	0.159461	0.222467	0.229398	2.51484	1.33047	5.22523e-10	2.07748e-09	up	yes
SI65_06039	SI65_06039		gnl_WGS:JXNT_SI65_06039_T0	GO:0003674(molecular_function);GO:0005575(cellular_component);GO:0008150(biological_process)	NA	NA	NA		hypothetical protein SI65_06039 [Aspergillus cristatus]	mRNA	1.02657	1.55096	1.5814	0.063051	0.187848	0.343165	7.00081	2.80752	5.29971e-10	2.10627e-09	up	yes
SI65_03890	SI65_03890		gnl_WGS:JXNT_SI65_03890_T0	GO:0003674(molecular_function);GO:0005622(intracellular);GO:0008150(biological_process)	00270(Cysteine and methionine metabolism);00480(Glutathione metabolism)	K21456	EC:6.3.2.3		hypothetical protein SI65_03890 [Aspergillus cristatus]	mRNA	11509.4	6087.75	6444.13	3232.46	2254.29	2098.88	3.16932	1.66417	5.32351e-10	2.11491e-09	up	yes
SI65_09716	SI65_09716		gnl_WGS:JXNT_SI65_09716_T0	GO:0005575(cellular_component);GO:0008762(UDP-N-acetylmuramate dehydrogenase activity);GO:0016491(oxidoreductase activity);GO:0016614(oxidoreductase activity, acting on CH-OH group of donors);GO:0050660(flavin adenine dinucleotide binding);GO:0055114(oxidation-reduction process)	NA	NA	NA		hypothetical protein SI65_09716 [Aspergillus cristatus]	mRNA	55.2478	53.347	94.227	1.02304	7.37193	16.3804	8.18641	3.03323	5.65501e-10	2.24137e-09	up	yes
SI65_01664	SI65_01664		gnl_WGS:JXNT_SI65_01664_T0	GO:0003674(molecular_function);GO:0005575(cellular_component);GO:0016998(cell wall macromolecule catabolic process)	NA	NA	NA		hypothetical protein SI65_01664 [Aspergillus cristatus]	mRNA	100.082	129.7	148.886	40.8338	20.0612	12.4132	5.16542	2.36889	6.89933e-10	2.71768e-09	up	yes
SI65_01966	SI65_01966		gnl_WGS:JXNT_SI65_01966_T0	GO:0005575(cellular_component);GO:0008762(UDP-N-acetylmuramate dehydrogenase activity);GO:0016491(oxidoreductase activity);GO:0050660(flavin adenine dinucleotide binding);GO:0055114(oxidation-reduction process)	00061(Fatty acid biosynthesis);00071(Fatty acid degradation);04146(Peroxisome)	K01897	EC:6.2.1.3		hypothetical protein SI65_01916 [Aspergillus cristatus]	mRNA	3.66744	1.73165	1.57705	0.629235	0.509854	0.609967	3.98852	1.99585	6.96508e-10	2.73935e-09	up	yes
SI65_05868	SI65_05868		gnl_WGS:JXNT_SI65_05868_T0	NA	NA	NA	NA		hypothetical protein SI65_05868 [Aspergillus cristatus]	mRNA	9.87153	10.4638	14.587	3.60599	3.24948	2.09207	3.90301	1.96459	7.052e-10	2.77247e-09	up	yes
SI65_01973	SI65_01973		gnl_WGS:JXNT_SI65_01973_T0	GO:0003674(molecular_function);GO:0005575(cellular_component);GO:0008150(biological_process)	NA	NA	NA		hypothetical protein SI65_01909 [Aspergillus cristatus]	mRNA	3.97121	2.94906	2.84596	0.254776	0.870719	1.14472	4.30189	2.10497	7.06063e-10	2.77479e-09	up	yes
SI65_06435	SI65_06435		gnl_WGS:JXNT_SI65_06435_T0	GO:0005634(nucleus);GO:0005758(mitochondrial intermembrane space);GO:0005829(cytosol);GO:0015680(intracellular copper ion transport);GO:0016531(copper chaperone activity);GO:0033617(mitochondrial respiratory chain complex IV assembly)	00190(Oxidative phosphorylation)	K02260	NA		hypothetical protein SI65_06435 [Aspergillus cristatus]	mRNA	93.3924	77.1252	78.1381	41.5592	38.389	30.1786	2.2579	1.17498	7.56239e-10	2.96285e-09	up	yes
SI65_05245	SI65_05245		gnl_WGS:JXNT_SI65_05245_T0	GO:0000272(polysaccharide catabolic process);GO:0004806(triglyceride lipase activity);GO:0005575(cellular_component);GO:0006629(lipid metabolic process);GO:0030600(feruloyl esterase activity);GO:0044347(cell wall polysaccharide catabolic process)	NA	NA	NA		putative feruloyl esterase A [Aspergillus cristatus]	mRNA	1.84165	1.65149	2.20641	0.096125	0	0.269351	15.5949	3.963	8.86626e-10	3.45514e-09	up	yes
SI65_06286	SI65_06286		gnl_WGS:JXNT_SI65_06286_T0	GO:0001731(formation of translation preinitiation complex);GO:0003743(translation initiation factor activity);GO:0005634(nucleus);GO:0005829(cytosol);GO:0016282(eukaryotic 43S preinitiation complex);GO:0031369(translation initiation factor binding);GO:0043024(ribosomal small subunit binding);GO:0043614(multi-eIF complex);GO:1990145(maintenance of translational fidelity)	03013(RNA transport)	K03113	NA		Eukaryotic translation initiation factor eIF-1 [Aspergillus cristatus]	mRNA	1308.66	785.638	866.883	445.455	290.812	274.863	2.92858	1.5502	9.35644e-10	3.63921e-09	up	yes
SI65_05813	SI65_05813		gnl_WGS:JXNT_SI65_05813_T0	GO:0003674(molecular_function);GO:0005575(cellular_component);GO:0008150(biological_process)	NA	NA	NA		Coiled-coil-containing protein 72 [Aspergillus cristatus]	mRNA	385.41	176.666	182.428	86.5774	76.8545	117.822	2.64709	1.40441	1.0122e-09	3.92204e-09	up	yes
SI65_05449	SI65_05449		gnl_WGS:JXNT_SI65_05449_T0	GO:0003674(molecular_function);GO:0005575(cellular_component);GO:0008150(biological_process)	NA	NA	NA		hypothetical protein SI65_05449 [Aspergillus cristatus]	mRNA	1.83695	1.64359	1.78936	0	0	0	17566.3	14.1005	1.05425e-09	4.07878e-09	up	yes
SI65_02177	SI65_02177		gnl_WGS:JXNT_SI65_02177_T0	GO:0003674(molecular_function);GO:0005575(cellular_component);GO:0008150(biological_process)	NA	NA	NA		hypothetical protein SI65_02177 [Aspergillus cristatus]	mRNA	23.0799	31.0372	52.6488	15.256	11.3955	13.6581	2.64865	1.40526	1.06858e-09	4.13107e-09	up	yes
SI65_01916	SI65_01916		gnl_WGS:JXNT_SI65_01916_T0	GO:0005575(cellular_component);GO:0008762(UDP-N-acetylmuramate dehydrogenase activity);GO:0016491(oxidoreductase activity);GO:0050660(flavin adenine dinucleotide binding);GO:0055114(oxidation-reduction process)	00061(Fatty acid biosynthesis);00071(Fatty acid degradation);04146(Peroxisome)	K01897	EC:6.2.1.3		hypothetical protein SI65_01916 [Aspergillus cristatus]	mRNA	3.73699	1.6198	1.54458	0.599685	0.479277	0.594072	4.12506	2.04442	1.07249e-09	4.14149e-09	up	yes
SI65_06665	SI65_06665		gnl_WGS:JXNT_SI65_06665_T0	GO:0000147(actin cortical patch assembly);GO:0003779(actin binding);GO:0005634(nucleus);GO:0005829(cytosol);GO:0030479(actin cortical patch);GO:0034316(negative regulation of Arp2/3 complex-mediated actin nucleation);GO:0071846(actin filament debranching);GO:0071933(Arp2/3 complex binding)	NA	NA	NA		hypothetical protein ASPGLDRAFT_52546 [Aspergillus glaucus CBS 516.65]	mRNA	59.5623	52.6634	68.6391	17.0482	20.3202	48.023	2.11807	1.08275	1.07578e-09	4.1516e-09	up	yes
SI65_06574	SI65_06574		gnl_WGS:JXNT_SI65_06574_T0	GO:0003824(catalytic activity);GO:0005575(cellular_component);GO:0009226(nucleotide-sugar biosynthetic process);GO:0016491(oxidoreductase activity);GO:0050662(coenzyme binding)	00051(Fructose and mannose metabolism);00520(Amino sugar and nucleotide sugar metabolism)	K02377	EC:1.1.1.271		GDP-L-fucose synthase [Aspergillus cristatus]	mRNA	20.5254	16.841	24.5043	4.27194	5.46095	14.3148	2.57284	1.36336	1.12045e-09	4.31529e-09	up	yes
SI65_08021	SI65_08021		gnl_WGS:JXNT_SI65_08021_T0	GO:0000790(nuclear chromatin);GO:0004674(protein serine/threonine kinase activity);GO:0004713(protein tyrosine kinase activity);GO:0005524(ATP binding);GO:0005737(cytoplasm);GO:0006468(protein phosphorylation);GO:0030010(establishment of cell polarity);GO:0030291(protein serine/threonine kinase inhibitor activity);GO:0031139(positive regulation of conjugation with cellular fusion);GO:0045298(tubu…	NA	NA	NA		hypothetical protein SI65_08021 [Aspergillus cristatus]	mRNA	224.047	270.554	344.595	69.1869	135.724	199.051	2.07741	1.05479	1.12274e-09	4.32083e-09	up	yes
SI65_04116	SI65_04116		gnl_WGS:JXNT_SI65_04116_T0	GO:0003674(molecular_function);GO:0008150(biological_process);GO:0009277(fungal-type cell wall)	NA	NA	NA		hypothetical protein SI65_04116 [Aspergillus cristatus]	mRNA	2.51195	2.76205	2.58628	1.25883	0.807514	1.25436	2.36706	1.24309	1.13715e-09	4.3697e-09	up	yes
SI65_08347	SI65_08347		gnl_WGS:JXNT_SI65_08347_T0	NA	NA	NA	NA		hypothetical protein SI65_08347 [Aspergillus cristatus]	mRNA	13.3678	18.2454	28.6889	9.19024	7.27459	10.7388	2.21669	1.14841	1.20737e-09	4.62561e-09	up	yes
SI65_05863	SI65_05863		gnl_WGS:JXNT_SI65_05863_T0	NA	NA	NA	NA		hypothetical protein SI65_05863 [Aspergillus cristatus]	mRNA	133.721	85.2974	71.7092	37.3186	28.0885	21.3759	3.35005	1.74418	1.35462e-09	5.16093e-09	up	yes
SI65_06484	SI65_06484		gnl_WGS:JXNT_SI65_06484_T0	GO:0005575(cellular_component);GO:0008150(biological_process);GO:0048037(cofactor binding)	NA	NA	NA		hypothetical protein SI65_06484 [Aspergillus cristatus]	mRNA	66.3976	42.1043	38.0358	22.5229	21.1554	21.4035	2.25159	1.17095	1.43366e-09	5.4476e-09	up	yes
SI65_02512	SI65_02512		gnl_WGS:JXNT_SI65_02512_T0	GO:0003674(molecular_function);GO:0005575(cellular_component);GO:0008150(biological_process)	04011(MAPK signaling pathway - yeast)	K19806	EC:3.1.3.48		hypothetical protein SI65_02512 [Aspergillus cristatus]	mRNA	22.2954	23.3537	14.3277	9.94377	7.19254	9.07649	2.28807	1.19413	1.7112e-09	6.47327e-09	up	yes
[truncated: 9,273 more rows]
