# Supplementary material for: Revealing the effects of Aspergillus cristatus, golden flower fungus, fermenting on the roots of the medicinal and edible plant Panax ginseng
Source: Front Microbiol. 2026 Apr 20;17:1803757. doi: 10.3389/fmicb.2026.1803757 (PMC13136136; doi:10.3389/fmicb.2026.1803757)
Supplement: Supplementary file 3 [file Data_Sheet_3.xlsx]

## Sheet: Sheet1
Type	ID	MZ	RT	MS2.name	MS2_score	Formula	SuperClass	Class	HMDB	kegg	kegg_pathway	MS1.name	RJ_1	RJ_2	RJ_3	RJ_4	RJ_5	RJ_6	RCK1	RCK2	RCK3	RCK4	RCK5	RCK6	mean	mean_RJ	mean_RCK	FC	regulation	p_value	q_value	VIP	Significant
NEG	NEG_467.2413_5.9579_1	467.241	5.95793	LysoPG 15:1; LysoPG 15:1	98.1	C21H41O9P	Lipids and lipid-like molecules	Glycerophospholipids	NA	C05980	map00564(Glycerophospholipid metabolism);map01100(Metabolic pathways)	4-Hydroxyvalsartan	170733	156793	150578	165360	160149	198299	295524	297656	325071	382816	342731	332442	248179	166985	329373	0.507	down	2.47327e-07	2.40196e-06	1.07027	yes
NEG	NEG_507.272_6.252_1	507.272	6.252	LysoPG 18:2; LysoPG 18:2	97.5	C24H45O9P	Lipids and lipid-like molecules	Glycerophospholipids	NA	C05980	map00564(Glycerophospholipid metabolism);map01100(Metabolic pathways)	NA	475716	552927	634758	625290	661713	654242	666251	817830	778844	767498	786079	747011	680680	600774	760585	0.7899	down	0.00406933	0.00889043	0.573775	no
NEG	NEG_401.1301_0.9438_1	401.13	0.943775	Sucrose	97.3	C12H22O11	Organic oxygen compounds	Organooxygen compounds	HMDB0000258	C00089	map00052(Galactose metabolism);map00500(Starch and sucrose metabolism);map01100(Metabolic pathways);map01110(Biosynthesis of secondary metabolites);map02010(ABC transporters);map02060(Phosphotransferase system (PTS));map04742(Taste transduction);map04973(Carbohydrate digestion and absorption)	Phosphatidylserine	467529	480027	500585	515863	500092	472019	103576	103753	92144.1	93485.8	97860.3	119984	295577	489353	101800	4.807	up	6.78113e-09	1.36317e-07	1.65242	yes
NEG	NEG_483.2728_6.4215_1	483.273	6.4215	LysoPG 16:0; LysoPG 16:0	97.3	C22H45O9P	Lipids and lipid-like molecules	Glycerophospholipids	NA	C05980	map00564(Glycerophospholipid metabolism);map01100(Metabolic pathways)	NA	3.13227e+06	3.57276e+06	2.50516e+06	3.55209e+06	2.34873e+06	3.32765e+06	4.50117e+06	4.94543e+06	4.60544e+06	4.75799e+06	4.94627e+06	4.85878e+06	3.92114e+06	3.07311e+06	4.76918e+06	0.6444	down	0.00136612	0.00343036	0.834385	no
NEG	NEG_469.2555_6.1379_1	469.256	6.13792	LysoPG 15:0; LysoPG 15:0	97.2	C21H43O9P	Lipids and lipid-like molecules	Glycerophospholipids	NA	C05980	map00564(Glycerophospholipid metabolism);map01100(Metabolic pathways)	Withanolide;Withanolide A;Methyl lucidenate F	55133.8	68544.6	61914	68110.2	67135.7	53339.6	135629	129580	128639	153606	138568	133650	99487.5	62363	136612	0.4565	down	3.64932e-07	3.28423e-06	1.15847	yes
POS	POS_258.0993_0.9338_1	258.099	0.933767	sn-Glycero-3-phosphocholine	96.4	C8H21NO6P	Lipids and lipid-like molecules	Glycerophospholipids	HMDB0000086	C00670	map00564(Glycerophospholipid metabolism);map00565(Ether lipid metabolism);map05231(Choline metabolism in cancer)	Propyl 1-(propylsulfinyl)propyl disulfide	187610	232787	216659	226734	215856	192082	112097	77401.8	77628.4	85036.7	94585	78136.2	149718	211955	87480.9	2.4229	up	1.22674e-06	8.84702e-06	1.22725	yes
NEG	NEG_509.2887_6.5675_1	509.289	6.56748	LysoPG 18:1; LysoPG 18:1	96.3	C24H47O9P	Lipids and lipid-like molecules	Glycerophospholipids	NA	C05980	map00564(Glycerophospholipid metabolism);map01100(Metabolic pathways)	NA	432481	400829	423034	436976	429643	479801	500832	564594	486213	520185	534371	567677	481386	433794	528978	0.8201	down	0.000215315	0.000687024	0.548861	no
NEG	NEG_497.2876_6.6831_1	497.288	6.68307	LysoPG 17:0; LysoPG 17:0	96.2	C23H47O9P	Lipids and lipid-like molecules	Glycerophospholipids	NA	C05980	map00564(Glycerophospholipid metabolism);map01100(Metabolic pathways)	NA	61026.5	71678.8	50731.7	69683.5	46776.4	59160.4	96835.3	112535	109455	114327	113633	110814	84721.4	59842.9	109600	0.546	down	0.000121205	0.000417386	1.00119	yes
POS	POS_104.1064_1.0186_1	104.106	1.01863	Choline	96.1	C5H14NO	Organic nitrogen compounds	Organonitrogen compounds	HMDB0000097	C00114	map00260(Glycine, serine and threonine metabolism);map00552(Teichoic acid biosynthesis);map00564(Glycerophospholipid metabolism);map01100(Metabolic pathways);map02010(ABC transporters);map04725(Cholinergic synapse);map04976(Bile secretion);map05231(Choline metabolism in cancer)	Neurine;Iso-Valeraldehyde;Prenol;3-Methyl-3-buten-1-ol;Pentanal;(S)-2-Methylbutanal;(±)-2-Methylbutanal;(E)-2-Penten-1-ol;1-Penten-3-ol;Isoprenyl alcohol;2-Pentanone;2-Methyl-2-buten-1-ol;xi-3-Methyl-3-buten-2-ol	13246.8	33290	14257.1	14078.5	26984.4	12114.5	127853	67109.9	63042.8	53153.2	135297	47016	50620.3	18995.2	82245.3	0.231	down	0.000181561	0.000591875	1.49268	yes
NEG	NEG_109.0294_3.573_1	109.029	3.57298	Pyrocatechol	95.3	C6H6O2	Benzenoids	Phenols	HMDB0000957	C00090	map00361(Chlorocyclohexane and chlorobenzene degradation);map00362(Benzoate degradation);map00364(Fluorobenzoate degradation);map00621(Dioxin degradation);map00624(Polycyclic aromatic hydrocarbon degradation);map00626(Naphthalene degradation);map00627(Aminobenzoate degradation);map01100(Metabolic pathways);map01120(Microbial metabolism in diverse environments);map01220(Degradation of aromatic com…	Pyrocatechol;Hydroquinone;(E,E)-2,4-Hexadienedial;1,3-Benzenediol;5-Methyl-2-furancarboxaldehyde;2-Acetylfuran	14666.3	14464.5	19475.7	18246.7	18510.9	17815	10527.3	8389.42	11610.3	11587.6	10595.6	9490.65	13781.7	17196.5	10366.8	1.6588	up	3.95392e-05	0.000159643	0.895532	no
NEG	NEG_695.466_8.173_1	695.466	8.17298	PA 36:4; PA(18:2/18:2)	95.2	C39H69O8P	Lipids and lipid-like molecules	Glycerophospholipids	NA	C00416	map00561(Glycerolipid metabolism);map00564(Glycerophospholipid metabolism);map01100(Metabolic pathways);map01110(Biosynthesis of secondary metabolites);map04024(cAMP signaling pathway);map04070(Phosphatidylinositol signaling system);map04072(Phospholipase D signaling pathway);map04666(Fc gamma R-mediated phagocytosis);map04912(GnRH signaling pathway);map04975(Fat digestion and absorption);map0520…	NA	435154	479583	1.81301e+06	594426	812008	1.78872e+06	1.79422e+06	687451	1.54027e+06	1.8081e+06	1.66802e+06	1.3059e+06	1.22724e+06	987150	1.46733e+06	0.6728	down	0.120518	0.17294	0.661672	no
NEG	NEG_137.0249_3.42_1	137.025	3.42002	3,4-Dihydroxybenzaldehyde	95.2	C7H6O3	Benzenoids	Benzene and substituted derivatives	HMDB0059965	C16700	map00950(Isoquinoline alkaloid biosynthesis);map01063(Biosynthesis of alkaloids derived from shikimate pathway)	4-Hydroxybenzoic acid;Salicylic acid;3-Hydroxybenzoic acid;keratan sulfate II (core 2-linked), degradation product 1;Gentisate aldehyde;2-Methoxy-1,4-benzoquinone;alpha-Furyl methyl diketone;Sesamol;3,4-Dihydroxybenzaldehyde	208188	218782	253562	235067	223759	234612	385995	362650	382437	434807	401570	382050	310290	228995	391585	0.5848	down	6.17636e-08	7.83468e-07	0.955531	no
NEG	NEG_857.5197_8.0794_1	857.52	8.07938	PI 36:4; PI(18:2/18:2)	95.1	C45H79O13P	Lipids and lipid-like molecules	Glycerophospholipids	NA	C01194	map00562(Inositol phosphate metabolism);map00563(Glycosylphosphatidylinositol (GPI)-anchor biosynthesis);map00564(Glycerophospholipid metabolism);map00571(Lipoarabinomannan (LAM) biosynthesis);map01100(Metabolic pathways);map04070(Phosphatidylinositol signaling system);map04136(Autophagy - other);map04138(Autophagy - yeast);map04140(Autophagy - animal);map05132(Salmonella infection);map05152(Tube…	PI(16:0/20:4(5Z,8Z,11Z,14Z));PI(16:0/20:4(8Z,11Z,14Z,17Z));PI(18:1(11Z)/18:3(6Z,9Z,12Z));PI(18:1(11Z)/18:3(9Z,12Z,15Z));PI(18:1(9Z)/18:3(6Z,9Z,12Z));PI(18:1(9Z)/18:3(9Z,12Z,15Z));PI(18:2(9Z,12Z)/18:2(9Z,12Z));PI(18:3(6Z,9Z,12Z)/18:1(11Z));PI(18:3(6Z,9Z,12Z)/18:1(9Z));PI(18:3(9Z,12Z,15Z)/18:1(11Z));PI(18:3(9Z,12Z,15Z)/18:1(9Z));PI(20:4(5Z,8Z,11Z,14Z)/16:0);PI(20:4(8Z,11Z,14Z,17Z)/16:0);1,2-dilinol…	812878	769360	695138	799814	651348	812962	1.28295e+06	1.47741e+06	1.70641e+06	982603	1.98966e+06	1.49706e+06	1.12313e+06	756917	1.48935e+06	0.5082	down	0.000624254	0.00173056	1.00921	yes
POS	POS_175.1183_0.8411_1	175.118	0.8411	Arginine	94.9	C6H14N4O2	Organic acids and derivatives	Carboxylic acids and derivatives	HMDB0000517	C00062	map00220(Arginine biosynthesis);map00261(Monobactam biosynthesis);map00330(Arginine and proline metabolism);map00331(Clavulanic acid biosynthesis);map00470(D-Amino acid metabolism);map00970(Aminoacyl-tRNA biosynthesis);map00998(Biosynthesis of various antibiotics);map01060(Biosynthesis of plant secondary metabolites);map01064(Biosynthesis of alkaloids derived from ornithine, lysine and nicotinic …	L-Arginine;D-Arginine	6095.78	7198.48	5921.89	4195.72	7202.5	6067.63	47134.7	50807.7	39170.5	40458.4	40832.5	30433.9	23793.3	6113.67	41472.9	0.1474	down	8.18213e-09	1.57084e-07	1.81302	yes
NEG	NEG_455.241_5.8907_1	455.241	5.89067	LysoPG 14:0; LysoPG 14:0	94.8	C20H41O9P	Lipids and lipid-like molecules	Glycerophospholipids	NA	C05980	map00564(Glycerophospholipid metabolism);map01100(Metabolic pathways)	Rigin;Lucidenolactone;Lucidenic acid F	18291.9	26411.3	21441.3	15809.8	17254.1	20121.8	50370.5	55568.9	52627.9	57545.1	49593.3	47188.3	36018.7	19888.4	52149	0.3814	down	8.86119e-06	4.55542e-05	1.2826	yes
NEG	NEG_313.2382_6.3567_1	313.238	6.35673	9,10-Dihydroxy-12Z-octadecenoic acid	94.8	C18H34O4	Lipids and lipid-like molecules	Fatty Acyls	HMDB0004704	C14828	map00591(Linoleic acid metabolism)	Octadecanedioic acid;9,10-DHOME;12,13-DHOME;(9xi,10xi,12xi)-9,10-Dihydroxy-12-octadecenoic acid;Dibutyl decanedioate	673238	543588	563806	548447	617639	688977	645625	928626	697477	1.08431e+06	651404	968009	717595	605949	829241	0.7307	down	0.0224127	0.039732	0.591908	no
NEG	NEG_195.0518_0.82_1	195.052	0.81995	D-Gluconic acid	94.5	C6H12O7	Organic oxygen compounds	NA	HMDB0000625	C00257	map00030(Pentose phosphate pathway);map01100(Metabolic pathways);map01110(Biosynthesis of secondary metabolites);map01120(Microbial metabolism in diverse environments);map01200(Carbon metabolism)	Galactonic acid;Gluconic acid;Gulonic acid;1,3-Dimethyluric acid;3,7-Dimethyluric acid;1,9-Dimethyluric acid;7,9-Dimethyluric acid;1,7-Dimethyluric acid;3,9-Dimethyluric acid	735447	733532	846055	777119	761597	882810	510286	541299	613746	523846	609897	531258	672241	789426	555055	1.4222	up	1.47086e-05	6.95598e-05	0.754323	no
NEG	NEG_144.0454_4.4807_1	144.045	4.48071	Indole-3-carboxyaldehyde	94.5	C9H7NO	Organoheterocyclic compounds	Indoles and derivatives	HMDB0029737	C08493	NA	1H-Indole-3-carboxaldehyde	16645.2	17165.3	19646.5	17377.9	16913.1	18239.5	14449.9	14933.5	15234.5	20324.4	14479.9	15096.5	16708.9	17664.6	15753.1	1.1213	up	0.0790331	0.119791	0.337807	no
NEG	NEG_511.3034_6.9165_1	511.303	6.91647	LysoPG 18:0; LysoPG 18:0	94.3	C24H49O9P	Lipids and lipid-like molecules	Glycerophospholipids	NA	C05980	map00564(Glycerophospholipid metabolism);map01100(Metabolic pathways)	1-Stearoylglycerophosphoglycerol;2-Stearoylglycerophosphoglycerol;Carindone;Glyuranolide	57231.3	70590.4	50869.6	70823.6	45231.7	47059.6	82653.2	97334.1	106877	96696.3	89277.3	95387.7	75836	56967.7	94704.2	0.6015	down	0.000623166	0.00172822	0.895233	no
NEG	NEG_285.2072_6.5263_1	285.207	6.52626	Hexadecanedioic acid	94.2	C16H30O4	Lipids and lipid-like molecules	Fatty Acyls	HMDB0000672	C19615	map00073(Cutin, suberine and wax biosynthesis);map01100(Metabolic pathways)	Hexadecanedioic acid;16-Hydroxy-10-oxohexadecanoic acid;2,2,4-Trimethyl-1,3-pentadienol diisobutyrate	483001	442027	488586	465140	476869	502060	251957	315153	298488	298565	325673	292406	386661	476281	297040	1.6034	up	5.11432e-06	2.88276e-05	0.893314	no
NEG	NEG_271.2278_7.1494_1	271.228	7.14945	16-Hydroxyhexadecanoic acid	94.2	C16H32O3	Lipids and lipid-like molecules	Fatty Acyls	HMDB0006294	NA	NA	NA	2.22847e+06	2.73903e+06	2.36624e+06	2.26656e+06	2.10703e+06	2.73821e+06	1.21113e+06	1.38359e+06	1.24973e+06	1.37732e+06	1.1117e+06	1.19267e+06	1.83097e+06	2.40759e+06	1.25436e+06	1.9194	up	7.95317e-07	6.20096e-06	1.04444	yes
POS	POS_391.2833_8.3717_1	391.283	8.37172	Dioctyl phthalate	94.1	C24H38O4	NA	NA	NA	C14227	NA	12-Ketodeoxycholic acid;7-Hydroxy-3-oxocholanoic acid;Nutriacholic acid;7a-Hydroxy-3-oxo-5b-cholanoic acid;9'-Carboxy-alpha-chromanol;D8'-Merulinic acid A;12alpha-hydroxy-3-oxo-5beta-cholan-24-oic Acid;Octadecyl fumarate;Dodecanedioylcarnitine	43640.2	54500.1	63568.2	40655.8	67548.3	65290.1	83317.9	78631.2	63861.1	77024.8	77922.9	61018.1	64748.2	55867.1	73629.3	0.7588	down	0.0229155	0.0405248	0.577646	no
NEG	NEG_109.03_2.2971_1	109.03	2.29711	Catechol	94	C6H6O2	Benzenoids	Phenols	HMDB0000957	C00090	map00361(Chlorocyclohexane and chlorobenzene degradation);map00362(Benzoate degradation);map00364(Fluorobenzoate degradation);map00621(Dioxin degradation);map00624(Polycyclic aromatic hydrocarbon degradation);map00626(Naphthalene degradation);map00627(Aminobenzoate degradation);map01100(Metabolic pathways);map01120(Microbial metabolism in diverse environments);map01220(Degradation of aromatic com…	Gentisic acid;2-Pyrocatechuic acid;Protocatechuic acid;2,6-Dihydroxybenzoic acid;3,5-Dihydroxybenzoic acid;2,4-Dihydroxybenzoic acid;Patulin	166226	171606	159464	166086	188251	179961	69111.9	66833.3	76921.4	72297.8	72392.6	80412.1	122464	171932	72994.9	2.3554	up	6.39082e-10	2.07346e-08	1.21615	yes
NEG	NEG_578.3472_6.9159_1	578.347	6.9159	LysoPC 18:2	94	C26H50NO7P	Lipids and lipid-like molecules	Glycerophospholipids	HMDB10386	C04230	map00564(Glycerophospholipid metabolism);map04148(Efferocytosis);map05231(Choline metabolism in cancer)	NA	3.36134e+06	3.30574e+06	3.66219e+06	3.7181e+06	4.12297e+06	4.28978e+06	3.94243e+06	4.29261e+06	4.28712e+06	5.43934e+06	4.65364e+06	4.72285e+06	4.14984e+06	3.74335e+06	4.55633e+06	0.8216	down	0.0104492	0.0203042	0.490633	no
NEG	NEG_175.0618_1.9482_1	175.062	1.94823	2-Isopropylmalic acid	93.9	C7H12O5	Lipids and lipid-like molecules	NA	HMDB0000402	C02504	map00290(Valine, leucine and isoleucine biosynthesis);map00620(Pyruvate metabolism);map01100(Metabolic pathways);map01110(Biosynthesis of secondary metabolites);map01210(2-Oxocarboxylic acid metabolism);map01230(Biosynthesis of amino acids)	2-Isopropylmalic acid;2,3-Dimethyl-3-hydroxyglutaric acid;3-Isopropylmalate;3-Hydroxy-2-methylglutarate;(±)-Glycerol 1,2-diacetate	756828	781351	757513	757078	786730	824536	22048.4	24260.8	26550.6	28214.6	26220.1	29768.8	401758	777339	26177.2	29.6952	up	4.27653e-10	1.52737e-08	2.43064	yes
NEG	NEG_191.0201_1.5212_1	191.02	1.52115	Citric acid	93.8	C6H8O7	Organic acids and derivatives	NA	HMDB0000094	C00158	map00020(Citrate cycle (TCA cycle));map00250(Alanine, aspartate and glutamate metabolism);map00630(Glyoxylate and dicarboxylate metabolism);map00720(Carbon fixation pathways in prokaryotes);map01053(Biosynthesis of siderophore group nonribosomal peptides);map01060(Biosynthesis of plant secondary metabolites);map01061(Biosynthesis of phenylpropanoids);map01062(Biosynthesis of terpenoids and steroi…	Citric acid;Isocitric acid;D-threo-Isocitric acid;Diketogulonic acid;2,3-Diketo-L-gulonate;(1R,2R)-Isocitric acid;D-Glucaro-1,4-lactone;Cabreuvin;4',5,7-Trimethoxyflavone;(±)-Dulciol E;3',4',5'-Trimethoxyflavone;5-Hydroxy-4',7-dimethoxy-6-methylflavone;3',5,6-Trimethoxyflavone;2',5,6-Trimethoxyflavone;1,4,5-Trihydroxy-3-prenylxanthone	82629.7	81645.1	87993.2	47158.4	167849	72153.9	229940	449682	508020	168178	163846	388101	203933	89904.9	317961	0.2828	down	0.000993421	0.00260471	1.33447	yes
NEG	NEG_266.0897_2.6096_1	266.09	2.60961	Adenosine	93.8	C10H13N5O4	Nucleosides, nucleotides, and analogues	Purine nucleosides	HMDB0000050	C00212	map00230(Purine metabolism);map01100(Metabolic pathways);map01232(Nucleotide metabolism);map02010(ABC transporters);map04022(cGMP-PKG signaling pathway);map04024(cAMP signaling pathway);map04071(Sphingolipid signaling pathway);map04080(Neuroactive ligand-receptor interaction);map04270(Vascular smooth muscle contraction);map04923(Regulation of lipolysis in adipocytes);map04924(Renin secretion);map…	Neuraminic acid;N-(1-Deoxy-1-fructosyl)serine;Adenosine;Deoxyguanosine;Vidarabine;Zidovudine	11039.8	11021.2	10916.3	10913.2	10866.1	11560.3	138397	139576	123831	146738	140058	145395	75026	11052.8	138999	0.0795	down	2.41718e-11	1.64212e-09	2.09879	yes
NEG	NEG_452.2769_7.1709_1	452.277	7.17088	LysoPE 16:0	93.7	C21H44NO7P	Lipids and lipid-like molecules	Glycerophospholipids	HMDB11473;HMDB11503	C04438	map00564(Glycerophospholipid metabolism)	LysoPE(0:0/16:0);LysoPE(16:0/0:0);Sambutoxin;LPA(0:0/18:1(9Z));LPA(18:1(9Z)/0:0);DHAP(18:0)	13652.6	15544.4	9053.28	16928.4	9831.53	10339.6	70307.4	88201.4	85889.3	78266.3	76246.2	68792.7	45254.4	12558.3	77950.6	0.1611	down	1.79312e-06	1.20751e-05	1.7782	yes
NEG	NEG_765.4817_7.0593_1	765.482	7.05933	Ginsenoside Rg5	93.7	C42H70O12	Lipids and lipid-like molecules	Prenol lipids	HMDB0031830	NA	NA	Ginsenoside Rg5;(20E)-Ginsenoside F4;Hebevinoside X;Ginsenoside Rg6	6.03859e+07	6.04506e+07	3.604e+07	5.91917e+07	5.53941e+07	5.62528e+07	3.34795e+07	3.49025e+07	3.38256e+07	5.30151e+07	3.60349e+07	5.73201e+07	4.80244e+07	5.46192e+07	4.14296e+07	1.3184	up	0.0506388	0.081345	0.537214	no
NEG	NEG_833.521_8.2543_1	833.521	8.25429	PI 34:2; PI(16:0/18:2)	93.6	C43H79O13P	Lipids and lipid-like molecules	Glycerophospholipids	NA	C01194	map00562(Inositol phosphate metabolism);map00563(Glycosylphosphatidylinositol (GPI)-anchor biosynthesis);map00564(Glycerophospholipid metabolism);map00571(Lipoarabinomannan (LAM) biosynthesis);map01100(Metabolic pathways);map04070(Phosphatidylinositol signaling system);map04136(Autophagy - other);map04138(Autophagy - yeast);map04140(Autophagy - animal);map05132(Salmonella infection);map05152(Tube…	PI(16:0/18:2(9Z,12Z));PI(16:1(9Z)/18:1(11Z));PI(16:1(9Z)/18:1(9Z));PI(16:2(9Z,12Z)/18:0);PI(18:0/16:2(9Z,12Z));PI(18:1(11Z)/16:1(9Z));PI(18:1(9Z)/16:1(9Z));PI(18:2(9Z,12Z)/16:0);1-hexadecanoyl-2-(9Z,12Z-octadecadienoyl)-sn-glycero-3-phospho-D-myo-inositol	1.37029e+07	1.55936e+07	1.27806e+07	2.02414e+07	1.75356e+07	1.83161e+07	6.15692e+07	5.82057e+07	6.97142e+07	5.43887e+07	8.3337e+07	6.77134e+07	4.10915e+07	1.63617e+07	6.58214e+07	0.2486	down	5.63759e-08	7.2547e-07	1.54119	yes
POS	POS_112.0386_1.808_1	112.039	1.80805	Pyrrole-2-carboxylic acid	93.6	C5H5NO2	Organoheterocyclic compounds	Pyrroles	HMDB0004230	C05942	map00470(D-Amino acid metabolism)	Pyrrole-2-carboxylic acid;2-Acetyloxazole	20403	20723.4	19624.5	21001.8	18930.9	18411.4	6095.03	4890.61	5168.35	5004.32	5328.83	4925.16	12542.3	19849.2	5235.38	3.7914	up	2.58438e-10	1.04052e-08	1.52117	yes
POS	POS_522.355_7.4994_1	522.355	7.49942	1-Oleoyl-sn-glycero-3-phosphocholine	93.4	C26H52NO7P	Lipids and lipid-like molecules	Glycerophospholipids	HMDB0002815	C04230	map00564(Glycerophospholipid metabolism);map04148(Efferocytosis);map05231(Choline metabolism in cancer)	LysoPC(18:1(9Z));LysoPC(18:1(11Z));2-oleoyl-sn-glycero-3-phosphocholine;Dipyridamole	3.05496e+06	2.96017e+06	3.08551e+06	3.15536e+06	3.48304e+06	3.39696e+06	1.09803e+06	1.05149e+06	1.04502e+06	1.01644e+06	1.01536e+06	1.05482e+06	2.1181e+06	3.18933e+06	1.04686e+06	3.0466	up	2.09008e-09	5.34058e-08	1.3898	yes
NEG	NEG_153.0203_1.7811_1	153.02	1.78113	Gentisic acid	93.3	C7H6O4	Benzenoids	Benzene and substituted derivatives	HMDB0000152	C00628	map00350(Tyrosine metabolism);map00362(Benzoate degradation);map00626(Naphthalene degradation);map01100(Metabolic pathways);map01120(Microbial metabolism in diverse environments)	Gentisic acid;2-Pyrocatechuic acid;Protocatechuic acid;2,6-Dihydroxybenzoic acid;3,5-Dihydroxybenzoic acid;2,4-Dihydroxybenzoic acid;Patulin	737228	732770	708142	781913	777932	788381	348340	356292	386734	339383	363130	425220	562122	754394	369850	2.0397	up	1.23935e-07	1.35633e-06	1.10808	yes
NEG	NEG_205.1596_7.7124_1	205.16	7.71238	2,4-Di-tert-butylphenol	93.3	C14H22O	Benzenoids	Benzene and substituted derivatives	HMDB0013816	NA	NA	4-(1,1,3,3-Tetramethylbutyl)-phenol;delta-Methylionone;3-Methyl-4-(2,6,6-trimethyl-2-cyclohexen-1-yl)-3-buten-2-one;Methyl-delta-ionone;alpha-(p-(1,1,3,3-Tetramethylbutyl)phenyl)-omega-hydroxypoly(oxyethylene);1-(2,6,6-Trimethyl-2-cyclohexen-1-yl)-1-penten-3-one;alpha-Irone;Etaspirene;10-Isopropyl-2,7-dimethyl-1-oxaspiro[4.5]deca-3,6-diene;1-(2,6,6-Trimethyl-1-cyclohexen-1-yl)-1-penten-3-one;(Z)-…	21603.1	27319.2	30777.1	22247.5	25519.3	27487.4	41107.5	37437	32371.5	42289.1	35049.6	28453	30971.8	25825.6	36117.9	0.715	down	0.00237463	0.0055473	0.676961	no
NEG	NEG_783.492_6.2098_1	783.492	6.20982	Ginsenoside Rg3(S-FORM)	93.3	C42H72O13	Lipids and lipid-like molecules	Prenol lipids	NA	NA	NA	Ginsenoside C;Ginsenoside F2;Ginsenoside Rg3;PE(DiMe(9,3)/DiMe(9,3))	4.70883e+07	4.80398e+07	5.12601e+07	4.92463e+07	5.05995e+07	4.77715e+07	5.01826e+07	4.90321e+07	5.05555e+07	4.8427e+07	5.06233e+07	4.90916e+07	4.93264e+07	4.90009e+07	4.9652e+07	0.9869	down	0.41568	0.496656	0.0786358	no
NEG	NEG_569.2727_5.9423_1	569.273	5.94233	LysoPI 16:1; LysoPI 16:1	93.2	C25H47O12P	Lipids and lipid-like molecules	Glycerophospholipids	NA	C03819	map00564(Glycerophospholipid metabolism)	Ganoderic acid F	57923.2	61421	33347.4	36221.2	35585.3	45421.8	56033.8	90233.6	62426.1	67914.2	93425.2	90534.6	60874	44986.7	76761.2	0.5861	down	0.00330564	0.00741607	0.856133	no
POS	POS_510.3535_7.8317_1	510.353	7.83167	1-Heptadecanoyl-sn-glycero-3-phosphocholine	93.2	C25H52NO7P	Lipids and lipid-like molecules	Glycerophospholipids	NA	NA	NA	LysoPE(0:0/20:0);LysoPE(20:0/0:0);LysoPC(17:0);1-(11Z-docosenoyl)-glycero-3-phosphate	82050.6	124732	67367.8	80347.7	68519.2	75417	236345	287344	238517	242373	213475	202228	159893	83072.4	236714	0.3509	down	9.98073e-06	5.02656e-05	1.33033	yes
NEG	NEG_540.3296_6.8502_1	540.33	6.85016	LysoPC 15:0	93.1	C23H48NO7P	Lipids and lipid-like molecules	Glycerophospholipids	HMDB10381	C04230	map00564(Glycerophospholipid metabolism);map04148(Efferocytosis);map05231(Choline metabolism in cancer)	VPGPR Enterostatin	23463.1	25160.4	23121.7	24694.4	26165.1	26767.4	128317	136340	135075	145812	130171	131782	79739.1	24895.3	134583	0.185	down	2.91827e-13	5.65092e-11	1.71328	yes
POS	POS_136.0606_1.5643_1	136.061	1.56434	Adenine	93	C5H5N5	Organoheterocyclic compounds	Imidazopyrimidines	HMDB0000034	C00147	map00230(Purine metabolism);map00908(Zeatin biosynthesis);map01100(Metabolic pathways);map01110(Biosynthesis of secondary metabolites);map01232(Nucleotide metabolism)	NA	2825.05	1905.22	2808.91	2003.22	1266.97	1624.48	9757.61	9481.3	8854.91	9328.75	8195.63	9552.07	5633.68	2072.31	9195.04	0.2254	down	4.64642e-05	0.000183465	1.6031	yes
NEG	NEG_277.2178_8.2238_1	277.218	8.22375	Linolenelaidic acid	93	C18H30O2	Lipids and lipid-like molecules	Fatty Acyls	HMDB0030964	NA	NA	Alpha-Linolenic acid;Gamma-Linolenic acid;Calendic acid;Punicic acid;Linolenelaidic acid	1.90426e+07	2.09502e+07	1.67454e+07	1.89154e+07	1.99932e+07	1.9015e+07	5.21023e+06	4.33171e+06	4.72079e+06	4.8084e+06	4.56392e+06	5.16151e+06	1.19549e+07	1.91103e+07	4.79943e+06	3.9818	up	1.74447e-11	1.31019e-09	1.5476	yes
POS	POS_192.065_2.7837_1	192.065	2.78367	5-Hydroxyindole-3-acetic acid	92.9	C10H9NO3	Organoheterocyclic compounds	Indoles and derivatives	HMDB0000763	C05635	map00380(Tryptophan metabolism);map01100(Metabolic pathways);map04726(Serotonergic synapse)	5-Hydroxyindoleacetic acid;xi-2,3-Dihydro-2-oxo-1H-indole-3-acetic acid;5-Phenyl-1,3-oxazinane-2,4-dione;1-Oxo-1H-2-benzopyran-3-carboxaldehyde;Juglone	15195.5	14539.1	13989.8	14946.4	14506.2	14140.6	10405.3	9876.98	10909.5	5640.41	10440.1	9970.84	12046.7	14552.9	9540.52	1.5254	up	0.00692307	0.0141631	0.790947	no
NEG	NEG_817.5154_8.1226_1	817.515	8.12255	SQDG 34:2; SQDG(16:0/18:2)	92.9	C43H78O12S	Lipids and lipid-like molecules	Glycerolipids	NA	C13508	map00561(Glycerolipid metabolism);map01100(Metabolic pathways)	NA	771101	831259	622427	878309	573186	680919	2.49679e+06	2.38233e+06	3.1185e+06	1.88769e+06	3.13765e+06	3.03478e+06	1.70124e+06	726200	2.67629e+06	0.2713	down	3.55903e-07	3.22226e-06	1.4801	yes
NEG	NEG_144.0456_3.229_1	144.046	3.22905	4-Hydroxyquinoline	92.9	C9H7NO	Organoheterocyclic compounds	Quinolines and derivatives	NA	NA	NA	1H-Indole-3-carboxaldehyde	3605.47	3982.07	3372.04	4511.78	3367.38	2456.21	9577.39	10862.3	9671.17	11186.7	10031.2	10340.8	6913.71	3549.16	10278.3	0.3453	down	1.91837e-05	8.70497e-05	1.34889	yes
NEG	NEG_129.0194_1.3566_1	129.019	1.35662	Mesaconic acid	92.7	C5H6O4	Lipids and lipid-like molecules	Fatty Acyls	HMDB0000749	C01732	map00630(Glyoxylate and dicarboxylate metabolism);map00660(C5-Branched dibasic acid metabolism);map01100(Metabolic pathways);map01120(Microbial metabolism in diverse environments);map01200(Carbon metabolism)	Glutaconic acid;Citraconic acid;Mesaconic acid;Itaconic acid;Gamma-delta-Dioxovaleric acid;Methyl hydrogen fumarate;2-Hydroxyglutaric acid lactone;2,5-Dioxopentanoate;2-Pentendioate	62521.5	63492.6	61541.1	64336.2	65313.1	66304.3	70666.9	67564.1	69931.2	77146.9	71411.8	70475.2	67558.7	63918.1	71199.3	0.8977	down	0.000832768	0.00223103	0.39829	no
NEG	NEG_369.0679_0.7364_1	369.068	0.736392	Digalacturonic acid	92.7	C12H18O13	Organic oxygen compounds	Organooxygen compounds	HMDB0039721	C02273	map00040(Pentose and glucuronate interconversions);map01100(Metabolic pathways);map02010(ABC transporters)	4-O-alpha-D-Galactopyranuronosyl-D-galacturonic acid;4'-Hydroxy-5-carboxy-lumiracoxib	304834	314324	325105	313705	301710	294878	255401	261555	261472	239312	252040	259637	281998	309093	254903	1.2126	up	2.08006e-06	1.36583e-05	0.564968	no
NEG	NEG_476.2891_6.9737_1	476.289	6.9737	LysoPE 18:2	92.7	C23H44NO7P	Lipids and lipid-like molecules	Glycerophospholipids	HMDB11477	C04438	map00564(Glycerophospholipid metabolism)	NA	52901.6	106142	137353	135212	137874	147616	87524.1	109661	99261.4	125558	111217	35351.5	107139	119516	94762.3	1.2612	up	0.334743	0.414029	0.365621	no
POS	POS_301.0703_4.6809_1	301.07	4.68088	Questinol_120239	92.7	C16H12O6	Benzenoids	Anthracenes	HMDB0034443	C17811	NA	3,3',7-Trihydroxy-4'-methoxyflavone;Diosmetin;Pratensein;Takakin;Chrysoeriol;Barpisoflavone A;Cajanin;3,5-Dihydroxy-6,7-methylenedioxyflavanone;6alpha-Hydroxymaackiain;Santal;Questinol;Luteolin 7-methyl ether;Kaempferide;Tectorigenin;Sulfamethazine	30879.9	33625.5	36071.7	35158.6	35262.4	31744.3	1533.25	1450.68	1567.03	1758.07	1491.78	1523.53	17672.2	33790.4	1554.06	21.7434	up	1.88741e-15	1.35245e-12	2.31511	yes
NEG	NEG_193.0356_0.8108_1	193.036	0.810817	D-Galacturonic acid	92.6	C6H10O7	Organic oxygen compounds	Organooxygen compounds	HMDB0002545	C00333	map00040(Pentose and glucuronate interconversions);map00053(Ascorbate and aldarate metabolism);map00520(Amino sugar and nucleotide sugar metabolism);map01100(Metabolic pathways);map01240(Biosynthesis of cofactors);map01250(Biosynthesis of nucleotide sugars);map02010(ABC transporters)	D-Glucuronic acid;Galacturonic acid;Iduronic acid;Pectic acid;Pectin;3-Dehydro-L-gulonate;5-Keto-D-gluconate;2-Keto-L-gluconate;L-Altruronic acid;6-(Hydroxymethyl)-2,4(1H,3H)-pteridinedione;Verimol B;Verimol A;7-Hydroxy-2',4',5'-trimethoxyisoflavan;7-Hydroxy-2',3',4'-trimethoxyisoflavan;Sorgolactone;5'-Hydroxy-3',4',7-trimethoxyflavan;8-Hydroxydesmethylclomipramine	271555	326293	323663	328694	275002	333929	167127	184824	178207	173220	176715	182170	243450	309856	177044	1.7502	up	6.29781e-06	3.43029e-05	0.971312	no
POS	POS_146.0919_0.956_1	146.092	0.955983	4-Guanidinobutanoic acid	92.6	C5H11N3O2	Organic acids and derivatives	Carboxylic acids and derivatives	HMDB0003464	C01035	map00330(Arginine and proline metabolism);map01100(Metabolic pathways)	4-Guanidinobutanoic acid;pyroglutamine;Dihydrothymine;Squamolone;L-Cyclo(alanylglycyl)	20829.5	22716.9	21857.3	21876.6	22165.1	21138.8	43732.9	63410.9	59989.8	51559.2	57360.1	52066.8	38225.3	21764	54686.6	0.398	down	6.34909e-06	3.45294e-05	1.25064	yes
NEG	NEG_167.0613_4.191_1	167.061	4.19098	Norharman	92.6	C11H8N2	Organoheterocyclic compounds	Indoles and derivatives	HMDB0012897	C20157	NA	NA	5440.94	5361.67	4973.01	5606.96	5314.8	6138.92	16606.1	14368.4	13859.9	16815.8	12475.8	12924.1	9990.53	5472.71	14508.3	0.3772	down	2.19046e-07	2.17176e-06	1.28856	yes
NEG	NEG_111.0084_9.5254_1	111.008	9.52536	2-Furancarboxylic acid	92.5	C5H4O3	Organoheterocyclic compounds	Furans	HMDB0000617	C01546	map00365(Furfural degradation);map01100(Metabolic pathways);map01120(Microbial metabolism in diverse environments)	3-Furoic acid;2-Furoic acid;3-Hydroxy-2H-pyran-2-one;2,3-Dihydroxy-2,4-cyclopentadien-1-one	1442.88	1571.72	3011.06	1702.01	1173.26	567.425	4826.08	5299.73	3427.13	4938.54	3757.82	6054.35	3147.67	1578.06	4717.28	0.3345	down	0.00197081	0.00471737	1.32374	yes
NEG	NEG_554.347_7.2902_1	554.347	7.29018	LysoPC 16:0	92.5	C24H50NO7P	Lipids and lipid-like molecules	Glycerophospholipids	NA	C04230	map00564(Glycerophospholipid metabolism);map04148(Efferocytosis);map05231(Choline metabolism in cancer)	NA	863215	1.10057e+06	793376	1.11749e+06	835377	863453	3.80011e+06	4.03587e+06	4.26596e+06	4.25628e+06	3.98157e+06	4.14687e+06	2.50501e+06	928913	4.08111e+06	0.2276	down	4.62328e-07	3.97708e-06	1.60306	yes
POS	POS_279.1579_7.7444_1	279.158	7.74443	Dibutyl phthalate	92.4	C16H22O4	Benzenoids	Benzene and substituted derivatives	HMDB0033244	C14214	NA	Alpha-CEHC;Monoethylhexyl phthalic acid;Diisobutyl phthalate;Dibutyl phthalate;5-Nonyltetrahydro-2-oxo-3-furancarboxylic acid;Monomenthyl succinate;Camelinin	29356.4	29126.7	29550.6	30445.7	31178	27829.2	39689.9	31830.9	36172.2	36218.6	36517.6	38162.6	33006.5	29581.1	36432	0.812	down	0.000398095	0.0011704	0.564482	no
NEG	NEG_128.0357_0.9117_1	128.036	0.911692	dimethadione	92.4	C5H7NO3	Organoheterocyclic compounds	Azolidines	HMDB0061093	NA	NA	NA	576814	580155	592608	593350	610116	587474	2.81732e+06	2.86047e+06	2.97516e+06	3.02583e+06	2.79981e+06	2.9937e+06	1.75107e+06	590086	2.91205e+06	0.2026	down	7.40642e-14	2.02715e-11	1.66686	yes
NEG	NEG_267.0749_1.5241_1	267.075	1.52412	Inosine	92.3	C10H12N4O5	Nucleosides, nucleotides, and analogues	Purine nucleosides	HMDB0000195	C00294	map00230(Purine metabolism);map01100(Metabolic pathways);map01232(Nucleotide metabolism);map02010(ABC transporters)	Inosine;Allopurinol riboside;Arabinosylhypoxanthine;3'-HPPH;4-Hydroxyphenytoin;Hydroxyphenytoin;2,3-Dihydroxycarbamazepine;Phenytoin arene-oxide;4'-HPPH;Mono-(3-carboxypropyl) phthalate	424680	426191	428379	440135	444554	442948	26772.5	27199.8	27025	29305.3	27975.9	28610	231148	434481	27814.8	15.6205	up	1.84891e-15	1.35245e-12	2.1879	yes
NEG	NEG_138.0201_1.1787_1	138.02	1.17875	3-Hydroxypicolinic acid	92.3	C6H5NO3	Organoheterocyclic compounds	Pyridines and derivatives	HMDB0013188	C18620	NA	4-Nitrophenol;6-Hydroxynicotinic acid;3-Hydroxypicolinic acid;2-Hydroxynicotinic acid	370156	621541	576367	790068	658565	459731	285894	332281	353875	310007	352800	399870	459263	579405	339121	1.7085	up	0.00404689	0.00884887	0.845876	no
POS	POS_610.5375_9.4753_1	610.538	9.47534	DG 34:2; DG(16:0/18:2)	92.2	C37H68O5	Lipids and lipid-like molecules	Glycerolipids	HMDB07103	C00641	map00552(Teichoic acid biosynthesis);map00561(Glycerolipid metabolism);map00562(Inositol phosphate metabolism);map00564(Glycerophospholipid metabolism);map01100(Metabolic pathways);map01110(Biosynthesis of secondary metabolites);map04070(Phosphatidylinositol signaling system);map04730(Long-term depression)	DG(14:0/20:2(11Z,14Z)/0:0);DG(14:1(9Z)/20:1(11Z)/0:0);DG(16:0/18:2(9Z,12Z)/0:0);DG(16:1(9Z)/18:1(11Z)/0:0);DG(16:1(9Z)/18:1(9Z)/0:0);DG(18:1(11Z)/16:1(9Z)/0:0);DG(18:1(9Z)/16:1(9Z)/0:0);DG(18:2(9Z,12Z)/16:0/0:0);DG(20:1(11Z)/14:1(9Z)/0:0);DG(20:2(11Z,14Z)/14:0/0:0);cis-Uvariamicin IB;Reticulatain 2;cis-Uvariamicin IV;Neoreticulatacin A;DG(15:0/0:0/18:2n6);DG(15:0/0:0/20:2n6);DG(14:1n5/0:0/20:1n9)…	16453.8	11483.1	8046.54	14252.1	9102.5	11254.1	20298	14916.4	2604.36	13707.7	10477.6	11531.1	12010.6	11765.4	12255.9	0.96	down	0.786529	0.831886	0.117098	no
POS	POS_425.3772_6.1932_1	425.377	6.19319	Lupenone	92.2	C30H48O	NA	NA	NA	C16990	NA	Cycloeucalenone;31-Norcyclolaudenone;Taraxasterone;Moretenone;Anhydrosophoradiol;Momodicaursenol;gamma-Taraxasterone;Mangiferoleanone;alpha-Amyrone;Butyrospermone;Campestanol	1.18676e+06	1.2386e+06	1.30613e+06	1.19997e+06	1.28259e+06	1.16905e+06	1.3693e+06	1.33789e+06	1.32262e+06	1.35398e+06	1.35384e+06	1.30282e+06	1.2853e+06	1.23052e+06	1.34007e+06	0.9182	down	0.0036677	0.00813409	0.348547	no
NEG	NEG_131.0354_1.4659_1	131.035	1.4659	Glutaric acid	92.1	C5H8O4	Organic acids and derivatives	Carboxylic acids and derivatives	HMDB0000661	C00489	map00071(Fatty acid degradation);map00310(Lysine degradation);map01100(Metabolic pathways);map01120(Microbial metabolism in diverse environments)	Monoethyl malonic acid;Ethylmalonic acid;Glutaric acid;Methylsuccinic acid;Dimethylmalonic acid;2-Acetolactate ;(S)-2-Acetolactate;2-C-Methyl-1,4-erythrono-D-lactone;2-Deoxy-L-ribono-1,4-lactone;2-Hydroxy-4-oxopentanoic acid;(S)-Methylbutanethioic acid	113929	111762	110211	117573	119165	115699	136290	136318	155033	153429	147279	159775	131372	114723	148021	0.775	down	7.40542e-05	0.000273086	0.642534	no
NEG	NEG_159.0665_3.1503_1	159.066	3.15028	Pimelic acid	92.1	C7H12O4	Lipids and lipid-like molecules	Fatty Acyls	HMDB0000857	C02656	map00780(Biotin metabolism);map01100(Metabolic pathways);map01240(Biosynthesis of cofactors)	Propyleneglycol diacetate;3-Methyladipic acid;Pimelic acid;3,3-Dimethylglutaric acid;2-Methyladipic acid;Diethyl malonate;Mono-methyl-adipate;2-Ethylglutaric acid;Ethyl methyl_succinate;2,2-Dimethylglutaric acid;Hydralazine	13364.3	14246.7	16044.1	14642.7	12970.9	15160.5	15209.6	13569.3	13931.3	17318.6	14428	15746.7	14719.4	14404.9	15033.9	0.9582	down	0.410461	0.491369	0.138427	no
NEG	NEG_597.3045_6.3089_1	597.304	6.30887	LysoPI 18:1; LysoPI 18:1	92.1	C27H51O12P	Lipids and lipid-like molecules	Glycerophospholipids	NA	C03819	map00564(Glycerophospholipid metabolism)	1-Oleoylglycerophosphoinositol	438274	466236	469572	476805	448290	525236	234863	217803	240875	223813	226256	221349	349114	470736	227493	2.0692	up	6.11187e-09	1.26251e-07	1.11983	yes
NEG	NEG_187.0983_4.0456_1	187.098	4.04561	Azelaic acid	92.1	C9H16O4	Lipids and lipid-like molecules	Fatty Acyls	HMDB0000784	C08261	NA	Azelaic acid;Nonate;cis- and trans-Ethyl 2,4-dimethyl-1,3-dioxolane-2-acetate;(+/-)-Ethyl 3-acetoxy-2-methylbutyrate;(+/-)-Methyl 5-acetoxyhexanoate;Butyl ethyl malonate;2,4-Dimethylpimelic acid;3-Methylsuberic acid;Diethyl methylsuccinate;Diethyl glutarate	74185.8	82074.1	84587.4	80037.6	82520.7	81210.8	190622	186383	166211	199047	151360	188555	130566	80769.4	180363	0.4478	down	6.3314e-07	5.14492e-06	1.17079	yes
NEG	NEG_459.1651_4.1502_1	459.165	4.15018	LysoPI 8:0; LysoPI 8:0	92	C17H33O12P	Lipids and lipid-like molecules	Glycerophospholipids	NA	C03819	map00564(Glycerophospholipid metabolism)	NA	12316.8	15533.6	7372.91	16668.6	14871.2	14750.1	34577	41206.8	44979.2	38786.3	40040.6	47690.6	27399.5	13585.5	41213.4	0.3296	down	9.09707e-05	0.000325312	1.36432	yes
NEG	NEG_295.2278_7.6829_1	295.228	7.68288	12,13-EpOME	92	C18H32O3	Lipids and lipid-like molecules	Fatty Acyls	HMDB0004702	C14826	map00591(Linoleic acid metabolism);map01100(Metabolic pathways)	13S-hydroxyoctadecadienoic acid;Alpha-dimorphecolic acid;9,10-Epoxyoctadecenoic acid;12,13-EpOME;9-HODE;(Z)-13-Oxo-9-octadecenoic acid;Avenoleic acid;12-Hydroxy-8,10-octadecadienoic acid;13-HODE;(10E,12Z)-9-HODE	661102	658188	689581	704376	649143	731787	554386	565900	601830	558449	512050	590352	623095	682363	563828	1.2102	up	9.31504e-05	0.000332272	0.546429	no
POS	POS_295.2256_7.3441_1	295.226	7.34409	9-Oxo-10(E),12(E)-octadecadienoic acid	92	C18H30O3	NA	NA	NA	NA	NA	13-OxoODE;9-OxoODE;A-12(13)-EpODE;13-HOTE;15(16)-EpODE;9(10)-EpODE;9-HOTE;17-Hydroxylinolenic acid;10-Oxo-11-octadecen-13-olide;Squamostanal A;15,16-Epoxy-9,12-octadecadienoic acid;(2'E,4'Z,8E)-Colneleic acid;12,13-Epoxy-9,15-octadecadienoic acid;2-Hydroxylinolenic acid;(9S,10E,12Z,15Z)-9-Hydroxy-10,12,15-octadecatrienoic acid;(9Z,12Z,14E)-16-Hydroxy-9,12,14-octadecatrienoic acid;Sterebin D;3,4-D…	201533	196300	201244	199816	197714	207651	196877	97463.9	100870	100365	158915	171932	169223	200710	137737	1.4572	up	0.0231375	0.0408719	0.721194	no
NEG	NEG_599.3195_6.672_1	599.319	6.67197	LysoPI 18:0; LysoPI 18:0	91.9	C27H53O12P	Lipids and lipid-like molecules	Glycerophospholipids	NA	C03819	map00564(Glycerophospholipid metabolism)	1-Stearoylglycerophosphoinositol;2-Stearoylglycerophosphoinositol;1-stearoyl-sn-glycero-3-phospho-1D-myo-inositol	118512	143558	94957.6	149189	75695.1	88139.6	76335.9	83962.8	101231	87308.3	97958.7	90061.6	100576	111675	89476.4	1.2481	up	0.152501	0.21194	0.393701	no
NEG	NEG_593.2738_5.7466_1	593.274	5.74663	LysoPI 18:3; LysoPI 18:3	91.9	C27H47O12P	Lipids and lipid-like molecules	Glycerophospholipids	NA	C03819	map00564(Glycerophospholipid metabolism)	NA	87945.4	84789.1	71003	72280.8	78390.1	95629	105116	118848	132323	125730	129895	119900	101821	81672.9	121968	0.6696	down	6.77368e-05	0.000252671	0.799833	no
NEG	NEG_526.3131_6.4532_1	526.313	6.45317	LysoPC 14:0	91.9	C22H46NO7P	Lipids and lipid-like molecules	Glycerophospholipids	HMDB10379	C04230	map00564(Glycerophospholipid metabolism);map04148(Efferocytosis);map05231(Choline metabolism in cancer)	NA	13257.5	15019.9	15042.6	15534.5	14846	15714.1	13149.6	14549.2	13015.4	14100.1	13705.1	14445	14364.9	14902.4	13827.4	1.0777	up	0.0407505	0.0671965	0.27856	no
NEG	NEG_831.504_8.0909_1	831.504	8.09094	PI 34:3; PI(16:0/18:3)	91.8	C43H77O13P	Lipids and lipid-like molecules	Glycerophospholipids	NA	C01194	map00562(Inositol phosphate metabolism);map00563(Glycosylphosphatidylinositol (GPI)-anchor biosynthesis);map00564(Glycerophospholipid metabolism);map00571(Lipoarabinomannan (LAM) biosynthesis);map01100(Metabolic pathways);map04070(Phosphatidylinositol signaling system);map04136(Autophagy - other);map04138(Autophagy - yeast);map04140(Autophagy - animal);map05132(Salmonella infection);map05152(Tube…	NA	674603	664157	624066	713700	531099	608658	1.69009e+06	1.56763e+06	2.0901e+06	1.31476e+06	2.28863e+06	1.78535e+06	1.21274e+06	636047	1.78943e+06	0.3554	down	6.17703e-06	3.37354e-05	1.3088	yes
NEG	NEG_269.0463_6.6328_1	269.046	6.63282	Emodin	91.8	C15H10O5	Benzenoids	Anthracenes	HMDB0035214	C10343	NA	Genistein;Apigenin;2'-Hydroxydaidzein;Norizalpinin;Aloeemodin;6-Hydroxydaidzein;1,2,8-Trihydroxy-3-methylanthraquinone;8-Hydroxydaidzein;3,4',7-Trihydroxyflavone;Rhababerone;Emodin;Rheinanthrone;3'-Hydroxydaidzein;Nordiazepam	1.48546e+06	1.40962e+06	1.68844e+06	1.36743e+06	1.42393e+06	1.58839e+06	9216.88	8547.54	9385.2	10602.9	13050.8	11993.6	752173	1.49388e+06	10466.1	142.734	up	2.30796e-11	1.59457e-09	2.94039	yes
NEG	NEG_193.051_3.6936_1	193.051	3.69355	3-Hydroxy-4-methoxycinnamic acid	91.8	C10H10O4	Phenylpropanoids and polyketides	Cinnamic acids and derivatives	HMDB0000955	C10470	NA	trans-Ferulic acid;Isoferulic acid;Monoethyl phthalate;Vanillin acetate;(-)-trans-3,4-Dihydro-4,8-dihydroxy-3-methyl-1H-2-benzopyran-1-one;Piperonyl acetate;Meconine;3-(2-Hydroxy-3-methoxyphenyl)-2-propenoic acid;Repandiol;mono-Benzyl malonate;2,5-Dihydroxycinnamic acid methyl ester	110345	112368	115972	115452	116408	112079	85137.4	89169.6	84371.5	97238.7	126118	92744	104784	113771	95796.5	1.1876	up	0.0303849	0.0518933	0.464435	no
NEG	NEG_149.0244_3.3019_1	149.024	3.30188	4-Hydroxyphthalide	91.8	C8H6O3	Organoheterocyclic compounds	Isocoumarans	HMDB0032598	NA	NA	Phenylglyoxylic acid;(E)-8-Hydroxy-2-octene-4,6-diynoic acid;4-Hydroxyphthalide;3,4-Methylenedioxybenzaldehyde;1,4-Benzodioxin-2(3H)-one;Pyroglutamylvaline;Prolylhydroxyproline;Hydroxyprolyl-Proline;Prolyl-Hydroxyproline;Tetraacetylethylenediamine	7417.18	9042.16	8028.59	9638.91	7741.38	7472.87	12793.4	12116.6	13318.9	13875.5	13629.1	12336.9	10617.6	8223.51	13011.7	0.632	down	2.25902e-05	9.96792e-05	0.873663	no
NEG	NEG_167.0355_3.2248_1	167.035	3.22476	Vanillic acid	91.7	C8H8O4	Benzenoids	Benzene and substituted derivatives	HMDB0000484	C06672	map00627(Aminobenzoate degradation);map01120(Microbial metabolism in diverse environments)	Vanillic acid;Homogentisic acid;3-Hydroxymandelic acid;p-Hydroxymandelic acid;3,4-Dihydroxybenzeneacetic acid;5-Methoxysalicylic acid;3,4-Dihydroxymandelaldehyde;2',4',6'-Trihydroxyacetophenone;2,6-Dimethoxy-1,4-benzoquinone;3-Acetyl-4-hydroxy-6-methyl-2H-pyran-2-one;Thermophillin;3-Methoxysalicylic acid;Isovanillic acid	71205.5	66780.2	71972.2	67898.3	73179.3	70583.5	82590.8	83334.9	94503.7	94273.2	92815.9	93768	80242.1	70269.8	90214.4	0.7789	down	3.82837e-05	0.000155342	0.636401	no
POS	POS_96.044_1.7257_1	96.044	1.72568	3-Hydroxypyridine	91.6	C5H5NO	NA	NA	NA	NA	NA	2-Hydroxypyridine;1H-Pyrrole-2-carboxaldehyde	184082	171703	164315	161141	160675	150216	86001.4	74508.6	76419.6	65545	65185.2	71312.2	119259	165355	73162	2.2601	up	9.65817e-08	1.12166e-06	1.18231	yes
NEG	NEG_793.5149_8.2093_1	793.515	8.20927	SQDG 32:0; SQDG(16:0/16:0)	91.5	C41H78O12S	Lipids and lipid-like molecules	Glycerolipids	NA	C13508	map00561(Glycerolipid metabolism);map01100(Metabolic pathways)	1,2-Di-O-palmitoyl-3-O-(6-sulfoquinovopyranosyl)glycerol	107417	96887.5	131644	113336	136436	145608	395723	370411	469829	347926	589106	411985	276359	121888	430830	0.2829	down	2.88816e-07	2.72947e-06	1.4567	yes
NEG	NEG_730.5481_8.8445_1	730.548	8.84453	GlcCer[AP] 34:1; GlcCer[AP](t18:1/16:0)	91.4	C40H77NO10	Lipids and lipid-like molecules	Sphingolipids	NA	C01190	map00600(Sphingolipid metabolism);map01100(Metabolic pathways)	Araliacerebroside;DG(22:5(4Z,7Z,10Z,13Z,16Z)/22:6(4Z,7Z,10Z,13Z,16Z,19Z)/0:0);DG(22:5(7Z,10Z,13Z,16Z,19Z)/22:6(4Z,7Z,10Z,13Z,16Z,19Z)/0:0);DG(22:6(4Z,7Z,10Z,13Z,16Z,19Z)/22:5(4Z,7Z,10Z,13Z,16Z)/0:0);DG(22:6(4Z,7Z,10Z,13Z,16Z,19Z)/22:5(7Z,10Z,13Z,16Z,19Z)/0:0);DG(22:5n6/0:0/22:6n3);DG(22:5n3/0:0/22:6n3)	242089	298036	247530	259439	443447	227585	383746	297249	517474	429258	486983	396652	352457	286354	418560	0.6841	down	0.0129405	0.0245225	0.687714	no
NEG	NEG_585.3046_6.4114_1	585.305	6.41142	LysoPI 17:0; LysoPI 17:0	91.4	C26H51O12P	Lipids and lipid-like molecules	Glycerophospholipids	NA	C03819	map00564(Glycerophospholipid metabolism)	Isepamicin	77056.3	89557.4	63199.6	93078	51122.8	65330.9	117394	132443	162781	136008	139510	123587	104256	73224.2	135287	0.5413	down	0.000440105	0.00127564	0.985933	no
NEG	NEG_197.0457_3.2272_1	197.046	3.22722	Syringic acid	91.4	C9H10O5	Benzenoids	Benzene and substituted derivatives	HMDB0002085	C10833	map00627(Aminobenzoate degradation);map01120(Microbial metabolism in diverse environments)	Syringic acid;Ethyl gallate;Vanillylmandelic acid;3-(3,4-Dihydroxyphenyl)lactic acid;3-Hydroxy-4-methoxymandelate;3,4-O-Dimethylgallic acid	29417.3	28251.8	29829.9	29410	30668.2	29028.5	26868.2	27078.3	27399.7	28197.2	25578.4	27816.2	28295.3	29434.3	27156.3	1.0839	up	0.00121808	0.00310547	0.339549	no
NEG	NEG_117.02_1.0823_1	117.02	1.08233	Succinic acid	91.3	C4H6O4	Organic acids and derivatives	NA	HMDB0000254	C00042	map00020(Citrate cycle (TCA cycle));map00190(Oxidative phosphorylation);map00250(Alanine, aspartate and glutamate metabolism);map00310(Lysine degradation);map00350(Tyrosine metabolism);map00360(Phenylalanine metabolism);map00361(Chlorocyclohexane and chlorobenzene degradation);map00620(Pyruvate metabolism);map00630(Glyoxylate and dicarboxylate metabolism);map00640(Propanoate metabolism);map00650(…	Methylmalonic acid;Succinic acid;Erythrono-1,4-lactone;Threonolactone;4-Hydroxy-2-oxobutanoic acid;xi-3-Hydroxy-2-oxobutanoic acid	522139	543328	544871	540587	555221	534290	446713	410214	428606	447012	420184	412904	483839	540073	427605	1.263	up	1.30494e-06	9.29791e-06	0.629583	no
POS	POS_123.0545_1.9124_1	123.055	1.91244	Niacinamide	91.3	C6H6N2O	Organoheterocyclic compounds	Pyridines and derivatives	HMDB0001406	C00153	map00760(Nicotinate and nicotinamide metabolism);map01100(Metabolic pathways);map01240(Biosynthesis of cofactors);map04212(Longevity regulating pathway - worm);map04977(Vitamin digestion and absorption)	Niacinamide;2-Acetylpyrazine	42219.6	40583.8	39356.9	39436.6	43473.4	35374.9	56128	41322.7	45377.4	48823.5	47443.8	45464.2	43750.4	40074.2	47426.6	0.845	down	0.00971499	0.0190663	0.456124	no
NEG	NEG_282.0842_1.5627_1	282.084	1.5627	Guanosine	91.3	C10H13N5O5	Nucleosides, nucleotides, and analogues	Purine nucleosides	HMDB0000133	C00387	map00230(Purine metabolism);map01100(Metabolic pathways);map01232(Nucleotide metabolism);map02010(ABC transporters)	Guanosine;8-Hydroxy-deoxyguanosine;Monoglyceride citrate	17427.7	17451.7	17875.5	17637.4	17990.2	18952.1	24426.8	25752.7	26000.7	27292.5	25514.4	26101.3	21868.6	17889.1	25848.1	0.6921	down	4.79381e-09	1.02985e-07	0.79501	no
NEG	NEG_181.0723_0.8767_1	181.072	0.876683	Dulcitol	91.3	C6H14O6	Organic oxygen compounds	NA	HMDB0000107	C01697	map00052(Galactose metabolism);map01100(Metabolic pathways);map02060(Phosphotransferase system (PTS))	Galactitol;Sorbitol;Mannitol;L-Iditol	598974	652650	670238	674650	789592	652657	19886.6	19306.7	19822.1	20302.7	19782.2	20099.3	346497	673127	19866.6	33.8823	up	8.19826e-10	2.5039e-08	2.47516	yes
NEG	NEG_799.4881_4.8096_1	799.488	4.80958	Ginsenoside Rf	91.3	C42H72O14	Lipids and lipid-like molecules	Prenol lipids	HMDB0034745	C08945	NA	Majoroside F2;Majoroside F4;Majoroside F3;Ginsenoside Rf;Momordicoside C;Ginsenoside A2;Ginsenoside A1;Ginsenoside Ia	6.05907e+06	5.63079e+06	5.8682e+06	6.05284e+06	7.47986e+06	5.6215e+06	5.15503e+06	5.37436e+06	5.57064e+06	5.45846e+06	5.71911e+06	5.78815e+06	5.81483e+06	6.11871e+06	5.51096e+06	1.1103	up	0.0708471	0.108922	0.313804	no
NEG	NEG_283.0613_5.9641_1	283.061	5.96406	Physcion	91.3	C16H12O5	NA	NA	NA	C17045	NA	Biochanin A;Glycitein;Prunetin;5,7-Dihydroxy-3-methoxyflavone;2-(6-Hydroxy-2-methoxy-3,4-methylenedioxyphenyl)benzofuran;Farnisin;Xenognosin B;(-)-Maackiain;Cajaquinone;1,5-Dihydroxy-2-methoxy-6-methylanthraquinone;Melanettin;Stevenin	440928	404322	479632	457037	488060	482746	5314.21	3752.02	2720.94	4580.19	5814.48	4342.51	231604	458788	4420.73	103.781	up	2.99852e-08	4.39058e-07	2.84741	yes
NEG	NEG_181.051_4.1612_1	181.051	4.16118	Syringaldehyde	91.3	C9H10O4	NA	NA	NA	NA	NA	Meta-hydroxyphenylhydracrylic Acid;Homovanillic acid;Isohomovanillic acid;3,4-Dihydroxyhydrocinnamic acid;Hydroxyphenyllactic acid;3-(3-Hydroxyphenyl)-3-hydroxypropanoic acid;3-Methoxy-4-hydroxyphenylglycolaldehyde;3-Hydroxyphenyllactate;2,6-Dimethoxybenzoic acid;2',6'-Dihydroxy-4'-methoxyacetophenone;(±)-2-Hydroxy-3-(2-hydroxyphenyl)propanoic acid;Maltol propionate;2',4'-Dihydroxy-6'-methoxyacet…	25780.8	28161.9	29047.2	30651.4	29800.1	32186.5	20010.9	21393.4	21622.5	24295.2	17654.4	19794.5	25033.2	29271.3	20795.2	1.4076	up	0.000119417	0.000412075	0.733425	no
NEG	NEG_595.2896_5.9944_1	595.29	5.99435	LysoPI 18:2; LysoPI 18:2	91.2	C27H49O12P	Lipids and lipid-like molecules	Glycerophospholipids	NA	C03819	map00564(Glycerophospholipid metabolism)	NA	6.44567e+06	6.32643e+06	5.97541e+06	6.3608e+06	6.75474e+06	6.9267e+06	7.51153e+06	8.38187e+06	8.40426e+06	8.85188e+06	8.3714e+06	8.64185e+06	7.41271e+06	6.46496e+06	8.36046e+06	0.7733	down	9.83477e-06	4.96359e-05	0.646186	no
NEG	NEG_580.3611_7.5426_1	580.361	7.54262	LysoPC 18:1	91.2	C26H52NO7P	Lipids and lipid-like molecules	Glycerophospholipids	HMDB02815	C04230	map00564(Glycerophospholipid metabolism);map04148(Efferocytosis);map05231(Choline metabolism in cancer)	NA	1.45046e+06	1.7307e+06	1.46093e+06	1.48919e+06	1.20655e+06	1.6054e+06	563889	574272	541691	633158	289856	545884	1.00766e+06	1.49054e+06	524792	2.8402	up	7.36565e-05	0.000271831	1.31962	yes
POS	POS_256.2624_8.6287_1	256.262	8.62874	Palmitamide	91.2	C16H33NO	Lipids and lipid-like molecules	Fatty Acyls	HMDB0012273	NA	NA	Palmitic amide;3-Methylcyclopentadecanone;(±)-2-Dodecylcyclobutanone;Hexadecenal	27676.8	28205.8	31755.1	28805.3	33152.6	25115.8	30610.9	28542.5	26990.8	28339.3	27204.3	22937.5	28278.1	29118.6	27437.6	1.0613	up	0.322408	0.401055	0.179479	no
POS	POS_154.0492_0.9235_1	154.049	0.923517	3-Hydroxyanthranilic acid	91.1	C7H7NO3	Benzenoids	Benzene and substituted derivatives	HMDB0001476	C00632	map00380(Tryptophan metabolism);map00627(Aminobenzoate degradation);map01100(Metabolic pathways);map01120(Microbial metabolism in diverse environments);map01240(Biosynthesis of cofactors)	3-Hydroxyanthranilic acid;3-Aminosalicylic acid;Aminosalicylic Acid;Mesalazine;6-Methoxy-pyridine-3-carboxylic acid;2-Nitro-p-cresol	13497.2	12656.5	9014.07	10106.1	9874.92	10178.5	9464.47	6848.77	8917.26	4685.83	6416.66	8642.93	9191.93	10887.9	7495.99	1.4525	up	0.014457	0.0270701	0.689951	no
NEG	NEG_481.2557_6.0911_1	481.256	6.09112	LysoPG 16:1; LysoPG 16:1	91.1	C22H43O9P	Lipids and lipid-like molecules	Glycerophospholipids	NA	C05980	map00564(Glycerophospholipid metabolism);map01100(Metabolic pathways)	NA	33116.5	40579.6	27961	29469.5	30695.6	41796.7	83076.5	79348.6	80150.4	107806	56219.1	63173.9	56116.1	33936.5	78295.7	0.4334	down	4.7992e-05	0.0001884	1.14719	yes
NEG	NEG_131.0352_1.1559_1	131.035	1.15588	Ethylmalonic acid	91.1	C5H8O4	Lipids and lipid-like molecules	Fatty Acyls	HMDB0000622	NA	NA	Monoethyl malonic acid;Ethylmalonic acid;Glutaric acid;Methylsuccinic acid;Dimethylmalonic acid;2-Acetolactate ;(S)-2-Acetolactate;2-C-Methyl-1,4-erythrono-D-lactone;2-Deoxy-L-ribono-1,4-lactone;2-Hydroxy-4-oxopentanoic acid;(S)-Methylbutanethioic acid	67209.5	90113.4	72499.1	71265	73068.6	68374.5	65988.5	59868.6	62922	88779.5	68717.8	72072.3	71739.9	73755	69724.8	1.0578	up	0.42291	0.503645	0.163281	no
NEG	NEG_791.5318_8.3236_1	791.532	8.32363	GlcADG 36:4; GlcADG(18:2/18:2)	90.9	C45H76O11	Lipids and lipid-like molecules	Glycerolipids	NA	C04046	map00561(Glycerolipid metabolism);map01100(Metabolic pathways)	PC(14:1(9Z)/22:6(4Z,7Z,10Z,13Z,16Z,19Z));PC(18:3(6Z,9Z,12Z)/18:4(6Z,9Z,12Z,15Z));PC(18:3(9Z,12Z,15Z)/18:4(6Z,9Z,12Z,15Z));PC(18:4(6Z,9Z,12Z,15Z)/18:3(6Z,9Z,12Z));PC(18:4(6Z,9Z,12Z,15Z)/18:3(9Z,12Z,15Z));PC(22:6(4Z,7Z,10Z,13Z,16Z,19Z)/14:1(9Z))	156232	149736	114012	151461	125022	134753	8911.03	24158.8	36160.4	13469.8	33619.8	38807.4	82195.3	138536	25854.6	5.3583	up	0.000571768	0.00160459	1.69514	yes
NEG	NEG_177.0192_3.1735_1	177.019	3.1735	Daphnetin	90.9	C9H6O4	Phenylpropanoids and polyketides	coumarins and derivatives	NA	NA	NA	Aesculetin;5,7-Dihydroxy-4H-1-benzopyran-4-one;4,7-Dihydroxy-2H-1-benzopyran-2-one;arabinofuranosylguanine	10710.2	10639	11737.9	14810.7	10747.5	10029.5	8987.1	9339.29	11592.8	13130.9	8352.04	9273.02	10779.2	11445.8	10112.5	1.1318	up	0.190238	0.256313	0.301519	no
NEG	NEG_169.0144_1.1319_1	169.014	1.13192	Gallic acid	90.7	C7H6O5	Benzenoids	Benzene and substituted derivatives	HMDB0005807	C01424	map00627(Aminobenzoate degradation);map00999(Biosynthesis of various plant secondary metabolites);map01061(Biosynthesis of phenylpropanoids);map01120(Microbial metabolism in diverse environments)	Gallic acid;2,4,6-Trihydroxybenzoic acid;2,3,4-Trihydroxybenzoic acid;Benzyl methyl disulfide;Cysteinyl-Phenylalanine;Phenylalanyl-Cysteine;Benzo[a]pyrene-9,10-oxide;Benzo[a]pyrene-4,5-oxide;Benzo[a]pyrene-7,8-oxide;9-Hydroxybenzo[a]pyrene	39700.2	37543.6	35568.8	34583.4	33339.4	37694.8	30789.2	30242.7	31130.7	31880.5	30791.1	30214	33623.2	36405	30841.4	1.1804	up	0.000994631	0.00260701	0.50307	no
NEG	NEG_571.289_6.1476_1	571.289	6.14765	LysoPI 16:0; LysoPI 16:0	90.7	C25H49O12P	Lipids and lipid-like molecules	Glycerophospholipids	NA	C03819	map00564(Glycerophospholipid metabolism)	1-Palmitoylglycerophosphoinositol;1-hexadecanoyl-sn-glycero-3-phospho-D-myo-inositol;Ganoderic acid H;Enkephalin L	1.67854e+06	2.00559e+06	1.41342e+06	2.18198e+06	1.3414e+06	1.35895e+06	5.36475e+06	5.95174e+06	6.3777e+06	5.59649e+06	5.77369e+06	5.04828e+06	3.67438e+06	1.66331e+06	5.68544e+06	0.2926	down	5.43018e-06	3.02663e-05	1.45317	yes
POS	POS_480.3078_6.5063_1	480.308	6.50628	LysoPC 15:1	90.7	C23H46NO7P	Lipids and lipid-like molecules	Glycerophospholipids	NA	C04230	map00564(Glycerophospholipid metabolism);map04148(Efferocytosis);map05231(Choline metabolism in cancer)	LysoPE(0:0/18:1(11Z));LysoPE(0:0/18:1(9Z));LysoPE(18:1(11Z)/0:0);LysoPE(18:1(9Z)/0:0);3-Hydroxy-11Z-octadecenoylcarnitine;3-Hydroxy-9Z-octadecenoylcarnitine;1-(11Z,14Z-eicosadienoyl)-glycero-3-phosphate	5479.39	10953.8	13539.2	11404.5	13322.1	8842.25	41644.6	50914.5	50388.8	51284.5	33614.8	50918.9	28525.6	10590.2	46461	0.2279	down	1.7482e-05	8.0418e-05	1.58126	yes
NEG	NEG_115.0401_1.6147_1	115.04	1.61467	3-Oxopentanoic acid	90.7	C5H8O3	Organic acids and derivatives	Keto acids and derivatives	HMDB0003771	NA	NA	Alpha-ketoisovaleric acid;Methylacetoacetic acid;Levulinic acid;2-Oxovaleric acid;2-Methylacetoacetic acid;Glutarate semialdehyde;Ethyl pyruvate;Acetoxyacetone	29185.3	30367.6	31493.9	31895.6	31774.2	30047.1	29780.2	40816.7	42235.9	40423.1	27899	43153.8	34089.4	30793.9	37384.8	0.8237	down	0.0710579	0.109203	0.425832	no
NEG	NEG_167.0351_4.0963_1	167.035	4.09627	2-Hydroxy-3-methoxybenzoic acid	90.6	C8H8O4	Benzenoids	Benzene and substituted derivatives	NA	NA	NA	Vanillic acid;Homogentisic acid;3-Hydroxymandelic acid;p-Hydroxymandelic acid;3,4-Dihydroxybenzeneacetic acid;5-Methoxysalicylic acid;3,4-Dihydroxymandelaldehyde;2',4',6'-Trihydroxyacetophenone;2,6-Dimethoxy-1,4-benzoquinone;3-Acetyl-4-hydroxy-6-methyl-2H-pyran-2-one;Thermophillin;3-Methoxysalicylic acid;Isovanillic acid;2-O-(Z-p-Hydroxycinnamoyl)-(x)-glyceric acid	39543.3	39318.5	41454	41475.2	20916.4	21023.5	8941.32	8902.08	9224.76	9926.6	8576.09	10215.4	21626.4	33955.2	9297.7	3.652	up	0.000204428	0.000656185	1.43363	yes
NEG	NEG_179.057_0.8763_1	179.057	0.876292	Allose	90.5	C6H12O6	NA	NA	HMDB0001151	C01487	map00051(Fructose and mannose metabolism);map01100(Metabolic pathways);map01120(Microbial metabolism in diverse environments);map02010(ABC transporters)	D-Glucose;D-Galactose;D-Mannose;Myoinositol;3-Deoxyarabinohexonic acid;Beta-D-Glucose;D-Fructose;Allose;L-Sorbose;Alpha-D-Glucose;D-Tagatose;Beta-D-Galactose;Scyllitol;L-Gulose;Dihydroxyacetone (dimer);L-Galactose;Levoinositol;Alpha-D-Glucopyranoside;D-Glucopyranoside;3(S)-hydroxy-all-cis-8,11,14,17-eicosatetraenoyl-CoA;Glycoprotein-phospho-D-mannose;Fructose-1P;Paraxanthine;Theophylline;Theobrom…	1.03503e+06	1.16195e+06	1.16594e+06	1.38473e+06	1.35748e+06	1.10333e+06	1.51326e+06	1.46316e+06	1.37381e+06	1.38578e+06	1.37737e+06	1.3693e+06	1.30759e+06	1.20141e+06	1.41378e+06	0.8498	down	0.0143605	0.0269017	0.460764	no
NEG	NEG_442.229_4.4617_1	442.229	4.46173	LysoPC 8:0	90.5	C16H34NO7P	Lipids and lipid-like molecules	Glycerophospholipids	NA	C04230	map00564(Glycerophospholipid metabolism);map04148(Efferocytosis);map05231(Choline metabolism in cancer)	9-(2-Carboxyphenyl)-3,6-bis(diethylamino)xanthylium(1+);Paliperidone	9823.69	9361.4	11168.8	12094.1	9575.09	8889.87	15753.8	15507.7	15302.4	16685.5	12510.3	14396.3	12589.1	10152.2	15026	0.6756	down	0.00010188	0.000359181	0.782713	no
NEG	NEG_749.4475_6.3088_1	749.448	6.30882	alpha-Hederin	90.5	C41H66O12	Lipids and lipid-like molecules	Prenol lipids	NA	NA	NA	Oleanolic acid 3-[glucosyl-(1->4)-xyloside];28-Glucosyloleanolic acid 3-arabinoside;Ursolic acid 3-[glucosyl-(1->4)-xyloside]	61317.8	50725.2	43882.7	60013.4	38737.9	50160	48340.1	47498.9	56566.7	44433.2	47378.9	50728.2	49981.9	50806.2	49157.7	1.0335	up	0.782063	0.828147	0.0604137	no
POS	POS_137.0452_1.5189_1	137.045	1.51894	Hypoxanthine	90.4	C5H4N4O	Organoheterocyclic compounds	Imidazopyrimidines	HMDB0000157	C00262	map00230(Purine metabolism);map01100(Metabolic pathways);map01232(Nucleotide metabolism)	Tazobactam	52241.5	51310	48478	52933.3	50324.1	50469.9	2525.22	2336.37	2458.07	1630.5	2286.33	2030.44	26585.3	50959.5	2211.16	23.0465	up	3.33552e-08	4.78316e-07	2.33869	yes
NEG	NEG_697.3943_7.3712_1	697.394	7.37121	PI 24:0; PI(8:0/16:0)	90.4	C33H63O13P	Lipids and lipid-like molecules	Glycerophospholipids	NA	C01194	map00562(Inositol phosphate metabolism);map00563(Glycosylphosphatidylinositol (GPI)-anchor biosynthesis);map00564(Glycerophospholipid metabolism);map00571(Lipoarabinomannan (LAM) biosynthesis);map01100(Metabolic pathways);map04070(Phosphatidylinositol signaling system);map04136(Autophagy - other);map04138(Autophagy - yeast);map04140(Autophagy - animal);map05132(Salmonella infection);map05152(Tube…	NA	10495.3	9786.89	9792.39	13176.7	10634	11381.8	252423	267771	291280	198452	289586	334210	141582	10877.9	272287	0.0399	down	9.95347e-11	4.95895e-09	2.36146	yes
NEG	NEG_591.258_5.5555_1	591.258	5.5555	LysoPI 18:4; LysoPI 18:4	90.4	C27H45O12P	Lipids and lipid-like molecules	Glycerophospholipids	NA	C03819	map00564(Glycerophospholipid metabolism)	NA	45029.3	35532.7	35570	36571.9	42019.4	41481.4	58881.4	67133.2	64451.6	74882.1	70646.3	63852.8	53004.3	39367.5	66641.2	0.5907	down	2.39469e-06	1.53663e-05	0.935416	no
NEG	NEG_163.04_3.6705_1	163.04	3.67048	3-Coumaric acid	90.4	C9H8O3	Phenylpropanoids and polyketides	Cinnamic acids and derivatives	HMDB0001713	C12621	map00360(Phenylalanine metabolism);map01100(Metabolic pathways);map01120(Microbial metabolism in diverse environments);map01220(Degradation of aromatic compounds)	Methyl Phenylglyoxalate;Phenylpyruvic acid;m-Coumaric acid;4-Hydroxycinnamic acid;2-Hydroxycinnamic acid;Enol-phenylpyruvate;cis-p-Coumaric acid;Coumaric acid	15749.1	15242.3	14882.4	13423.2	16388.8	15508.7	31145.7	29760.9	27223.3	31830.7	28585.2	30758.1	22541.5	15199.1	29884	0.5086	down	6.36748e-09	1.29544e-07	1.07768	yes
POS	POS_169.0756_4.1871_1	169.076	4.1871	Norharmane	90.4	C11H8N2	Organoheterocyclic compounds	Indoles and derivatives	HMDB0012897	C20157	NA	Beta-Carboline	26988.5	27614.8	26621.8	26034.7	25215	23751.6	108152	102499	96632.4	106134	90187.4	87691.5	62293.5	26037.7	98549.3	0.2642	down	4.6697e-10	1.63296e-08	1.51776	yes
NEG	NEG_137.0245_3.128_1	137.024	3.12798	4-Hydroxybenzoic acid	90.3	C7H6O3	Benzenoids	Benzene and substituted derivatives	HMDB0000500	C00156	map00130(Ubiquinone and other terpenoid-quinone biosynthesis);map00362(Benzoate degradation);map00363(Bisphenol degradation);map00623(Toluene degradation);map00627(Aminobenzoate degradation);map00790(Folate biosynthesis);map01061(Biosynthesis of phenylpropanoids);map01100(Metabolic pathways);map01110(Biosynthesis of secondary metabolites);map01120(Microbial metabolism in diverse environments);map…	4-Hydroxybenzoic acid;Salicylic acid;3-Hydroxybenzoic acid;keratan sulfate II (core 2-linked), degradation product 1;Gentisate aldehyde;2-Methoxy-1,4-benzoquinone;alpha-Furyl methyl diketone;Sesamol;3,4-Dihydroxybenzaldehyde;Serylvaline;Serinyl-Valine;Valyl-Serine;N6-Acetyl-5S-hydroxy-L-lysine;3,4-Dihydroxy-2-hydroxymethyl-1-pyrrolidinepropanamide	31114.2	30984.5	8243.04	7400.29	30828.1	34322.1	45695.3	45335.1	45925.4	50946	44802.3	49283.8	35406.7	23815.4	46998	0.5067	down	0.0339886	0.0572658	1.00349	yes
NEG	NEG_829.4885_7.9404_1	829.489	7.94043	PI 34:4; PI(16:0/18:4)	90.3	C43H75O13P	Lipids and lipid-like molecules	Glycerophospholipids	NA	C01194	map00562(Inositol phosphate metabolism);map00563(Glycosylphosphatidylinositol (GPI)-anchor biosynthesis);map00564(Glycerophospholipid metabolism);map00571(Lipoarabinomannan (LAM) biosynthesis);map01100(Metabolic pathways);map04070(Phosphatidylinositol signaling system);map04136(Autophagy - other);map04138(Autophagy - yeast);map04140(Autophagy - animal);map05132(Salmonella infection);map05152(Tube…	NA	148125	136141	113022	126019	106423	109026	271291	299169	361771	272966	360852	318154	218580	123126	314034	0.3921	down	2.12007e-07	2.11524e-06	1.25747	yes
POS	POS_133.085_2.8985_1	133.085	2.89852	Tetramethylthiourea	90.2	C5H12N2S	NA	NA	NA	NA	NA	2-Hydroxy-3-methylpentanoic acid;(5R)-5-Hydroxyhexanoic acid;5-Hydroxyhexanoic acid;D-Leucic acid;Leucinic acid;Hydroxyisocaproic acid;2-Hydroxycaproic acid;2-Ethyl-2-Hydroxybutyric acid;(R)-3-Hydroxyhexanoic acid;6-Hydroxyhexanoic acid;2-Methyl-3-hydroxyvaleric acid;(+/-)-1-Acetoxy-1-ethoxyethane;Paraldehyde;4,4-Dimethoxy-2-butanone;Ethyl (±)-3-hydroxybutyrate;Butoxyacetic acid;Threo-3-Hydroxy-2…	6403.87	4140	6237.07	5794.79	3043.89	3126.71	8526.81	7635.55	4333.19	4287.93	4742.2	7321.91	5466.16	4791.05	6141.26	0.7801	down	0.209495	0.278527	0.416175	no
NEG	NEG_841.5153_8.0391_1	841.515	8.03908	SQDG 36:4; SQDG(18:2/18:2)	90.1	C45H78O12S	Lipids and lipid-like molecules	Glycerolipids	NA	C13508	map00561(Glycerolipid metabolism);map01100(Metabolic pathways)	NA	91917.1	89413.3	74060.9	86846.1	77087.9	90928.3	544096	605686	679424	504596	698081	638232	348364	85042.3	611686	0.139	down	1.64791e-10	7.41039e-09	1.84741	yes
NEG	NEG_559.4711_8.63_1	559.471	8.63003	FAHFA 36:3; FAHFA(18:2/18:1)	90.1	C36H64O4	Lipids and lipid-like molecules	Fatty Acyls	NA	NA	NA	NA	174768	142235	219736	134581	154538	195802	68064.8	84242.8	56381.3	49978.9	46019.2	46421.9	114397	170277	58518.2	2.9098	up	8.66169e-06	4.47062e-05	1.3276	yes
NEG	NEG_955.4935_4.3985_1	955.493	4.39851	Ginsenoside Ro	90	C48H76O19	Lipids and lipid-like molecules	Prenol lipids	HMDB0034534	C17543	NA	Elatoside I;Calenduloside H;Lucyoside L;Sandosaponin B;Sandosaponin A;Calendulaglycoside B;Ginsenoside Ro;Tuberoside A (Ullucus tuberosus);28-Glucuronyloleanolic acid 3-[galactosyl-(1->3)-glucoside];Phytolaccoside F;Amaranthussaponin I	5.76564e+06	5.64286e+06	5.38406e+06	5.39586e+06	5.12585e+06	5.27577e+06	5.29626e+06	5.08673e+06	5.00311e+06	5.09517e+06	5.09565e+06	5.05964e+06	5.26888e+06	5.43167e+06	5.10609e+06	1.0638	up	0.0160298	0.0296426	0.274629	no
NEG	NEG_150.0562_4.0435_1	150.056	4.04352	Paracetamol	90	C8H9NO2	Benzenoids	Phenols	HMDB0001859	NA	NA	Acetaminophen;2-Phenylglycine;Dopamine quinone;Leukoaminochrome;Methyl 2-aminobenzoate;2-(Methylamino)benzoic acid;3alpha,4,7,7alpha-Tetrahydro-1H-isoindole-1,3(2H)-dione;Ethyl nicotinate;2-Amino-3-methylbenzoate;2'-Hydroxyacetanilide;Phthalide;Phenylglyoxal	675.731	3913.29	5247.73	3966.87	4370.61	3763.78	5812.16	6419.31	6337.46	6932.94	5628.65	6096.43	4930.41	3656.33	6204.49	0.5893	down	0.0766024	0.116641	0.829246	no
POS	POS_130.0645_4.971_1	130.065	4.97102	Isoquinoline	89.9	C9H7N	Organoheterocyclic compounds	Isoquinolines and derivatives	HMDB0034244	C06323	NA	3-Methylene-indolenine;Quinoline;Isoquinoline	6972.47	7366.07	6708.04	7371.92	6728.99	6224	223.308	179.076	234.12	202.755	218.136	183.115	3551	6895.25	206.752	33.3504	up	1.93584e-12	2.41683e-10	2.47127	yes
NEG	NEG_152.0356_1.7721_1	152.036	1.77213	3-Aminosalicylic acid	89.9	C7H7NO3	Benzenoids	Benzene and substituted derivatives	HMDB0001972	NA	NA	3-Hydroxyanthranilic acid;3-Aminosalicylic acid;Aminosalicylic Acid;Mesalazine;6-Methoxy-pyridine-3-carboxylic acid;2-Nitro-p-cresol	39049.8	40173.9	45020	40118.1	40058.1	40924.5	48911.1	59964.8	53400.9	51192.8	57927.6	54761.5	47625.3	40890.7	54359.8	0.7522	down	3.96234e-05	0.00015987	0.675349	no
NEG	NEG_173.0821_3.6222_1	173.082	3.62217	Suberic acid	89.8	C8H14O4	Lipids and lipid-like molecules	Fatty Acyls	HMDB0000893	C08278	NA	Dimethyl adipate;Suberic acid;Ethyladipic acid;Diethyl succinate;2,4-Dimethyladipic acid;3-Methylpimelic acid;2-Propylglutaric acid	49770.4	48788	52964	49992.2	52615.7	51581.4	49086.7	45120.4	43340.7	49633.7	43339.2	49318.8	48795.9	50952	46639.9	1.0925	up	0.0188082	0.0340808	0.327884	no
NEG	NEG_285.0401_6.9643_1	285.04	6.96432	5,6,7,4'-Tetrahydroxyisoflavone	89.8	C15H10O6	Phenylpropanoids and polyketides	Isoflavonoids	HMDB0041688	NA	NA	Luteolin;Kaempferol;Maritimetin;Norartocarpetin;2'-Hydroxygenistein;Cernuine;Citreorosein;3'-Hydroxygenistein;5,6,7,4'-Tetrahydroxyisoflavone;7,8,3',4'-Tetrahydroxyisoflavone	1.59326e+06	1.56911e+06	1.68378e+06	1.57311e+06	1.68245e+06	1.61694e+06	15104.3	14396	12923.3	18457.1	12585.8	13683.4	817150	1.61978e+06	14525	111.517	up	1.02076e-09	2.9801e-08	2.86674	yes
NEG	NEG_925.5217_7.6692_1	925.522	7.66917	Saikosaponin C	89.8	C48H78O17	Lipids and lipid-like molecules	Prenol lipids	NA	NA	NA	Saponin D;Oleanolic acid 3-[rhamnosyl-(1->4)-glucosyl-(1->6)-glucoside]	132247	152422	101267	137734	132078	111093	12392.5	15893.6	15653.2	12091	17423.6	17144	71453.4	127807	15099.7	8.4642	up	4.06367e-10	1.47353e-08	1.92091	yes
NEG	NEG_279.2334_8.6206_1	279.233	8.6206	Octadecadienoate	89.8	C18H32O2	Lipids and lipid-like molecules	Fatty Acyls	HMDB0062784	NA	NA	Linoleic acid;Bovinic acid;9E,11E-Octadecadienoic acid;10E,12Z-Octadecadienoic acid;Linoelaidic acid;Mangiferic acid;Linalyl caprylate;Ethyl 2E,4Z-hexadecadienoate;5-Octadecynoic acid;Octadecadienoate;6Z,9Z-octadecadienoic acid	3.00108e+07	3.04292e+07	3.85952e+07	2.86544e+07	3.18607e+07	3.59079e+07	3.21874e+07	2.2075e+07	2.93061e+07	3.14496e+07	2.88688e+07	2.99404e+07	3.07738e+07	3.25764e+07	2.89712e+07	1.1244	up	0.134227	0.189757	0.30835	no
NEG	NEG_153.02_2.2954_1	153.02	2.29544	Protocatechuic acid	89.7	C7H6O4	Benzenoids	Benzene and substituted derivatives	HMDB0001856	C00230	map00362(Benzoate degradation);map00400(Phenylalanine, tyrosine and tryptophan biosynthesis);map00623(Toluene degradation);map00624(Polycyclic aromatic hydrocarbon degradation);map00627(Aminobenzoate degradation);map01053(Biosynthesis of siderophore group nonribosomal peptides);map01061(Biosynthesis of phenylpropanoids);map01100(Metabolic pathways);map01110(Biosynthesis of secondary metabolites);…	Gentisic acid;2-Pyrocatechuic acid;Protocatechuic acid;2,6-Dihydroxybenzoic acid;3,5-Dihydroxybenzoic acid;2,4-Dihydroxybenzoic acid;Patulin	577660	661289	550041	586384	550933	606260	212718	223338	239220	220850	237300	253877	409989	588761	231217	2.5464	up	3.47798e-10	1.31825e-08	1.27034	yes
NEG	NEG_557.2732_5.8963_1	557.273	5.89633	LysoPI 15:0; LysoPI 15:0	89.7	C24H47O12P	Lipids and lipid-like molecules	Glycerophospholipids	NA	C03819	map00564(Glycerophospholipid metabolism)	Glycinoeclepin B;Mandrax	58768.3	74139.3	41098.3	62836.6	43339	58155.4	188045	208578	210350	204666	197073	189253	128025	56389.5	199661	0.2824	down	2.02797e-05	9.12233e-05	1.47601	yes
NEG	NEG_325.1847_6.4315_1	325.185	6.43148	Dodecylbenzenesulfonic acid	89.7	C18H30O3S	Lipids and lipid-like molecules	Fatty Acyls	NA	NA	NA	2-Dodecylbenzenesulfonic acid;4-Dodecylbenzenesulfonic Acid;Heptaethylene glycol	727054	750089	816875	705075	1.33291e+06	404281	2.26379e+06	2.50914e+06	2.95789e+06	2.2715e+06	2.24212e+06	2.74601e+06	1.64389e+06	789380	2.49841e+06	0.316	down	0.000325578	0.000982777	1.3901	yes
NEG	NEG_945.5462_5.1156_1	945.546	5.11559	Ginsenoside Re	89.7	C48H82O18	Lipids and lipid-like molecules	Prenol lipids	HMDB0035749	NA	NA	Notoginsenoside K;Ginsenoside B2;Ginsenoside Rd;Gynosaponin S	2.00404e+06	1.93472e+06	1.81354e+06	1.98982e+06	1.76416e+06	1.8299e+06	1.80367e+06	2.39869e+06	2.38282e+06	1.90823e+06	2.73585e+06	2.93031e+06	2.12465e+06	1.88936e+06	2.35993e+06	0.8006	down	0.0446624	0.0728047	0.477758	no
NEG	NEG_119.0349_0.8906_1	119.035	0.8906	Acetic acid	89.6	C2H4O2	Organic acids and derivatives	Carboxylic acids and derivatives	HMDB0000042	C00033	map00010(Glycolysis / Gluconeogenesis);map00430(Taurine and hypotaurine metabolism);map00440(Phosphonate and phosphinate metabolism);map00534(Glycosaminoglycan biosynthesis - heparan sulfate / heparin);map00620(Pyruvate metabolism);map00630(Glyoxylate and dicarboxylate metabolism);map00660(C5-Branched dibasic acid metabolism);map00680(Methane metabolism);map00720(Carbon fixation pathways in proka…	NA	79374.1	89371.2	93915.2	89406.1	87139.5	86170.8	75549.1	77382.8	77373.7	77945.3	71226.5	134589	86620.3	87562.8	85677.7	1.022	up	0.655796	0.721411	0.109439	no
NEG	NEG_165.0558_3.2114_1	165.056	3.21139	L-3-Phenyllactic acid	89.6	C9H10O3	Phenylpropanoids and polyketides	Phenylpropanoic acids	HMDB0000748	C05607	map00360(Phenylalanine metabolism);map00960(Tropane, piperidine and pyridine alkaloid biosynthesis);map01064(Biosynthesis of alkaloids derived from ornithine, lysine and nicotinic acid);map01100(Metabolic pathways);map01110(Biosynthesis of secondary metabolites)	Ethyl 2-furanacrylate;3,5-Dimethoxybenzaldehyde;3-(3-Hydroxyphenyl)propanoic acid;D-Phenyllactic acid;L-3-Phenyllactic acid;Phenyllactic acid;4-Methoxyphenylacetic acid;Desaminotyrosine;3-Phenoxypropionic acid;Homovanillin;Ethyl vanillin;Ethyl salicylate;3,4-Dihydroxyphenylacetone;Guaicyl acetate;3,4-Dimethoxybenzaldehyde;Ethylparaben;Methyl 2-methoxybenzoate;Methyl 4-methoxybenzoate;3-(2-Hydroxy…	64030.8	45821.4	46941.4	44354.1	63950.2	45949.7	33034.9	7525.38	7286.3	11277.1	10233.7	8181.89	32382.2	51841.3	12923.2	4.0115	up	0.000744399	0.0020242	1.55123	yes
NEG	NEG_275.202_7.8494_1	275.202	7.84942	4,8,12,15-Octadecatetraenoic acid	89.4	C18H28O2	Lipids and lipid-like molecules	Fatty Acyls	HMDB0032672	NA	NA	19-Norandrosterone;19-Nor-5-androstenediol;19-Noretiocholanolone;Stearidonic acid;Phenethyl decanoate;4,8,12,15-Octadecatetraenoic acid;(E,E)-11,13-Octadecadien-9-ynoic acid;17beta-hydroxy-5beta-estran-3-one	3.92834e+06	3.95068e+06	4.17724e+06	3.90436e+06	3.82301e+06	4.36186e+06	619627	686826	640499	764448	669313	624262	2.34587e+06	4.02425e+06	667496	6.0289	up	1.52432e-11	1.18551e-09	1.76773	yes
NEG	NEG_783.4927_5.009_1	783.493	5.00901	Ginsenoside Rg2	89.4	C42H72O13	Lipids and lipid-like molecules	Prenol lipids	HMDB0035395	NA	NA	Ginsenoside C;Ginsenoside F2;Ginsenoside Rg3;PE(DiMe(9,3)/DiMe(9,3))	1.54301e+07	9.52628e+06	1.43632e+07	1.00827e+07	1.01649e+07	9.62797e+06	7.45724e+06	1.21211e+07	8.57133e+06	7.74821e+06	8.96619e+06	9.82546e+06	1.03237e+07	1.15325e+07	9.11492e+06	1.2652	up	0.074026	0.113202	0.461722	no
POS	POS_754.5387_9.5125_1	754.539	9.51246	PC(18:3(9Z,12Z,15Z)/16:1(9Z))	89.3	C42H76NO8P	Lipids and lipid-like molecules	Glycerophospholipids	HMDB0008200	C00157	map00564(Glycerophospholipid metabolism);map00590(Arachidonic acid metabolism);map00591(Linoleic acid metabolism);map00592(alpha-Linolenic acid metabolism);map01100(Metabolic pathways);map01110(Biosynthesis of secondary metabolites);map04723(Retrograde endocannabinoid signaling);map05231(Choline metabolism in cancer)	PC(14:0/20:4(5Z,8Z,11Z,14Z));PC(14:0/20:4(8Z,11Z,14Z,17Z));PC(14:1(9Z)/20:3(5Z,8Z,11Z));PC(14:1(9Z)/20:3(8Z,11Z,14Z));PC(16:0/18:4(6Z,9Z,12Z,15Z));PC(16:1(9Z)/18:3(6Z,9Z,12Z));PC(16:1(9Z)/18:3(9Z,12Z,15Z));PC(18:3(6Z,9Z,12Z)/16:1(9Z));PC(18:3(9Z,12Z,15Z)/16:1(9Z));PC(18:4(6Z,9Z,12Z,15Z)/16:0);PC(20:3(5Z,8Z,11Z)/14:1(9Z));PC(20:3(8Z,11Z,14Z)/14:1(9Z));PC(20:4(5Z,8Z,11Z,14Z)/14:0);PC(20:4(8Z,11Z,14…	4871.09	5951.32	9089.1	4067.21	6456.15	6450.4	7101.28	8199.16	8205.07	5686.22	8648.36	5274.44	6666.65	6147.55	7185.75	0.8555	down	0.256746	0.331276	0.325338	no
NEG	NEG_769.4774_4.9142_1	769.477	4.91425	Ginsenoside F3	89.3	C41H70O13	Lipids and lipid-like molecules	Prenol lipids	NA	NA	NA	Ginsenoside F5;Notoginsenoside R2;Ginsenoside F3;Pseudoginsenoside RT3;PS(14:1(9Z)/20:4(5Z,8Z,11Z,14Z));PS(20:4(5Z,8Z,11Z,14Z)/14:1(9Z))	714066	671148	703700	646136	816531	691701	994736	1.10847e+06	1.00005e+06	1.23384e+06	1.38582e+06	1.28493e+06	937594	707214	1.16797e+06	0.6055	down	5.62563e-05	0.000215406	0.894289	no
NEG	NEG_164.0719_2.198_1	164.072	2.19805	L-(-)-Phenylalanine	89.1	C9H11NO2	Organic acids and derivatives	Carboxylic acids and derivatives	NA	NA	NA	5-(3-Pyridyl)-2-hydroxytetrahydrofuran;L-Phenylalanine;3-Pyridinebutanoic acid;Benzocaine;Norsalsolinol;Gentiatibetine;Ethyl 2-aminobenzoate;Methyl N-methylanthranilate;Benzyl glycinate;4-Hydroxy-1-(3-pyridinyl)-1-butanone;Cinnamic acid;trans-Cinnamic acid;(E)-3-(2-Hydroxyphenyl)-2-propenal;Di-2-furanylmethane;1-Phenyl-1,2-propanedione;3,4-Dihydro-2H-1-benzopyran-2-one;(E)-3-(4-Hydroxyphenyl)-2-p…	12222.1	11948	12829.5	12794.8	11978.3	12110.4	29793.9	33200.7	31200.9	42503.8	31442.4	34692.8	23059.8	12313.8	33805.7	0.3643	down	2.70645e-06	1.70102e-05	1.31267	yes
NEG	NEG_142.0511_1.3046_1	142.051	1.3046	Trimethadione	89.1	C6H9NO3	Organoheterocyclic compounds	Azolidines	HMDB0014491	NA	NA	Vinylacetylglycine;Trimethadione;Acrylamide-acrylic acid resin;5-ethyl-5-methyl-2,4-oxazolidinedione;6-Oxopiperidine-2-carboxylic acid;1,2,3-Trihydroxybenzene;1,3,5-Trihydroxybenzene;Methyl 2-furoate;Maltol;4-Hydroxy-2H-pyran-3-carboxaldehyde;(Z)-Tamarindienal;5-Hydroxymethyl-2-furancarboxaldehyde;5-Methylfuran-2-carboxylic acid	18817.1	18910	16958.3	17677.3	18172.6	19185.6	59346.7	60830	64865.7	61429	63902.5	66332.7	40535.6	18286.8	62784.4	0.2913	down	5.12564e-13	8.73661e-11	1.46423	yes
NEG	NEG_277.2172_8.4696_1	277.217	8.46958	Gamma-Linolenic acid	89	C18H30O2	Lipids and lipid-like molecules	Fatty Acyls	HMDB0003073	C06426	map00591(Linoleic acid metabolism);map01040(Biosynthesis of unsaturated fatty acids);map01100(Metabolic pathways)	Alpha-Linolenic acid;Gamma-Linolenic acid;Calendic acid;Punicic acid;Linolenelaidic acid	340203	327321	298255	328921	344889	329298	312576	216345	251195	228272	274202	333497	298748	328148	269348	1.2183	up	0.0297127	0.0509071	0.493643	no
NEG	NEG_738.5088_8.1596_1	738.509	8.15965	PE 36:4; PE(18:2/18:2)	88.9	C41H74NO8P	Lipids and lipid-like molecules	Glycerophospholipids	HMDB09093	C00350	map00563(Glycosylphosphatidylinositol (GPI)-anchor biosynthesis);map00564(Glycerophospholipid metabolism);map01100(Metabolic pathways);map01110(Biosynthesis of secondary metabolites);map04136(Autophagy - other);map04138(Autophagy - yeast);map04140(Autophagy - animal);map04723(Retrograde endocannabinoid signaling);map05130(Pathogenic Escherichia coli infection);map05167(Kaposi sarcoma-associated h…	PC(15:0/18:4(6Z,9Z,12Z,15Z));PC(18:4(6Z,9Z,12Z,15Z)/15:0);PE(14:0/22:4(7Z,10Z,13Z,16Z));PE(16:0/20:4(5Z,8Z,11Z,14Z));PE(16:1(9Z)/20:3(5Z,8Z,11Z));PE(18:0/18:4(6Z,9Z,12Z,15Z));PE(18:1(11Z)/18:3(6Z,9Z,12Z));PE(18:1(11Z)/18:3(9Z,12Z,15Z));PE(18:1(9Z)/18:3(6Z,9Z,12Z));PE(18:1(9Z)/18:3(9Z,12Z,15Z));PE(18:2(9Z,12Z)/18:2(9Z,12Z));PE(18:3(6Z,9Z,12Z)/18:1(11Z));PE(18:3(6Z,9Z,12Z)/18:1(9Z));PE(18:3(9Z,12Z,…	1.58745e+06	1.27174e+06	1.17186e+06	1.57454e+06	1.52207e+06	1.79176e+06	1.05149e+06	934839	1.14165e+06	857961	1.54525e+06	1.13232e+06	1.29858e+06	1.48657e+06	1.11059e+06	1.3385	up	0.0182782	0.0332304	0.591024	no
POS	POS_170.0903_1.4678_1	170.09	1.46777	Pyridoxine	88.8	C8H11NO3	Organoheterocyclic compounds	Pyridines and derivatives	HMDB0000239	C00314	map00750(Vitamin B6 metabolism);map01100(Metabolic pathways);map01120(Microbial metabolism in diverse environments);map01240(Biosynthesis of cofactors)	NA	18515.8	18129.6	16728.5	17935.4	18128.3	17039.8	20580.3	19137.2	18854.8	18164.2	17919.3	16259.3	18116	17746.2	18485.8	0.96	down	0.312678	0.391071	0.148263	no
NEG	NEG_73.0298_1.0943_1	73.0298	1.09428	Propionic acid	88.7	C3H6O2	Organic acids and derivatives	Carboxylic acids and derivatives	HMDB0000237	C00163	map00640(Propanoate metabolism);map00642(Ethylbenzene degradation);map00760(Nicotinate and nicotinamide metabolism);map01100(Metabolic pathways);map01120(Microbial metabolism in diverse environments);map01220(Degradation of aromatic compounds);map04973(Carbohydrate digestion and absorption);map04974(Protein digestion and absorption)	Propionic acid;Lactaldehyde;3-Hydroxypropanal;D-Lactaldehyde;Hydroxyacetone;Ethyl formate;Methyl acetate	77464.6	77961.3	82130.1	79725	82094.8	81935.6	70413.1	69018.8	67160.3	74286	64816.3	63341.7	74195.6	80218.6	68172.7	1.1767	up	0.000393871	0.00115977	0.504883	no
NEG	NEG_201.1137_4.4274_1	201.114	4.42739	Sebacic acid	88.7	C10H18O4	Lipids and lipid-like molecules	NA	HMDB0000792	C08277	NA	N-lactoyl-Isoeucine;Sebacic acid;R-2-Hydroxy-3-methylbutanoic acid 3-Methylbutanoyl;Oxalic acid dibutyl ester;2-Ethylsuberic acid;Heptylmalonic acid;3-Methylazelaic acid	29173.7	30216.5	30964.4	26961.4	27283.8	28925.8	19698.5	16457	17678.3	21104.2	14385	18599.2	23454	28920.9	17987.1	1.6079	up	0.000124185	0.00042646	0.883136	no
NEG	NEG_1077.5896_4.8633_1	1077.59	4.86327	Ginsenoside Rb3	88.6	C53H90O22	Lipids and lipid-like molecules	Prenol lipids	NA	NA	NA	M-Secociguatoxin 4A;Ginsenoside Rc;Ginsenoside Rb2;Notoginsenoside L;Vinaginsenoside R7	1.15496e+06	1.10581e+06	1.03081e+06	952390	921289	915089	1.50591e+06	1.8848e+06	1.86114e+06	1.74202e+06	2.55549e+06	2.35997e+06	1.49914e+06	1.01339e+06	1.98489e+06	0.5106	down	0.000119481	0.000412244	1.02795	yes
POS	POS_136.0752_3.8853_1	136.075	3.88528	2-Phenylacetamide	88.5	C8H9NO	Benzenoids	Benzene and substituted derivatives	HMDB0010715	C02505	map00360(Phenylalanine metabolism);map00643(Styrene degradation);map01100(Metabolic pathways);map01120(Microbial metabolism in diverse environments)	N-Acetylarylamine;2-Phenylacetamide;2-Aminoacetophenone;2'-Aminoacetophenone;2-Acetyl-4-methylpyridine;2-Acetyl-6-methylpyridine;2,3-Dihydro-1H-pyrrolizine-5-carboxaldehyde;5-(2-Furanyl)-3,4-dihydro-2H-pyrrole;2-Acetyl-5-methylpyridine;4-Acetyl-2-methylpyridine;4-Acetyl-3-methylpyridine;2,4,6-Octatriyn-1-ol;Benzofuran;3,5,7-Octatriyn-1-ol;xi-2,3-Octadiene-5,7-diyn-1-ol	6126.41	6377.14	6011.88	8401.81	3634.62	5632.02	3941.75	9914.38	9645.18	10179.4	10430.4	8722.1	7418.08	6030.65	8805.52	0.6849	down	0.0894826	0.133588	0.567902	no
NEG	NEG_435.2513_6.6843_1	435.251	6.68431	1-Oleoyl-L-.alpha.-lysophosphatidic acid	88.5	C21H41O7P	NA	NA	NA	NA	NA	LPA(0:0/18:1(9Z));LPA(18:1(9Z)/0:0);DHAP(18:0)	283535	286145	277045	281661	267903	300396	286737	303392	279942	270216	317086	278923	286082	282781	289383	0.9772	down	0.462999	0.543385	0.095518	no
NEG	NEG_133.0148_0.9226_1	133.015	0.922642	D-(+)-Malic acid	88.4	C4H6O5	Organic acids and derivatives	Carboxylic acids and derivatives	HMDB0031518	C00497	map00650(Butanoate metabolism);map01100(Metabolic pathways)	L-Malic acid;Malic acid;D-Malic acid;Velcorin;3,3-Dimethyl-1,2-dithiolane;Tetrahydro-2-methyl-2-thiophenethiol;Tetrahydro-2-methyl-3-thiophenethiol	602888	618301	619917	615967	616356	663743	1.22574e+06	1.26226e+06	1.27754e+06	1.91729e+06	1.18161e+06	1.8409e+06	1.03688e+06	622862	1.45089e+06	0.4293	down	0.000204764	0.00065705	1.16578	yes
POS	POS_127.0385_2.729_1	127.038	2.729	1,2,3-Benzenetriol	88.4	C6H6O3	Benzenoids	Benzene and substituted derivatives	HMDB0013674	C01108	map00627(Aminobenzoate degradation);map01120(Microbial metabolism in diverse environments);map07216(Catecholamine transferase inhibitors)	1,2,3-Trihydroxybenzene;1,3,5-Trihydroxybenzene;Methyl 2-furoate;Maltol;4-Hydroxy-2H-pyran-3-carboxaldehyde;(Z)-Tamarindienal;5-Hydroxymethyl-2-furancarboxaldehyde;5-Methylfuran-2-carboxylic acid	88963.2	136611	83600.5	87307.3	130831	75659.7	157919	137632	141131	131060	138343	134695	120313	100496	140130	0.7172	down	0.0156488	0.0290304	0.67545	no
NEG	NEG_576.3294_6.5265_1	576.329	6.52648	LysoPC 18:3	88.3	C26H48NO7P	Lipids and lipid-like molecules	Glycerophospholipids	HMDB10388	C04230	map00564(Glycerophospholipid metabolism);map04148(Efferocytosis);map05231(Choline metabolism in cancer)	NA	43980	43099.8	45473.3	46155	44910.4	48507.1	55816.1	55511.9	54752.8	64295.1	55900.8	52646.7	50920.8	45354.3	56487.2	0.8029	down	0.000132972	0.000452485	0.586397	no
NEG	NEG_765.4824_5.8358_1	765.482	5.83579	Ginsenoside Rg6	88.3	C42H70O12	Lipids and lipid-like molecules	Prenol lipids	NA	NA	NA	Ginsenoside Rg5;(20E)-Ginsenoside F4;Hebevinoside X;Ginsenoside Rg6	8.83513e+06	8.7756e+06	8.20048e+06	8.71252e+06	8.63321e+06	8.6833e+06	5.19987e+06	5.2112e+06	5.67289e+06	5.26575e+06	5.65872e+06	5.47873e+06	7.02728e+06	8.64004e+06	5.41453e+06	1.5957	up	3.46483e-09	7.8901e-08	0.898575	no
POS	POS_357.2975_8.8474_1	357.298	8.84743	Monoelaidin	88.2	C21H40O4	Lipids and lipid-like molecules	Glycerolipids	HMDB0011567	NA	NA	MG(0:0/18:1(11Z)/0:0);MG(0:0/18:1(9Z)/0:0);MG(18:1(11Z)/0:0/0:0);MG(18:1(9Z)/0:0/0:0);Stearoyllactic acid;3-(2-Heptenyloxy)-2-hydroxypropyl undecanoate;Monooleoylglycerol	16601.7	14546.7	14242.1	16821.3	14694.3	14232.7	2884.13	4176.72	4140.07	3296.3	1130.82	1907.18	9056.17	15189.8	2922.53	5.1975	up	0.000337075	0.00101169	1.68244	yes
POS	POS_167.0693_3.9624_1	167.069	3.96244	3-(2-Hydroxyphenyl)propionic acid	88.1	C9H10O3	Phenylpropanoids and polyketides	Phenylpropanoic acids	HMDB0033752	C01198	map00360(Phenylalanine metabolism);map00624(Polycyclic aromatic hydrocarbon degradation);map00999(Biosynthesis of various plant secondary metabolites);map01100(Metabolic pathways);map01120(Microbial metabolism in diverse environments)	Ethyl 2-furanacrylate;3,5-Dimethoxybenzaldehyde;3-(3-Hydroxyphenyl)propanoic acid;D-Phenyllactic acid;L-3-Phenyllactic acid;Phenyllactic acid;4-Methoxyphenylacetic acid;Desaminotyrosine;3-Phenoxypropionic acid;Homovanillin;Ethyl vanillin;Ethyl salicylate;3,4-Dihydroxyphenylacetone;Guaicyl acetate;3,4-Dimethoxybenzaldehyde;Ethylparaben;Methyl 2-methoxybenzoate;Methyl 4-methoxybenzoate;3-(2-Hydroxy…	5410.47	5171.08	5080.78	3943.11	4963.29	5033.65	4064.18	4438.43	3991.62	5027.82	3883.6	1677.66	4390.47	4933.73	3847.22	1.2824	up	0.126328	0.180284	0.504127	no
NEG	NEG_145.087_3.3426_1	145.087	3.34265	3-Methyl-1-penten-3-ol	88	C6H12O	Organic oxygen compounds	Organooxygen compounds	HMDB0061882	NA	NA	3-Hydroxyisoheptanoic acid;(+/-)-Ethyl 2-hydroxy-2-methylbutyrate;Methyl DL-Leucate;Methyl (±)-3-hydroxyhexanoate;Butyl lactate;Ethyl 2-hydroxyisovalerate;3-hydroxyheptanoic acid;1-hydroperoxy-8-carboxyoctyl-3,4-epoxynon-(2E)-enyl-ether;3(S),5(S),12(R)-trihydroxy-eicosa-8-trans-6,14-cis-trienoyl-CoA;11,15-cyclo-12,14-cycloperoxy-8-hydroperoxy-5Z,9E-eicosadienoic	7211.26	6132.3	7032.83	6775.4	7119.5	7420.64	10071.9	10730.5	11232.1	11980.8	9503.32	11483	8891.13	6948.66	10833.6	0.6414	down	2.71921e-06	1.70678e-05	0.857198	no
NEG	NEG_829.496_6.2235_1	829.496	6.22348	Ginsenoside Rg3(R-FORM)	88	C42H72O13	Lipids and lipid-like molecules	Prenol lipids	NA	NA	NA	PGP(16:0/18:0);PGP(18:0/16:0)	381182	380356	336550	331465	322239	319015	335317	367015	344632	348073	350685	369120	348804	345134	352474	0.9792	down	0.542222	0.61866	0.0899587	no
NEG	NEG_518.2876_6.3275_1	518.288	6.32755	PE 20:2; PE(2:0/18:2)	87.9	C25H46NO8P	Lipids and lipid-like molecules	Glycerophospholipids	NA	C00350	map00563(Glycosylphosphatidylinositol (GPI)-anchor biosynthesis);map00564(Glycerophospholipid metabolism);map01100(Metabolic pathways);map01110(Biosynthesis of secondary metabolites);map04136(Autophagy - other);map04138(Autophagy - yeast);map04140(Autophagy - animal);map04723(Retrograde endocannabinoid signaling);map05130(Pathogenic Escherichia coli infection);map05167(Kaposi sarcoma-associated h…	Vignatic acid B	47118	42778.7	45565	45647.8	44947.8	51094.9	80237	82168.3	82775.2	94585.7	88450.7	85863.6	65936.1	46192	85680.1	0.5391	down	6.19394e-09	1.273e-07	1.02939	yes
NEG	NEG_121.0301_3.9275_1	121.03	3.92753	3-Hydroxybenzaldehyde	87.8	C7H6O2	NA	NA	NA	C03067	map00623(Toluene degradation);map01120(Microbial metabolism in diverse environments);map01220(Degradation of aromatic compounds)	Benzoic acid;4-Hydroxybenzaldehyde;3-(2-Furanyl)-2-propenal;2-Hydroxybenzaldehyde	283012	303696	347248	317267	320563	295394	443586	421403	384321	499784	418326	387208	368484	311197	425771	0.7309	down	0.000124715	0.000427867	0.696769	no
POS	POS_494.3226_6.8633_1	494.323	6.8633	LysoPC 16:1	87.8	C24H48NO7P	Lipids and lipid-like molecules	Glycerophospholipids	HMDB10383	C04230	map00564(Glycerophospholipid metabolism);map04148(Efferocytosis);map05231(Choline metabolism in cancer)	LysoPC(16:1(9Z));Cervonyl carnitine	36406	40645	34308.4	31928.1	36547.3	59046.5	243382	157049	157727	173831	207831	162821	111794	39813.5	183774	0.2166	down	1.60896e-07	1.67947e-06	1.61416	yes
POS	POS_548.3687_7.7889_1	548.369	7.78891	LysoPC 20:2	87.6	C28H54NO7P	Lipids and lipid-like molecules	Glycerophospholipids	NA	C04230	map00564(Glycerophospholipid metabolism);map04148(Efferocytosis);map05231(Choline metabolism in cancer)	LysoPC(20:2(11Z,14Z))	36995.8	41097	40884.5	39048.6	47133.6	44196.8	82898.7	79916.2	71004.5	70773.4	90313.6	79399.3	60305.2	41559.4	79050.9	0.5257	down	2.36905e-07	2.31815e-06	1.04114	yes
NEG	NEG_311.2228_6.8185_1	311.223	6.81849	15,16-DiHODE	87.6	C18H32O4	Lipids and lipid-like molecules	Fatty Acyls	HMDB0010208	NA	NA	11-HpODE;(10E,12Z)-(9S)-9-Hydroperoxyoctadeca-10,12-dienoic acid;13-L-Hydroperoxylinoleic acid;8(R)-Hydroperoxylinoleic acid;9(S)-HPODE;12,13-DiHODE;15,16-DiHODE;9,10-DiHODE;(±)-(E)-13-Hydroxy-10-oxo-11-octadecenoic acid	476940	432038	488943	648004	483805	496823	239388	296859	272178	264445	285991	392852	398189	504426	291952	1.7278	up	0.000117033	0.000404879	0.925306	no
POS	POS_143.0332_1.5689_1	143.033	1.56888	2,3-Methylenesuccinic acid	87.6	C6H6O4	Lipids and lipid-like molecules	Fatty Acyls	HMDB0059762	NA	NA	trans-trans-Muconic acid;Sumiki's acid;cis,cis-Muconic acid;Kojic acid;5-Hydroxymaltol;2,3-Methylenesuccinic acid;Purine	10954.1	14611.1	15971.1	14989.7	17008.8	16801.1	12052.8	11888.1	9829.99	10446	10844	18507.3	13658.7	15056	12261.4	1.2279	up	0.087066	0.130434	0.444251	no
NEG	NEG_503.161_0.8767_1	503.161	0.876733	D-(+)-Cellotriose	87.5	C18H32O16	Organic oxygen compounds	NA	HMDB0000055	C06219	NA	Maltotriose;Raffinose;Levan;3-Galactosyllactose;Dextrin;1-Kestose;Melezitose;Gentiotriose;Neokestose;Galactotriose;6-O-Glucosylmaltose;beta-D-Fructofuranosyl alpha-D-glucopyranosyl-(1->4)-D-glucopyranoside;Panose;6-Kestose;Umbelliferose;Gentianose;Fagopyritol B2;beta-D-Galactopyranosyl-(1->2)-[beta-D-galactopyranosyl-(1->4)]-D-galactose;beta-D-Galactopyranosyl-(1->4)-beta-D-galactopyranosyl-(1->4…	118315	120393	118705	125531	113790	115011	70071.9	77530.2	95671.1	71540.8	71398	95102.7	99421.5	118624	80219.1	1.4787	up	0.000813605	0.00218711	0.791744	no
POS	POS_130.0645_4.2895_1	130.065	4.28947	Indole-3-carbinol	87.5	C9H9NO	Organoheterocyclic compounds	Indoles and derivatives	HMDB0005785	NA	NA	3-Methylene-indolenine;Quinoline;Isoquinoline	3541.24	3967.86	4191.81	4330.27	4053.21	3738.87	295.93	169.988	245.605	237.212	246.739	197.451	2101.35	3970.54	232.154	17.103	up	1.78551e-08	2.93784e-07	2.22397	yes
NEG	NEG_255.2329_6.9053_1	255.233	6.90527	Palmitic acid	87.4	C16H32O2	Lipids and lipid-like molecules	Fatty Acyls	HMDB0000220	C00249	map00061(Fatty acid biosynthesis);map00062(Fatty acid elongation);map00071(Fatty acid degradation);map00073(Cutin, suberine and wax biosynthesis);map01040(Biosynthesis of unsaturated fatty acids);map01060(Biosynthesis of plant secondary metabolites);map01100(Metabolic pathways);map01212(Fatty acid metabolism)	Palmitic acid;Trimethyltridecanoic acid;Isopalmitic acid;Butyl dodecanoate;Dodecyl butyrate;Hexyl decanoate;Octyl octanoate;Ethyl tetradecanoate;Dodecyl 2-methylpropanoate	25179.8	42209.2	27850.7	25138.7	27072.5	28218	135491	71590.7	76401.5	53265	71572.5	47035.7	52585.4	29278.1	75892.7	0.3858	down	0.000809245	0.00217703	1.16775	yes
NEG	NEG_843.5138_8.0306_1	843.514	8.0306	SQDG 36:3; SQDG(18:1/18:2)	87.4	C45H80O12S	Lipids and lipid-like molecules	Glycerolipids	NA	C13508	map00561(Glycerolipid metabolism);map01100(Metabolic pathways)	NA	83292.5	44767.4	35840.3	45752.6	60666.2	57031.6	112523	127292	148798	111518	153092	136093	93055.6	54558.4	131553	0.4147	down	0.00022791	0.000721471	1.19971	yes
POS	POS_168.0651_2.7716_1	168.065	2.77156	Pyridoxal	87.3	C8H9NO3	Organoheterocyclic compounds	Pyridines and derivatives	HMDB0001545	C00250	map00750(Vitamin B6 metabolism);map01100(Metabolic pathways);map01120(Microbial metabolism in diverse environments);map01240(Biosynthesis of cofactors);map04977(Vitamin digestion and absorption)	Pyridoxal;Isopyridoxal;3alpha,4,5,7alpha-Tetrahydro-5-hydroxy-1H-isoindole-1,3(2H)-dione;3alpha,4,7,7alpha-Tetrahydro-4-hydroxy-1H-isoindole-1,3(2H)-dione;3-Methoxyanthranilate;1,1-Dimethylbiguanide;Phenylglyoxylic acid;(E)-8-Hydroxy-2-octene-4,6-diynoic acid;4-Hydroxyphthalide;3,4-Methylenedioxybenzaldehyde;1,4-Benzodioxin-2(3H)-one	5450.12	6959.89	6754.24	7000.28	6927.21	10184.7	3621.87	2911.38	3433.75	1481.97	5367.93	4162.74	5354.68	7212.74	3496.61	2.0628	up	0.00548425	0.0115448	1.02746	yes
NEG	NEG_225.1131_4.8008_1	225.113	4.80082	3,4-Methylenesebacic acid	87.3	C12H18O4	Lipids and lipid-like molecules	Fatty Acyls	HMDB0059729	NA	NA	Allixin;3,4-Methylenesebacic acid;Proflavine;Dehydropipernonaline	9292.82	24310.6	13622.1	13237.9	41365.7	10406.5	17765.2	18315.8	16410.1	19377.9	13879.9	15218.9	17767	18705.9	16828	1.1116	up	0.88288	0.910055	0.0560167	no
NEG	NEG_183.0299_2.688_1	183.03	2.68798	5-Hydroxyisovanillic acid	87.3	C8H8O5	Benzenoids	Benzene and substituted derivatives	HMDB0013198	NA	NA	3,4-Dihydroxymandelic acid;4-O-Methylgallic acid;Methyl 2,4,6-trihydroxybenzoate;Methionyl-Phenylalanine;Phenylalanyl-Methionine	14387.6	15474.7	14683.1	14450.5	15264.3	14863.2	19199.6	22111.5	21750.8	21144.4	35830.9	37062	20518.5	14853.9	26183.2	0.5673	down	0.00617553	0.0128171	0.869412	no
NEG	NEG_209.0306_0.7591_1	209.031	0.759083	Mucic acid	87.2	C6H10O8	Organic oxygen compounds	NA	HMDB0000639	C00879	map00053(Ascorbate and aldarate metabolism);map01100(Metabolic pathways)	Galactaric acid;Glucaric acid;D-Glucaric acid	56080.5	59806.2	68813.3	61182.2	62911.5	61865.5	72719.1	75450.8	71198.2	76090.3	68655.1	68423.9	66933	61776.5	72089.5	0.8569	down	0.00118924	0.00304284	0.473917	no
NEG	NEG_495.2718_6.3705_1	495.272	6.37047	LysoPG 17:1; LysoPG 17:1	87.1	C23H45O9P	Lipids and lipid-like molecules	Glycerophospholipids	NA	C05980	map00564(Glycerophospholipid metabolism);map01100(Metabolic pathways)	APGPR Enterostatin;Absinthin;Anabsinthin	21923.5	16534.1	19338.3	21018.6	18754.7	22156.7	33617.1	19340.8	31563.7	37513.1	17097.7	18578.9	23119.8	19954.3	26285.2	0.7591	down	0.172595	0.235846	0.420473	no
POS	POS_134.0445_0.7714_1	134.044	0.771425	Iminodiacetic acid	87.1	C4H7NO4	Organic acids and derivatives	Carboxylic acids and derivatives	HMDB0011753	C19911	NA	N-lactoyl-Glycine;L-Glutamic acid;N-Methyl-D-aspartic acid;N-Acetylserine;O-Acetylserine;D-Glutamic acid;L-4-Hydroxyglutamate semialdehyde;3-(Carboxymethylamino)propanoic acid;DL-Glutamate	2869.8	3188.7	3583.55	2752.96	3278.28	2699.39	6584.41	6435.15	6026.14	6223.69	5858.29	4636.89	4511.44	3062.12	5960.76	0.5137	down	2.55581e-06	1.6221e-05	1.04894	yes
POS	POS_516.3065_6.2227_1	516.306	6.22275	LysoPC 18:4	87	C26H46NO7P	Lipids and lipid-like molecules	Glycerophospholipids	NA	C04230	map00564(Glycerophospholipid metabolism);map04148(Efferocytosis);map05231(Choline metabolism in cancer)	LysoPC(18:4(6Z,9Z,12Z,15Z));LysoPC(16:1(9Z))	19009.3	19646	13050.3	16699.3	15731.1	15506	52209.9	43121.2	51247.3	54789.6	50702.4	47200.1	33242.7	16607	49878.4	0.3329	down	2.90431e-07	2.74017e-06	1.37427	yes
NEG	NEG_309.2796_8.4601_1	309.28	8.46007	11-Eicosenoic acid	87	C20H38O2	Lipids and lipid-like molecules	Fatty Acyls	HMDB0034296	NA	NA	Eicosenoic acid;11-Eicosenoic acid;Ethyl oleate;Paullinic acid;6,8-Icosanedione;5,7-Icosanedione;4,6-Icosanedione;Oleyl acetate;9Z-eicosenoic acid	103603	132928	93925.2	111253	127641	103732	2.8803e+06	3.55395e+06	4.24116e+06	761154	3.85703e+06	4.15579e+06	1.67687e+06	112180	3.24156e+06	0.0346	down	4.6498e-05	0.000183574	2.33469	yes
NEG	NEG_223.17_7.4389_1	223.17	7.43887	Goshuyic acid	87	C14H24O2	Lipids and lipid-like molecules	Fatty Acyls	HMDB0039129	NA	NA	5,8-Tetradecadienoic acid;Linalyl isobutyrate;Linalyl butyrate;Ethyl (2E,6Z)-dodecadienoate;alpha-Terpineol butanoate;Isobornyl isobutyrate;Terpinyl isobutyrate;Allyl undecylenate;2-Propenyl cyclohexanepentanoate;Bornyl butyrate;Neryl butyrate;Geranyl 2-methylpropanoate;Goshuyic acid	237686	222706	253496	234845	247349	235973	3778.52	3959.09	3615.39	1879.22	2721.68	5036.82	121087	238676	3498.45	68.2233	up	5.20306e-07	4.37275e-06	2.71889	yes
NEG	NEG_555.2579_5.7055_1	555.258	5.70554	LysoPI 15:1; LysoPI 15:1	86.9	C24H45O12P	Lipids and lipid-like molecules	Glycerophospholipids	NA	C03819	map00564(Glycerophospholipid metabolism)	Quinidine barbiturate	11568.8	12092.6	11192.7	11992.8	12890	13959.6	22052.8	25838.5	25655.1	25644.7	24833.7	25865.2	18632.2	12282.8	24981.7	0.4917	down	1.86544e-08	3.02735e-07	1.10369	yes
NEG	NEG_543.2573_5.6523_1	543.257	5.6523	LysoPI 14:0; LysoPI 14:0	86.9	C23H45O12P	Lipids and lipid-like molecules	Glycerophospholipids	NA	C03819	map00564(Glycerophospholipid metabolism)	Perindopril Acyl-beta-D-glucuronide;Physagulin F	11547.2	10807.6	10333.3	12350.3	11385.6	10214.2	12454.8	13164	12949.9	12272.4	12596	12991.6	11922.2	11106.4	12738.1	0.8719	down	0.00397099	0.00870499	0.443131	no
NEG	NEG_117.0559_1.657_1	117.056	1.65703	2-Hydroxy-2-methylbutyric acid	86.9	C5H10O3	Lipids and lipid-like molecules	Fatty Acyls	HMDB0001987	NA	NA	Methyl 3-hydroxybutyrate;(S)-2-hydroxy-3-methylbutyric Acid;3-Hydroxy-2-methyl-[R-(R,S)]-butanoic acid;2-Methyl-3-hydroxybutyric acid;2-Ethylhydracrylic acid;2-Hydroxy-3-methylbutyric acid;3-Hydroxy-2-methyl-[S-(R,R)]-butanoic acid;3-Hydroxyvaleric acid;Erythronilic acid;3-Hydroxyisovaleric acid;2-Hydroxyvaleric acid;2-Hydroxy-2-methylbutyric acid;4-Hydroxyisovaleric acid;Ethyl lactate;Diethyl ca…	32052.9	33505.6	35494.6	33874.7	35108.8	34026.2	15755.1	15584.3	16466.5	16204.6	15967.9	16568.4	25050.8	34010.5	16091.1	2.1136	up	2.19768e-11	1.54081e-09	1.13985	yes
NEG	NEG_147.0665_1.4254_1	147.066	1.42543	Mevalonic acid	86.8	C6H12O4	Lipids and lipid-like molecules	Fatty Acyls	HMDB0000227	NA	NA	Mevalonic acid;(R) 2,3-Dihydroxy-3-methylvalerate;Glycerol 1-propanoate;(R)-mevalonate;(2-Methoxyethoxy)propanoic acid;N-carbamoyl-beta-alaninate	77879.5	94711.5	83645.8	84164.5	87193.6	82721.6	13452.5	12552.8	13017	13136.6	12457.2	13320.6	49021.1	85052.7	12989.4	6.5478	up	3.45389e-11	2.18964e-09	1.80734	yes
NEG	NEG_505.256_5.9798_1	505.256	5.9798	LysoPG 18:3; LysoPG 18:3	86.7	C24H43O9P	Lipids and lipid-like molecules	Glycerophospholipids	NA	C05980	map00564(Glycerophospholipid metabolism);map01100(Metabolic pathways)	NA	26400.5	26738.9	24561.8	26799.5	27216.6	30241.2	46554.6	53292.3	56939.1	56614.9	61805.7	57385.1	41212.5	26993.1	55431.9	0.487	down	1.2091e-07	1.33271e-06	1.10598	yes
NEG	NEG_753.515_8.352_1	753.515	8.35197	GlcADG 33:2; GlcADG(15:0/18:2)	86.6	C42H74O11	Lipids and lipid-like molecules	Glycerolipids	NA	C04046	map00561(Glycerolipid metabolism);map01100(Metabolic pathways)	PE(14:0/22:5(4Z,7Z,10Z,13Z,16Z));PE(14:0/22:5(7Z,10Z,13Z,16Z,19Z));PE(14:1(9Z)/22:4(7Z,10Z,13Z,16Z));PE(16:0/20:5(5Z,8Z,11Z,14Z,17Z));PE(16:1(9Z)/20:4(5Z,8Z,11Z,14Z));PE(16:1(9Z)/20:4(8Z,11Z,14Z,17Z));PE(18:1(11Z)/18:4(6Z,9Z,12Z,15Z));PE(18:1(9Z)/18:4(6Z,9Z,12Z,15Z));PE(18:2(9Z,12Z)/18:3(6Z,9Z,12Z));PE(18:2(9Z,12Z)/18:3(9Z,12Z,15Z));PE(18:3(6Z,9Z,12Z)/18:2(9Z,12Z));PE(18:3(9Z,12Z,15Z)/18:2(9Z,12Z…	88917	104131	82495	115370	92820.5	112302	18341.4	21761.4	46488.4	24206.5	38216.4	41428.1	65539.8	99339.2	31740.4	3.1297	up	0.000325691	0.000982908	1.37907	yes
NEG	NEG_227.2014_8.417_1	227.201	8.41698	Myristic acid	86.6	C14H28O2	Lipids and lipid-like molecules	Fatty Acyls	HMDB0000806	C06424	map00061(Fatty acid biosynthesis);map01100(Metabolic pathways)	Myristic acid;2,6,10-Trimethylundecanoic acid;12-Methyltridecanoic acid;Hexanal octane-1,3-diol acetal;Undecanal propyleneglycol acetal;Ethyl dodecanoate;Heptyl heptanoate;Hexyl octanoate;Decyl butanoate;3-Methylbutyl nonanoate;Nonyl isovalerate;Dodecyl acetate;Isobutyl decanoate;10-Methyltridecanoic acid	125850	129183	125728	137477	127356	122771	861553	609191	632841	641286	692878	755744	413488	128061	698915	0.1832	down	1.11574e-07	1.2568e-06	1.71117	yes
POS	POS_165.0906_4.3484_1	165.091	4.34835	Eugenol	86.6	C10H12O2	Benzenoids	Phenols	HMDB0005809	C10453	map00940(Phenylpropanoid biosynthesis)	4-Isopropylbenzoic acid;Phenyl butyrate;2-Phenylbutyric acid;Benzenebutanoic acid;3-Phenylbutyric acid;Isoeugenol;Eugenol;Methyl 3-phenylpropanoate;Benzyl propionate;Propyl benzoate;Isopropyl benzoate;3-Hydroxy-4-phenylbutan-2-one;3-(4-Methoxyphenyl)-2-propen-1-ol;Ethyl phenylacetate;1-Phenylethyl acetate;1-(4-Methoxyphenyl)-2-propanone;4-(4-Hydroxyphenyl)-2-butanone;2-Phenylethyl acetate;3-Pheny…	45775.2	46747.8	47819.3	48096.6	45583.1	44309.6	43786.2	38497.6	38795.5	38986.6	39488.1	39528.9	43117.9	46388.6	39847.1	1.1642	up	0.0001284	0.00043908	0.489181	no
NEG	NEG_159.1027_4.216_1	159.103	4.21603	3-Hydroxyoctanoic acid	86.6	C8H16O3	Organic acids and derivatives	Hydroxy acids and derivatives	HMDB0001954	C20793	map04024(cAMP signaling pathway)	NA	22385.6	25561.4	32350.1	27165.1	28017.6	29796.5	24920	29138.5	25962.7	30995.4	24369.7	30985.5	27637.3	27546.1	27728.6	0.9934	down	0.905834	0.927903	0.0235533	no
NEG	NEG_215.1647_6.0485_1	215.165	6.04849	3-Hydroxydodecanoic acid	86.6	C12H24O3	Organic acids and derivatives	Hydroxy acids and derivatives	HMDB0000387	NA	NA	3-Hydroxydodecanoic acid;12-Hydroxydodecanoic acid;(R)-3-Hydroxydodecanoic acid;xi-5-Hydroxydodecanoic acid	20588.4	19961.8	21154	21738.8	18954.6	20815.6	44367.5	22255.1	24895	23485.2	22335.7	15405.5	22996.4	20535.6	25457.3	0.8067	down	0.297832	0.375555	0.312717	no
POS	POS_288.2519_6.5711_1	288.252	6.57107	Lauric acid diethanolamide	86.6	C16H33NO3	Organic nitrogen compounds	Organonitrogen compounds	NA	NA	NA	Lauroyl diethanolamide;3-Oxohexadecanoic acid;8-Oxohexadecanoic acid;9-Oxohexadecanoic acid;11-Oxohexadecanoic acid	6376.74	4047.35	6611.49	6567.49	4498.37	1150.71	5713.48	7227.94	6674.86	1032.61	1044.55	4325.1	4605.89	4875.36	4336.42	1.1243	up	0.600205	0.671548	0.272	no
POS	POS_127.0384_3.1407_1	127.038	3.14069	1,3,5-Benzenetriol	86.4	C6H6O3	Organoheterocyclic compounds	Pteridines and derivatives	HMDB0002215	C02183	map00627(Aminobenzoate degradation);map00946(Degradation of flavonoids);map01100(Metabolic pathways);map01120(Microbial metabolism in diverse environments)	Tetramethylsilane;2-Carboxy-1-[5-(2-carboxy-1-pyrrolidinyl)-2-hydroxy-2,4-pentadienylidene]pyrrolidinium;Fluoxetine glucuronide	39841.4	40170.8	40214.1	38276.1	34933.8	32618.7	72535.9	59879.5	61667.3	54716.2	53014.7	57518.5	48782.2	37675.8	59888.7	0.6291	down	1.6772e-05	7.76918e-05	0.864223	no
NEG	NEG_122.0249_1.3259_1	122.025	1.32592	Nicotinic acid	86.3	C6H5NO2	Organoheterocyclic compounds	Pyridines and derivatives	HMDB0001488	C00253	map00760(Nicotinate and nicotinamide metabolism);map00960(Tropane, piperidine and pyridine alkaloid biosynthesis);map01060(Biosynthesis of plant secondary metabolites);map01064(Biosynthesis of alkaloids derived from ornithine, lysine and nicotinic acid);map01100(Metabolic pathways);map01110(Biosynthesis of secondary metabolites);map01120(Microbial metabolism in diverse environments);map01240(Bios…	Nicotinic acid;Picolinic acid;2-Hydroxy-4-imino-2,5-cyclohexadienone;Nitrobenzene;Isonicotinic acid	54101.5	28336.5	27056.5	27560	30292.5	29536	20390.3	17902.6	18594.1	22707.2	24847.5	16080	26450.4	32813.8	20087	1.6336	up	0.00567608	0.0119081	0.787834	no
NEG	NEG_251.2013_8.0453_1	251.201	8.0453	7Z,10Z-Hexadecadienoic acid	86.3	C16H28O2	Lipids and lipid-like molecules	Fatty Acyls	HMDB0000477	NA	NA	7Z,10Z-Hexadecadienoic acid;Geranyl hexanoate;Linalyl hexanoate;(Z)-7-Hexadecen-1,16-olide;Isoambrettolide;D6-Ambrettolide;Geranyl 2-ethylbutyrate;Ethyl (Z,Z)-5,8-tetradecadienoate	436078	500310	473125	464432	411108	466711	100512	97479.4	93481.8	107173	84402.5	100078	277907	458627	97187.8	4.719	up	1.18121e-11	1.01888e-09	1.6411	yes
NEG	NEG_637.4322_4.7684_1	637.432	4.76845	Ginsenoside F1	86.3	C36H62O9	Lipids and lipid-like molecules	Prenol lipids	NA	NA	NA	Sanchinoside B1;Ginsenoside Rh1;Ginsenoside F1	47962.2	43572.9	47106.8	42049.8	44448.9	47558.8	34899.9	31088.9	36445.7	31986.3	27218.6	32662.4	38916.8	45449.9	32383.6	1.4035	up	0.000108962	0.000381081	0.739181	no
NEG	NEG_273.1853_8.3312_1	273.185	8.33117	Nandrolone	86.2	C18H26O2	Lipids and lipid-like molecules	Sterol Lipids	HMDB0002725	C07254	NA	NA	540866	952965	413518	968832	643254	571332	36076.9	22996.2	39334.6	29596.6	40662.9	40219.6	358305	681795	34814.5	19.5837	up	3.29277e-08	4.729e-07	2.24849	yes
NEG	NEG_779.4602_5.8042_1	779.46	5.80415	Saikosaponin b2	86.2	C42H68O13	Lipids and lipid-like molecules	Prenol lipids	NA	NA	NA	Acutoside A;Calenduloside A;Goyaglycoside f;Goyaglycoside e;Azukisaponin I;Saponin G	603673	267449	230812	261495	234378	304801	247851	267047	668707	248188	513732	274315	343537	317101	369973	0.8571	down	0.575107	0.648565	0.204596	no
NEG	NEG_93.0343_2.8125_1	93.0343	2.81254	Phenol	86.1	C6H6O	Benzenoids	Phenols	HMDB0000228	C00146	map00350(Tyrosine metabolism);map00361(Chlorocyclohexane and chlorobenzene degradation);map00362(Benzoate degradation);map00627(Aminobenzoate degradation);map01100(Metabolic pathways);map01120(Microbial metabolism in diverse environments);map01220(Degradation of aromatic compounds);map04974(Protein digestion and absorption);map05208(Chemical carcinogenesis - reactive oxygen species)	Phenol;2-(2-Methylpropyl)thiazole;2-(1-Methylpropyl)thiazole;4-Methyl-2-(1-methylethyl)thiazole;6-Isothiocyanato-1-hexene;2-Ethyl-4,5-dimethylthiazole;4-Ethyl-2,5-dimethylthiazole;5-Ethyl-2,4-dimethylthiazole;2,5-Diethylthiazole;2-Methyl-4-(1-methylethyl)thiazole;2,4-Diethylthiazole;Isothiocyanatocyclohexane	5203.63	3824.46	5993.44	5753.53	5408.49	5308.37	8434.18	7528.34	7684.63	7939.36	8083.9	8047.75	6600.84	5248.65	7953.03	0.66	down	0.000923222	0.00244574	0.81365	no
NEG	NEG_609.3775_7.5977_1	609.378	7.59773	PG 24:0; PG(8:0/16:0)	86.1	C30H59O10P	Lipids and lipid-like molecules	Glycerophospholipids	NA	C00344	map00552(Teichoic acid biosynthesis);map00564(Glycerophospholipid metabolism);map01100(Metabolic pathways)	NA	13158.3	10978.9	8124.15	12177.5	8232.71	10884.8	44583.2	51407	45788.8	44229.1	45653.9	63204.6	29868.6	10592.7	49144.4	0.2155	down	9.67205e-08	1.12282e-06	1.62247	yes
NEG	NEG_157.1233_6.3592_1	157.123	6.35925	Pelargonic acid	86.1	C9H18O2	Lipids and lipid-like molecules	Fatty Acyls	HMDB0000847	C01601	NA	Oenanthic ether;Pelargonic acid;xi-2-Ethylheptanoic acid;Methyl caprylate;Heptyl acetate;4-Methyloctanoic acid;Butyl 3-methylbutanoate;3-Heptyl acetate;5-Methylhexyl acetate;3-Octyl formate;Pentyl butanoate;Propyl hexanoate;Hexyl propionate;3-Methylbutyl 2-methylpropanoate;1-Hydroxy-3-nonanone;3-(Hydroxymethyl)-2-octanone;4-Methyl-2-pentyl-1,3-dioxolane;2-Methylpropyl 3-methylbutanoate;Octyl form…	77702.7	80824	83260.1	78283.6	80810.8	82663	91878.7	97846.1	90551.8	105414	97585.6	87795.8	87884.7	80590.7	95178.6	0.8467	down	0.000937158	0.00247851	0.500078	no
NEG	NEG_128.0352_6.091_1	128.035	6.09103	Pyroglutamic acid	86.1	C5H7NO3	Organic acids and derivatives	Carboxylic acids and derivatives	HMDB0000267	C01879	map00480(Glutathione metabolism);map01100(Metabolic pathways)	NA	1424.53	149.667	614.043	737.911	207.156	413.97	14789.4	12418.1	14620.3	19405.1	16887.7	17155.7	8235.29	591.213	15879.4	0.0372	down	0.000102573	0.000361398	2.43193	yes
NEG	NEG_130.0875_1.4371_1	130.088	1.4371	L-Norleucine	86.1	C6H13NO2	Organic acids and derivatives	Carboxylic acids and derivatives	HMDB0001645	C01933	NA	L-Isoleucine;L-Alloisoleucine;L-Leucine;L-Norleucine;Aminocaproic acid;Beta-Leucine;D-Leucine;3-Aminocaproic acid;(±)-erythro-Isoleucine;6-Deoxyfagomine;N-(2-Hydroxyethyl)-morpholine;N-methylvaline;3,3,5-triiodo-L-thyronine-beta-D-glucuronoside;Delta-Hexanolactone;Gamma-Caprolactone;trans-Hex-2-enoic acid;Allyl propionate;2-Methyl-4-pentenoic acid;2,3-Hexanedione;3,4-Hexanedione;3-Hexenoic acid;4…	115429	86922	91297.2	117048	118434	93880	101581	113242	105916	148807	104798	108577	108828	103835	113820	0.9123	down	0.288365	0.365334	0.230669	no
NEG	NEG_102.056_1.4249_1	102.056	1.4249	2-Aminoisobutyric acid	86.1	C4H9NO2	Organic acids and derivatives	Carboxylic acids and derivatives	HMDB0001906	C03665	NA	Isobutyrylglycine;N-Butyrylglycine;Allysine;4-Acetamidobutanoic acid;(S)-5-Amino-3-oxohexanoate;2-Keto-6-aminocaproate;Methyl aminolevulinate;L-cis-4-(Hydroxymethyl)-2-pyrrolidinecarboxylic acid;L-trans-5-Hydroxy-2-piperidinecarboxylic acid;(S)-2-amino-6-oxohexanoate;4-Acetamidobutanoate;N-(2-Carboxymethyl)-morpholine	13872.2	13584.8	14362.9	14188.4	15187.3	14786.5	1364.28	1466.55	1431.91	1506.77	1255.88	1048.57	7838	14330.3	1345.66	10.6493	up	1.67958e-08	2.79422e-07	2.0296	yes
POS	POS_278.1868_7.5674_1	278.187	7.56741	Amitriptyline	86.1	C20H23N	Benzenoids	Dibenzocycloheptenes	HMDB0014466	C06824	NA	N-Acetylprocainamide;Baptifoline	8698.42	12016.5	12186.8	13881.8	12071.6	12807.8	1148.72	849.749	1054.92	955.067	1885.01	932.249	6540.71	11943.8	1137.62	10.499	up	1.24132e-07	1.35744e-06	2.01982	yes
POS	POS_70.0646_1.3343_1	70.0646	1.33432	1-Pyrroline	86.1	C4H7N	Organoheterocyclic compounds	Pyrrolines	HMDB0012497	C15668	NA	1-Pyrroline;1-Pyrrolinium	18279.8	16644.3	17196.5	15932.5	16567.2	15544.4	33989.9	30626	28691.4	26997.4	28187.3	27899.6	23046.4	16694.1	29398.6	0.5679	down	3.08616e-07	2.86803e-06	0.978436	no
NEG	NEG_361.1657_4.3959_1	361.166	4.39594	Secoisolariciresinol	86.1	C20H26O6	Lignans, neolignans and related compounds	Dibenzylbutane lignans	HMDB0013692	C18167	map00999(Biosynthesis of various plant secondary metabolites);map01061(Biosynthesis of phenylpropanoids);map01100(Metabolic pathways);map01110(Biosynthesis of secondary metabolites)	Thyrotropin releasing hormone;Secoisolariciresinol;Gibberellin Ga115;Hydroxyisonobilin;Heliangin;Gibberellin A19;Gibberellin A65;Gibberellin A38;Gibberellin A124;3-Oxo-6b-angeloyloxy-8b-hydroxy-7(11)-eremophilen-12,8-olide;Gibberellin A101;Gibberellin A98;5-(3'-Hydroxyphenyl)-gamma-valerolactone-3'-O-glucuronide	38046.8	41104.5	52920.7	35748.2	35327.5	57849.2	14140.2	15477.4	13639.1	17829.6	12891.4	12686.8	28971.8	43499.5	14444.1	3.0116	up	3.52185e-06	2.11363e-05	1.35041	yes
NEG	NEG_66.0353_1.613_1	66.0353	1.61302	Pyrrole	86.1	C4H5N	Organoheterocyclic compounds	Heteroaromatic compounds	HMDB0035924	C19907	NA	3-Butenenitrile;Pyrrole	44902.4	45374.9	44462.2	48715.6	49256	46904.4	35113.7	35809	37111.1	28787.7	35866	36599.5	40741.9	46602.6	34881.2	1.336	up	0.00022751	0.000720444	0.680535	no
NEG	NEG_251.1651_5.4064_1	251.165	5.40635	3(4-&gt;5)-Abeo-4,11:4,12-diepoxy-3-eudesmanol	86.1	C15H24O3	Organoheterocyclic compounds	Oxepanes	HMDB0032122	NA	NA	Urodiolenone;1-Hydroxyepiacorone;Acorusdiol;3(4->5)-Abeo-4,11:4,12-diepoxy-3-eudesmanol;(4R,5S,7R,11R)-11,12-Dihydroxy-1(10)-spirovetiven-2-one;Apotrichodiol;6alpha-Carissanol;alpha-Carissanol;Epioxylubimin;Dihydromyoporone;Piperalol;Zedoarondiol;Hydroxypelenolide;Toxin FS2;Bisacurone B;2,3-Dihydroabscisic alcohol	21066.6	22388.1	26313.6	25144.2	24229.2	26995.3	10658.3	8876.2	9211.04	22984.3	10096.7	12905.8	18405.8	24356.2	12455.4	1.9555	up	0.00326942	0.00734581	1.02936	yes
NEG	NEG_169.1233_8.3351_1	169.123	8.33507	Cyclohexylethyl acetate	86.1	C10H18O2	Organic acids and derivatives	Carboxylic acids and derivatives	HMDB0031362	NA	NA	cis-4-Decenoic acid;trans-Dec-2-enoic acid;8-Methylnonenoate;5Z-Octenyl acetate;Methyl (xi)-3-nonenoate;(±)-6-Methyl-5-hepten-2-yl acetate;3-Decenoic acid;9-Decenoic acid;2-Octenyl acetate;Cyclohexylethyl acetate;Linalool oxide (trans-pyranoid);Linalool oxide III;4-Hydroxy-2,6-dimethyl-7-octen-3-one;Ethyl 3-octenoate;2-Methylbutyl 3-methyl-2-butenoate;1-Octen-3-yl acetate;6-Decanolide;cis-3-Hexen…	253960	276712	216046	258485	300802	261640	11847.5	7271.5	12128.2	13345.3	12575.1	14927.2	136645	261274	12015.8	21.7442	up	2.50259e-08	3.79724e-07	2.31537	yes
NEG	NEG_555.4403_8.2238_1	555.44	8.22375	FAHFA 36:5; FAHFA(18:3/18:2)	86.1	C36H60O4	Lipids and lipid-like molecules	Fatty Acyls	NA	NA	NA	NA	30142.5	39632.7	31809.3	33493	31007.3	29820.2	3307.35	2465.41	4012.05	2055.66	1117.33	2650.84	17626.1	32650.8	2601.44	12.5511	up	1.53014e-05	7.19566e-05	2.10095	yes
NEG	NEG_1107.6001_4.7171_1	1107.6	4.7171	Ginsenoside Rb1	86.1	C54H92O23	Lipids and lipid-like molecules	Sterol Lipids	HMDB0035892	NA	NA	Ginsenoside Rb1	567846	467417	411290	464249	504696	454603	805012	983831	1.01175e+06	831320	1.32455e+06	1.3032e+06	760814	478350	1.04328e+06	0.4585	down	7.58156e-05	0.000278391	1.11205	yes
NEG	NEG_129.0557_2.4593_1	129.056	2.45926	xi-2,3-Dihydro-3-methylfuran	86.1	C5H8O	Organoheterocyclic compounds	Dihydrofurans	HMDB0037788	NA	NA	Methyl levulinate;2-Methyl-3-ketovaleric acid;3-Methyl-2-oxovaleric acid;Ketoleucine;2-Ketohexanoic acid;Mevalonolactone;3-Oxohexanoic acid;Adipate semialdehyde;5-Ethoxy-4,5-dihydro-2(3H)furanone;Ethyl acetoacetate;Ethyl 3-oxobutanoate;Sherry lactone;(4S,6S)-3,4,5,6-Tetrahydro-4-hydroxy-6-methyl-2H-pyran-2-one;Acetoin acetate;Pantolactone;4-Acetylbutyrate	24399.2	25426.9	25768.3	23934.7	26232.9	24602.9	14159.1	12824.2	12708.2	14981	13582.4	15152.5	19481	25060.8	13901.2	1.8028	up	4.4422e-07	3.86216e-06	1.0065	yes
POS	POS_110.0592_1.4916_1	110.059	1.49158	1-Methyl-2-pyrrolecarboxaldehyde	86.1	C6H7NO	Organic oxygen compounds	Organooxygen compounds	HMDB0040582	NA	NA	4-Aminophenol;2-Acetylpyrrole;1-Methyl-2-pyrrolecarboxaldehyde	8916.03	6583.59	7432.86	7800.63	8311.26	6684.32	6973.38	6454.81	6463.83	6452.72	3778.1	5255.15	6758.89	7621.45	5896.33	1.2926	up	0.0349294	0.0586415	0.545035	no
NEG	NEG_297.2426_8.5165_1	297.243	8.51653	3-Oxooctadecanoic acid	86.1	C18H34O3	Lipids and lipid-like molecules	Fatty Acyls	HMDB0010736	NA	NA	3-Oxooctadecanoic acid;9-Oxooctadecanoic acid;10-Oxooctadecanoic acid;11-Oxooctadecanoic acid;5-Hexyltetrahydro-2-furanoctanoic acid;5-Oxooctadecanoic acid;Ricinoleic acid;9,10-epoxyoctadecanoic acid	23555.6	23160.8	16807.2	23558.5	23880	15032.7	29865.5	20253	27588.3	24621.9	31020.7	25799.9	23762	20999.1	26524.9	0.7917	down	0.0467802	0.0758745	0.496145	no
POS	POS_211.1432_3.9786_1	211.143	3.97858	Cyclo(proline-leucine)	86.1	C11H18N2O2	Organic acids and derivatives	Carboxylic acids and derivatives	NA	NA	NA	L,L-Cyclo(leucylprolyl);N6,N6,N6-Trimethyl-L-lysine;(R)-N-Methylsalsolinol;(S)-N-Methylsalsolinol;(-)-Salsoline;(R)-1,2-dimethyl-5,6-dihydroxy-tetrahydroisoquinoline;2-Isopropylphenyl methylcarbamate;2-Methylpropyl 2-aminobenzoate;Butyl 2-aminobenzoate;Ethyl N-ethylanthranilate	22752.7	21556.3	33996.8	21612.5	22220.3	23172.5	16471	15125.5	14064.5	16153.5	12743.9	13345.1	19434.6	24218.5	14650.6	1.6531	up	0.000329741	0.000992815	0.87054	no
POS	POS_119.0847_6.4724_1	119.085	6.47238	Indane	86.1	C9H10	Benzenoids	Indanes	HMDB0059837	NA	NA	Indane;alpha-Methylstyrene	56549.2	64485.7	85536.8	64838.4	80376.4	93148.9	88038.5	77725.6	85572	92543.1	103638	87063.1	81626.3	74155.9	89096.8	0.8323	down	0.061038	0.0955954	0.441783	no
POS	POS_112.0863_1.3343_1	112.086	1.33432	Histamine	86	C5H9N3	Organic nitrogen compounds	Organonitrogen compounds	HMDB0000870	C00388	map00340(Histidine metabolism);map01065(Biosynthesis of alkaloids derived from histidine and purine);map01100(Metabolic pathways);map01110(Biosynthesis of secondary metabolites);map04080(Neuroactive ligand-receptor interaction);map04664(Fc epsilon RI signaling pathway);map04721(Synaptic vesicle cycle);map04750(Inflammatory mediator regulation of TRP channels);map04971(Gastric acid secretion);map0…	Histamine;Betazole;Histamium;Methylpyrazine	24611.2	23706.2	23608.2	24268.9	24092.6	22223.1	42916.8	43557.2	41105.8	40549.9	39998.7	40611.6	32604.2	23751.7	41456.7	0.5729	down	9.59769e-11	4.84394e-09	0.981741	no
NEG	NEG_129.056_2.6699_1	129.056	2.6699	3-Methyl-2-oxovaleric acid	86	C6H10O3	Organic acids and derivatives	Keto acids and derivatives	HMDB0000491	C03465	NA	Methyl levulinate;2-Methyl-3-ketovaleric acid;3-Methyl-2-oxovaleric acid;Ketoleucine;2-Ketohexanoic acid;Mevalonolactone;3-Oxohexanoic acid;Adipate semialdehyde;5-Ethoxy-4,5-dihydro-2(3H)furanone;Ethyl acetoacetate;Ethyl 3-oxobutanoate;Sherry lactone;(4S,6S)-3,4,5,6-Tetrahydro-4-hydroxy-6-methyl-2H-pyran-2-one;Acetoin acetate;Pantolactone;4-Acetylbutyrate	33144.9	34442.8	35821.9	32811.1	34847.4	33449	30872.6	27302.4	43247.1	34141.9	43799.7	31166.3	34587.3	34086.2	35088.4	0.9714	down	0.86924	0.89971	0.0362702	no
NEG	NEG_241.2173_8.7773_1	241.217	8.77729	Pentadecanoic acid	86	C15H30O2	Lipids and lipid-like molecules	Fatty Acyls	HMDB0000826	C16537	NA	Pentadecanoic acid;Methyl tetradecanoate;Dodecyl propionate;Hexyl nonanoate;Heptyl octanoate;Octyl heptanoate;Pentyl decanoate;3-Methylbutyl decanoate;7(14)-Farnesene-9,12-diol;Isopropyl_laurate;Ethyl tridecanoate;13-Methylmyristic acid;2,6,10-Trimethyldodecanoic acid	248667	271035	351621	240297	296523	328802	728287	468925	633342	663141	605177	673430	459104	289491	628717	0.4604	down	4.96423e-06	2.81544e-05	1.12802	yes
NEG	NEG_285.0408_5.2419_1	285.041	5.2419	Citreorosein	86	C15H10O6	Benzenoids	Anthracenes	HMDB0034444	C17810	NA	Luteolin;Kaempferol;Maritimetin;Norartocarpetin;2'-Hydroxygenistein;Cernuine;Citreorosein;3'-Hydroxygenistein;5,6,7,4'-Tetrahydroxyisoflavone;7,8,3',4'-Tetrahydroxyisoflavone;Oxazepam;Demoxepam;norclobazam;nortemazepam;3-Hydroxynordiazepam;p-Hydroxynordiazepam	797891	710100	823795	817835	800372	809602	3606.32	3872.42	2956.5	3737.49	2728.33	4498.51	398416	793266	3566.59	222.416	up	8.4643e-10	2.56445e-08	3.07005	yes
POS	POS_120.0438_3.6162_1	120.044	3.61623	1,2-Diacylglycerol-LD-PI-pool	86	C7H5NO	Benzenoids	Benzene and substituted derivatives	HMDB0062270	NA	NA	1,2-Diacylglycerol-LD-PI-pool	907.985	413.785	864.886	947.84	963.1	749.088	3249.85	2610.75	2164.64	2236.3	2948.43	2595.11	1720.98	807.781	2634.18	0.3067	down	6.19555e-05	0.000233925	1.40245	yes
POS	POS_169.049_3.3197_1	169.049	3.31968	2,6-Dihydroxy-4-methylbenzoic acid	86	C8H8O4	Benzenoids	Benzene and substituted derivatives	NA	NA	NA	Vanillic acid;Homogentisic acid;3-Hydroxymandelic acid;p-Hydroxymandelic acid;3,4-Dihydroxybenzeneacetic acid;5-Methoxysalicylic acid;3,4-Dihydroxymandelaldehyde;2',4',6'-Trihydroxyacetophenone;2,6-Dimethoxy-1,4-benzoquinone;3-Acetyl-4-hydroxy-6-methyl-2H-pyran-2-one;Thermophillin;3-Methoxysalicylic acid;Isovanillic acid	813.064	5220.3	874.533	2559.5	3009.08	2009.52	5799.9	3917.29	3762.84	3112.25	3424.52	7644.93	3512.31	2414.33	4610.29	0.5237	down	0.044479	0.0725638	0.921576	no
NEG	NEG_525.2824_6.6434_1	525.282	6.64335	PG 18:0; PG(2:0/16:0)	85.9	C24H47O10P	Lipids and lipid-like molecules	Glycerophospholipids	NA	C00344	map00552(Teichoic acid biosynthesis);map00564(Glycerophospholipid metabolism);map01100(Metabolic pathways)	Desmosine;Isodesmosine	7339.61	9433.43	9324.64	5007.34	7712.61	7956.41	13119.2	15550.1	12817	15473.2	12346.2	12559.3	10719.9	7795.67	13644.2	0.5714	down	0.000853121	0.00227891	0.933668	no
POS	POS_313.1408_7.6155_1	313.141	7.61552	Benzyl butyl phthalate	85.9	C19H20O4	NA	NA	NA	C14211	NA	4-(3-Methyl-1-butenyl)-3,3',4',5-tetrahydroxystilbene;Honyudisin;2',3,4',5-Tetrahydroxy-4-prenylstilbene;Gancaonin V;[6]-Dehydrogingerdione;Laurenobiolide;Oudemansin A;3-Polyprenyl-4,5-dihydroxybenzoate;3-Hydroxytetradecanedioic acid;Prunasin;Sambunigrin;Prulaurasin;(S)-2-Hydroxy-2-phenylacetonitrile O-b-D-allopyranoside	7196.57	10252.1	8250.44	7508.51	5640.72	4616.1	7189.06	7383.54	8194.13	6722.02	6523.62	10801.9	7523.23	7244.07	7802.39	0.9284	down	0.523963	0.601565	0.181145	no
NEG	NEG_279.2332_9.5382_1	279.233	9.53823	Mangiferic acid	85.9	C18H32O2	Lipids and lipid-like molecules	Fatty Acyls	HMDB0029800	NA	NA	Linoleic acid;Bovinic acid;9E,11E-Octadecadienoic acid;10E,12Z-Octadecadienoic acid;Linoelaidic acid;Mangiferic acid;Linalyl caprylate;Ethyl 2E,4Z-hexadecadienoate;5-Octadecynoic acid;Octadecadienoate;6Z,9Z-octadecadienoic acid	538503	468135	602320	428117	484237	784722	110599	180741	112114	129171	110974	147509	341429	551006	131851	4.179	up	3.58514e-07	3.24384e-06	1.5493	yes
NEG	NEG_389.2687_7.4837_1	389.269	7.48373	Nutriacholic acid	85.9	C24H38O4	Lipids and lipid-like molecules	Sterol Lipids	HMDB0000467	NA	NA	12-Ketodeoxycholic acid;7-Hydroxy-3-oxocholanoic acid;Nutriacholic acid;7a-Hydroxy-3-oxo-5b-cholanoic acid;9'-Carboxy-alpha-chromanol;D8'-Merulinic acid A;12alpha-hydroxy-3-oxo-5beta-cholan-24-oic Acid;Dodecanedioylcarnitine	65723.7	46856.9	50830.9	55875.5	74003.3	65735.1	4057.39	3679.9	3880.59	4977.02	3164.4	4071.86	31904.7	59837.5	3971.86	15.0654	up	9.01901e-11	4.58222e-09	2.1657	yes
NEG	NEG_158.0824_2.8805_1	158.082	2.88052	N-Acetyl-DL-valine	85.9	C7H13NO3	Organic acids and derivatives	Carboxylic acids and derivatives	NA	NA	NA	2-Methylbutyrylglycine;Isovalerylglycine;Valerylglycine;N-Acetylvaline;3-Dehydrocarnitine;5-Acetamidovalerate;4-Hydroxystachydrine;Turicine;Betonicine;Calystegine A6;Calystegine A7;Calystegin A3;Medicanine;Methyl 5-(hydroxymethyl)pyrrolidine-3-carboxylate;5-Ethyl-3-hydroxy-4-methyl-2(5H)-furanone;Homofureanol;Mesifurane;Erinapyrone A;Erinapyrone B	34909.9	36390.3	35448.9	33109.1	34584.1	34327.5	40834.5	43783.3	44444.8	56992.6	40972.7	44248.6	40003.9	34795	45212.8	0.7696	down	0.00304338	0.00690608	0.612561	no
NEG	NEG_116.0719_2.0913_1	116.072	2.0913	5-Aminopentanoic acid	85.8	C5H11NO2	Organic acids and derivatives	Carboxylic acids and derivatives	HMDB0003355	C00431	map00310(Lysine degradation);map00330(Arginine and proline metabolism);map00470(D-Amino acid metabolism);map01100(Metabolic pathways);map01120(Microbial metabolism in diverse environments)	Betaine;L-Valine;Vaporole;N-Methyl-a-aminoisobutyric acid;5-Aminopentanoic acid;Norvaline;Amyl Nitrite;Senecioic acid;Tiglic acid;2-Ethylacrylic acid;3-Methylbutyrolactone;Glutaral;Angelic acid;Dihydro-2-methyl-3(2H)-furanone;2,3-Pentanedione;4-Pentenoic acid;2,4-Pentanedione;Isopropenyl acetate;Methyl methacrylate;2-Pentenoic acid;Dihydro-5-methyl-2(3H)-furanone;Ethyl acrylate;Dihydro-3-methyl-2…	44257.4	41848	45008.9	45945.9	43415.7	47102.5	3948.37	1772.56	1658.03	2745.98	1968.13	1953.28	23468.7	44596.4	2341.06	19.0497	up	2.61132e-06	1.65217e-05	2.27259	yes
NEG	NEG_143.1077_5.9181_1	143.108	5.91809	2-Methylheptanoic acid	85.8	C8H16O2	Lipids and lipid-like molecules	Fatty Acyls	HMDB0031587	NA	NA	Caprylic acid;Valproic acid;Hexyl acetate;(3R,5Z)-5-Octene-1,3-diol;2-Ethylhexanoic acid;1-Hydroxy-3-octanone;Methyl heptanoate;Ethyl (±)-2-methylpentanoate;2-Methylheptanoic acid;6-Methylheptanoic acid;Methyl 5-methylhexanoate;Pentyl propanoate;2-Ethylbutyl acetate;Isopropyl 3-methylbutanoate;Propyl 3-methylbutanoate;cis- and trans-2-Isobutyl-4-methyl-1,3-dioxolane;1,1-Dimethoxy-trans-2-hexene;E…	45418.7	48268.2	45868	49592.2	58445.7	51178.7	99326.4	110045	108035	106913	104520	116483	78674.5	49795.3	107554	0.463	down	1.0462e-07	1.19503e-06	1.15097	yes
NEG	NEG_363.1809_4.3921_1	363.181	4.39208	Gibberellin A97	85.8	C20H28O6	Lipids and lipid-like molecules	Prenol lipids	HMDB0041496	NA	NA	12-Oxo-20-carboxy-leukotriene B4;Eremopetasitenin A1;Cinncassiol C2;Blumealactone A;Blumealactone B;Gibberellin A123;Gibberellin A74;3b,8a-Dihydroxy-6b-angeloyloxy-7(11)-eremophilen-12,8-olide;3b,8b-Dihydroxy-6b-angeloyloxy-7(11)-eremophilen-12,8-olide;3b,9b-Dihydroxy-6b-angeloyloxy-7(11)-eremophilen-12,8b-olide;3b-Hydroxy-6b-(2,3-epoxy-2-methylbutanoyloxy)-7(11)-eremophilen-12,8b-olide;Gibberell…	37948.5	28099.3	30450.4	24612.6	31462.6	29342.4	5120.4	5436.87	4877.63	4956.31	4971.84	5075.41	17696.2	30319.3	5073.08	5.9765	up	1.78958e-07	1.83569e-06	1.75566	yes
POS	POS_605.4401_7.4203_1	605.44	7.42027	Ginsenoside Rh3	85.8	C36H60O7	Lipids and lipid-like molecules	Prenol lipids	NA	NA	NA	Hebevinoside IV;Ginsenoside Rh3	266504	264091	258629	249719	259730	248115	254487	242085	241692	240876	245199	232967	250341	257798	242884	1.0614	up	0.0050647	0.0107563	0.278795	no
NEG	NEG_779.4592_6.9054_1	779.459	6.90545	Saikosaponin a	85.8	C42H68O13	Lipids and lipid-like molecules	Prenol lipids	NA	NA	NA	Acutoside A;Calenduloside A;Goyaglycoside f;Goyaglycoside e;Azukisaponin I;Saponin G	52573.9	50477	93130.7	52600.4	85855.9	43484.2	95557.2	98953.8	101796	91218.5	175584	97574.3	86567.2	63020.4	110114	0.5723	down	0.00597524	0.0124513	0.861493	no
POS	POS_169.1_6.3421_1	169.1	6.34213	4-Methylbiphenyl	85.7	C13H12	Benzenoids	Benzene and substituted derivatives	HMDB0032610	NA	NA	2,4,6,8-Tridecatetrayne;4-Methylbiphenyl;(E,E,E)-1,3,5,11-Tridecatetraene-7,9-diyne;(3-Methyl-2-butenyl)-benzene;Octanol;2-Ethyl-4-methyl-1-pentanol;(S)-3-Octanol;xi-2-Ethyl-1-hexanol;4-Methyl-2-heptanol;(±)-2-Octanol;2,3,4-Trimethyl-3-pentanol;(2xi,4xi)-2,4-Dimethyl-1-hexanol;(S)-3-Ethyl-4-methylpentanol	4088.15	3996.69	4119.09	4246.5	3672.34	3846.71	3496.5	2775.17	3515.79	4021.07	2421.15	3290.68	3624.15	3994.91	3253.39	1.2279	up	0.0322101	0.0546368	0.501512	no
NEG	NEG_125.0247_2.4141_1	125.025	2.4141	5-Methylfuran-2-carboxylic acid	85.7	C6H6O3	Organoheterocyclic compounds	Furans	HMDB0059735	NA	NA	1,2,3-Trihydroxybenzene;1,3,5-Trihydroxybenzene;Methyl 2-furoate;Maltol;4-Hydroxy-2H-pyran-3-carboxaldehyde;(Z)-Tamarindienal;5-Hydroxymethyl-2-furancarboxaldehyde;5-Methylfuran-2-carboxylic acid	60591.8	60565.8	61136.6	70913.7	81462.7	62761.3	90781.1	90953	103512	103896	92429.6	99603.7	81550.6	66238.7	96862.6	0.6838	down	0.000155836	0.000520032	0.780444	no
NEG	NEG_471.3466_7.5382_1	471.347	7.53825	Corosolic acid	85.7	C30H48O4	Lipids and lipid-like molecules	Prenol lipids	NA	NA	NA	Lucidumol A;Queretaroic acid;Priverogenin A;(3beta,23xi)-3,23-Dihydroxycycloart-24-en-26-oic acid;Pomolic acid;20beta-Hydroxyursolic acid;Azukisapogenol;delta-Maslinic acid;Sebiferenic acid;Momordicin I;Ganoderic acid U;Ganodermanontriol;Epoxyganoderiol A;(3b,22S,24E)-3,22-Dihydroxycycloart-24-en-26-oic acid;27-Hydroxyisomangiferolic acid;Albigenic acid;Rubitic acid;Ganoderiol E;3alpha-Corosolic …	130785	144135	131182	134603	127899	149941	127545	134101	148472	144134	127928	129554	135856	136424	135289	1.0084	up	0.822546	0.861307	0.0329459	no
NEG	NEG_313.2382_7.193_1	313.238	7.19303	Octadecanedioic acid	85.7	C18H34O4	Lipids and lipid-like molecules	Fatty Acyls	HMDB0000782	NA	NA	Octadecanedioic acid;9,10-DHOME;12,13-DHOME;(9xi,10xi,12xi)-9,10-Dihydroxy-12-octadecenoic acid;Dibutyl decanedioate	353052	340311	350859	365022	303268	333433	225776	285444	275864	263056	259706	245960	300146	340991	259301	1.315	up	0.00010869	0.000380268	0.654976	no
NEG	NEG_145.0661_3.4928_1	145.066	3.49276	Glutamine	85.6	C5H10N2O3	Organic acids and derivatives	Carboxylic acids and derivatives	HMDB0000641	C00064	map00220(Arginine biosynthesis);map00230(Purine metabolism);map00240(Pyrimidine metabolism);map00250(Alanine, aspartate and glutamate metabolism);map00470(D-Amino acid metabolism);map00630(Glyoxylate and dicarboxylate metabolism);map00750(Vitamin B6 metabolism);map00910(Nitrogen metabolism);map00970(Aminoacyl-tRNA biosynthesis);map01060(Biosynthesis of plant secondary metabolites);map01100(Metabo…	4-Phenyl-2-butenal;3-(4-Methylphenyl)-2-propenal;2-Methyl-3-phenyl-2-propenal;Benzylideneacetone;2-Phenyl-2-butenal;2,3-Dimethylbenzofuran;4-(1-Methylethenyl)benzaldehyde;Benzofuran, 4,7-dimethyl-;2-Hexylbenzothiazole;Pantothenic acid;(R)-pantothenic Acid;Cis-zeatin	17269.8	16009.6	18155.8	18124.8	18108	16979.2	4145.92	5380.29	5157.87	5000.06	3697.11	4360.08	11032.4	17441.2	4623.55	3.7722	up	5.22247e-07	4.38388e-06	1.51669	yes
POS	POS_180.0861_4.3511_1	180.086	4.35112	D-(+)-Glucosamine	85.5	C6H13NO5	Organic oxygen compounds	Organooxygen compounds	HMDB0001514	C00329	map00520(Amino sugar and nucleotide sugar metabolism);map01100(Metabolic pathways);map01250(Biosynthesis of nucleotide sugars);map02060(Phosphotransferase system (PTS))	Glucosamine;Fructosamine;beta-D-Glucosamine;2-Hydroxyadipic acid;3-Hydroxyadipic acid;3-Hydroxymethylglutaric acid;2(R)-Hydroxyadipic acid;Levoglucosan;D-1-Deoxy-erythro-hexo-2,3-diulose;Diethyl dicarbonate;D-1,5-Anhydrofructose;2-Hydroxy-2-ethylsuccinic acid;(-)-1-Methylpropyl 1-propenyl disulfide	8326.13	8686.72	8146.1	4802.77	7978.25	8309.5	8199.08	6505.06	8004.36	7406.21	7912.18	5271.78	7462.34	7708.25	7216.44	1.0682	up	0.621392	0.690444	0.127863	no
NEG	NEG_173.0094_0.9228_1	173.009	0.92275	DL-Isocitric acid lactone	85.5	C6H6O6	NA	NA	NA	NA	NA	cis-Aconitic acid;trans-Aconitic acid;Dehydroascorbic acid;2,5-Dimethyl-3-(methyldithio)furan	93234.7	90344.6	55117.3	60064.4	95048.4	66135.8	168210	180924	176840	188358	121566	200738	124715	76657.5	172773	0.4437	down	8.3226e-05	0.000301672	1.13995	yes
NEG	NEG_455.3518_8.7092_1	455.352	8.70924	Ganoderic acid Z	85.5	C30H48O3	Lipids and lipid-like molecules	Prenol lipids	HMDB0040456	NA	NA	Boswellic acid;Betulinic acid;Sandosapogenol;(+-)-Ethyl 3-hydroxy-2-methylbutyrate;Ganodermanondiol;Soyasapogenol E;Katonic acid;3-Epikatonic acid;beta-Elemolic acid;3alpha-3-Hydroxytirucalla-7,24-dien-21-oic acid;alpha-Elemolic acid;Isomangiferolic acid;Oxyallobetulin;Ganodermatriol;Epoxyganoderiol C;Trametenolic acid B;11-Deoxoglycyrrhetinic acid;3beta-Hydroxy-28,13-ursanolide;Bryonolic acid;3-…	1.0414e+06	977224	672447	1.09262e+06	862838	538503	307887	161385	200520	279618	192312	211694	544871	864172	225569	3.8311	up	5.27189e-06	2.95165e-05	1.4816	yes
NEG	NEG_247.134_4.7579_1	247.134	4.75794	Glandulone C	85.5	C15H20O3	Lipids and lipid-like molecules	Prenol lipids	HMDB0039859	NA	NA	Gamma-CEHC;(S)-Pterosin A;Illudin C2;2alpha-Hydroxyalantolactone;4-Epiisoinuviscolide;(1(10)E,4beta,5alpha,8beta)-4,5-Epoxy-1(10),11(13)-germacradien-12,8-olide;(1beta,4E,8beta,10alpha)-1,10-Epoxy-4,11(13)-germacradien-12,8-olide;1beta-Hydroxyalantolactone;4,5-Epoxy-11(13)-guaien-12,8-olide;Heliannuol E;Eugenyl isovalerate;Heliannuol C;Heliannuol B;(S)-Pterosin D;Pseudoisoeugenol 2-methylbutanoat…	45213	58290.2	52970.4	69100.9	49858.4	61041.3	3546.48	420.176	3638.93	3252.87	1336.15	3576.26	29353.8	56079.1	2628.48	21.3352	up	0.00020566	0.000659396	2.32125	yes
NEG	NEG_233.1545_7.2648_1	233.155	7.26475	3,5-Di-tert-butyl-2-hydroxybenzaldehyde	85.5	C15H22O2	NA	NA	NA	NA	NA	NA	88865.3	79884.7	51561	70171.8	33424.4	30735.1	32444.2	36420.2	34111.3	42891.3	21831.7	59003.5	48445.4	59107	37783.7	1.5644	up	0.103583	0.15189	0.596877	no
POS	POS_155.0332_1.3812_1	155.033	1.38115	2,6-Dihydroxybenzoic acid	85.4	C7H6O4	Benzenoids	Benzene and substituted derivatives	HMDB0013676	C21298	map00362(Benzoate degradation);map01120(Microbial metabolism in diverse environments)	Gentisic acid;2-Pyrocatechuic acid;Protocatechuic acid;2,6-Dihydroxybenzoic acid;3,5-Dihydroxybenzoic acid;2,4-Dihydroxybenzoic acid;Patulin	8357.07	9165.54	8204.18	7917.44	8560.1	8296.14	4449.05	4663.86	8627.19	4018.58	4734.35	4927.49	6826.75	8416.74	5236.75	1.6072	up	0.00535899	0.0113029	0.851412	no
POS	POS_324.2882_7.9903_1	324.288	7.9903	Linoleoyl ethanolamide	85.4	C20H37NO2	Organic nitrogen compounds	Organonitrogen compounds	HMDB0012252	NA	NA	Linoleoyl ethanolamide;Sphinganine;8,11,14-Eicosatrienoic acid;5,8,11-Eicosatrienoic acid ;Sciadonic acid;Sagittariol;11,14,17-Eicosatrienoic acid	39003.7	36304.4	36178.9	38283.9	35710.3	39497.4	55672.1	58205.2	55442	52473	60880.6	52658.4	46692.5	37496.4	55888.6	0.6709	down	1.97542e-07	1.99469e-06	0.822141	no
POS	POS_166.0862_2.2008_1	166.086	2.20078	Phenylalanine	85.3	C9H11NO2	Organic acids and derivatives	Carboxylic acids and derivatives	HMDB0000159	C00079	map00360(Phenylalanine metabolism);map00400(Phenylalanine, tyrosine and tryptophan biosynthesis);map00460(Cyanoamino acid metabolism);map00470(D-Amino acid metabolism);map00940(Phenylpropanoid biosynthesis);map00960(Tropane, piperidine and pyridine alkaloid biosynthesis);map00966(Glucosinolate biosynthesis);map00970(Aminoacyl-tRNA biosynthesis);map00996(Biosynthesis of various alkaloids);map00997…	5-(3-Pyridyl)-2-hydroxytetrahydrofuran;L-Phenylalanine;3-Pyridinebutanoic acid;Benzocaine;Norsalsolinol;Gentiatibetine;Ethyl 2-aminobenzoate;Methyl N-methylanthranilate;Benzyl glycinate;4-Hydroxy-1-(3-pyridinyl)-1-butanone;Cinnamic acid;trans-Cinnamic acid;(E)-3-(2-Hydroxyphenyl)-2-propenal;Di-2-furanylmethane;1-Phenyl-1,2-propanedione;3,4-Dihydro-2H-1-benzopyran-2-one;(E)-3-(4-Hydroxyphenyl)-2-p…	5484.48	5232.65	5200.95	5348.04	5762.34	283.991	9785.6	7864.41	7463.22	8850.9	6920.19	8573.57	6397.53	4552.08	8242.98	0.5522	down	0.124443	0.177923	0.891036	no
NEG	NEG_281.249_9.2428_1	281.249	9.24285	Oleic acid	85.3	C18H34O2	Lipids and lipid-like molecules	Fatty Acyls	HMDB0000207	C00712	map00061(Fatty acid biosynthesis);map00073(Cutin, suberine and wax biosynthesis);map01040(Biosynthesis of unsaturated fatty acids);map01060(Biosynthesis of plant secondary metabolites);map04212(Longevity regulating pathway - worm)	Oleic acid;Elaidic acid;Vaccenic acid;(Z)-13-Octadecenoic acid;Ethyl 9-hexadecenoate;13Z-octadecenoic acid;7Z-octadecenoic acid;Octadec-9-enoic Acid	1.80596e+06	1.92682e+06	4.86812e+06	1.74948e+06	2.06179e+06	5.06433e+06	823710	915156	704200	693601	933517	923852	1.87254e+06	2.91275e+06	832339	3.4995	up	0.00196161	0.0046993	1.31223	yes
NEG	NEG_299.0556_6.3679_1	299.056	6.36788	Pratensein	85.3	C16H12O6	Phenylpropanoids and polyketides	Isoflavonoids	HMDB0030617	C10520	map00943(Isoflavonoid biosynthesis)	NA	93320.4	98367.1	97702.1	95299.1	86550.1	94045.4	1437.6	2028.19	1079.67	1199.28	1977.35	1999.17	47917.1	94214	1620.21	58.1493	up	1.89877e-07	1.92892e-06	2.66497	yes
NEG	NEG_154.9986_0.9159_1	154.999	0.915925	2,5-Furandicarboxylic acid	85.3	C6H4O5	Organoheterocyclic compounds	Furans	HMDB04812	C20450	map00365(Furfural degradation);map01120(Microbial metabolism in diverse environments)	2,5-Furandicarboxylic acid;Methyl phenyl disulfide	76789.2	86489.4	75828.6	83594	88967.7	79929	52507.3	53515.6	52732.1	52005.8	69526	48716.9	68383.5	81933	54833.9	1.4942	up	0.000133831	0.000455082	0.804535	no
POS	POS_617.5113_9.1682_1	617.511	9.16817	1,2-Dilinoleoylglycerol	85.3	C39H68O5	NA	NA	NA	NA	NA	DG(14:0/22:4(7Z,10Z,13Z,16Z)/0:0);DG(16:0/20:4(5Z,8Z,11Z,14Z)/0:0);DG(16:1(9Z)/20:3(5Z,8Z,11Z)/0:0);DG(16:1(9Z)/20:3(8Z,11Z,14Z)/0:0);DG(18:0/18:4(6Z,9Z,12Z,15Z)/0:0);DG(18:1(11Z)/18:3(6Z,9Z,12Z)/0:0);DG(18:1(11Z)/18:3(9Z,12Z,15Z)/0:0);DG(18:1(9Z)/18:3(6Z,9Z,12Z)/0:0);DG(18:1(9Z)/18:3(9Z,12Z,15Z)/0:0);DG(18:2(9Z,12Z)/18:2(9Z,12Z)/0:0);DG(18:3(6Z,9Z,12Z)/18:1(11Z)/0:0);DG(18:3(6Z,9Z,12Z)/18:1(9Z)/…	57489.1	108940	109087	22288.9	82530.5	89810.5	35005.9	83675.8	38123.8	168435	82627.9	34032	76003.8	78357.6	73650	1.0639	up	0.734108	0.788067	0.158152	no
NEG	NEG_169.1231_6.4811_1	169.123	6.48111	2-Exo-hydroxy-1,8-cineole	85.3	C10H18O2	Organoheterocyclic compounds	Oxanes	HMDB0059610	NA	NA	cis-4-Decenoic acid;trans-Dec-2-enoic acid;8-Methylnonenoate;5Z-Octenyl acetate;Methyl (xi)-3-nonenoate;(±)-6-Methyl-5-hepten-2-yl acetate;3-Decenoic acid;9-Decenoic acid;2-Octenyl acetate;Cyclohexylethyl acetate;Linalool oxide (trans-pyranoid);Linalool oxide III;4-Hydroxy-2,6-dimethyl-7-octen-3-one;Ethyl 3-octenoate;2-Methylbutyl 3-methyl-2-butenoate;1-Octen-3-yl acetate;6-Decanolide;cis-3-Hexen…	9847.16	14815.3	9641.18	8477.3	9440.62	8948.29	11651.7	14143.3	12049.4	14588.6	14366.5	19950.9	12326.7	10195	14458.4	0.7051	down	0.0109503	0.0211639	0.6557	no
NEG	NEG_283.2645_8.4491_1	283.265	8.44913	Stearic acid	85.2	C18H36O2	Lipids and lipid-like molecules	Fatty Acyls	HMDB0000827	C01530	map00061(Fatty acid biosynthesis);map01040(Biosynthesis of unsaturated fatty acids);map01060(Biosynthesis of plant secondary metabolites);map01100(Metabolic pathways);map04745(Phototransduction - fly)	Stearic acid;Ethyl hexadecanoate;16-Methylheptadecanoic acid;Hexyl dodecanoate	715767	810261	619651	753381	754862	608725	9.32349e+06	9.34927e+06	1.35858e+07	5.89329e+06	1.41585e+07	9.81758e+06	5.53255e+06	710441	1.03547e+07	0.0686	down	7.92909e-07	6.18869e-06	2.13194	yes
POS	POS_134.0586_1.503_1	134.059	1.50295	2-Methyl-4,5-benzoxazole	85.2	C8H7NO	Organoheterocyclic compounds	Benzoxazoles	HMDB0032390	NA	NA	N-Acetyl-2,3-dihydro-1H-pyrrole;5-Acetyl-3,4-dihydro-2H-pyrrole;2-Ethyl-4-methyloxazole;4-Ethyl-2-methyloxazole;2-Ethyl-5-methyloxazole;5-Ethyl-2-methyloxazole;5-Ethyl-4-methyloxazole;5-Imino-2-methyl-1-cyclopenten-1-ol;Trimethyloxazole	2385.7	1909.24	2073.35	2335.07	1673.3	2020.03	548.287	562.005	450.473	503.254	393.84	428.377	1273.58	2066.12	481.039	4.2951	up	5.05358e-09	1.07511e-07	1.58244	yes
POS	POS_112.0862_0.9572_1	112.086	0.957167	Histamium	85.2	C5H9N3	Organic nitrogen compounds	Organonitrogen compounds	HMDB0060263	NA	NA	Histamine;Betazole;Histamium;Methylpyrazine	14546.3	17750.4	15318.2	17419.5	13455.3	16086.9	29811.7	33698.7	31939	25764.3	28548.9	26461.6	22566.7	15762.8	29370.7	0.5367	down	1.31932e-06	9.38395e-06	1.01763	yes
NEG	NEG_327.2901_8.4139_1	327.29	8.41388	2(R)-hydroxyicosanoic acid	85.2	C20H40O3	Lipids and lipid-like molecules	Fatty Acyls	HMDB0061659	NA	NA	Polyoxyethylene 40 monostearate;2(R)-hydroxyicosanoic acid;12-hydroxyicosanoic acid;15-hydroxyicosanoic acid;2-hydroxyphytanic acid;3-hydroxyicosanoic Acid	740190	793576	473603	799258	638149	618906	376849	328943	467771	268440	400456	436545	528557	677280	379834	1.7831	up	0.000544538	0.00153849	0.923018	no
NEG	NEG_297.2434_7.2449_1	297.243	7.2449	5-Hexyltetrahydro-2-furanoctanoic acid	85.2	C18H34O3	Lipids and lipid-like molecules	Fatty Acyls	HMDB0031127	NA	NA	3-Oxooctadecanoic acid;9-Oxooctadecanoic acid;10-Oxooctadecanoic acid;11-Oxooctadecanoic acid;5-Hexyltetrahydro-2-furanoctanoic acid;5-Oxooctadecanoic acid;Ricinoleic acid;9,10-epoxyoctadecanoic acid	764278	419645	405223	833878	340150	398627	436243	403951	411768	446433	458596	386203	475416	526967	423866	1.2432	up	0.36076	0.441147	0.286907	no
POS	POS_506.3224_6.5816_1	506.322	6.58163	LysoPC 17:2	85.1	C25H48NO7P	Lipids and lipid-like molecules	Glycerophospholipids	NA	C04230	map00564(Glycerophospholipid metabolism);map04148(Efferocytosis);map05231(Choline metabolism in cancer)	LysoPE(0:0/20:2(11Z,14Z));LysoPE(20:2(11Z,14Z)/0:0)	14387.9	13609.2	15821.6	14769.1	15378.8	13469.1	24759.5	22562.3	18219	25956.5	23392.8	22190	18709.7	14572.6	22846.7	0.6378	down	6.67227e-05	0.000249345	0.84832	no
POS	POS_148.0748_3.5081_1	148.075	3.50813	1-(2-Furanylmethyl)-1H-pyrrole	85.1	C9H9NO	Organoheterocyclic compounds	Pyrroles	HMDB0030204	NA	NA	Indole-3-carbinol;1-(2-Furanylmethyl)-1H-pyrrole;4-(2-Furanylmethylene)-3,4-dihydro-2H-pyrrole;3-(2-Furanylmethyl)-1H-pyrrole	2658.88	2717.51	2434.65	2507.15	2563.42	2381.09	7495.62	7219.57	5936.26	11716.8	6404.4	6169.97	5017.11	2543.78	7490.44	0.3396	down	0.000102857	0.000362265	1.32259	yes
POS	POS_155.0805_1.7565_1	155.08	1.75652	Cyclo-prolylglycine	85.1	C7H10N2O2	Organic acids and derivatives	Carboxylic acids and derivatives	NA	NA	NA	Trigonelline;2-Aminobenzoic acid;p-Aminobenzoic acid;3-Pyridylacetic acid;m-Aminobenzoic acid;Salicylamide;Methyl nicotinate;2-Pyridylacetic acid	5249.9	5186.53	4739.95	4930.14	4631.41	4571.54	2377.3	1523.88	1858.06	1910.79	1750.34	1525.33	3354.6	4884.91	1824.28	2.6777	up	6.62606e-06	3.57692e-05	1.30004	yes
POS	POS_365.1055_0.8613_1	365.106	0.86135	Gerberinol	85.1	C21H16O6	Phenylpropanoids and polyketides	Coumarins and derivatives	HMDB0033304	NA	NA	Gerberinol;Melibiose;Cellobiose;D-Maltose;Alpha-Lactose;Sucrose;Lactulose;Trehalose;Isomaltose;Galactinol;3-b-Galactopyranosyl glucose;Epimelibiose;Turanose;Kojibiose;Neotrehalose;Sakebiose;Inulobiose;Galabiose;Maltulose;Mannobiose;DEAE-cellulose;Allolactose;Glucinol;Trehalulose;Fagopyritol A1;beta-Lactose;Glucose-1,3-mannose oligosaccharide;Acepromazine;Aceprometazine	603782	580689	434074	555396	544665	509482	886120	902581	706475	675896	824701	652873	656394	538015	774774	0.6944	down	0.000797967	0.00215055	0.725439	no
POS	POS_113.0337_1.3448_1	113.034	1.34481	Uracil	85	C4H4N2O2	Organoheterocyclic compounds	Diazines	HMDB0000300	C00106	map00240(Pyrimidine metabolism);map00410(beta-Alanine metabolism);map00770(Pantothenate and CoA biosynthesis);map01100(Metabolic pathways);map01232(Nucleotide metabolism)	Uracil;4-Carboxypyrazole	10781.4	11343.8	10538.6	9960.22	9569.71	9465.24	5537.31	5218.41	3734.44	4228.06	5762.81	3619.47	7479.95	10276.5	4683.42	2.1942	up	8.41132e-05	0.000304422	1.14761	yes
NEG	NEG_141.0192_1.0427_1	141.019	1.04269	cis,cis-Muconic acid	85	C6H6O4	Lipids and lipid-like molecules	Fatty Acyls	HMDB0006331	C02480	map00362(Benzoate degradation);map01100(Metabolic pathways);map01120(Microbial metabolism in diverse environments);map01220(Degradation of aromatic compounds)	trans-trans-Muconic acid;Sumiki's acid;cis,cis-Muconic acid;Kojic acid;5-Hydroxymaltol;2,3-Methylenesuccinic acid;N-Lactoyl ethanolamine phosphate	83495	71297.7	59281.2	61132.1	64809.7	56964.7	67592.2	69571.5	68174.7	118217	110061	66950.8	74795.6	66163.4	83427.9	0.7931	down	0.131498	0.186492	0.414595	no
NEG	NEG_285.0406_5.7067_1	285.041	5.70668	Oxazepam	85	C15H11ClN2O2	Organoheterocyclic compounds	Benzodiazepines	HMDB0014980	NA	NA	Luteolin;Kaempferol;Maritimetin;Norartocarpetin;2'-Hydroxygenistein;Cernuine;Citreorosein;3'-Hydroxygenistein;5,6,7,4'-Tetrahydroxyisoflavone;7,8,3',4'-Tetrahydroxyisoflavone	152980	151438	176102	164078	169970	158927	3949.55	4172.67	5751.62	4652.43	3921.49	5225.37	83430.6	162249	4612.19	35.1783	up	1.22851e-09	3.44187e-08	2.49107	yes
NEG	NEG_247.2058_8.3314_1	247.206	8.33142	Sterol	85	C17H28O	Lipids and lipid-like molecules	Sterol Lipids	HMDB0060512	NA	NA	Avocadenofuran;(all-Z)-8,11,14-Heptadecatrienal;Sterol	136117	151658	121524	152421	162057	145811	6942	3097.95	6898.71	5760.62	6026.44	6400.71	75393	144932	5854.41	24.756	up	2.36205e-07	2.31229e-06	2.36521	yes
NEG	NEG_471.3419_8.7425_1	471.342	8.74249	Maslinic acid	84.9	C30H48O4	Lipids and lipid-like molecules	Prenol lipids	HMDB0002392	C16939	NA	NA	34934.2	9105.64	12439.2	14482.8	22691.4	11711.4	32414.2	19730.8	31242.9	33201.4	26482.1	23949.2	22698.8	17560.8	27836.8	0.6308	down	0.0405363	0.066883	0.776278	no
NEG	NEG_765.5157_8.3405_1	765.516	8.34051	GlcADG 34:3; GlcADG(16:1/18:2)	84.8	C43H74O11	Lipids and lipid-like molecules	Glycerolipids	NA	C04046	map00561(Glycerolipid metabolism);map01100(Metabolic pathways)	PC(14:1(9Z)/20:5(5Z,8Z,11Z,14Z,17Z));PC(20:5(5Z,8Z,11Z,14Z,17Z)/14:1(9Z));PE(15:0/22:6(4Z,7Z,10Z,13Z,16Z,19Z));PE(22:6(4Z,7Z,10Z,13Z,16Z,19Z)/15:0)	116818	119850	91206.2	119357	107685	120763	32139.6	27348.3	36446.7	21814.3	30958.7	18734.4	70260.1	112613	27907	4.0353	up	5.6305e-06	3.11999e-05	1.5466	yes
POS	POS_300.2881_8.3448_1	300.288	8.34478	Palmitoyl ethanolamide	84.8	C18H37NO2	Organic acids and derivatives	Carboximidic acids and derivatives	HMDB0002100	C16512	map04080(Neuroactive ligand-receptor interaction)	Sphingosine;3-Dehydrosphinganine;Palmitoylethanolamide;Oleic acid;Elaidic acid;Vaccenic acid;(Z)-13-Octadecenoic acid;Ethyl 9-hexadecenoate;13Z-octadecenoic acid;7Z-octadecenoic acid;Octadec-9-enoic Acid	10628.9	9197.33	9805.38	12264.5	12586.1	12667	10477.1	10516.3	10759.6	11715.8	10088	9625.88	10861	11191.5	10530.5	1.0628	up	0.409381	0.490406	0.160003	no
NEG	NEG_108.0457_1.4923_1	108.046	1.49225	4-Aminophenol	84.7	C6H7NO	Benzenoids	Benzene and substituted derivatives	HMDB0001169	C02372	map00627(Aminobenzoate degradation);map01120(Microbial metabolism in diverse environments)	4-Aminophenol;2-Acetylpyrrole;1-Methyl-2-pyrrolecarboxaldehyde	35826.8	36128.6	41050.7	41191.7	43282.5	36831.2	52810.4	53364.6	53928.3	62604.5	68521	50806.6	48028.9	39051.9	57005.9	0.6851	down	0.000126834	0.000434301	0.765804	no
NEG	NEG_213.1857_7.9766_1	213.186	7.97665	Tridecanoic acid	84.7	C13H26O2	Lipids and lipid-like molecules	Fatty Acyls	HMDB0000910	C17076	NA	Tridecanoic acid;Ethyl undecanoate;Methyl dodecanoate;Decanal propyleneglycol acetal;Octyl 3-methylbutanoate;Pentyl octanoate;Octyl 2-methylbutyrate;Decyl propionate;3-Methylbutyl octanoate;Propyl decanoate;9-Methyldodecanoic acid;Isopropyl dodecanoic acid	27646.7	25735.4	29856.6	31581.3	29196.2	24532.1	46111.1	33843.7	25401.7	43937.9	39042.4	40129.5	33084.6	28091.4	38077.7	0.7377	down	0.020805	0.0372533	0.588488	no
NEG	NEG_313.0366_3.6705_1	313.037	3.67048	Laccaic acid D	84.7	C16H10O7	Benzenoids	Anthracenes	HMDB0029508	NA	NA	Laccaic acid D;Clorazepate;2-Chloroticlopidine	3.40927e+06	3.46701e+06	3.80094e+06	3.46097e+06	3.70711e+06	3.53764e+06	7876.71	8734.08	8973.14	9092.66	12375.4	8415.18	1.78653e+06	3.56383e+06	9244.53	385.506	up	2.83513e-10	1.11467e-08	3.22214	yes
NEG	NEG_523.3039_6.8083_1	523.304	6.80832	LysoPG 19:1; LysoPG 19:1	84.6	C25H49O9P	Lipids and lipid-like molecules	Glycerophospholipids	NA	C05980	map00564(Glycerophospholipid metabolism);map01100(Metabolic pathways)	VPGPR Enterostatin	12980	11847.9	10533.3	11837	11937.6	14399.2	17274.4	17148.3	23118.7	14694.2	16637.7	20218.2	15218.9	12255.8	18181.9	0.6741	down	0.00086335	0.00230408	0.755454	no
NEG	NEG_161.0458_1.3249_1	161.046	1.32491	2-Hydroxy-2-ethylsuccinic acid	84.5	C6H10O5	Lipids and lipid-like molecules	Fatty Acyls	HMDB0059758	C02488	map00620(Pyruvate metabolism)	2-Hydroxyadipic acid;3-Hydroxyadipic acid;3-Hydroxymethylglutaric acid;2(R)-Hydroxyadipic acid;Levoglucosan;D-1-Deoxy-erythro-hexo-2,3-diulose;Diethyl dicarbonate;D-1,5-Anhydrofructose;2-Hydroxy-2-ethylsuccinic acid;(-)-1-Methylpropyl 1-propenyl disulfide	133376	133901	130213	138039	137671	141615	227712	286275	221785	309615	298954	283284	203537	135803	271271	0.5006	down	5.1747e-05	0.000201117	1.0716	yes
NEG	NEG_145.0507_2.3533_1	145.051	2.35333	Adipic acid	84.5	C6H10O4	Lipids and lipid-like molecules	Fatty Acyls	HMDB0000448	C06104	map00930(Caprolactam degradation);map01100(Metabolic pathways);map01120(Microbial metabolism in diverse environments);map01220(Degradation of aromatic compounds)	2-Methylglutaric acid;Adipic acid;Methylglutaric acid;Monomethyl glutaric acid;2,2-Dimethylsuccinic acid;Solerol;(S)-2-Aceto-2-hydroxybutanoic acid;Dimethyl succinate;4-Ethoxy-4-oxobutanoic acid	41643.4	37967.1	40641.5	41752.8	42346.8	44809	11412.1	10264.5	11282.6	11554.8	11200.8	12412.8	26440.7	41526.8	11354.6	3.6573	up	4.02514e-12	4.13874e-10	1.50054	yes
NEG	NEG_295.2277_6.8951_1	295.228	6.89512	Alpha-dimorphecolic acid	84.5	C18H32O3	Lipids and lipid-like molecules	Fatty Acyls	HMDB0004670	C14767	map00591(Linoleic acid metabolism);map03320(PPAR signaling pathway)	13S-hydroxyoctadecadienoic acid;Alpha-dimorphecolic acid;9,10-Epoxyoctadecenoic acid;12,13-EpOME;9-HODE;(Z)-13-Oxo-9-octadecenoic acid;Avenoleic acid;12-Hydroxy-8,10-octadecadienoic acid;13-HODE;(10E,12Z)-9-HODE	323391	333814	356286	348081	357171	373226	238024	261180	217332	256353	226440	266709	296500	348661	244339	1.427	up	1.47568e-05	6.97527e-05	0.766009	no
POS	POS_149.0225_7.7445_1	149.022	7.74446	Phthalic anhydride	84.5	C8H4O3	NA	NA	NA	NA	NA	NA	69817.8	56974.4	66278.5	72415.2	64555.9	51879.7	90157.1	84533.4	84610.3	82164.3	83004.7	85402.3	74316.1	63653.6	84978.7	0.7491	down	0.00183247	0.00442832	0.66761	no
NEG	NEG_147.0449_2.2022_1	147.045	2.20221	p-Coumaraldehyde	84.5	C9H8O2	Phenylpropanoids and polyketides	Cinnamic acids and derivatives	NA	NA	NA	Cinnamic acid;trans-Cinnamic acid;(E)-3-(2-Hydroxyphenyl)-2-propenal;Di-2-furanylmethane;1-Phenyl-1,2-propanedione;3,4-Dihydro-2H-1-benzopyran-2-one;(E)-3-(4-Hydroxyphenyl)-2-propenal	4882.07	3249.21	5124.49	4597.5	5106.38	3327.44	6444.22	8959.47	7293.16	9054.7	6482.94	9764.92	6190.54	4381.18	7999.9	0.5477	down	0.000370489	0.00109991	0.952484	no
NEG	NEG_581.274_5.7755_1	581.274	5.77552	LysoPI 17:2; LysoPI 17:2	84.4	C26H47O12P	Lipids and lipid-like molecules	Glycerophospholipids	NA	C03819	map00564(Glycerophospholipid metabolism)	Hemorphin-4	9257.49	10282.5	10619.3	8659.22	9601.22	13039	20129.5	24194.6	21515.5	22842.2	23650.7	22617.8	16367.4	10243.1	22491.7	0.4554	down	4.7203e-06	2.69914e-05	1.15702	yes
NEG	NEG_341.2697_7.8963_1	341.27	7.89632	Hexadecanedioic acid, 3,3,14,14-tetramethyl-	84.4	C20H38O4	NA	NA	NA	NA	NA	NA	792725	851091	659100	830570	649675	656785	119362	134152	148977	124734	138883	120663	435560	739991	131129	5.6432	up	7.75405e-10	2.39652e-08	1.72847	yes
NEG	NEG_239.2014_8.3219_1	239.201	8.32188	9-Pentadecenoic acid	84.4	C15H28O2	Lipids and lipid-like molecules	Fatty Acyls	HMDB0029765	NA	NA	9-Pentadecenoic acid;Isobutyl 10-undecenoate;Exaltolide;Butyl undecylenate;Rhodinyl isovalerate;Menthyl isovalerate;Citronellyl pentanoate;Citronellyl isovalerate;Auberganol;15,5-Farnesanolide	510611	517612	445954	487527	551866	505725	894034	672852	804306	762863	740796	923691	651486	503216	799757	0.6292	down	3.53548e-05	0.00014543	0.863539	no
NEG	NEG_728.5312_7.899_1	728.531	7.89902	GlcCer[AP] 34:2; GlcCer[AP](t18:2/16:0)	84.3	C40H75NO10	Lipids and lipid-like molecules	Sphingolipids	NA	C01190	map00600(Sphingolipid metabolism);map01100(Metabolic pathways)	DG(22:6(4Z,7Z,10Z,13Z,16Z,19Z)/22:6(4Z,7Z,10Z,13Z,16Z,19Z)/0:0);DG(22:6n3/0:0/22:6n3)	153136	147744	101210	149105	102960	119303	80769.8	79611.2	100394	70083.3	88266.4	88712.6	106775	128909	84639.6	1.523	up	0.00186051	0.00448799	0.764573	no
NEG	NEG_837.3977_4.892_1	837.398	4.89202	Licoricesaponin G2	84.3	C42H62O17	Lipids and lipid-like molecules	Prenol lipids	NA	NA	NA	Licoricesaponin G2	45648.9	44336.6	50369.4	47399.9	46814.1	48235.7	38748.2	44391.5	42947	42567	44006	47026.9	45207.6	47134.1	43281.1	1.089	up	0.0239402	0.0421043	0.312705	no
NEG	NEG_87.0087_0.8858_1	87.0087	0.8858	2-hydroxyacrylic Acid	84.2	C3H4O3	Organic acids and derivatives	Carboxylic acids and derivatives	HMDB0062676	NA	NA	2-hydroxyacrylic Acid;Pyruvic acid;Malonic semialdehyde;Glucosereductone	55144.9	43941.2	57760.6	44394.8	45905.3	60365.1	71309.8	46941.9	75726.4	50107.7	45069.8	50733.8	53950.1	51252	56648.2	0.9047	down	0.442856	0.523544	0.193877	no
POS	POS_194.0808_1.4277_1	194.081	1.42771	m-Methylhippuric acid	84.2	C10H11NO3	Organic acids and derivatives	Carboxylic acids and derivatives	HMDB0013245	NA	NA	Phenylacetylglycine;Methyl hippurate;2-Methylhippuric acid;m-Methylhippuric acid;p-Methylhippuric acid;Methyl n-acetylanthranilate;Betamipron;3-Carbamoyl-2-phenylpropionaldehyde;4-Hydroxy-5-phenyltetrahydro-1,3-oxazin-2-one;4-Anilino-4-oxobutanoic acid;Herniarin;10-Hydroxy-2,8-decadiene-4,6-diynoic acid;1,4,5-Naphthalenetriol;7-Hydroxy-6-methyl-2H-1-benzopyran-2-one;3-(3,4-Methylenedioxyphenyl)pr…	11327.4	6952.56	10501	9836.55	10388.1	8659.26	11033.4	10192.6	10273.2	10901.7	9749.96	13738.6	10296.2	9610.81	10981.6	0.8752	down	0.147075	0.205472	0.32993	no
NEG	NEG_883.519_6.9066_1	883.519	6.90655	PI 38:5; PI(16:0/22:5)	84.1	C47H81O13P	Lipids and lipid-like molecules	Glycerophospholipids	NA	C01194	map00562(Inositol phosphate metabolism);map00563(Glycosylphosphatidylinositol (GPI)-anchor biosynthesis);map00564(Glycerophospholipid metabolism);map00571(Lipoarabinomannan (LAM) biosynthesis);map01100(Metabolic pathways);map04070(Phosphatidylinositol signaling system);map04136(Autophagy - other);map04138(Autophagy - yeast);map04140(Autophagy - animal);map05132(Salmonella infection);map05152(Tube…	alpha-Solanine;beta-Solamarine	41718	32476.4	25216	35158.9	30147.6	36977.1	777844	764093	823564	775146	745250	882495	414174	33615.7	794732	0.0423	down	7.08906e-09	1.40915e-07	2.34782	yes
NEG	NEG_779.5068_7.5984_1	779.507	7.59841	SQDG 31:0; SQDG(15:0/16:0)	84	C40H76O12S	Lipids and lipid-like molecules	Glycerolipids	NA	C13508	map00561(Glycerolipid metabolism);map01100(Metabolic pathways)	NA	27100.4	24847.2	22959.3	28643.6	27710.2	16374.9	92448.6	121459	120490	108302	99553.7	112739	66885.7	24605.9	109165	0.2254	down	5.07423e-07	4.27964e-06	1.60127	yes
POS	POS_204.0651_2.7673_1	204.065	2.76728	1-(2,8-Dihydroxyquinolin-5-yl)ethan-1-one	84	C11H9NO3	Organoheterocyclic compounds	Quinolines and derivatives	NA	NA	NA	Indolepyruvate;Angelicin;Psoralen	54864.3	140861	48409.7	142476	147194	136852	32710.1	28190.2	30350.6	108654	31793	26879.8	77436.2	111776	43096.2	2.5936	up	0.00812453	0.0162805	1.12298	yes
NEG	NEG_321.2429_7.9193_1	321.243	7.91933	15-Oxo-11Z,13E-eicosadienoic acid	84	C20H34O3	Lipids and lipid-like molecules	Fatty Acyls	NA	NA	NA	15(S)-Hydroxyeicosatrienoic acid;Austroinulin;8-HETrE;3,4-Dimethyl-5-pentyl-2-furannonanoic acid;3,4-Dimethyl-5-propyl-2-furanundecanoic acid;12R-hydroxy-5Z,8Z,12Z-eicosatrienoic acid;12(S)-HETrE	165985	146993	251886	153216	147210	265806	67464.8	65151	62595.2	72777.9	61603.6	68928.2	127468	188516	66420.1	2.8382	up	0.000189578	0.000614316	1.28781	yes
POS	POS_308.2209_5.6267_1	308.221	5.62667	Gabapentin related compound D	84	C18H29NO3	NA	NA	NA	NA	NA	Betaxolol;Dihydrocapsaicin;Myristoylglycine;(9Z,11E,13E,15Z)-4-Oxo-9,11,13,15-octadecatetraenoic acid;Octyl 4-methoxycinnamic acid	5950.48	4319.19	3780.55	6930.22	4647.97	4825.81	34164.9	19792.5	19085.5	34233.2	24849.8	28125.1	15892.1	5075.7	26708.5	0.19	down	3.63489e-07	3.27531e-06	1.66909	yes
NEG	NEG_297.2794_9.0522_1	297.279	9.05221	Pristanic acid	84	C19H38O2	Lipids and lipid-like molecules	Prenol lipids	HMDB0000795	NA	NA	Nonadecanoic acid;Tuberculostearic acid;Methyl stearate;Isopropyl hexadecanoate;4-Hydroxy-6-nonadecanone;6-Hydroxy-4-nonadecanone;xi-17-Methyloctadecanoic acid;xi-16-Methyloctadecanoic acid;Pristanic acid	3373.86	3737.19	9857.05	3891.89	4111.21	11508.5	37127.7	80782.2	61396.6	32392.5	68594.9	44913.5	30140.6	6079.95	54201.2	0.1122	down	1.64685e-05	7.64976e-05	1.92338	yes
NEG	NEG_583.2879_6.0888_1	583.288	6.08875	LysoPI 17:1; LysoPI 17:1	83.9	C26H49O12P	Lipids and lipid-like molecules	Glycerophospholipids	NA	C03819	map00564(Glycerophospholipid metabolism)	NA	13146.4	27603	13387.2	22317.1	18765.3	14553.2	25571	22655.4	23917.1	28714.6	24160.3	24585.5	21614.7	18295.4	24934	0.7338	down	0.0372016	0.0620498	0.625989	no
NEG	NEG_301.1805_8.2918_1	301.18	8.29182	19-Oxotestosterone	83.9	C19H26O3	Lipids and lipid-like molecules	Sterol Lipids	HMDB0003959	C05295	map00140(Steroid hormone biosynthesis);map01100(Metabolic pathways)	2-Hydroxyestradiol-3-methyl ether;2-Methoxyestradiol;19-Hydroxyandrost-4-ene-3,17-dione;19-Oxotestosterone;7a-Hydroxyandrost-4-ene-3,17-dione;11b-Hydroxyandrost-4-ene-3,17-dione;16a-Hydroxyandrost-4-ene-3,17-dione;4-Methoxy-17beta-estradiol;(2Z,8S,9Z)-2,9-Heptadecadiene-8-hydroxy-4,6-diyne-1-yl acetate;[8]-Dehydroshogaol;2-(3,7-Dimethyl-2,6-octadienyl)-4-hydroxy-6-methoxyacetophenone;Falcarindiol…	2.67612e+06	2.85317e+06	2.34551e+06	2.51633e+06	4.08063e+06	2.76413e+06	42098.4	43650.4	51030.1	32871.6	45913.6	47974.5	1.45829e+06	2.87265e+06	43923.1	65.4018	up	4.59378e-12	4.58814e-10	2.69207	yes
NEG	NEG_339.3266_9.4818_1	339.327	9.48175	Behenic acid	83.9	C22H44O2	Lipids and lipid-like molecules	Fatty Acyls	HMDB0000944	C08281	map00073(Cutin, suberine and wax biosynthesis);map01040(Biosynthesis of unsaturated fatty acids)	Tricosanoic acid;6-Hydroxy-8-tricosanone;8-Hydroxy-6-tricosanone;4-Hydroxy-6-tricosanone;6-Hydroxy-4-tricosanone	59327	31444.7	38907.1	44607.2	41785.1	38759.4	167526	135994	125493	91792.7	86317.4	145311	83938.7	42471.7	125406	0.3387	down	1.87658e-05	8.54807e-05	1.31691	yes
POS	POS_246.1687_3.1779_1	246.169	3.17794	Acylcarnitine 5:0	83.8	C12H24NO4	Lipids and lipid-like molecules	Fatty Acyls	HMDB00378;HMDB00688;HMDB13128;HMDB41993	C02301	map04714(Thermogenesis)	2-Methylbutyroylcarnitine;Isovalerylcarnitine;Valerylcarnitine;Pivaloylcarnitine;Traumatic acid;5-Heptyltetrahydro-2-oxo-3-furancarboxylic acid	8876.01	8985.81	12678.1	9233.15	7271.45	9166.32	4031.8	2732.44	2361.71	2299.75	3276.84	3914.83	6235.68	9368.47	3102.89	3.0193	up	7.76366e-06	4.07024e-05	1.35433	yes
POS	POS_513.121_0.8921_1	513.121	0.892092	Pirinixic acid aminothiazole	83.8	C25H25ClN4O2S2	Benzenoids	Benzene and substituted derivatives	NA	NA	NA	D-Galactopyranosyl-(1->3)-D-galactopyranosyl-(1->3)-L-arabinose;alpha-D-Xylopyranosyl-(1->6)-beta-D-glucopyranosyl-(1->4)-D-glucose;a-L-Arabinofuranosyl-(1->2)-[a-D-mannopyranosyl-(1->6)]-D-mannose	101597	98588	95110.3	95109.6	103349	102401	52264.2	48000	43340.9	38147	45257.6	50536.8	72808.4	99359.1	46257.7	2.1479	up	4.16827e-06	2.42786e-05	1.146	yes
NEG	NEG_243.1964_6.8507_1	243.196	6.85072	3-Hydroxymyristic acid	83.8	C14H28O3	NA	NA	NA	NA	NA	2-Hydroxymyristic acid;(R)-3-Hydroxy-tetradecanoic acid;3-(L-Menthoxy)-2-methylpropane-1,2-diol;Ethyl 3-hydroxydodecanoate;3-hydroxytetradecanoic acid	128097	102488	108605	107741	111617	113126	137238	147285	104586	116749	106489	120603	117052	111946	122158	0.9164	down	0.235777	0.307904	0.231644	no
POS	POS_171.028_3.2862_1	171.028	3.28615	O,O-Diethyl thiophosphate	83.8	C4H11O3PS	NA	NA	NA	NA	NA	Gallic acid;2,4,6-Trihydroxybenzoic acid;2,3,4-Trihydroxybenzoic acid;Benzyl methyl disulfide;2-Propenyl propyl disulfide;Methyl 3-methyl-1-butenyl disulfide;1-Propenyl propyl disulfide	8394.75	7580.24	8058.46	9079.29	8078.29	9329.54	18815.9	11289.6	14086.3	16148.3	11825.2	12185.3	11239.3	8420.1	14058.4	0.5989	down	0.00098691	0.00259107	0.870305	no
NEG	NEG_213.0309_4.3889_1	213.031	4.38887	Mecoprop	83.7	C10H11ClO3	NA	NA	NA	NA	NA	O-phosphonato-L-homoserine(2-);Pioglitazone;Xanthoxylol;Cubebin;Licoagrodione;Kievitone;Licofuranone;5-Deoxykievitol;Kinobeon A;1,8-Dihydroxy-3,5-dimethoxy-2-prenylxanthone;Clopidogrel	4331.78	4834.69	3358.15	2780.96	3445.95	4173.07	7697.55	7915.86	6747.03	6264.5	9599.91	8670.36	5818.32	3820.77	7815.87	0.4888	down	5.67561e-05	0.00021697	1.06938	yes
POS	POS_315.2314_9.0771_1	315.231	9.07708	Progesterone	83.6	C21H30O2	Lipids and lipid-like molecules	Sterol Lipids	HMDB0001830	C00410	map00140(Steroid hormone biosynthesis);map01100(Metabolic pathways);map04080(Neuroactive ligand-receptor interaction);map04114(Oocyte meiosis);map04913(Ovarian steroidogenesis);map04914(Progesterone-mediated oocyte maturation);map04917(Prolactin signaling pathway);map04925(Aldosterone synthesis and secretion);map04927(Cortisol synthesis and secretion);map04934(Cushing syndrome);map05200(Pathways …	Progesterone;7-Dehydropregnenolone;Dronabinol;4-Nerolidylcatechol;Cardoltriene;delta9-Tetrahydrocannabinol;pregn-5-ene-3,20-dione;3b,17b-Dihydroxyetiocholane;3a,17a-Dihydroxy-5b-androstane;3b,17a-Dihydroxy-5a-androstane;5a-Androstane-3a,17a-diol;5a-Androstane-3b,17b-diol;Androstanediol;Etiocholanediol;Dihydroandrosterone;Androstan-3alpha,17beta-diol	954366	959444	950434	1.00885e+06	885339	899559	5139.33	5626.04	5521.13	4661.96	6028.05	4168.08	474095	942999	5190.77	181.668	up	7.233e-11	3.81273e-09	3.01102	yes
POS	POS_634.5373_9.4754_1	634.537	9.47535	DG 36:4; DG(18:2/18:2)	83.6	C39H68O5	Lipids and lipid-like molecules	Glycerolipids	HMDB07248	C00641	map00552(Teichoic acid biosynthesis);map00561(Glycerolipid metabolism);map00562(Inositol phosphate metabolism);map00564(Glycerophospholipid metabolism);map01100(Metabolic pathways);map01110(Biosynthesis of secondary metabolites);map04070(Phosphatidylinositol signaling system);map04730(Long-term depression)	DG(14:0/22:4(7Z,10Z,13Z,16Z)/0:0);DG(16:0/20:4(5Z,8Z,11Z,14Z)/0:0);DG(16:1(9Z)/20:3(5Z,8Z,11Z)/0:0);DG(16:1(9Z)/20:3(8Z,11Z,14Z)/0:0);DG(18:0/18:4(6Z,9Z,12Z,15Z)/0:0);DG(18:1(11Z)/18:3(6Z,9Z,12Z)/0:0);DG(18:1(11Z)/18:3(9Z,12Z,15Z)/0:0);DG(18:1(9Z)/18:3(6Z,9Z,12Z)/0:0);DG(18:1(9Z)/18:3(9Z,12Z,15Z)/0:0);DG(18:2(9Z,12Z)/18:2(9Z,12Z)/0:0);DG(18:3(6Z,9Z,12Z)/18:1(11Z)/0:0);DG(18:3(6Z,9Z,12Z)/18:1(9Z)/…	29019.3	21388.9	30459.6	35507.4	39695.1	32062.1	7531.72	36358.2	57425.1	35496.3	32994.5	34717.9	32721.3	31355.4	34087.3	0.9199	down	0.876241	0.905104	0.066186	no
NEG	NEG_179.0352_3.3336_1	179.035	3.33359	Caffeic acid	83.6	C9H8O4	Phenylpropanoids and polyketides	Cinnamic acids and derivatives	HMDB0001964	C01481	NA	Dehydrochorismic acid	73214.2	74139.9	71927.2	66653.9	61671	66462.3	25789.2	33082.9	29544.5	26450	21329.3	24065.4	47860.8	69011.4	26710.2	2.5837	up	2.24635e-06	1.45787e-05	1.27468	yes
NEG	NEG_67.0193_1.1447_1	67.0193	1.14475	3-Butyn-1-al	83.6	C4H4O	Organic oxygen compounds	Organooxygen compounds	HMDB0006853	C06145	map00650(Butanoate metabolism)	3-Butyn-1-al;Furan	60114.3	63167.7	69203.2	64598.7	72671.2	64696.2	17823.2	16699.2	17295.1	18002.3	16035.6	16214.3	41376.7	65741.9	17011.6	3.8645	up	1.69499e-11	1.28319e-09	1.53149	yes
NEG	NEG_127.0037_1.8031_1	127.004	1.80307	4-N-(N-Acetyl-D-glucosaminyl)-protein	83.6	C5H5ClN2	Organoheterocyclic compounds	Pyridines and derivatives	HMDB0062405	NA	NA	5-Hydroxy-2-furoic acid	22362.8	23361.4	22997	22780.2	23099.2	22849.8	50624.7	49839.6	47790.7	46924.3	49854.1	53700.4	36348.7	22908.4	49788.9	0.4601	down	2.29493e-08	3.55415e-07	1.16018	yes
NEG	NEG_346.0556_1.3566_1	346.056	1.35662	Adenosine 3'-monophosphate	83.6	C10H14N5O7P	Nucleosides, nucleotides, and analogues	NA	NA	NA	NA	Adenosine monophosphate;2'-Deoxyguanosine 5'-monophosphate;3'-AMP;Adenosine 2'-phosphate;2-hydroxy-dAMP;Malathion;Inosine 2',3'-cyclic phosphate ;Blighinone;2,3-Di-O-methylellagic acid;2,8-Di-O-methylellagic acid	4356.12	1870.62	10549.1	2099.67	4262.67	4150.37	11102.4	11138	11538	13500	11830.3	11780.4	8181.47	4548.09	11814.9	0.3849	down	0.00667308	0.0137197	1.25942	yes
NEG	NEG_243.1598_5.5129_1	243.16	5.5129	1,11-Undecanedicarboxylic acid	83.6	C13H24O4	Lipids and lipid-like molecules	Fatty Acyls	HMDB0002327	NA	NA	1,11-Undecanedicarboxylic acid;Menthyl ethylene glycol carbonate;(±)-1,4-Nonanediol diacetate	4680.77	5501.64	6904.68	6346.3	7032.83	5942.17	10811.9	10481	8709.35	10069.2	8805.55	9598.11	7906.96	6068.06	9745.86	0.6226	down	0.000159279	0.000529783	0.868545	no
NEG	NEG_345.242_8.5582_1	345.242	8.55824	Ginkgolic acid I	83.5	C22H34O3	Benzenoids	Benzene and substituted derivatives	HMDB0033897	C10794	NA	Methyl-[10]-shogaol;Ginkgoic acid;Siderol;ent-17-Acetoxy-16b-kauran-19-al;Volemolide;(R)-3,4-Dihydro-8-hydroxy-3-tridecyl-1H-2-benzopyran-1-one;6-Keto-decanoylcarnitine	16790.3	18512.8	11246.5	16437.1	17163.9	11353.3	1220	628.65	815.122	938.406	1580.79	1520.28	8183.93	15250.6	1117.21	13.6507	up	2.60229e-07	2.51099e-06	2.12491	yes
NEG	NEG_925.4833_4.4991_1	925.483	4.49905	Chikusetsusaponin IV	83.5	C47H74O18	Lipids and lipid-like molecules	Prenol lipids	HMDB0034535	NA	NA	Durupcoside B;Durupcoside A;Araloside A;Cynarasaponin H;Quinoside D;Tarasaponin I	70615	65428.1	67091.4	80795.5	67528.5	74632.2	46463.7	54847.8	47905.9	50882.3	53512.9	52518.2	61018.5	71015.1	51021.8	1.3919	up	1.71313e-05	7.91372e-05	0.729962	no
NEG	NEG_195.0664_3.7855_1	195.066	3.78553	Hydroferulic acid	83.5	C10H12O4	NA	NA	NA	NA	NA	Homoveratric acid;Xanthoxylin;2,4,5-Trimethoxybenzaldehyde;(+)-3-(3,4-Methylenedioxyphenyl)-1,2-propanediol;Maltyl isobutyrate;(S)-Batatic acid;1-(2,4,5-Trihydroxyphenyl)-1-butanone;2-Hydroxy-3-(4-methoxyphenyl)propanoic acid;(S)-2-(4-Methoxyphenoxy)propanoic acid;4-Hydroxy-6-methyl-3-(1-oxobutyl)-2H-pyran-2-one;5-Hydroxyconiferyl alcohol;3-(3-Hydroxyphenyl)-2-methyllactic acid;3-(3,4-Dihydroxyph…	39628.4	42232.7	68133.5	46379.2	44925.3	42260.9	32796.5	40120.6	37230.6	40539.4	19496.2	17657	39283.4	47260	31306.7	1.5096	up	0.0329463	0.0557097	0.704192	no
POS	POS_282.2785_8.7474_1	282.278	8.74743	Oleamide	83.4	C18H35NO	Lipids and lipid-like molecules	Fatty Acyls	HMDB0002117	C19670	NA	Oleamide;(±)-(Z)-2-(5-Tetradecenyl)cyclobutanone	9567.37	9352.05	8932.42	7713.89	33149.8	7440.13	14086.8	22395.2	9600.96	9557.68	15692.8	8039.91	12960.8	12692.6	13228.9	0.9595	down	0.612583	0.682633	0.204279	no
NEG	NEG_231.1388_6.8717_1	231.139	6.87171	1,3,11(13)-Eudesmatrien-12-oic acid	83.3	C15H20O2	Lipids and lipid-like molecules	Prenol lipids	HMDB0039011	NA	NA	Pterosin O;6-[(3,4-Methylenedioxy)phenyl]-3,3-dimethyl-1-hexene;(Z)-8-Decene-4,6-diyn-1-yl 3-methylbutanoate;1(10),11-Eremophiladiene-2,9-dione;Alantolactone;Isoalantolactone;(S)-Bilobanone;Alloalantolactone;Furoeremophilone 1;alpha-Amylcinnamyl formate;Costunolide;Furanogermenone;Germacrone-13-al;Turmeronol B;Turmeronol A;1,3,11(13)-Eudesmatrien-12-oic acid;(E)-9-(3-Furanyl)-2,6-dimethyl-2,6-non…	5073.01	15811.4	18340.3	17482.7	18926.6	20261.8	1640.8	1971.08	1501.83	1585.63	1405.6	1631.32	8802.68	15982.7	1622.71	9.8494	up	9.96753e-05	0.000352498	1.91412	yes
NEG	NEG_299.0563_5.2419_1	299.056	5.2419	Luteolin 7-methyl ether	83.3	C16H12O6	NA	NA	NA	NA	NA	3,3',7-Trihydroxy-4'-methoxyflavone;Diosmetin;Pratensein;Takakin;Chrysoeriol;Barpisoflavone A;Cajanin;3,5-Dihydroxy-6,7-methylenedioxyflavanone;6alpha-Hydroxymaackiain;Santal;Questinol;Luteolin 7-methyl ether;Kaempferide;Tectorigenin	71717.1	65447.1	76948.5	72978.3	75942.4	76129.8	2806.17	3014.51	2190.78	1673.02	3014.82	3151.67	37917.9	73193.9	2641.83	27.7057	up	1.51897e-07	1.60734e-06	2.40747	yes
POS	POS_199.0792_4.1446_1	199.079	4.14464	5-Acetylamino-6-amino-3-methyluracil	83.2	C7H10N4O3	Organic nitrogen compounds	Organonitrogen compounds	HMDB0004400	C16366	map00232(Caffeine metabolism)	4-[(2-Furanylmethyl)thio]-2-pentanone;Canavanine	17440.7	18327	18820.7	17275.4	17953.6	3874.13	27524.6	26391.3	25548.5	28378.3	22846.6	24453.2	20736.2	15615.3	25857.1	0.6039	down	0.0604584	0.0948442	0.806115	no
NEG	NEG_453.3349_7.4754_1	453.335	7.47543	3beta-3-Hydroxy-11-oxolanosta-8,24-dien-26-al	83.2	C30H46O3	Lipids and lipid-like molecules	Prenol lipids	HMDB0035406	NA	NA	beta-Elemonic acid;Ganoderic acid Y;Isomasticadienonic acid;9(11)-Dehydroglycyrrhetic acid;3beta-3-Hydroxy-11-oxolanosta-8,24-dien-26-al;Bryononic acid;Mangiferonic acid;Desoxoglabrolide;Tomentosolic acid;Epoxyganoderiol B;Ganoderal B;Ursonic acid;Micromeric acid;Katononic acid;Ganoderiol F;Glypallidifloric acid;Lucidal;Masticadienonic acid	25080	22014.7	24805.3	21621.4	21840.4	24955.1	31697.7	29599.6	29602	29241.2	32072.6	30267.6	26899.8	23386.1	30413.4	0.7689	down	7.03943e-05	0.00026101	0.653127	no
NEG	NEG_667.443_7.4011_1	667.443	7.40107	Ginsenoside compound K	83.2	C36H62O8	Lipids and lipid-like molecules	Prenol lipids	NA	NA	NA	NA	216473	220419	200812	212992	201139	208533	209805	215752	223607	213777	233928	235847	216090	210061	222119	0.9457	down	0.0549511	0.0873845	0.234392	no
POS	POS_732.5479_8.2246_1	732.548	8.22462	PC(16:0/16:1(9Z))	83.1	C40H78NO8P	Lipids and lipid-like molecules	Glycerophospholipids	HMDB0007969	C00157	map00564(Glycerophospholipid metabolism);map00590(Arachidonic acid metabolism);map00591(Linoleic acid metabolism);map00592(alpha-Linolenic acid metabolism);map01100(Metabolic pathways);map01110(Biosynthesis of secondary metabolites);map04723(Retrograde endocannabinoid signaling);map05231(Choline metabolism in cancer)	PC(14:0/18:1(11Z));PC(14:0/18:1(9Z));PC(14:1(9Z)/18:0);PC(16:0/16:1(9Z));PC(16:1(9Z)/16:0);PC(18:0/14:1(9Z));PC(18:1(11Z)/14:0);PC(18:1(9Z)/14:0);PE(15:0/20:1(11Z));PE(20:1(11Z)/15:0);PE-NMe(16:0/18:1(9Z))	63762.7	73898.1	70661.9	59148.5	91095.3	25158.7	81702.4	62446.1	63041.2	24382.6	37676.2	122800	64647.8	63954.2	65341.4	0.9788	down	0.904824	0.927202	0.0495897	no
POS	POS_176.0696_4.5407_1	176.07	4.54066	Indoleacetic acid	83.1	C10H9NO2	Organoheterocyclic compounds	Indoles and derivatives	HMDB0000197	C00954	map00380(Tryptophan metabolism);map01070(Biosynthesis of plant hormones);map01100(Metabolic pathways);map04075(Plant hormone signal transduction)	Indoleacetic acid;5-Hydroxyindoleacetaldehyde;Hydroxymethyl indol-3-yl ketone;1-Methoxy-1H-indole-3-carboxaldehyde;Dopamine;p-Octopamine;Vanillylamine	7604.56	7350.11	8215.2	7580.01	7618.66	7875.38	5657.78	4944.43	3640.11	5397.64	3920.32	2875.09	6056.61	7707.32	4405.9	1.7493	up	0.00256205	0.00592964	0.938963	no
NEG	NEG_321.0489_1.3176_1	321.049	1.31757	Thymidine-5'-monophosphate	83.1	C10H15N2O8P	Nucleosides, nucleotides, and analogues	NA	HMDB0001570	NA	NA	NA	77721.7	70033	70751.3	71926.9	74224.9	75328.5	13303.7	13684.2	14062	14462.4	14488.5	15171	43763.2	73331.1	14195.3	5.1659	up	2.91517e-14	1.1064e-11	1.69028	yes
NEG	NEG_171.1028_4.3045_1	171.103	4.30454	Butyl 3-hydroxy-2-methylidenebutanoate	83.1	C9H16O3	Organic acids and derivatives	Hydroxy acids and derivatives	HMDB0040202	NA	NA	Tetrahydrofurfuryl butyrate;cis-3-Hexenyl lactate;3-Methylbutyl 3-oxobutanoate;Butyl levulinate;Butyl 3-hydroxy-2-methylidenebutanoate;2-Methylpropyl 3-hydroxy-2-methylidenebutanoate;5-Pentyl-1,4-dioxan-2-one;6-Pentyl-1,4-dioxan-2-one;4-Hydroperoxy-2-nonenal	30524.9	28514.1	38579.6	34103	29401.3	30246.9	33090.5	22084.7	23052.9	38308.4	21361.5	21292.4	29213.3	31895	26531.7	1.2021	up	0.113248	0.163993	0.423861	no
NEG	NEG_151.0402_3.128_1	151.04	3.12798	L-(-)-Mandelic acid	83.1	C8H8O3	Organic acids and derivatives	Carboxylic acids and derivatives	NA	NA	NA	p-Hydroxyphenylacetic acid;3-Hydroxyphenylacetic acid;Ortho-Hydroxyphenylacetic acid;Mandelic acid;p-Anisic acid;3-Cresotinic acid;3,4-Dihydroxyphenylacetaldehyde;4-Hydroxy-3-methylbenzoic acid;Vanillin;2,4'-Dihydroxyacetophenone;2',3'-Dihydroxyacetophenone;2',4'-Dihydroxyacetophenone;2',6'-Dihydroxyacetophenone;3',4'-Dihydroxyacetophenone;3',5'-Dihydroxyacetophenone;Phenoxyacetic acid;Methyl fur…	30268.4	30174.1	41187.3	30369.6	41924	33211.6	45851.8	33500.7	48607.7	49889.3	33699.8	53334.4	39334.9	34522.5	44147.3	0.782	down	0.0473178	0.076633	0.494168	no
NEG	NEG_188.0933_1.3055_1	188.093	1.30552	1-hydroxyhexanoylglycine	83	C8H15NO4	Organic acids and derivatives	Carboxylic acids and derivatives	HMDB0094718	NA	NA	N-lactoyl-Valine;N-Methylcalystegine B2;2-Octenedioic acid;cis-4-Octenedioic acid;trans-3-Octenedioic acid;3-Isopropenylpentanedioic acid;Ethyl 2,4-dioxohexanoate;Diethyl fumarate	120447	123225	153374	119240	117662	124018	111603	136660	124933	140002	132838	132390	128033	126328	129738	0.9737	down	0.603095	0.674278	0.0913709	no
POS	POS_290.1478_1.0162_1	290.148	1.01615	Benzoyl ecgonine	83	C16H19NO4	Benzenoids	Benzene and substituted derivatives	HMDB0041836	NA	NA	Arginyl-Aspartate;Aspartyl-Arginine;Hydroxylated N-acetyl desmethyl frovatriptan;(2S,4R)-4-(9H-Pyrido[3,4-b]indol-1-yl)-1,2,4-butanetriol	47393.9	60877.8	55523.4	53460.2	57428.8	54700.3	50448.9	30255.4	45279.5	36351.9	44393.9	39107.7	47935.2	54897.4	40972.9	1.3398	up	0.00769139	0.0155207	0.633429	no
NEG	NEG_683.3785_7.1898_1	683.379	7.18976	PI 23:0; PI(2:0/21:0)	82.9	C32H61O13P	Lipids and lipid-like molecules	Glycerophospholipids	NA	C01194	map00562(Inositol phosphate metabolism);map00563(Glycosylphosphatidylinositol (GPI)-anchor biosynthesis);map00564(Glycerophospholipid metabolism);map00571(Lipoarabinomannan (LAM) biosynthesis);map01100(Metabolic pathways);map04070(Phosphatidylinositol signaling system);map04136(Autophagy - other);map04138(Autophagy - yeast);map04140(Autophagy - animal);map05132(Salmonella infection);map05152(Tube…	NA	8722.03	8943.61	9629.89	8047.68	8103.8	8198.66	32553.4	34959	38297.4	30664.1	35340.6	35265.8	21560.5	8607.61	34513.4	0.2494	down	1.94453e-11	1.41563e-09	1.5514	yes
NEG	NEG_279.2323_6.3686_1	279.232	6.36857	Linoleic acid	82.9	C18H32O2	Lipids and lipid-like molecules	Fatty Acyls	HMDB0000673	C01595	map00591(Linoleic acid metabolism);map01040(Biosynthesis of unsaturated fatty acids);map01060(Biosynthesis of plant secondary metabolites);map01100(Metabolic pathways)	Linoleic acid;Bovinic acid;9E,11E-Octadecadienoic acid;10E,12Z-Octadecadienoic acid;Linoelaidic acid;Mangiferic acid;Linalyl caprylate;Ethyl 2E,4Z-hexadecadienoate;5-Octadecynoic acid;Octadecadienoate;6Z,9Z-octadecadienoic acid;5-b-Cholestane-3a ,7a ,12a-triol;3b,5a,6b-Cholestanetriol;3 alpha,7 alpha,26-Trihydroxy-5beta-cholestane;(3alpha,5alpha,22R,23R)-Cholestane-3,22,23-triol;5beta-Cholestane-…	27303.3	26397.9	27281.9	26628.6	25444.1	30787.7	29278.5	45437.1	34302.7	41143.9	26555.2	33038.9	31133.3	27307.2	34959.4	0.7811	down	0.0366718	0.0612487	0.510488	no
NEG	NEG_181.0149_1.9031_1	181.015	1.90312	4-Hydroxyisophthalic acid	82.9	C8H6O5	NA	NA	NA	C21168	map00623(Toluene degradation);map01120(Microbial metabolism in diverse environments)	NA	89546.6	92223.3	86855.7	91633	96363.2	99656.2	249463	167864	256985	263347	146681	289950	160881	92713	229048	0.4048	down	0.000473244	0.00135987	1.18648	yes
POS	POS_820.5925_8.1888_1	820.592	8.18881	PE(22:1(13Z)/20:5(5Z,8Z,11Z,14Z,17Z))	82.8	C47H82NO8P	Lipids and lipid-like molecules	Glycerophospholipids	HMDB0009533	C00350	map00563(Glycosylphosphatidylinositol (GPI)-anchor biosynthesis);map00564(Glycerophospholipid metabolism);map01100(Metabolic pathways);map01110(Biosynthesis of secondary metabolites);map04136(Autophagy - other);map04138(Autophagy - yeast);map04140(Autophagy - animal);map04723(Retrograde endocannabinoid signaling);map05130(Pathogenic Escherichia coli infection);map05167(Kaposi sarcoma-associated h…	PE(20:0/22:6(4Z,7Z,10Z,13Z,16Z,19Z));PE(20:1(11Z)/22:5(4Z,7Z,10Z,13Z,16Z));PE(20:1(11Z)/22:5(7Z,10Z,13Z,16Z,19Z));PE(20:2(11Z,14Z)/22:4(7Z,10Z,13Z,16Z));PE(20:4(5Z,8Z,11Z,14Z)/22:2(13Z,16Z));PE(20:4(8Z,11Z,14Z,17Z)/22:2(13Z,16Z));PE(20:5(5Z,8Z,11Z,14Z,17Z)/22:1(13Z));PE(22:1(13Z)/20:5(5Z,8Z,11Z,14Z,17Z));PE(22:2(13Z,16Z)/20:4(5Z,8Z,11Z,14Z));PE(22:2(13Z,16Z)/20:4(8Z,11Z,14Z,17Z));PE(22:4(7Z,10Z,1…	23094.9	30315.1	30426.6	25975.2	32084.1	15595.3	35221.3	20599.4	20861	17620.5	13669.8	32114	24798.1	26248.5	23347.7	1.1242	up	0.454453	0.534987	0.244734	no
POS	POS_285.0749_5.9575_1	285.075	5.95753	Biochanin A	82.8	C16H12O5	Phenylpropanoids and polyketides	Isoflavonoids	HMDB0002338	C00814	map00943(Isoflavonoid biosynthesis);map01061(Biosynthesis of phenylpropanoids);map01100(Metabolic pathways);map01110(Biosynthesis of secondary metabolites)	Biochanin A;Glycitein;Prunetin;5,7-Dihydroxy-3-methoxyflavone;2-(6-Hydroxy-2-methoxy-3,4-methylenedioxyphenyl)benzofuran;Farnisin;Xenognosin B;(-)-Maackiain;Cajaquinone;1,5-Dihydroxy-2-methoxy-6-methylanthraquinone;Melanettin;Stevenin;(S)-Rutaretin;Dorsteniol;Celereoin	11188.1	11725.3	12653.2	12299	12600	10964.8	599.979	413.874	722.704	617.525	571.36	513.967	6239.15	11905.1	573.235	20.7682	up	2.12404e-08	3.3608e-07	2.29934	yes
NEG	NEG_566.3455_7.2238_1	566.346	7.22381	LysoPC 17:1	82.8	C25H50NO7P	Lipids and lipid-like molecules	Glycerophospholipids	NA	C04230	map00564(Glycerophospholipid metabolism);map04148(Efferocytosis);map05231(Choline metabolism in cancer)	NA	17832.3	16578.3	15496	10173.5	16812.5	17818.3	26013.3	47256.6	42346.2	55693.4	49311.6	52029.2	30613.4	15785.2	45441.7	0.3474	down	3.38293e-05	0.000139923	1.29398	yes
POS	POS_198.1272_4.971_1	198.127	4.97102	3-(4-Amino-1-piperidinyl)-2,5-pyrrolidinedione	82.8	C9H15N3O2	NA	NA	NA	NA	NA	2-(3-Phenylpropyl)pyridine	18834.5	17118.2	19851.8	19447.8	17834.3	17660.1	593.24	767.233	576.926	627.94	658.959	600.631	9547.64	18457.8	637.488	28.9539	up	2.93758e-12	3.24102e-10	2.42105	yes
NEG	NEG_195.0665_2.1076_1	195.066	2.10757	3',5'-Dimethoxy-4'-hydroxyacetophenone	82.8	C10H12O4	Organic oxygen compounds	Organooxygen compounds	NA	NA	NA	Homoveratric acid;Xanthoxylin;2,4,5-Trimethoxybenzaldehyde;(+)-3-(3,4-Methylenedioxyphenyl)-1,2-propanediol;Maltyl isobutyrate;(S)-Batatic acid;1-(2,4,5-Trihydroxyphenyl)-1-butanone;2-Hydroxy-3-(4-methoxyphenyl)propanoic acid;(S)-2-(4-Methoxyphenoxy)propanoic acid;4-Hydroxy-6-methyl-3-(1-oxobutyl)-2H-pyran-2-one;5-Hydroxyconiferyl alcohol;3-(3-Hydroxyphenyl)-2-methyllactic acid;3-(3,4-Dihydroxyph…	35888.5	35623.1	35500.4	38183.2	37088.5	38314.4	20757.4	27937.7	27911.6	27938.3	29089.6	29380.7	31967.8	36766.4	27169.2	1.3532	up	0.00164309	0.00402812	0.684101	no
POS	POS_348.3084_8.7458_1	348.308	8.74579	Glycerol 1-hexadecanoate	82.8	C19H38O4	Lipids and lipid-like molecules	Glycerolipids	HMDB0031074	NA	NA	MG(0:0/16:0/0:0);MG(16:0/0:0/0:0);Glycerol 1-hexadecanoate;MG(i-16:0/0:0/0:0);MG(0:0/i-16:0/0:0)	3101.94	3125.22	2722.37	3436.03	2682.84	1103.48	1763.55	2312	3277.78	3302.87	2519.14	2647.71	2666.24	2695.31	2637.17	1.022	up	0.939414	0.953244	0.030755	no
POS	POS_183.091_4.1368_1	183.091	4.13685	Harman	82.7	C12H10N2	Alkaloids and derivatives	Harmala alkaloids	HMDB0035196	C09209	map00901(Indole alkaloid biosynthesis);map01063(Biosynthesis of alkaloids derived from shikimate pathway)	Carbachol;Harman	3525.42	2620.07	1794.34	4463.83	1689.69	3805.11	13651.7	14660.1	15415.8	16635	15666.9	14691.8	9051.66	2983.08	15120.2	0.1973	down	0.000122108	0.000420022	1.67398	yes
POS	POS_173.0956_4.3731_1	173.096	4.37306	2-Ethoxynaphthalene	82.7	C12H12O	Benzenoids	Naphthalenes	HMDB0029688	NA	NA	2-Ethoxynaphthalene;Cinnamylideneacetone	8291.25	7946.1	8735.19	9193.93	8209.6	7797.77	2849.14	2608.12	2584.93	2269.07	2782.67	2646.45	5492.85	8362.31	2623.4	3.1876	up	2.07117e-10	8.78627e-09	1.41715	yes
POS	POS_228.1017_5.4273_1	228.102	5.42728	Koenoline	82.7	C14H13NO2	Organoheterocyclic compounds	Indoles and derivatives	HMDB0033452	NA	NA	Koenoline;Mukoline	3511.63	2656.41	2153.14	3809.59	3779.24	3704.15	173.083	248.393	392.825	316.436	266.972	172.496	1765.36	3269.02	261.701	12.4915	up	7.78403e-08	9.44469e-07	2.08496	yes
POS	POS_189.1016_3.0523_1	189.102	3.05232	Antipyrine	82.6	C11H12N2O	Organoheterocyclic compounds	Azoles	HMDB0015503	C13244	NA	Antipyrine	2187.05	2727.28	3012.25	3376.96	2816.98	1933.65	6136.79	6620.14	5815.81	6629.28	4645.1	6018.44	4326.65	2675.7	5977.59	0.4476	down	2.86444e-05	0.000121641	1.14972	yes
NEG	NEG_417.2997_7.257_1	417.3	7.25696	11'-Carboxy-alpha-chromanol	82.6	C26H42O4	Lipids and lipid-like molecules	Prenol lipids	HMDB0012515	NA	NA	11'-Carboxy-alpha-chromanol;Hexadecyl ferulate	80471.2	74800.3	87559.3	73045.1	74841.8	70633.2	66751.6	82037.9	81540.3	84984.4	83858.4	84514.6	78753.2	76891.8	80614.5	0.9538	down	0.368393	0.449034	0.152582	no
POS	POS_173.1063_3.1329_1	173.106	3.13289	Desoxypeganine	82.5	C11H12N2	Organoheterocyclic compounds	Diazanaphthalenes	NA	NA	NA	1,2,3,4-Tetrahydro-beta-carboline;2,5-Dimethyl-3-propylpyrazine;3,5-Diethyl-2-methylpyrazine;2,5-Diethyl-3-methylpyrazine;2-Methyl-3-(2-methylpropyl)pyrazine;3,5-Dimethyl-2-propylpyrazine;2,3-Dimethyl-5-propylpyrazine;2,3-Diethyl-5-methylpyrazine;4-Phenylpyridine	2179.49	1920.06	2497.62	2198.68	2332.91	1648.49	11378.3	11009	11050.7	10907.3	8574.48	8689.04	6198.84	2129.54	10268.1	0.2074	down	3.52566e-09	8.01581e-08	1.64568	yes
NEG	NEG_177.0428_3.5207_1	177.043	3.52071	Melizame	82.5	C7H6N4O2	Organic oxygen compounds	Organooxygen compounds	HMDB0029684	NA	NA	Serinyl-Serine;Phenylacetylglycine;Methyl hippurate;2-Methylhippuric acid;m-Methylhippuric acid;p-Methylhippuric acid;Methyl n-acetylanthranilate;Betamipron;3-Carbamoyl-2-phenylpropionaldehyde;4-Hydroxy-5-phenyltetrahydro-1,3-oxazin-2-one;4-Anilino-4-oxobutanoic acid	10172.3	12560	14337.9	14373.4	16328.6	13576.3	10558.7	10633.9	15474.1	15555.4	10605.1	9862.47	12836.5	13558.1	12114.9	1.1191	up	0.287793	0.364715	0.265816	no
POS	POS_138.0545_3.6284_1	138.054	3.62843	2-Aminobenzoic acid	82.4	C7H7NO2	Benzenoids	Benzene and substituted derivatives	HMDB0001123	C00108	map00380(Tryptophan metabolism);map00400(Phenylalanine, tyrosine and tryptophan biosynthesis);map00405(Phenazine biosynthesis);map00621(Dioxin degradation);map00627(Aminobenzoate degradation);map00996(Biosynthesis of various alkaloids);map00997(Biosynthesis of various other secondary metabolites);map00998(Biosynthesis of various antibiotics);map00999(Biosynthesis of various plant secondary metabo…	Trigonelline;2-Aminobenzoic acid;p-Aminobenzoic acid;3-Pyridylacetic acid;m-Aminobenzoic acid;Salicylamide;Methyl nicotinate;2-Pyridylacetic acid	19934.1	19741.7	18522.6	18632.5	18854	18059.5	34623.4	26508.7	30317	27811.6	29381.2	28116.7	24208.6	18957.4	29459.8	0.6435	down	2.03822e-05	9.15685e-05	0.854851	no
NEG	NEG_147.0301_1.0573_1	147.03	1.05733	D-2-Hydroxyglutaric acid	82.4	C5H8O5	Organic acids and derivatives	Hydroxy acids and derivatives	HMDB0000606	C01087	map00310(Lysine degradation);map01100(Metabolic pathways);map01120(Microbial metabolism in diverse environments)	Citramalic acid;3-Hydroxyglutaric acid;D-2-Hydroxyglutaric acid;L-2-Hydroxyglutaric acid;Ribonolactone;D-Xylono-1,5-lactone;2-Hydroxyglutarate;2-Propenyl propyl disulfide;Methyl 3-methyl-1-butenyl disulfide;1-Propenyl propyl disulfide	102324	98404.6	92843.7	98905	95617.2	101449	236318	152889	149716	166401	157578	161732	134515	98257.3	170772	0.5754	down	0.000414784	0.0012127	0.932285	no
NEG	NEG_173.1186_4.66_1	173.119	4.66	2,5-Diethyltetrahydrofuran	82.4	C8H16O	Organoheterocyclic compounds	Tetrahydrofurans	HMDB0029574	NA	NA	NA	53664.3	54384.7	58770.3	56997.8	56332.2	58784.8	54720.1	54482.2	52322.4	62686.5	49102.1	48351.5	55049.9	56489	53610.8	1.0537	up	0.22448	0.29541	0.194064	no
POS	POS_443.3866_9.0952_1	443.387	9.09517	Uvaol	82.4	C30H50O2	Lipids and lipid-like molecules	Prenol lipids	HMDB0002391	NA	NA	Obtusifoliol;4,4-Dimethyl-14alpha-formyl-5alpha-cholesta-8-en-3beta-ol;(3beta,16alpha)-7-Baurene-3,16-diol;gamma-Taraxastanonol;Maniladiol;Coflodiol;Myricadiol;3beta-20(29)-Lupene-3,27-diol;(3beta,21alphaH)-22(30)-Hopene-3,29-diol;Arnidenediol;Brein;Faradiol;Masticadienediol;Mangiferadiol;Betulin;3beta-Cycloart-5-ene-3,25-diol;3alpha-12-Ursene-3,24-diol;Erythrodiol;Uvaol;4,4-dimethyl-14alpha-form…	181293	166279	166472	189319	153101	162647	189294	170255	195189	166443	189481	190535	176692	169852	183533	0.9255	down	0.0902517	0.134616	0.26364	no
NEG	NEG_221.0671_0.9533_1	221.067	0.953292	2,3-Dimethyl-3-hydroxyglutaric acid	82.3	C7H12O5	Lipids and lipid-like molecules	Fatty Acyls	HMDB0002025	NA	NA	Isomammein;Mammea B/AB;Mammea B/BA;Armillasin;(S)-Neomammein;Tanabalin;Alclometasone;Tamsulosin	60129.2	59189.6	61535.7	62766.5	61281.9	61316.5	92557.1	100402	84191.2	100543	94161.7	85092.7	76930.6	61036.6	92824.7	0.6575	down	2.09262e-05	9.36176e-05	0.839622	no
POS	POS_350.1479_0.9526_1	350.148	0.952575	Pefloxacin N-oxide	82.3	C17H20FN3O4	Organoheterocyclic compounds	Quinolines and derivatives	HMDB0060613	NA	NA	Pefloxacin N-oxide;N1-(2-Methoxy-4-methylbenzyl)-n2-(2-(pyridin-2-yl) ethyl)oxalamide;Cinereain	7980.54	12293.3	13686.7	6754.5	9518.02	8697.29	18170	13182	16377.9	16786.4	10282.4	8624.1	11862.8	9821.73	13903.8	0.7064	down	0.0634884	0.0989595	0.573013	no
NEG	NEG_335.2213_6.6493_1	335.221	6.64927	Prostaglandin A1	82.2	C20H32O4	Lipids and lipid-like molecules	Fatty Acyls	HMDB0002656	C04685	NA	5,12-dihydroxy-6,8,10,14-eicosatetraenoic acid;10-hydroxy-11S,12S-epoxy-5Z,8Z,14Z-eicosatrienoic acid;5,20-DiHETE;5(S),11(R)-DiHETE;(5Z,9E,14Z)-(8xi,11R,12S)-11,12-epoxy-8-hydroxyicosa-5,9,14-trienoic Acid;8,20-DiHETE;15-HPETE;5(S),15(R)-DiHETE;Leukotriene B4;5(S)-Hydroperoxyeicosatetraenoic acid;8-iso-PGA1;Prostaglandin A1;Prostaglandin B1;12(S)-HPETE;15(S)-HPETE;Hepoxilin A3;Hepoxilin B3;12(R)-…	985188	885000	1728.61	5763.87	1.01983e+06	3583.53	8443.87	13969.7	9413.06	8847.25	7518.75	6743.08	246336	483516	9155.95	52.8089	up	0.209558	0.278586	1.1529	no
NEG	NEG_155.0457_7.1711_1	155.046	7.17112	2-Naphthaldehyde	82.2	C11H8O	Benzenoids	Naphthalenes	HMDB0060349	NA	NA	5-Hydroxymethyl-4-methyluracil;4-Imidazolone-5-propionic acid;Imidazolelactic acid;4-Nitrophenol;6-Hydroxynicotinic acid;3-Hydroxypicolinic acid;2-Hydroxynicotinic acid;4,4'-methanol-bisbenzonitrile	26192.8	22594	25030.8	31166.2	25318.5	27123.1	328.822	104.196	159.368	336.609	96.0141	323.915	13231.2	26237.6	224.821	116.704	up	3.40297e-06	2.05547e-05	2.90035	yes
POS	POS_1039.6728_6.9122_1	1039.67	6.91222	TG 66:21; TG(22:7/22:7/22:7)	82.1	C69H92O6	Lipids and lipid-like molecules	Glycerolipids	NA	C00422	map00561(Glycerolipid metabolism);map01100(Metabolic pathways);map04714(Thermogenesis);map04923(Regulation of lipolysis in adipocytes);map04931(Insulin resistance);map04975(Fat digestion and absorption);map04977(Vitamin digestion and absorption);map04979(Cholesterol metabolism);map05417(Lipid and atherosclerosis)	NA	461365	417605	390956	420220	489936	496800	424578	446255	422913	483822	431612	408237	441192	446147	436236	1.0227	up	0.675724	0.738349	0.0689071	no
NEG	NEG_271.1699_8.0532_1	271.17	8.05323	Estradiol	82.1	C18H24O2	Lipids and lipid-like molecules	Sterol Lipids	HMDB0000151	C00951	map00140(Steroid hormone biosynthesis);map01100(Metabolic pathways);map01522(Endocrine resistance);map04714(Thermogenesis);map04913(Ovarian steroidogenesis);map04915(Estrogen signaling pathway);map04917(Prolactin signaling pathway);map04929(GnRH secretion);map04961(Endocrine and other factor-regulated calcium reabsorption);map05200(Pathways in cancer);map05207(Chemical carcinogenesis - receptor a…	Estradiol;17a-Estradiol;Linalyl phenylacetate;Geranyl phenylacetate	571481	594740	613725	577088	614222	567511	7569.13	6076.12	7695.8	6582.57	6846.49	7387.9	298410	589795	7026.34	83.9406	up	8.41322e-12	7.67571e-10	2.7781	yes
POS	POS_322.2359_8.3155_1	322.236	8.31547	5-Androsten-3.beta.,16.alpha.-diol-17-one	82.1	C19H28O3	Lipids and lipid-like molecules	Sterol Lipids	HMDB00352	C05139	map00140(Steroid hormone biosynthesis)	Homodihydrocapsaicin;Pentadecanoylglycine;3a,16b-Dihydroxyandrostenone;16-Oxoandrostenediol;3a,16a-Dihydroxyandrostenone;16a-Hydroxydehydroisoandrosterone;3a,16-Dihydroxyandrostenone;7a-Hydroxytestosterone;7a-Hydroxydehydroepiandrosterone;7b-Hydroxydehydroepiandrosterone;11-Ketoetiocholanolone;6beta-Hydroxytestosterone;19-Hydroxytestosterone;11beta-Hydroxytestosterone;2beta-Hydroxytestosterone;ci…	55216.4	49101.6	51820.7	57660.2	51181.1	53636.7	50303.9	49153.9	51234.2	50244.3	50419.8	50481.9	51704.6	53102.8	50306.3	1.0556	up	0.0744494	0.113789	0.228991	no
NEG	NEG_455.3522_6.9357_1	455.352	6.93571	Ursolic acid	82.1	C30H48O3	Lipids and lipid-like molecules	Prenol lipids	HMDB0002395	C08988	NA	Boswellic acid;Betulinic acid;Sandosapogenol;(+-)-Ethyl 3-hydroxy-2-methylbutyrate;Ganodermanondiol;Soyasapogenol E;Katonic acid;3-Epikatonic acid;beta-Elemolic acid;3alpha-3-Hydroxytirucalla-7,24-dien-21-oic acid;alpha-Elemolic acid;Isomangiferolic acid;Oxyallobetulin;Ganodermatriol;Epoxyganoderiol C;Trametenolic acid B;11-Deoxoglycyrrhetinic acid;3beta-Hydroxy-28,13-ursanolide;Bryonolic acid;3-…	219318	221115	210553	221889	219557	202202	97119.1	95669.8	92418.5	106837	102801	98477.8	157330	215772	98887.2	2.182	up	2.41659e-10	9.8692e-09	1.16296	yes
NEG	NEG_329.031_3.624_1	329.031	3.62403	Blighinone	82.1	C16H10O8	Benzenoids	Phenanthrenes and derivatives	HMDB0030643	NA	NA	Malathion;Inosine 2',3'-cyclic phosphate ;Blighinone;2,3-Di-O-methylellagic acid;2,8-Di-O-methylellagic acid	141873	140019	160117	141615	151646	141006	6235.57	9407.82	5898.28	5819.68	5669.8	7674.57	76415.2	146046	6784.29	21.5271	up	5.56804e-08	7.18143e-07	2.31394	yes
NEG	NEG_197.1547_7.1897_1	197.155	7.18968	cis-5-Dodecenoic acid	82.1	C12H22O2	Lipids and lipid-like molecules	Fatty Acyls	HMDB0000529	NA	NA	5-Dodecenoic acid;trans-Dodec-2-enoic acid;Methyl 10-undecenoate;Allyl nonanoate;xi-Dihydro-5-octyl-2(3H)-furanone;cis-4-Decenyl acetate;2,6-Dimethyl-5-heptenal propyleneglycol acetal;11-Dodecenoic acid;cis-3-Hexenyl hexanoate;(±)-Citronellyl acetate;Citronellyl acetate;5,5-Dibutyl-4,5-dihydro-2(3H)furanone;Rhodinyl acetate;Methyl 9-undecenoate;Ethyl 2-decenoate;1-Ethenylhexyl butanoate;xi-5-Dode…	65132.2	71760.7	75204.4	75713.4	69214	82989.9	228199	247823	237520	252569	232295	239403	156485	73335.8	239635	0.306	down	7.8186e-09	1.52019e-07	1.43389	yes
NEG	NEG_355.3209_8.6253_1	355.321	8.62533	2(R)-hydroxydocosanoic acid	82.1	C22H44O3	Lipids and lipid-like molecules	Fatty Acyls	HMDB0061660	NA	NA	2(R)-hydroxydocosanoic acid	229213	295739	299895	499660	850240	314589	385081	274125	583882	628868	622389	565091	462398	414890	509906	0.8137	down	0.287686	0.364636	0.396988	no
NEG	NEG_165.0195_3.3681_1	165.02	3.3681	3,4-Methylenedioxybenzoic acid	82.1	C8H6O4	Organoheterocyclic compounds	Benzodioxoles	HMDB0032613	NA	NA	Phthalic acid;Benzoquinoneacetic acid;Terephthalic acid;3,4-Methylenedioxybenzoic acid	76623.4	82215.2	83133.9	79336.7	73070.7	76142.7	101138	100741	100602	115144	113340	97530.4	91584.9	78420.4	104749	0.7486	down	1.78704e-05	8.19529e-05	0.68482	no
NEG	NEG_303.0722_1.3376_1	303.072	1.33757	Uridine	82	C9H12N2O6	Nucleosides, nucleotides, and analogues	Pyrimidine nucleosides	HMDB0000296	C00299	map00240(Pyrimidine metabolism);map01100(Metabolic pathways);map01232(Nucleotide metabolism);map02010(ABC transporters)	Demonomethylchlorpromazine;Tricetanidin	39865.9	38314.4	38681.7	36666.3	40713.3	42565.3	178471	176942	170094	185620	184476	182356	109564	39467.8	179660	0.2197	down	2.20338e-12	2.6133e-10	1.62397	yes
POS	POS_187.071_0.7803_1	187.071	0.7803	4-Isoxazolepropanoic acid, .alpha.-amino-2,3-dihydro-5-methyl-3-oxo-	82	C7H10N2O4	NA	NA	NA	C13672	NA	N-lactoyl-Glycine;L-Glutamic acid;N-Methyl-D-aspartic acid;N-Acetylserine;O-Acetylserine;D-Glutamic acid;L-4-Hydroxyglutamate semialdehyde;3-(Carboxymethylamino)propanoic acid;DL-Glutamate	2430.22	2338.98	2934.1	2128.39	2946.46	2233.03	7616.39	6146.95	5918.36	7417.12	6460.28	5339.59	4492.49	2501.86	6483.11	0.3859	down	2.90761e-07	2.74193e-06	1.26666	yes
POS	POS_848.6268_9.1194_1	848.627	9.11942	PE(20:5(5Z,8Z,11Z,14Z,17Z)/24:1(15Z))	81.9	C49H86NO8P	Lipids and lipid-like molecules	Glycerophospholipids	HMDB0009476	C00350	map00563(Glycosylphosphatidylinositol (GPI)-anchor biosynthesis);map00564(Glycerophospholipid metabolism);map01100(Metabolic pathways);map01110(Biosynthesis of secondary metabolites);map04136(Autophagy - other);map04138(Autophagy - yeast);map04140(Autophagy - animal);map04723(Retrograde endocannabinoid signaling);map05130(Pathogenic Escherichia coli infection);map05167(Kaposi sarcoma-associated h…	NA	8573.7	11274.9	10219.8	7369.79	12493.9	3563.37	14311.1	8555.94	8899.59	5679.02	5313.72	13365	9134.99	8915.92	9354.07	0.9532	down	0.843985	0.879357	0.0751046	no
NEG	NEG_855.5038_7.9404_1	855.504	7.94043	PI 36:5; PI(18:2/18:3)	81.9	C45H77O13P	Lipids and lipid-like molecules	Glycerophospholipids	NA	C01194	map00562(Inositol phosphate metabolism);map00563(Glycosylphosphatidylinositol (GPI)-anchor biosynthesis);map00564(Glycerophospholipid metabolism);map00571(Lipoarabinomannan (LAM) biosynthesis);map01100(Metabolic pathways);map04070(Phosphatidylinositol signaling system);map04136(Autophagy - other);map04138(Autophagy - yeast);map04140(Autophagy - animal);map05132(Salmonella infection);map05152(Tube…	NA	40378.8	35221.1	45425	33989.8	29119.7	35507.6	43173.7	49098.1	63022.7	51560.6	61191.4	51736.8	44952.1	36607	53297.2	0.6868	down	0.00125993	0.00319529	0.731555	no
NEG	NEG_955.642_8.6112_1	955.642	8.61122	SQDG 44:3; SQDG(26:1/18:2)	81.9	C53H96O12S	Lipids and lipid-like molecules	Glycerolipids	NA	C13508	map00561(Glycerolipid metabolism);map01100(Metabolic pathways)	NA	10028	9982.2	9192.61	11353.6	10228.2	8616.51	34561.5	35503.3	48521.1	37276.7	60114.4	57374.3	27729.4	9900.2	45558.5	0.2173	down	5.0525e-06	2.85282e-05	1.59822	yes
POS	POS_303.23_7.8138_1	303.23	7.81378	1-Methylene-5.alpha.-androstan-3.alpha.-ol-17-one	81.9	C20H30O2	Lipids and lipid-like molecules	Sterol Lipids	NA	NA	NA	Eicosapentaenoic acid;Retinyl ester;Methyltestosterone;8,15-Isopimaradien-18-oic acid;Siderone;Yucalexin B14;Yucalexin A16;8(17),12-Labdadiene-15,16-dial;Isopimaric acid;Cascarillone;8,13-Abietadien-18-oic acid;(ent-15beta,16beta)-15,16-Epoxy-3-kauranone;ent-8(17),13(16),14-Labdatrien-18-oic acid;Methenolone;Linoleic acid;Bovinic acid;9E,11E-Octadecadienoic acid;10E,12Z-Octadecadienoic acid;Linoe…	59099.5	57586	59105.7	60159.6	57196.5	54583.7	2265.53	853.758	2168.21	1968.22	1874.56	2901.25	29980.2	57955.2	2005.25	28.9017	up	5.03044e-06	2.84449e-05	2.4275	yes
NEG	NEG_211.0977_3.8266_1	211.098	3.82665	3,4-Methyleneazelaic acid	81.9	C11H16O4	Lipids and lipid-like molecules	Fatty Acyls	HMDB0059744	NA	NA	3,4-Methyleneazelaic acid;2-Amino-3,4-dimethylimidazo[4,5-f]quinoline	21248	21929.8	23470.8	23359.2	27574	27936.3	10323.7	8002.91	10712.2	12302.3	9301.76	9551.09	17142.7	24253	10032.3	2.4175	up	5.84492e-07	4.81571e-06	1.22048	yes
NEG	NEG_269.2119_7.7952_1	269.212	7.79517	11-Oxohexadecanoic acid	81.9	C16H30O3	Lipids and lipid-like molecules	Fatty Acyls	HMDB0030978	NA	NA	3-Oxohexadecanoic acid;8-Oxohexadecanoic acid;9-Oxohexadecanoic acid;11-Oxohexadecanoic acid	426564	157569	167231	377504	174029	420389	168762	159710	149280	166297	146834	152391	222213	287214	157212	1.8269	up	0.0540764	0.0861717	0.737714	no
POS	POS_991.6713_7.2676_1	991.671	7.26761	TG 62:17; TG(19:5/21:5/22:7)	81.8	C65H92O6	Lipids and lipid-like molecules	Glycerolipids	NA	C00422	map00561(Glycerolipid metabolism);map01100(Metabolic pathways);map04714(Thermogenesis);map04923(Regulation of lipolysis in adipocytes);map04931(Insulin resistance);map04975(Fat digestion and absorption);map04977(Vitamin digestion and absorption);map04979(Cholesterol metabolism);map05417(Lipid and atherosclerosis)	NA	26433.5	33962.1	22113.9	33739.8	21338.3	21970.2	223119	242308	243899	229367	204791	220006	126921	26593	227248	0.117	down	4.61346e-07	3.97104e-06	1.93245	yes
NEG	NEG_126.0561_1.4238_1	126.056	1.42378	Isoguvacine	81.8	C6H9NO2	Alkaloids and derivatives	NA	HMDB0030352	C10128	NA	Isobutyrylglycine;N-Butyrylglycine;Allysine;4-Acetamidobutanoic acid;(S)-5-Amino-3-oxohexanoate;2-Keto-6-aminocaproate;Methyl aminolevulinate;L-cis-4-(Hydroxymethyl)-2-pyrrolidinecarboxylic acid;L-trans-5-Hydroxy-2-piperidinecarboxylic acid;(S)-2-amino-6-oxohexanoate;4-Acetamidobutanoate;N-(2-Carboxymethyl)-morpholine	7274.87	7252	13683.6	8407.3	7488.35	7424.08	1782.39	2061.49	2470.75	915.372	1827.06	1950.68	5211.5	8588.37	1834.62	4.6813	up	7.31583e-06	3.88155e-05	1.59988	yes
POS	POS_132.1013_1.3581_1	132.101	1.35812	L-Leucine	81.7	C6H13NO2	Organic acids and derivatives	Carboxylic acids and derivatives	HMDB0000687	C00123	map00280(Valine, leucine and isoleucine degradation);map00290(Valine, leucine and isoleucine biosynthesis);map00966(Glucosinolate biosynthesis);map00970(Aminoacyl-tRNA biosynthesis);map01060(Biosynthesis of plant secondary metabolites);map01065(Biosynthesis of alkaloids derived from histidine and purine);map01100(Metabolic pathways);map01110(Biosynthesis of secondary metabolites);map01210(2-Oxoca…	L-Isoleucine;L-Alloisoleucine;L-Leucine;L-Norleucine;Aminocaproic acid;Beta-Leucine;D-Leucine;3-Aminocaproic acid;(±)-erythro-Isoleucine;6-Deoxyfagomine;N-(2-Hydroxyethyl)-morpholine;N-methylvaline;3,3,5-triiodo-L-thyronine-beta-D-glucuronoside;Delta-Hexanolactone;Gamma-Caprolactone;trans-Hex-2-enoic acid;Allyl propionate;2-Methyl-4-pentenoic acid;2,3-Hexanedione;3,4-Hexanedione;3-Hexenoic acid;4…	3477.84	3407.15	2847.58	2846.77	3356.15	3462.21	4311.08	4438.68	4526.12	4186.99	4178.41	4571.46	3800.87	3232.95	4368.79	0.74	down	0.000242068	0.000759615	0.696369	no
NEG	NEG_603.3394_7.7694_1	603.339	7.76943	MGDG 20:2; MGDG(2:0/18:2)	81.7	C29H50O10	Lipids and lipid-like molecules	Glycerolipids	NA	C03692	map00561(Glycerolipid metabolism);map01100(Metabolic pathways)	NA	27205.8	20952.9	23516.6	23289.8	27074.4	25950.8	28232.1	27208.5	26126	32392.5	25100.7	26382.3	26119.4	24665.1	27573.7	0.8945	down	0.0720122	0.110509	0.324343	no
POS	POS_179.1426_7.277_1	179.143	7.27702	11-Methyl-7-oxatetracyclo[6.3.1.01,6.04,11]dodecane	81.7	C12H18O	Lipids and lipid-like molecules	Prenol lipids	HMDB0035055	NA	NA	Propofol;Tricycloekasantal;4-Methyl-1-phenyl-2-pentanol;3-Methyl-1-phenyl-3-pentanol;2,5-Diisopropylphenol;11-Methyl-7-oxatetracyclo[6.3.1.01,6.04,11]dodecane;7-Isopropyl-5-methylbicyclo[2.2.2]oct-5-en-2-one;2-Ethoxy-1-methyl-4-(1-methylethyl)benzene;Quinceoxepine;Geijerone;Nicotine imine	18381.2	17342	18823.7	16876.5	16722.9	16798.4	6512.26	4316.6	6982.52	6877.8	8870.35	8930.85	12286.3	17490.8	7081.73	2.4698	up	0.00027266	0.000842884	1.23183	yes
POS	POS_285.074_7.7552_1	285.074	7.75525	5,7-Dihydroxy-3-methoxyflavone	81.6	C16H12O5	Phenylpropanoids and polyketides	Flavonoids	HMDB0029522	C11577	NA	Biochanin A;Glycitein;Prunetin;5,7-Dihydroxy-3-methoxyflavone;2-(6-Hydroxy-2-methoxy-3,4-methylenedioxyphenyl)benzofuran;Farnisin;Xenognosin B;(-)-Maackiain;Cajaquinone;1,5-Dihydroxy-2-methoxy-6-methylanthraquinone;Melanettin;Stevenin;(S)-Rutaretin;Dorsteniol;Celereoin	26269.6	24258.9	27631.5	26235.5	26024.2	25692.7	596.806	597.324	526.934	585.723	602.782	536.477	13296.5	26018.7	574.341	45.3019	up	5.79602e-16	6.59935e-13	2.57699	yes
POS	POS_441.3712_4.107_1	441.371	4.10702	Soyasapogenol C	81.6	C30H48O2	Lipids and lipid-like molecules	Prenol lipids	HMDB0034506	C17422	NA	4,4-Dimethyl-14a-formyl-5a-cholesta-8,24-dien-3b-ol;Myricolal;Soyasapogenol C;Oleanolic aldehyde;Ganoderol B;3beta-3-Hydroxy-18-lupen-21-one;Sebiferic acid;3beta-Hydroxy-22(30)-hopen-29-al;28-Hydroxy-14-taraxeren-3-one;Rofficerone;4,4-dimethyl-14alpha-formyl-5alpha-cholesta-8,24-dien-3beta-ol;Linoelaidyl carnitine;Linoleyl carnitine	175682	259393	243865	251798	183275	180262	183786	174968	177331	176277	172854	183362	196904	215713	178096	1.2112	up	0.0662879	0.102785	0.42765	no
POS	POS_147.0434_3.007_1	147.043	3.007	Phenylpropiolic acid	81.6	C9H6O2	Benzenoids	Benzene and substituted derivatives	HMDB0002359	NA	NA	Coumarin;Phenylpropiolic acid;Chromone;2-Benzofurancarboxaldehyde;3(S)-hydroxy-13-cis-docosenoyl-CoA;3(S)-hydroxy-13-cis-eicosenoyl-CoA;5,6-epoxy-13-cis-retinoate;5,8-epoxy-13-cis-retinoate	3200.18	3285.88	3267.99	3205.52	4755.44	2407.46	8933	5758.31	4846.74	6436.65	6702.96	11377.1	5348.1	3353.75	7342.46	0.4568	down	0.000802237	0.00216022	1.0579	yes
POS	POS_288.1082_0.9343_1	288.108	0.934325	Rutaecarpine	81.5	C18H13N3O	Organoheterocyclic compounds	Indoles and derivatives	HMDB0042010	C09238	NA	Tetraphyllin B;Phenylglucuronide;Phenol glucuronide	58236.5	59868.7	68443.9	56659.1	73182.6	68216.2	87326.8	87546.6	85171.7	87924.7	84072.1	64160.3	73400.8	64101.2	82700.4	0.7751	down	0.00336427	0.00753099	0.584036	no
POS	POS_278.2119_6.0999_1	278.212	6.09992	N,N,O-Didesmethylvenlafaxine	81.5	C17H27NO2	Benzenoids	Phenol ethers	HMDB0061166	NA	NA	NA	11620.3	11051.7	10726.1	11525.3	11407.5	10973.2	4406.74	4356.08	4093.24	3957.89	4158.69	4417.01	7724.47	11217.3	4231.61	2.6508	up	1.05417e-11	9.20457e-10	1.30161	yes
NEG	NEG_337.2374_6.926_1	337.237	6.92595	FAHFA 20:2; FAHFA(18:2/2:0)	81.4	C20H34O4	Lipids and lipid-like molecules	Fatty Acyls	NA	NA	NA	14,15-DiHETrE;8,9-DiHETrE;11,12-DiHETrE;5,6-DHET;12-Keto-tetrahydro-leukotriene B4;10,11-dihydro-leukotriene B4;6,7-dihydro-12-epi-LTB4;Sterebin E;15-Hydroperoxyeicosa-8Z,11Z,13E-trienoate	73006.2	78137.4	73695.3	74315.6	83297.7	89171.4	54070.7	57524.1	63730.7	58897.5	64020.9	59314.3	69098.5	78604	59593	1.319	up	7.64157e-05	0.000280306	0.658207	no
POS	POS_167.0697_3.2541_1	167.07	3.25413	Salicylic acid ethyl ester	81.4	C9H10O3	Benzenoids	Benzene and substituted derivatives	NA	NA	NA	Ethyl 2-furanacrylate;3,5-Dimethoxybenzaldehyde;3-(3-Hydroxyphenyl)propanoic acid;D-Phenyllactic acid;L-3-Phenyllactic acid;Phenyllactic acid;4-Methoxyphenylacetic acid;Desaminotyrosine;3-Phenoxypropionic acid;Homovanillin;Ethyl vanillin;Ethyl salicylate;3,4-Dihydroxyphenylacetone;Guaicyl acetate;3,4-Dimethoxybenzaldehyde;Ethylparaben;Methyl 2-methoxybenzoate;Methyl 4-methoxybenzoate;3-(2-Hydroxy…	15199.1	9281.94	8999.77	9607.18	8340.61	8715.44	9291.5	7578.83	8568.14	7631.62	11082.2	8956.43	9437.72	10024	8851.45	1.1325	up	0.329834	0.408864	0.244511	no
POS	POS_206.0813_3.6402_1	206.081	3.64018	Indolelactic acid	81.3	C11H11NO3	Organoheterocyclic compounds	Indoles and derivatives	HMDB0000671	C02043	NA	Indolelactic acid;5-Methoxyindoleacetate;Cinnamoylglycine;Edulitine;Methyl 1-methoxy-1H-indole-3-carboxylate;3-Indolehydracrylic acid;Isoplumbagin	21302.3	12386.8	12569.1	21771.7	12471.9	12661	23113.1	20412	53964.6	22531.2	20362	19895.2	21120.1	15527.1	26713	0.5813	down	0.0293108	0.0502944	0.743945	no
POS	POS_296.1634_7.2774_1	296.163	7.27742	Butralin	81.3	C14H21N3O4	NA	NA	NA	C18582	NA	NA	80905.8	79893.7	81676	84981.2	99912.1	83457.9	27967.7	22026.5	20786.2	25291.2	22126	26322.5	54612.2	85137.8	24086.7	3.5346	up	4.90207e-09	1.05073e-07	1.47668	yes
POS	POS_392.2315_7.7843_1	392.232	7.7843	Benzoic acid, 4-[[4-(1H-indol-4-yl)-1-piperazinyl]methyl]-, 1,1-dimethylethyl ester	81.3	C24H29N3O2	Benzenoids	Benzene and substituted derivatives	NA	NA	NA	6-Epi-7-isocucurbic acid glucoside	53443.4	76709.2	52734.1	53174.1	51891	51521.3	509.192	845.678	810.275	691.892	514.842	721.002	28630.5	56578.8	682.147	82.9423	up	1.80732e-11	1.34077e-09	2.77246	yes
NEG	NEG_335.2222_5.4731_1	335.222	5.47312	8-iso-Prostaglandin A1	81.3	C20H32O4	NA	NA	NA	NA	NA	5,12-dihydroxy-6,8,10,14-eicosatetraenoic acid;10-hydroxy-11S,12S-epoxy-5Z,8Z,14Z-eicosatrienoic acid;5,20-DiHETE;5(S),11(R)-DiHETE;(5Z,9E,14Z)-(8xi,11R,12S)-11,12-epoxy-8-hydroxyicosa-5,9,14-trienoic Acid;8,20-DiHETE;15-HPETE;5(S),15(R)-DiHETE;Leukotriene B4;5(S)-Hydroperoxyeicosatetraenoic acid;8-iso-PGA1;Prostaglandin A1;Prostaglandin B1;12(S)-HPETE;15(S)-HPETE;Hepoxilin A3;Hepoxilin B3;12(R)-…	15638.2	14093.6	16262.9	16222.6	16174.1	15917.7	10116.8	9547.4	9377	11913.7	9735.58	11321.7	13026.8	15718.2	10335.4	1.5208	up	1.79957e-05	8.24875e-05	0.833787	no
POS	POS_832.5677_9.507_1	832.568	9.507	PC(22:4(7Z,10Z,13Z,16Z)/18:3(6Z,9Z,12Z))	81.2	C48H82NO8P	Lipids and lipid-like molecules	Glycerophospholipids	HMDB0008632	C00157	map00564(Glycerophospholipid metabolism);map00590(Arachidonic acid metabolism);map00591(Linoleic acid metabolism);map00592(alpha-Linolenic acid metabolism);map01100(Metabolic pathways);map01110(Biosynthesis of secondary metabolites);map04723(Retrograde endocannabinoid signaling);map05231(Choline metabolism in cancer)	PC(20:3(5Z,8Z,11Z)/P-18:1(11Z));PC(20:3(5Z,8Z,11Z)/P-18:1(9Z));PC(20:3(8Z,11Z,14Z)/P-18:1(11Z));PC(20:3(8Z,11Z,14Z)/P-18:1(9Z));PC(20:4(5Z,8Z,11Z,14Z)/P-18:0);PC(20:4(8Z,11Z,14Z,17Z)/P-18:0);PC(22:4(7Z,10Z,13Z,16Z)/P-16:0);PC(P-16:0/22:4(7Z,10Z,13Z,16Z));PC(P-18:0/20:4(5Z,8Z,11Z,14Z));PC(P-18:0/20:4(8Z,11Z,14Z,17Z));PC(P-18:1(11Z)/20:3(5Z,8Z,11Z));PC(P-18:1(11Z)/20:3(8Z,11Z,14Z));PC(P-18:1(9Z)/20…	1635.93	1900.4	2543.63	1808.52	3458.04	2526.32	8027.19	8001.47	8680.27	7379.04	8462.66	8465.1	5240.71	2312.14	8169.29	0.283	down	6.08239e-05	0.000230294	1.47242	yes
POS	POS_278.211_6.3429_1	278.211	6.34292	Venlafaxine	81.2	C17H27NO2	Benzenoids	Phenol ethers	HMDB0005016	C07187	NA	Venlafaxine;N,N,O-Didesmethylvenlafaxine;Falcarindiol;Panaxydol;1,8-Heptadecadiene-4,6-diyne-3,10-diol;2-Polyprenyl-6-methoxyphenol	40639.1	39791.2	41280.5	42076.9	40566.8	39395.2	17238.9	17183.5	18278.9	19966.5	18376.7	17262.2	29338	40624.9	18051.1	2.2506	up	1.85477e-08	3.01463e-07	1.18652	yes
POS	POS_192.1375_3.2573_1	192.137	3.25726	DEET	81.2	C12H17NO	NA	NA	NA	NA	NA	Phendimetrazine;N,N-Diethylbenzeneacetamide;N-Acetyl-2,6-diethylaniline;6-Phenyl-3-hexen-2-one;4-Methyl-2-phenyl-2-pentenal;(R)-11,12,13-Trinor-1(5),6,9-guaiatrien-8-one;(S)-11,12,13-Trinor-7-calamenone	547.595	822.846	1282.07	1150.79	927.705	962.831	2481.38	2193.16	2385.16	2111.84	2609.16	2052.84	1627.28	948.973	2305.59	0.4116	down	0.000362319	0.00107858	1.21006	yes
NEG	NEG_149.0093_0.759_1	149.009	0.75905	D-Tartaric acid	81.2	C4H6O6	Organic oxygen compounds	Organooxygen compounds HMDB0029878 C02107	NA	NA	NA	Tartaric acid;D-Tartaric acid;2,3-Dihydroxybutanedioic acid;2-Methyl-2-(methyldithio)propanal	70912.8	69019.7	81925.4	72800.5	81690.1	76862.7	114939	118505	107371	121685	109814	105016	94211.7	75535.2	112888	0.6691	down	1.3947e-06	9.8146e-06	0.819724	no
POS	POS_206.1166_2.9726_1	206.117	2.97265	Dehydrosalsolidine	81.2	C12H15NO2	Organoheterocyclic compounds	NA	NA	NA	NA	1-(2,3-Dihydro-1H-pyrrolizin-5-yl)-1,4-pentanedione;Methyprylon;Trigoforin;(E)-3-(2-Methylpropylidene)-1(3H)-isobenzofuranone;3-Butylidene-1(3H)-isobenzofuranone;Allyl cinnamate	6441.52	6334.39	6510.24	6666.13	5960.75	6165.77	10209.8	6583.86	8184.82	10455.4	7370.02	9242.95	7510.47	6346.47	8674.47	0.7316	down	0.00976483	0.0191456	0.635626	no
POS	POS_126.0543_1.6348_1	126.054	1.63481	Quinone	81.1	C6H4O2	Organic oxygen compounds	Organooxygen compounds	HMDB0003364	C00472	map00627(Aminobenzoate degradation);map01120(Microbial metabolism in diverse environments);map05208(Chemical carcinogenesis - reactive oxygen species)	Quinone;1,2-Benzoquinone	54327.7	50260.8	48642.1	49319	49870.2	49285.3	77029.7	67064.3	66890.4	70759.5	62174.9	66244.6	59322.4	50284.2	68360.6	0.7356	down	2.14019e-05	9.53074e-05	0.708829	no
NEG	NEG_947.6378_8.5069_1	947.638	8.50694	HemiBMP 48:6; HemiBMP(16:2/16:2/16:2)	81.1	C54H93O11P	Lipids and lipid-like molecules	Glycerophospholipids	NA	NA	NA	NA	10884.6	11473	10158	10934.5	10569.1	9268.89	40540.5	66303.2	48588.7	25764.3	42330.5	37932.8	27062.3	10548	43576.6	0.2421	down	6.61959e-05	0.000247571	1.51849	yes
POS	POS_846.3046_1.3009_1	846.305	1.3009	Maltopentaose	81.1	C30H52O26	Organic oxygen compounds	Organooxygen compounds	HMDB0012254	NA	NA	Docetaxel;Taxotere;Amylopectin;Maltopentaose	4116.63	4308.13	4096.87	4508.58	4039.63	4069.46	2589.09	2532.65	2339.62	2626.11	2451.59	2599.05	3356.45	4189.88	2523.02	1.6607	up	1.92582e-09	5.00169e-08	0.934278	no
POS	POS_140.0337_3.5313_1	140.034	3.53126	6-Hydroxynicotinic acid	81	C6H5NO3	Organoheterocyclic compounds	Pyridines and derivatives	HMDB0002658	C01020	map00760(Nicotinate and nicotinamide metabolism);map01100(Metabolic pathways);map01120(Microbial metabolism in diverse environments)	4-Nitrophenol;6-Hydroxynicotinic acid;3-Hydroxypicolinic acid;2-Hydroxynicotinic acid	7483.55	2285.17	8030.27	8402.95	7898.53	6801.56	2589.01	2518	2369.64	2356.42	2073.33	1882.43	4557.57	6817	2298.14	2.9663	up	0.00360127	0.00800235	1.21423	yes
POS	POS_148.0384_2.9654_1	148.038	2.96538	1H-Indole-2,3-dione	81	C8H5NO2	Organoheterocyclic compounds	Indoles and derivatives	HMDB0061933	C11129	NA	Indole-5,6-quinone;Agrocybin;1H-Indole-2,3-dione	2139.52	1746.28	1986.83	2015.92	1720.63	1164.63	3633.81	3206.28	3185.92	1941.56	2947.81	3311.01	2416.68	1795.63	3037.73	0.5911	down	0.00204254	0.00486454	0.852779	no
NEG	NEG_189.056_4.6282_1	189.056	4.62824	7-Hydroxy-2,5-dimethyl-4H-1-benzopyran-4-one	81	C11H10O3	Organoheterocyclic compounds	Benzopyrans	HMDB0040326	NA	NA	7-Methoxy-6-methyl-2H-1-benzopyran-2-one;Methyl (Z,Z)-10-hydroxy-2,8-decadiene-4,6-diynoate;7-Hydroxy-2,5-dimethyl-4H-1-benzopyran-4-one;Avenalumic acid;Coixinden A;(S)-2,3-Dihydro-5-hydroxy-2-methyl-1,4-naphthoquinone;8-Hydroxycarteolol;N4-Acetylcytidine	11389	10476.3	10509.3	10853.1	12149.7	10576.1	1309.33	988.624	590.647	668.243	606.368	929.756	5920.54	10992.2	848.828	12.9499	up	3.49221e-06	2.09805e-05	2.11572	yes
NEG	NEG_159.0664_2.8749_1	159.066	2.87487	2-Ethylglutaric acid	81	C7H12O4	Lipids and lipid-like molecules	Fatty Acyls	HMDB0059738	NA	NA	Propyleneglycol diacetate;3-Methyladipic acid;Pimelic acid;3,3-Dimethylglutaric acid;2-Methyladipic acid;Diethyl malonate;Mono-methyl-adipate;2-Ethylglutaric acid;Ethyl methyl_succinate;2,2-Dimethylglutaric acid;Hydralazine	5115.41	5204.25	5183.64	5054.93	5279.71	5664.37	7177.41	6579.15	7013.41	9834.67	6059.47	7063.25	6269.14	5250.38	7287.89	0.7204	down	0.00456618	0.0098318	0.673216	no
NEG	NEG_221.0668_1.3194_1	221.067	1.31944	3-Hydroxyadipic acid	81	C6H10O5	Organic acids and derivatives	Hydroxy acids and derivatives	HMDB0000345	NA	NA	Ethyl glucuronide;Isomammein;Mammea B/AB;Mammea B/BA;Armillasin;(S)-Neomammein;Tanabalin	32665.1	32384	31581.7	32469.3	32396.4	34677.1	55913.7	57563.9	54476.7	56765	59392.9	57570	44821.3	32695.6	56947	0.5741	down	2.47817e-11	1.6637e-09	0.980685	no
POS	POS_360.1494_4.7188_1	360.149	4.71877	Trehalose	80.9	C12H22O11	Organic oxygen compounds	Organooxygen compounds	HMDB0000975	C01083	map00500(Starch and sucrose metabolism);map01100(Metabolic pathways);map01110(Biosynthesis of secondary metabolites);map02010(ABC transporters);map02060(Phosphotransferase system (PTS))	Melibiose;Cellobiose;D-Maltose;Alpha-Lactose;Sucrose;Lactulose;Trehalose;Isomaltose;Galactinol;3-b-Galactopyranosyl glucose;Epimelibiose;Turanose;Kojibiose;Neotrehalose;Sakebiose;Inulobiose;Galabiose;Maltulose;Mannobiose;DEAE-cellulose;Allolactose;Glucinol;Trehalulose;Fagopyritol A1;beta-Lactose;Glucose-1,3-mannose oligosaccharide	18618.7	17631	16428.4	18119	16373.3	16150.8	30125.9	35021	29914.4	27672.4	44581.9	31022	25138.2	17220.2	33056.3	0.5209	down	0.000106991	0.00037474	1.02392	yes
POS	POS_166.1221_3.9434_1	166.122	3.94335	Hordenine	80.9	C10H15NO	Benzenoids	Benzene and substituted derivatives	HMDB0004366	C06199	map00350(Tyrosine metabolism);map01100(Metabolic pathways)	Pseudoephedrine;Hordenine;Ephedrine;Perilla sugar;Nepetalactam;5-Ethyl-1,2,3,4,5,6-hexahydro-7H-cyclopenta[b]pyridin-7-one;6-Ethyl-1,2,3,4,5,6-hexahydro-7H-cyclopenta[b]pyridin-7-one;3-Methyl-2-(1-pyrrolidinyl)-2-cyclopenten-1-one;5-Methyl-2-(1-pyrrolidinyl)-2-cyclopenten-1-one;2,3,4,5,6,7-Hexahydro-7-methylcyclopent[b]azepin-8(1H)-one;2-(5-Methyl-2-furanyl)piperidine;1-[(5-Methyl-2-furanyl)methy…	17277.2	19971.2	19011.1	18890.4	16393.4	12323.4	1328.62	5768.51	6022.96	727.742	1223.5	728.561	9972.21	17311.1	2633.31	6.5739	up	0.00195259	0.00468086	1.85872	yes
POS	POS_179.0334_3.3279_1	179.033	3.3279	Aesculetin	80.9	C9H6O4	Phenylpropanoids and polyketides	Coumarins and derivatives	HMDB0030819	C09263	map00999(Biosynthesis of various plant secondary metabolites);map01061(Biosynthesis of phenylpropanoids);map01110(Biosynthesis of secondary metabolites)	Aesculetin;5,7-Dihydroxy-4H-1-benzopyran-4-one;4,7-Dihydroxy-2H-1-benzopyran-2-one	2772.78	2286.01	2517.58	3542.99	2023.72	2497.69	2992.41	1484.64	1613.28	1721.57	1152.98	2890.59	2291.35	2606.8	1975.91	1.3193	up	0.103511	0.151799	0.534185	no
POS	POS_180.065_2.949_1	180.065	2.94902	Hippuric acid	80.8	C9H9NO3	Benzenoids	Benzene and substituted derivatives	HMDB0000714	C01586	NA	L-Dopa;DL-Dopa;2-Hydroxy-3-(3,4-dihydroxyphenyl)propanamide;N-Hydroxy-L-tyrosine	10775.1	11547	9575.06	10646.5	9404.14	9805.39	8408.09	7941.96	14423.6	8026.14	13756.7	7231.21	10128.4	10292.2	9964.62	1.0329	up	0.606391	0.67735	0.143787	no
NEG	NEG_287.1649_8.0534_1	287.165	8.0534	2-Hydroxyestradiol	80.8	C18H24O3	Lipids and lipid-like molecules	Sterol Lipids	HMDB0000338	C05301	map00140(Steroid hormone biosynthesis);map04913(Ovarian steroidogenesis);map05208(Chemical carcinogenesis - reactive oxygen species)	7alpha-hydroxyestradiol;Estriol;2-Hydroxyestradiol;16b-Hydroxyestradiol;17-Epiestriol;16,17-Epiestriol;4-Hydroxyestradiol;O-Geranylvanillin;2-Polyprenyl-3-methyl-6-methoxy-1,4-benzoquinone;4-hydroxystradiol	1.75375e+06	1.86579e+06	1.88622e+06	1.75484e+06	1.83631e+06	1.71736e+06	24747.2	18791.8	22979.3	22301.8	23720	22793.7	912466	1.80238e+06	22555.6	79.908	up	6.86967e-12	6.41131e-10	2.76258	yes
NEG	NEG_391.2222_6.777_1	391.222	6.77698	CPA(16:0/0:0)	80.8	C19H37O6P	Lipids and lipid-like molecules	Glycerophospholipids	HMDB0007003	NA	NA	CPA(16:0/0:0)	513007	618773	575719	641293	591698	528671	67380.8	76116.1	72958.6	74215.5	66418.7	66243.6	324375	578194	70555.5	8.1949	up	3.54638e-12	3.7388e-10	1.91129	yes
NEG	NEG_307.1911_6.946_1	307.191	6.94605	3-Cyclopentene-1-octanoic acid, 2-(3-hydroxy-1-penten-1-yl)-5-oxo-	80.7	C18H28O4	NA	NA	NA	NA	NA	Methylgingerol;Diplodiatoxin;Corchorifatty acid A;Corchorifatty acid D;Dihydrocapsiate;5-O-Methylembelin	93624.1	99664.2	104626	88825.4	104209	115056	333878	282411	262359	333418	238756	310340	197264	101001	293527	0.3441	down	9.35904e-08	1.09497e-06	1.34738	yes
NEG	NEG_469.3309_7.3196_1	469.331	7.31957	Lansic acid	80.7	C30H46O4	Lipids and lipid-like molecules	Prenol lipids	HMDB0036786	NA	NA	Glycyrrhetinic acid ;Murrayenol;(3alpha,20R,24Z)-3-Hydroxy-21-oxoeupha-8,24-dien-26-oic acid;6beta-Hydroxy-3-oxo-12-oleanen-28-oic acid;beta-Glycyrrhetinic acid;23-Hydroxy-3-oxocycloart-24-en-26-oic acid;3beta-3,24-Dihydroxy-9(11),12-oleanadien-30-oic acid;Ganoderiol B;Ganodermic acid Jb;Liquiritic acid;Pomonic acid;Rubinic acid;11-Keto-beta-boswellic acid;Lansic acid;Colubrinic acid;Koetjapic ac…	58389.7	53962.6	58559.6	55268.1	50171	54962.6	47249	46592.4	45030.4	52837.9	45930.5	44002.2	51079.7	55218.9	46940.4	1.1764	up	0.000937455	0.00247907	0.484292	no
NEG	NEG_323.2585_7.6758_1	323.259	7.67575	15-Hydroxy-11Z,13E-eicosadienoic acid	80.6	C20H36O3	Lipids and lipid-like molecules	Fatty Acyls	NA	NA	NA	NA	63303.6	58755	72181.6	61175	62364.1	67894.3	26566.6	27383.3	33374.4	33004.2	26442	29676	46843.3	64279	29407.7	2.1858	up	1.24408e-07	1.35994e-06	1.15583	yes
POS	POS_124.0745_2.9828_1	124.075	2.98277	2-Acetyl-1-methylpyrrole	80.6	C7H9NO	Organooxygen compounds	Carbonyl compounds	HMDB0040360	NA	NA	p-Anisidine;2-Propionylpyrrole;4-Hydroxybenzylamine;1-Ethyl-1H-pyrrole-2-carboxaldehyde;2-Acetyl-1-methylpyrrole	3702.67	3999.06	3355.92	3974.89	3057.87	3265.26	2836.17	2772.01	2655.14	2990.69	1389.35	2826.06	3068.76	3559.28	2578.24	1.3805	up	0.0316379	0.0538265	0.629414	no
POS	POS_150.0906_2.6403_1	150.091	2.64029	1-Methyladenine	80.5	C6H7N5	Organoheterocyclic compounds	Imidazopyrimidines	HMDB0011599	C02216	NA	Venoterpine;2,3,6,7-Tetrahydrocyclopent[b]azepin-8(1H)-one;2-(2-Furanyl)-3,4,5,6-tetrahydropyridine;2,3-Dihydro-5-methyl-1H-pyrrolizine-7-carboxaldehyde;3-(2-Furanylmethylene)pyrrolidine;2,3-Dihydro-6-methyl-1H-pyrrolizine-5-carboxaldehyde;3,4-Dihydro-5-(5-methyl-2-furanyl)-2H-pyrrole;5-Acetyl-2,3-dihydro-1H-pyrrolizine;Cinnamaldehyde;(Z)-3-Phenyl-2-propenal;Indanone;2-Methylcumarone;Atropaldehyde	21617.8	21489.6	23171.2	26905.4	21979.9	21204.9	4749.96	3969.46	4476.39	2638.51	3775.08	2468.06	13203.8	22728.1	3679.58	6.1768	up	3.8501e-06	2.27466e-05	1.77592	yes
POS	POS_141.0688_4.883_1	141.069	4.88298	5-Phenyl-1,3-pentadiyne	80.5	C11H8	Benzenoids	Benzene and substituted derivatives	HMDB0032948	C17717	NA	Biphenyl;Capillene;N6-cis-p-Coumaroylserotonin;Ketophenylbutazone	2135.08	2217.3	3229.67	1440.95	1280.55	2001.01	2635.47	1044.55	1654.27	2441.84	1285.71	1087.18	1871.13	2050.76	1691.5	1.2124	up	0.336507	0.41574	0.337728	no
NEG	NEG_520.3046_6.6515_1	520.305	6.65147	PE 20:1; PE(2:0/18:1)	80.4	C25H48NO8P	Lipids and lipid-like molecules	Glycerophospholipids	NA	C00350	map00563(Glycosylphosphatidylinositol (GPI)-anchor biosynthesis);map00564(Glycerophospholipid metabolism);map01100(Metabolic pathways);map01110(Biosynthesis of secondary metabolites);map04136(Autophagy - other);map04138(Autophagy - yeast);map04140(Autophagy - animal);map04723(Retrograde endocannabinoid signaling);map05130(Pathogenic Escherichia coli infection);map05167(Kaposi sarcoma-associated h…	NA	13970.1	11984.6	13154.3	12647.9	10350.1	14557	8314.27	8077.56	7839.42	5718.9	8183.82	6544.65	10111.9	12777.3	7446.44	1.7159	up	5.84435e-05	0.000222495	0.92642	no
POS	POS_213.066_3.6292_1	213.066	3.62918	Questiomycin A	80.4	C12H8N2O2	Organoheterocyclic compounds	Benzoxazines	HMDB0030483	C02161	map00380(Tryptophan metabolism);map01100(Metabolic pathways)	Questiomycin A;6-Phenyl-3-hexen-2-one;4-Methyl-2-phenyl-2-pentenal;(R)-11,12,13-Trinor-1(5),6,9-guaiatrien-8-one;(S)-11,12,13-Trinor-7-calamenone	10025.2	11940	10649.7	11964.9	11099.5	11076.1	24706.4	21232.2	24161.4	23586.4	19914	22144	16875	11125.9	22624.1	0.4918	down	2.6948e-08	4.03511e-07	1.10073	yes
NEG	NEG_335.2948_8.6589_1	335.295	8.65887	7,7-Dimethyl-(5Z,8Z)-eicosadienoic acid	80.4	C22H40O2	Lipids and lipid-like molecules	Fatty Acyls	NA	NA	NA	Docosadienoate (22:2n6);13Z,16Z-docosadienoic acid	18800.1	42198.8	36574.1	38257.4	39042.6	24052.4	549815	541831	778209	490652	595226	448722	300282	33154.2	567409	0.0584	down	6.69712e-08	8.36846e-07	2.21785	yes
POS	POS_147.0798_3.6398_1	147.08	3.63976	2,3-Dimethylbenzofuran	80.4	C10H10O	Organoheterocyclic compounds	Benzofurans	HMDB0033176	NA	NA	4-Phenyl-2-butenal;3-(4-Methylphenyl)-2-propenal;2-Methyl-3-phenyl-2-propenal;Benzylideneacetone;2-Phenyl-2-butenal;2,3-Dimethylbenzofuran;4-(1-Methylethenyl)benzaldehyde;Benzofuran, 4,7-dimethyl-	5189.13	3848.43	4209.99	3995.08	4090.76	4649.97	2783.72	3745.92	2124.59	2049.86	3059.43	4251.92	3666.57	4330.56	3002.57	1.4423	up	0.0197499	0.0355762	0.694833	no
NEG	NEG_185.0823_3.6347_1	185.082	3.63472	Gabapentin related compound E	80.4	C9H14O4	NA	NA	NA	NA	NA	5-(2-Methylpropyl)tetrahydro-2-oxo-3-furancarboxylic acid;5-Butyltetrahydro-2-oxo-3-furancarboxylic acid;N-(1-Deoxy-1-fructosyl)valine	11432.7	10487.6	11323.3	10881.4	12261.1	12312.5	10179.8	8890.94	8649.17	9556.87	7632.43	10151.3	10313.3	11449.8	9176.76	1.2477	up	0.00255874	0.00592344	0.561711	no
NEG	NEG_690.505_8.1986_1	690.505	8.19864	PE(16:0/16:0)	80.3	C37H74NO8P	Lipids and lipid-like molecules	Glycerophospholipids	HMDB0008923	C00350	map00563(Glycosylphosphatidylinositol (GPI)-anchor biosynthesis);map00564(Glycerophospholipid metabolism);map01100(Metabolic pathways);map01110(Biosynthesis of secondary metabolites);map04136(Autophagy - other);map04138(Autophagy - yeast);map04140(Autophagy - animal);map04723(Retrograde endocannabinoid signaling);map05130(Pathogenic Escherichia coli infection);map05167(Kaposi sarcoma-associated h…	PC(14:0/15:0);PC(15:0/14:0);3-Sn-phosphatidylethanolamine;PE(14:0/18:0);PE(16:0/16:0);PE(18:0/14:0);9-Octadecenoic acid 1-[[(1-oxohexadecyl)oxy]methyl]-2-(phosphonoxy)ethyl ester;PA(16:0/18:1(11Z));PA(16:0/18:1(9Z))	54483.6	56544.1	98073.2	30937.3	29647.4	31262.9	15713.2	34811.2	37125.9	30949.1	36519.6	15481	39295.7	50158.1	28433.3	1.7641	up	0.0678085	0.104849	0.710827	no
POS	POS_131.0693_1.9344_1	131.069	1.93443	4-Acetylbutyrate	80.3	C6H10O3	Lipids and lipid-like molecules	Fatty Acyls	HMDB0061881	C02129	NA	Methyl levulinate;2-Methyl-3-ketovaleric acid;3-Methyl-2-oxovaleric acid;Ketoleucine;2-Ketohexanoic acid;Mevalonolactone;3-Oxohexanoic acid;Adipate semialdehyde;5-Ethoxy-4,5-dihydro-2(3H)furanone;Ethyl acetoacetate;Ethyl 3-oxobutanoate;Sherry lactone;(4S,6S)-3,4,5,6-Tetrahydro-4-hydroxy-6-methyl-2H-pyran-2-one;Acetoin acetate;Pantolactone;4-Acetylbutyrate	8420.41	8110.34	9072.79	8472.64	8424.18	7962.59	975.33	1032.8	966.037	970.956	1026.09	1084.02	4709.85	8410.49	1009.2	8.3338	up	2.05126e-15	1.42413e-12	1.92098	yes
NEG	NEG_149.0246_2.4798_1	149.025	2.47983	Phenylglyoxylic acid	80.3	C8H6O3	Benzenoids	Benzene and substituted derivatives	HMDB0001587	C02137	map00360(Phenylalanine metabolism);map00627(Aminobenzoate degradation);map01100(Metabolic pathways);map01120(Microbial metabolism in diverse environments)	Phenylglyoxylic acid;(E)-8-Hydroxy-2-octene-4,6-diynoic acid;4-Hydroxyphthalide;3,4-Methylenedioxybenzaldehyde;1,4-Benzodioxin-2(3H)-one;Pyroglutamylvaline;Prolylhydroxyproline;Hydroxyprolyl-Proline;Prolyl-Hydroxyproline;Tetraacetylethylenediamine	20192.4	21826.1	15303	22654.7	17007.4	23371.1	31570.3	34122.1	35327.1	35881.5	32499.8	36699.9	27204.6	20059.1	34350.1	0.584	down	0.00026246	0.00081476	0.937521	no
POS	POS_136.0861_2.8606_1	136.086	2.8606	Acetylaniline	80.3	C8H9NO	Benzenoids	Benzene and substituted derivatives	HMDB0001250	C07565	NA	7-Azaindolizine;5H-Cyclopentapyrazine	3298.38	3020.9	2097.43	2419.23	2552.31	2557.22	10953.7	9786.09	9851.21	9059.17	8926.74	9085.3	6133.97	2657.58	9610.36	0.2765	down	3.417e-07	3.11547e-06	1.48936	yes
NEG	NEG_537.0818_7.1527_1	537.082	7.15274	Amentoflavone	80.3	C30H18O10	Phenylpropanoids and polyketides	Flavonoids	HMDB0030832	C10018	NA	Sennidin B;Amentoflavone;4',4''',5,5'',7,7''-Hexahydroxy-3,8''-biflavone	57635.1	56282.9	62590.7	61399.9	53021.1	58489	626.064	1294.94	616.981	392.526	257.137	196.897	29400.3	58236.5	564.091	103.239	up	1.05592e-05	5.26849e-05	2.87699	yes
POS	POS_181.0859_2.4516_1	181.086	2.45157	Isopropyl 4-hydroxybenzoate	80.3	C10H12O3	Benzenoids	Benzene and substituted derivatives	NA	C20343	NA	10-hydroxy-(2E,8E)-decadien-4-ynoic Acid;3-Methoxybenzenepropanoic acid;Coniferyl alcohol;4-Ethoxy-3-methoxybenzaldehyde;2-Phenyl-1,3-dioxolane-4-methanol;1-(2,4-Dihydroxyphenyl)-1-butanone;Benzaldehyde glyceryl acetal;Propylparaben;Ethyl p-anisate;4-Methoxybenzyl acetate;4-Hydroxy-2,6,6-trimethyl-3-oxo-1,4-cyclohexadiene-1-carboxaldehyde;Propyl 2-furanacrylate;3-(3-Hydroxyphenyl)-2-methylpropion…	10179.6	12600.7	9705.92	11221.6	8322.22	9626.28	12263.9	11160.1	11134.3	9984.5	9464.39	6513.71	10181.4	10276	10086.8	1.0188	up	0.792427	0.836663	0.066243	no
POS	POS_185.0437_3.6868_1	185.044	3.68675	2,3-Dihydroxy-4-methoxybenzoic acid	80.3	C8H8O5	Benzenoids	Benzene and substituted derivatives	NA	NA	NA	3,4-Dihydroxymandelic acid;4-O-Methylgallic acid;Methyl 2,4,6-trihydroxybenzoate;(-)-1-Methylpropyl 1-propenyl disulfide	1027.11	1902.32	1565.6	1123.65	1608.43	1392.45	6431.85	5634.5	5490.2	5332.32	4400.9	5809.81	3476.59	1436.59	5516.6	0.2604	down	2.05951e-06	1.35453e-05	1.5165	yes
POS	POS_178.086_1.6546_1	178.086	1.65457	5-Hydroxytryptophol	80.3	C10H11NO2	Organoheterocyclic compounds	Indoles and derivatives	HMDB0001855	NA	NA	5-Hydroxytryptophol;1,2-Dehydrosalsolinol;Plantagonine;2-Propenyl 2-aminobenzoate;5-[2H-Pyrrol-4-(3H)-ylidenemethyl]-2-furanmethanol;N,N-dimethylindoliumolate;6-Methylcoumarin;Viburtinal;7-Methyl-2-benzofurancarboxaldehyde;Naphthalene-1,2-diol	8606.23	9203.13	9331.9	8670.86	8534.56	8428.58	17549	17965.3	17147.8	16850.5	18098.2	16641	13085.6	8795.87	17375.3	0.5062	down	6.93076e-11	3.67382e-09	1.08622	yes
POS	POS_295.1304_3.0066_1	295.13	3.00657	Glu-Phe	80.3	C14H18N2O5	Organic acids and derivatives	Carboxylic acids and derivatives	HMDB0029156	NA	NA	Glutamylphenylalanine;Aspartame;Hydroxyprolyl-Tyrosine;Tyrosyl-Hydroxyproline;N-gamma-L-Glutamyl-L-phenylalanine;4'-tert-Butyl-2',6'-dimethyl-3',5'-dinitroacetophenone;L-gamma-Glutamyl-beta-phenyl-beta-L-alanine;(E)-1-[4-Hydroxy-3-(3-methyl-1,3-butadienyl)phenyl]-2-(3,5-dihydroxyphenyl)ethylene;1-Methoxy-4-[5-(4-methoxyphenoxy)-3-penten-1-ynyl]benzene;(S)-Verimol F;5-Nonyltetrahydro-2-oxo-3-furan…	4274.39	12032.3	9842.41	4970.27	5006.51	8845.39	16225.4	11426	16508.6	7057.22	7935.07	13552.5	9806.35	7495.21	12117.5	0.6185	down	0.0533223	0.0851464	0.709575	no
NEG	NEG_167.0353_1.4789_1	167.035	1.47888	3-Hydroxymandelic acid	80.2	C8H8O4	Benzenoids	Phenols	HMDB0000750	NA	NA	NA	56968.7	55576.7	56452	59380.9	62264.2	58291.6	60605.8	61205.4	66749.6	67592	64664.5	66687.7	61369.9	58155.7	64584.2	0.9005	down	0.0022412	0.00527587	0.379817	no
NEG	NEG_284.0933_5.2613_1	284.093	5.26128	Arborinine	80.1	C16H15NO4	Organoheterocyclic compounds	Quinolines and derivatives	HMDB0030177	C10643	NA	Arborinine;Letrozole;Homolanthionine;Formononetin;Trigraecum;8-Hydroxy-1-methoxy-3-methylanthraquinone;Isoformononetin;1,3-Dimethoxyanthraquinone	516788	452517	537969	506414	508806	527253	820.827	1325.22	1334.29	1220.95	1169.06	1232.75	254737	508291	1183.85	429.355	up	2.10962e-10	8.89636e-09	3.25102	yes
POS	POS_412.3016_6.8348_1	412.302	6.8348	11-Hydroxyeicosatetraenoate glyceryl ester	80.1	C23H38O5	Lipids and lipid-like molecules	Endocannabinoids	HMDB0012530	NA	NA	NA	4565.56	4152.69	4152.04	3738.07	2554.05	3190.85	1466.68	556.895	1617.22	1792.39	1743.58	2251.55	2648.46	3725.54	1571.38	2.3709	up	0.00404454	0.0088451	1.13669	yes
NEG	NEG_171.1028_4.9024_1	171.103	4.90241	9-Oxo-nonanoic acid	80.1	C9H16O3	Lipids and lipid-like molecules	Fatty Acyls	HMDB0094711	NA	NA	Tetrahydrofurfuryl butyrate;cis-3-Hexenyl lactate;3-Methylbutyl 3-oxobutanoate;Butyl levulinate;Butyl 3-hydroxy-2-methylidenebutanoate;2-Methylpropyl 3-hydroxy-2-methylidenebutanoate;5-Pentyl-1,4-dioxan-2-one;6-Pentyl-1,4-dioxan-2-one;4-Hydroperoxy-2-nonenal	16861.5	17295.5	20546.5	18575.4	17244.7	19497.1	19319.1	17089.5	19316.7	22930.4	16496.3	19174.5	18695.6	18336.8	19054.4	0.9623	down	0.552587	0.628095	0.108643	no
NEG	NEG_475.3783_6.7336_1	475.378	6.73356	Panaxatriol	80.1	C30H52O4	Lipids and lipid-like molecules	Prenol lipids	HMDB0038244	NA	NA	Panaxatriol	247754	240377	232860	258600	236860	232402	171247	186341	180811	194625	183178	184572	212469	241476	183462	1.3162	up	4.51728e-07	3.91191e-06	0.679198	no
NEG	NEG_699.4698_5.8123_1	699.47	5.81227	SM 31:4; SM(d15:3/16:1)	80	C36H67N2O6P	Lipids and lipid-like molecules	Sphingolipids	NA	C00550	map00600(Sphingolipid metabolism);map01100(Metabolic pathways);map04071(Sphingolipid signaling pathway);map04217(Necroptosis)	PE(14:0/18:4(6Z,9Z,12Z,15Z));PE(14:1(9Z)/18:3(6Z,9Z,12Z));PE(14:1(9Z)/18:3(9Z,12Z,15Z));PE(18:3(6Z,9Z,12Z)/14:1(9Z));PE(18:3(9Z,12Z,15Z)/14:1(9Z));PE(18:4(6Z,9Z,12Z,15Z)/14:0)	417673	219349	251362	404894	211798	247432	429945	460599	465139	445654	226687	472600	354428	292085	416771	0.7008	down	0.0570474	0.0902441	0.599003	no
NEG	NEG_692.4523_8.0692_1	692.452	8.06924	Plasmenyl-PE 34:5; PE(P-14:0/20:5)	80	C39H68NO7P	Lipids and lipid-like molecules	Glycerophospholipids	NA	C04756	map00565(Ether lipid metabolism);map01100(Metabolic pathways)	Spirolide B	92114.7	91252.9	83373.4	86246.6	87317.2	99956.5	11462.4	9880.11	13004.4	10187.3	10798.4	10785.9	50531.6	90043.5	11019.7	8.1711	up	1.95517e-11	1.41974e-09	1.91137	yes
NEG	NEG_331.1907_5.3986_1	331.191	5.39864	11b-Hydroxyprogesterone	80	C20H28O4	Lipids and lipid-like molecules	Sterol Lipids	HMDB0004031	C05498	map00140(Steroid hormone biosynthesis)	5,6-epoxy,18R-HEPE;Carnosic acid;11b-Hydroxyprogesterone;7'-Carboxy-gamma-tocotrienol;Hulupone;Adhulupone;(1(10)E,4E,6a,9b)-9-(2-Methylbutanoyloxy)-1(10),4,11(13)-germacratrien-12,6-olide;(1(10)E,4E,6a,9b)-9-(3-Methylbutanoyloxy)-1(10),4,11(13)-germacratrien-12,6-olide;Petasitin;6-Angeloylfuranofukinol;4-Deoxycohumulone;ent-7alpha,12beta-Dihydroxy-16-kauren-19,6beta-olide;ent-15-Kaurene-17,19-dio…	58145.6	56955.4	49444.7	62887	48264.4	63526.2	22320.7	22406.5	19475.9	22540.8	19176.4	1842.52	37248.9	56537.2	17960.5	3.1479	up	0.0189758	0.0343539	1.32685	yes
POS	POS_154.0969_1.4171_1	154.097	1.41707	N-Acetylhistamine	80	C7H11N3O	Organic acids and derivatives	Carboxylic acids and derivatives	HMDB0013253	NA	NA	N-Acetylhistamine ;N-Methylnicotinamide;2-Acetyl-3-methylpyrazine;2-Aminobenzamide;4-Acetyl-2-methylpyrimidine;2-Methylnicotinamide;1,2-Diacylglycerol-Bile-PC-pool;1,2-Diacylglycerol-LD-PC-pool	7846.97	8044.54	8334.48	9020.47	7428.81	8987.63	41456.9	40154.2	39967.8	41809.3	41937.6	37295.1	24357	8277.15	40436.8	0.2047	down	8.34704e-11	4.33574e-09	1.66086	yes
NEG	NEG_165.1284_5.5574_1	165.128	5.55737	2-Heptylfuran	80	C11H18O	Organoheterocyclic compounds	Heteroaromatic compounds	HMDB0036190	NA	NA	NA	12851.6	12088.1	13750.8	13786.7	14837.8	13783.6	24117.1	23650.7	21954.3	25251.7	21575.9	22151.3	18316.6	13516.4	23116.8	0.5847	down	7.91943e-08	9.57226e-07	0.955232	no
NEG	NEG_135.0301_0.8442_1	135.03	0.844233	Peracetic acid	80	C2H4O3	Organic acids and derivatives	Carboxylic acids and derivatives	HMDB0031608	NA	NA	Erythronic acid;Threonic acid;L-threonic Acid;1-Pentanesulfenothioic acid;Ethyl propyl disulfide;Ethyl isopropyl disulfide;Hypoxanthine;Allopurinol	211769	219523	223155	220074	222270	292073	256562	264728	269312	274785	266402	287752	250701	231477	269924	0.8576	down	0.0200489	0.0360514	0.441735	no
POS	POS_413.3014_9.061_1	413.301	9.061	Testosterone cypionate	79.9	C27H40O3	NA	NA	NA	C08156	NA	Calcipotriol;(9E)-Valenciaxanthin;Valenciachrome;Unknown 370;4-Methoxy-3-geranylgeranyl-1,2-dihydroxybenzene;4-Methoxy-5-(3,7,11,15-tetramethyl-2,6,10,14-hexadecatetraenyl)-1,3-benzenediol;Prostaglandin E2 ethanolamide	9307.95	9765.55	9429.55	7239.68	6249.66	8030.65	6940.13	5236.99	2808.86	2408.82	6758.11	5937.85	6676.15	8337.17	5015.13	1.6624	up	0.0267557	0.0464476	0.819607	no
NEG	NEG_319.1908_7.8458_1	319.191	7.84576	5'-Carboxy-alpha-chromanol	79.9	C19H28O4	Organoheterocyclic compounds	Benzopyrans	HMDB0012798	NA	NA	5'-Carboxy-alpha-chromanol;Oryzalide A;Oryzalide B;[8]-Gingerdione;10-Acetylpanaxytriol	779542	1.08055e+06	794687	825409	840945	1.19869e+06	19798.6	23109.9	21087	20002.1	24814.4	34344.3	471915	919970	23859.4	38.558	up	2.43687e-11	1.64373e-09	2.51791	yes
NEG	NEG_1127.7113_5.4255_1	1127.71	5.42548	HemiBMP 62:14; HemiBMP(18:2/22:6/22:6)	79.8	C68H105O11P	Lipids and lipid-like molecules	Glycerophospholipids	NA	NA	NA	CL(i-12:0/i-12:0/i-12:0/i-12:0)	21124.2	19872.4	23303.6	20702.4	19533.1	23235.8	85194.3	143535	101502	91977.1	99650.8	119817	64120.7	21295.3	106946	0.1991	down	5.25252e-07	4.40521e-06	1.65856	yes
NEG	NEG_105.0196_0.8551_1	105.02	0.855117	L-Glyceric acid	79.8	C3H6O4	Organic oxygen compounds	Organooxygen compounds	HMDB0006372	NA	NA	Glyceric acid;L-Glyceric acid;D-2,3-Dihydroxypropanoic acid	211955	182752	235969	246998	240813	199770	212588	206363	312891	208391	219419	326015	233660	219709	247611	0.8873	down	0.322662	0.401336	0.241385	no
NEG	NEG_188.0931_0.9874_1	188.093	0.9874	N-lactoyl-Valine	79.8	C8H15NO4	Organic acids and derivatives	Carboxylic acids and derivatives	HMDB0062181	NA	NA	N-lactoyl-Valine;N-Methylcalystegine B2;2-Octenedioic acid;cis-4-Octenedioic acid;trans-3-Octenedioic acid;3-Isopropenylpentanedioic acid;Ethyl 2,4-dioxohexanoate;Diethyl fumarate	90286.4	88279.7	44523.8	87651.5	61165.8	59324.6	85756.3	92303.9	88992.5	65644.4	88662.7	62445.1	76253.1	71872	80634.1	0.8913	down	0.349287	0.429034	0.266898	no
NEG	NEG_192.0305_3.8389_1	192.031	3.83887	5,6-Dihydroxyindole-2-carboxylic acid	79.7	C9H7NO4	Organoheterocyclic compounds	Indoles and derivatives	HMDB0001253	C04185	map00350(Tyrosine metabolism);map01100(Metabolic pathways)	5,6-Dihydroxyindole-2-carboxylic acid;L-Dopachrome;D-Dopachrome	8471.81	8765.03	9999.14	9238.31	9120.2	8783.9	10911.1	11304.9	10536.3	13515.4	10144.1	9760.41	10045.9	9063.06	11028.7	0.8218	down	0.00735668	0.0149257	0.503062	no
POS	POS_173.0441_2.6942_1	173.044	2.69415	Sulfanilamide	79.7	C6H8N2O2S	Benzenoids	Benzene and substituted derivatives	HMDB0014404	C07458	NA	Diisopropyl disulfide;Methyl pentyl disulfide;Dipropyl disulfide;1,6-Hexanedithiol;Butyl ethyl disulfide;Methyl isopentyl disulfide;xi-1-(Propylthio)-1-propanethiol;7-Methylhypoxanthine;1-Methylhypoxanthine ;Aminochrome o-semiquinone	3620.87	3385.8	2895.77	3189.55	4292.25	4266.41	2977.07	2756.18	2609.67	2797.1	2651.77	3415.72	3238.18	3608.44	2867.92	1.2582	up	0.0179824	0.0327533	0.514457	no
NEG	NEG_452.2775_6.0795_1	452.277	6.07954	1-Palmitoyl-2-hydroxy-sn-glycero-3-phosphoethanolamine	79.7	C21H44NO7P	Lipids and lipid-like molecules	Glycerophospholipids	HMDB0011503	NA	NA	LysoPE(0:0/16:0);LysoPE(16:0/0:0);Sambutoxin;LPA(0:0/18:1(9Z));LPA(18:1(9Z)/0:0);DHAP(18:0)	226560	249222	215745	237038	209422	219240	24518	28167.5	27072.5	34403.9	37002.2	25916.7	127859	226205	29513.5	7.6644	up	4.56813e-08	6.13357e-07	1.88209	yes
NEG	NEG_158.0828_2.0969_1	158.083	2.0969	N-Acetylvaline	79.7	C7H13NO3	Organic acids and derivatives	Carboxylic acids and derivatives	HMDB0011757	NA	NA	2-Methylbutyrylglycine;Isovalerylglycine;Valerylglycine;N-Acetylvaline;3-Dehydrocarnitine;5-Acetamidovalerate;4-Hydroxystachydrine;Turicine;Betonicine;Calystegine A6;Calystegine A7;Calystegin A3;Medicanine;Methyl 5-(hydroxymethyl)pyrrolidine-3-carboxylate;5-Ethyl-3-hydroxy-4-methyl-2(5H)-furanone;Homofureanol;Mesifurane;Erinapyrone A;Erinapyrone B	434017	418222	445065	438540	432298	467632	8841.09	9045.68	10277.2	10559.6	9286.14	9199.83	224415	439296	9534.93	46.0723	up	2.31038e-13	4.75127e-11	2.5829	yes
NEG	NEG_87.0451_1.1571_1	87.0451	1.1571	Isopropyl formate	79.7	C4H8O2	Organic acids and derivatives	Carboxylic acids and derivatives	HMDB0040579	NA	NA	Monoethyl malonic acid;Ethylmalonic acid;Glutaric acid;Methylsuccinic acid;Dimethylmalonic acid;2-Acetolactate ;(S)-2-Acetolactate;2-C-Methyl-1,4-erythrono-D-lactone;2-Deoxy-L-ribono-1,4-lactone;2-Hydroxy-4-oxopentanoic acid;(S)-Methylbutanethioic acid	9566.39	9483.19	8241.7	10850	11082	8947.75	10425.4	10125.7	9492.61	10840.3	10009.9	7290.72	9696.31	9695.17	9697.45	0.9998	down	0.974598	0.980384	0.0066503	no
NEG	NEG_973.5033_4.4128_1	973.503	4.41275	Madecassoside	79.7	C48H78O20	Lipids and lipid-like molecules	Prenol lipids	NA	NA	NA	Asiaticoside B;Madecassoside;Ganglioside GT3 (d18:0/26:0)	19561.5	58046.6	53455.3	23054	22038.6	58722.1	56752.7	42286	140398	41785	125097	129817	64251.1	39146.3	89355.9	0.4381	down	0.0316486	0.0538383	0.933187	no
NEG	NEG_277.2172_9.5434_1	277.217	9.54335	Alpha-Linolenic acid	79.6	C18H30O2	Lipids and lipid-like molecules	Fatty Acyls	HMDB0001388	C06427	map00592(alpha-Linolenic acid metabolism);map01040(Biosynthesis of unsaturated fatty acids);map01060(Biosynthesis of plant secondary metabolites);map01070(Biosynthesis of plant hormones);map01100(Metabolic pathways);map01110(Biosynthesis of secondary metabolites)	NA	15011.8	13699.7	14455.3	11298.8	13622.5	19265.1	3892.87	6064.63	3853.66	5103.12	3715.54	5212.26	9599.61	14558.9	4640.35	3.1375	up	1.23094e-06	8.86605e-06	1.38371	yes
POS	POS_878.5738_9.51_1	878.574	9.51	PC(22:6(4Z,7Z,10Z,13Z,16Z,19Z)/22:6(4Z,7Z,10Z,13Z,16Z,19Z))	79.5	C52H80NO8P	Lipids and lipid-like molecules	Glycerophospholipids	HMDB0008748	C00157	map00564(Glycerophospholipid metabolism);map00590(Arachidonic acid metabolism);map00591(Linoleic acid metabolism);map00592(alpha-Linolenic acid metabolism);map01100(Metabolic pathways);map01110(Biosynthesis of secondary metabolites);map04723(Retrograde endocannabinoid signaling);map05231(Choline metabolism in cancer)	PC(22:6(4Z,7Z,10Z,13Z,16Z,19Z)/22:6(4Z,7Z,10Z,13Z,16Z,19Z));PC(20:3(8Z,11Z,14Z)/22:6(4Z,7Z,10Z,13Z,16Z,19Z));PC(20:4(5Z,8Z,11Z,14Z)/22:5(4Z,7Z,10Z,13Z,16Z));PC(20:4(5Z,8Z,11Z,14Z)/22:5(7Z,10Z,13Z,16Z,19Z));PC(20:4(8Z,11Z,14Z,17Z)/22:5(4Z,7Z,10Z,13Z,16Z));PC(20:4(8Z,11Z,14Z,17Z)/22:5(7Z,10Z,13Z,16Z,19Z));PC(20:5(5Z,8Z,11Z,14Z,17Z)/22:4(7Z,10Z,13Z,16Z));PC(22:4(7Z,10Z,13Z,16Z)/20:5(5Z,8Z,11Z,14Z,17…	5646.21	6045.36	7289.81	6527.58	7054.89	6380.68	10759.1	8431.45	10519.6	10159	9950.09	11267.9	8335.97	6490.75	10181.2	0.6375	down	1.23766e-05	6.02943e-05	0.853398	no
NEG	NEG_94.0307_1.7139_1	94.0307	1.71388	2-Hydroxypyridine	79.5	C5H5NO	Organoheterocyclic compounds	Pyridines and derivatives	HMDB0013751	C02502	NA	2-Hydroxypyridine;1H-Pyrrole-2-carboxaldehyde	1.68093e+06	1.75431e+06	1.84619e+06	1.77459e+06	1.70364e+06	1.65647e+06	919013	1.15619e+06	1.09551e+06	990157	1.03986e+06	1.07905e+06	1.39133e+06	1.73602e+06	1.04663e+06	1.6587	up	1.76505e-06	1.19283e-05	0.928671	no
POS	POS_340.2469_4.8697_1	340.247	4.86969	Acylcarnitine 12:2	79.4	C19H34NO4	Lipids and lipid-like molecules	Fatty Acyls	NA	C02301	map04714(Thermogenesis)	NA	5334.84	6169.33	6211.33	5901.44	5280.52	5812.7	2615.78	2334.98	2425.12	2696.6	2551.86	2466.44	4150.08	5785.03	2515.13	2.3001	up	1.50045e-09	4.07151e-08	1.19835	yes
POS	POS_157.0637_4.2027_1	157.064	4.20274	1-Naphthaldehyde	79.3	C11H8O	Benzenoids	Naphthalenes	NA	C14090	map00626(Naphthalene degradation);map01120(Microbial metabolism in diverse environments);map01220(Degradation of aromatic compounds)	NA	9569.4	9459.16	8355.88	8249.1	8417.23	8689.2	1129.43	964.841	981.608	993.652	1079.48	1002.11	4907.59	8789.99	1025.19	8.574	up	5.40463e-14	1.63663e-11	1.93306	yes
NEG	NEG_150.0559_1.4827_1	150.056	1.48273	Leukoaminochrome	79.3	C8H9NO2	Organoheterocyclic compounds	Indoles and derivatives	HMDB0012992	C17756	map00965(Betalain biosynthesis)	Acetaminophen;2-Phenylglycine;Dopamine quinone;Leukoaminochrome;Methyl 2-aminobenzoate;2-(Methylamino)benzoic acid;3alpha,4,7,7alpha-Tetrahydro-1H-isoindole-1,3(2H)-dione;Ethyl nicotinate;2-Amino-3-methylbenzoate;2'-Hydroxyacetanilide;Phthalide;Phenylglyoxal	21231.6	21168.8	20818.3	15722.8	17140.5	16091.6	15549.6	12490.9	15258.9	17239.3	14022.5	16391.4	16927.2	18695.6	15158.8	1.2333	up	0.02131	0.0380351	0.486009	no
NEG	NEG_309.2072_5.6245_1	309.207	5.62449	9-Hydroperoxy-10E,12Z,15Z-octadecatrienoic acid	79.3	C18H30O4	Lipids and lipid-like molecules	Fatty Acyls	NA	NA	NA	12(13)Ep-9-KODE;(9Z,11R,12S,13S,15Z)-12,13-Epoxy-11-hydroxy-9,15-octadecadienoic acid;Sterebin A;Auxin b	147887	130263	67595.2	132295	98578.7	148353	134335	82604.7	133525	139665	120149	130872	122177	120829	123525	0.9782	down	0.780765	0.827019	0.0830789	no
POS	POS_500.3925_7.9998_1	500.392	7.99982	LysoDGTS 18:1	79.1	C28H53NO6	Lipids and lipid-like molecules	Glycerolipids	NA	C18169	map00564(Glycerophospholipid metabolism)	NA	4253.38	5761.16	8333.37	7446.62	2197.3	4023.5	7923.79	4563.24	7697.77	8101.79	7697.57	5003.49	6083.58	5335.89	6831.27	0.7811	down	0.206379	0.27495	0.465587	no
POS	POS_355.2834_6.7687_1	355.283	6.76868	2-Linoleoylglycerol	79.1	C21H38O4	Lipids and lipid-like molecules	Fatty Acyls	HMDB0011538	NA	NA	MG(0:0/18:2(9Z,12Z)/0:0);MG(18:2(9Z,12Z)/0:0/0:0)	68018.8	63469.9	62452.7	68419	64566.4	64329	79392.6	68699.9	68225	72628.7	65844.5	69108.8	67929.6	65209.3	70649.9	0.923	down	0.0347043	0.0583082	0.293567	no
POS	POS_294.1477_7.1132_1	294.148	7.11323	7-Diethylamino-3-phenylcoumarin	79.1	C19H19NO2	Phenylpropanoids and polyketides	Coumarins and derivatives	NA	NA	NA	Glutaminyl-Phenylalanine;Phenylalanyl-Glutamine;Phenylalanyl-Gamma-glutamate;Gamma-glutamyl-Phenylalanine;Koenimbine;Dehydronuciferine;4-Hydroxyatomoxetine	3732.15	4284.18	4911.46	5089.31	6185.95	3049.55	3768.77	3805.41	3304.22	3597.8	2737.62	3489.08	3996.29	4542.1	3450.48	1.3164	up	0.0576492	0.0910747	0.508016	no
POS	POS_213.112_3.2708_1	213.112	3.27075	Butyrylcholine cation	79.1	C9H20NO2	NA	NA	NA	NA	NA	3,4-Methyleneazelaic acid;2-Amino-3,4-dimethylimidazo[4,5-f]quinoline;Butyrylcholine;(2S,4R,5S)-Muscarine	15470	6369.87	7616.32	5858.74	8287.81	5823.36	7857.01	7360.46	8146.73	7588.48	7505.86	7822.92	7975.63	8237.68	7713.58	1.0679	up	0.990922	0.99263	0.0110414	no
POS	POS_145.0489_2.2066_1	145.049	2.20665	Ethyl hydrogen fumarate	79.1	C6H8O4	Lipids and lipid-like molecules	Fatty Acyls	HMDB0040207	NA	NA	3-Hexenedioic acid;3-Methylglutaconic acid;(E)-2-Methylglutaconic acid;trans-2-Hexenedioic acid;3-Hydroxyadipic acid 3,6-lactone;Dimethyl fumarate;Maleic acid homopolymer;Ethyl hydrogen fumarate	16071.7	14081.1	23827.8	24769.3	13617.7	19916.8	17062.1	15250.9	27569.1	25639.8	25408.6	25151.9	20697.2	18714.1	22680.4	0.8251	down	0.213139	0.28266	0.363977	no
POS	POS_305.085_0.9228_1	305.085	0.922767	Musanolone E	79.1	C19H12O4	Benzenoids	Naphthalenes	HMDB0041450	NA	NA	Demonomethylchlorpromazine;Arabinopyranobiose;Xylobiose;Arabinofuranobiose;3-O-alpha-L-Arabinopyranosyl-L-arabinose;5-O-a-L-Arabinofuranosyl-L-arabinose;2-O-b-D-Xylopyranosyl-L-arabinose;5-O-beta-D-Xylopyranosyl-L-arabinose;1-Methylinosine	22796.6	23244.9	21705.2	23416.8	17229.7	22415.1	15979.9	15084.2	15301.2	12101.3	11853.9	11305.6	17702.9	21801.4	13604.4	1.6025	up	0.00015916	0.000529509	0.857584	no
NEG	NEG_145.0144_0.8978_1	145.014	0.89785	Oxoglutaric acid	79	C5H6O5	Organic acids and derivatives	Keto acids and derivatives	HMDB0000208	C00026	map00020(Citrate cycle (TCA cycle));map00040(Pentose and glucuronate interconversions);map00053(Ascorbate and aldarate metabolism);map00220(Arginine biosynthesis);map00250(Alanine, aspartate and glutamate metabolism);map00300(Lysine biosynthesis);map00310(Lysine degradation);map00340(Histidine metabolism);map00365(Furfural degradation);map00430(Taurine and hypotaurine metabolism);map00470(D-Amino…	Oxoglutaric acid;3-Oxoglutaric acid;Di-2-propenyl disulfide, 9CI;(E,E)-Di-1-propenyl disulfide;(E)-1-Propenyl 2-propenyl disulfide;3-methylmalate(2-)	66166.4	70200.9	68892	89374.7	76405.8	73326.9	69908.3	52737.4	50420.4	56645.2	72761	70623.3	68121.9	74061.1	62182.6	1.191	up	0.0506934	0.0814143	0.428691	no
POS	POS_242.08_5.5642_1	242.08	5.56422	Methiocarb-sulfoxide	79	C11H15NO3S	Organosulfur compounds	NA	NA	NA	NA	Moxonidine;Mukonidine;Koeniginequinone A;N-Benzoylanthranilic acid;N-Deschlorobenzoyl indomethacin;Nigellimine N-oxide;alpha-Hydroxy-1-methyl-1H-indole-3-propanoic acid;alpha-Methoxy-1H-indole-3-propanoic acid;N-lactoyl-Leucine;L-Acetylcarnitine	3438.23	2473.06	3493.6	3711.47	3580.05	3248.68	716.66	760.701	1250.32	1232.9	588.331	1086.4	2131.7	3324.18	939.218	3.5393	up	3.82067e-05	0.000155063	1.46015	yes
NEG	NEG_197.0456_1.5182_1	197.046	1.51822	2',6'-Dihydroxyacetophenone	79	C8H8O3	Benzenoids	Benzene and substituted derivatives	HMDB0029660	NA	NA	Syringic acid;Ethyl gallate;Vanillylmandelic acid;3-(3,4-Dihydroxyphenyl)lactic acid;3-Hydroxy-4-methoxymandelate;3,4-O-Dimethylgallic acid;Galactosylhydroxylysine;Valaciclovir;Albendazole sulfone	22103.2	31017	30159.3	21534.1	20884.1	22398.2	23240	24476.8	23794.2	23541.4	22256.6	26349.2	24312.8	24682.7	23943	1.0309	up	0.821017	0.860149	0.0492454	no
POS	POS_254.1147_3.6327_1	254.115	3.6327	Triamterene	78.9	C12H11N7	Organoheterocyclic compounds	Pteridines and derivatives	HMDB0001940	D00386	NA	Triamterene;Proguanil;Dexfenfluramine;1-(m-Methoxycinnamoyl)pyrrolidine;N-Nonanoylglycine;N'-Formylkynurenine;L-Formylkynurenine;Methionyl-Serine;Serinyl-Methionine	1969.64	3507.66	2254.05	3449.16	3444.32	3066.82	8762.07	9962.39	10468.4	12109.3	8273.97	10366.1	6469.49	2948.61	9990.37	0.2951	down	6.79947e-06	3.65459e-05	1.43716	yes
NEG	NEG_275.201_8.333_1	275.201	8.33302	19-Noretiocholanolone	78.9	C18H28O2	Lipids and lipid-like molecules	Sterol Lipids	HMDB0005886	NA	NA	19-Norandrosterone;19-Nor-5-androstenediol;19-Noretiocholanolone;Stearidonic acid;Phenethyl decanoate;4,8,12,15-Octadecatetraenoic acid;(E,E)-11,13-Octadecadien-9-ynoic acid;17beta-hydroxy-5beta-estran-3-one;Smilagenone;Setariol	215746	221290	292244	198863	262743	219690	13213.4	12933.6	11574.8	15020.8	10176	12517.8	123834	235096	12572.7	18.6989	up	5.99785e-12	5.70999e-10	2.25364	yes
NEG	NEG_173.0457_1.1108_1	173.046	1.11083	4-Ketopimelic acid	78.9	C7H10O5	NA	NA	NA	NA	NA	2,6-dimethyl-trans-2-heptenoyl-CoA;4(R),8-dimethyl-trans-2-nonenoyl-CoA;Shikimic acid;2-Isopropyl-3-oxosuccinate;Dimethyl 2-oxoglutarate;Flumequine	54978.5	57900.3	56617.4	56630.6	61488.2	58877.6	30844.2	31454.9	32508.3	36629.3	31969.2	29069.2	44914	57748.8	32079.2	1.8002	up	3.64614e-07	3.28337e-06	1.00473	yes
NEG	NEG_289.1805_8.3306_1	289.18	8.33063	Octyl 4-methoxycinnamic acid	78.9	C18H26O3	Phenylpropanoids and polyketides	Cinnamic acids and derivatives	HMDB0061861	NA	NA	NA	2.56038e+06	2.74695e+06	1.318e+06	2.69487e+06	2.86723e+06	2.65211e+06	90157	61094.8	99734.2	78488.7	95192.1	103019	1.2806e+06	2.47326e+06	87947.6	28.1219	up	4.49182e-09	9.79017e-08	2.39356	yes
POS	POS_340.2234_5.6665_1	340.223	5.66654	cis-(+/-)-2-[(N-Benzyl-N-methyl)aminomethyl]-1-(3-methoxyphenyl)cyclohexanol	78.9	C22H29NO2	NA	NA	NA	NA	NA	NA	3254.97	2936.14	3345.49	7963.61	2084.79	2986.41	1048.72	1154.87	1873.68	1979.87	2156.81	1415.37	2683.39	3761.9	1604.89	2.344	up	0.00609009	0.0126573	1.01737	yes
POS	POS_282.1181_2.9909_1	282.118	2.99087	1-Methyladenosine	78.8	C11H15N5O4	Nucleosides, nucleotides, and analogues	Purine nucleosides	HMDB0003331	C02494	NA	4'-N-desmethylolanzapine	6329.83	7765.69	7021.9	7913.29	6484.41	6008.01	11672.2	12045.5	10378.2	10690.3	12712.2	10686.9	9142.38	6920.52	11364.2	0.609	down	9.72265e-06	4.91553e-05	0.904118	no
NEG	NEG_1129.7278_5.106_1	1129.73	5.10605	HemiBMP 62:13; HemiBMP(18:3/22:5/22:5)	78.8	C68H107O11P	Lipids and lipid-like molecules	Glycerophospholipids	NA	NA	NA	NA	43503.2	35948.1	35349.8	35410.1	35425	39620.5	200069	114649	211259	109366	208512	130753	99988.7	37542.8	162435	0.2311	down	5.01078e-05	0.000195333	1.54479	yes
NEG	NEG_267.0724_0.8326_1	267.072	0.832617	3-Deoxy-D-glycero-D-galacto-2-nonulosonic acid	78.8	C9H16O9	Organic oxygen compounds	Organooxygen compounds	HMDB0000425	NA	NA	3-Deoxy-D-glycero-D-galacto-2-nonulosonic acid;Inosine;Allopurinol riboside;Arabinosylhypoxanthine;Estriol-16-Glucuronide;Estriol-17-glucuronide;Estriol-3-glucuronide;15-Hydroxynorandrostene-3,17-dione glucuronide;16-alpha,17-beta-estriol 17-beta-D-glucuronide;4-Hydroxy-5-(3',4'-dihydroxyphenyl)-valeric acid-O-glucuronide;4-Hydroxy-5-(3',5'-dihydroxyphenyl)-valeric acid-O-glucuronide	139767	183569	124736	136391	140622	127635	97988.3	103700	108805	106825	104997	112232	123939	142120	105758	1.3438	up	0.0027625	0.00634456	0.647917	no
POS	POS_163.0594_2.5908_1	163.059	2.59085	Levoglucosan	78.8	C6H10O5	Organoheterocyclic compounds	Oxepanes	HMDB0000640	NA	NA	2-Hydroxyadipic acid;3-Hydroxyadipic acid;3-Hydroxymethylglutaric acid;2(R)-Hydroxyadipic acid;Levoglucosan;D-1-Deoxy-erythro-hexo-2,3-diulose;Diethyl dicarbonate;D-1,5-Anhydrofructose;2-Hydroxy-2-ethylsuccinic acid;(-)-1-Methylpropyl 1-propenyl disulfide	7610.22	8303.03	11355.7	7662.19	10765.4	8082.21	12668.6	8325.57	8073.32	7918.65	7286.62	8089.58	8845.1	8963.13	8727.06	1.027	up	0.780703	0.826984	0.0697224	no
NEG	NEG_623.3201_6.449_1	623.32	6.44895	LysoPI 20:2; LysoPI 20:2	78.7	C29H53O12P	Lipids and lipid-like molecules	Glycerophospholipids	NA	C03819	map00564(Glycerophospholipid metabolism)	NA	23290.9	14414.4	11315.4	12768.4	12384.6	15244.5	11373.5	14831.3	13648.1	13403.4	12963.9	13337.4	14081.3	14903	13259.6	1.1239	up	0.446204	0.526934	0.197774	no
POS	POS_233.0922_2.8141_1	233.092	2.81407	Nalidixic acid	78.7	C12H12N2O3	Organoheterocyclic compounds	Diazanaphthalenes	HMDB0014917	C05079	NA	Nalidixic Acid;Phenobarbital;1,3-Diphenyl-1-propanone;1,3-Diphenyl-2-propanone;Lactaroviolin;4-Hydroxypropofol;(S,Z)-Lyratol acetate;Hexylresorcinol;Neocnidilide;(±)-Myrtenyl acetate;Ethyl (2E,4E,7Z)-Decatrienoate;Ethyl (2E,4Z,7Z)-Decatrienoate;(2S,4R)-p-Mentha-1(7),5-dien-2-ol acetate;(S)-p-Mentha-1,8-dien-10-yl acetate;Perillyl acetate;(R)-2-Acetoxy-p-mentha-1,8-diene;Carvyl acetate;Menthadieny…	11868.2	11425.2	11191.8	11961.1	11676.6	11883.8	15647.1	13770	14105.4	13854.4	12690.8	13436	12792.6	11667.8	13917.3	0.8384	down	0.000911931	0.00241831	0.516715	no
POS	POS_202.049_4.8314_1	202.049	4.8314	Thiabendazole	78.7	C10H7N3S	Organoheterocyclic compounds	Benzimidazoles	HMDB0014868	C07131	NA	Hippuric acid;3-Succinoylpyridine;Adrenochrome;Methyl n-formylanthranilate;1-(4-Methoxyphenyl)-2-nitroethylene;Bicine;2-Amino-4-ethoxy-3-hydroxybutanoic acid;1-Deoxynojirimycin;6-Dimethylaminopurine	1720.33	2011.4	1080.21	2236.03	1984.28	1576.16	1452.36	1289.92	850.649	876.891	873.14	1172.5	1426.99	1768.07	1085.91	1.6282	up	0.00686296	0.0140593	0.786022	no
NEG	NEG_331.1548_5.3451_1	331.155	5.34508	Gibberellin A45	78.7	C19H24O5	Lipids and lipid-like molecules	Prenol lipids	HMDB0035042	NA	NA	NA	107405	101259	114513	105998	106587	105276	22002.2	23177.3	19200.5	21909.2	19596.5	4624.46	62629	106840	18418.3	5.8007	up	0.000713075	0.00194783	1.73104	yes
POS	POS_510.3175_6.3852_1	510.317	6.38525	PC 16:0; PC(8:0/8:0)	78.6	C24H48NO8P	Lipids and lipid-like molecules	Glycerophospholipids	NA	C00157	map00564(Glycerophospholipid metabolism);map00590(Arachidonic acid metabolism);map00591(Linoleic acid metabolism);map00592(alpha-Linolenic acid metabolism);map01100(Metabolic pathways);map01110(Biosynthesis of secondary metabolites);map04723(Retrograde endocannabinoid signaling);map05231(Choline metabolism in cancer)	NA	2649	2516.62	3864.76	4057.99	2143.98	2154.82	13078	13874.9	13466.2	13504	12846.9	12385	8045.17	2897.86	13192.5	0.2197	down	3.16026e-05	0.000132445	1.62021	yes
NEG	NEG_845.484_8.0116_1	845.484	8.01162	Ginsenoside-Rg1	78.6	C42H72O14	Lipids and lipid-like molecules	Prenol lipids	NA	NA	NA	NA	12260.8	26757.5	12425.5	16475.6	11670.2	17262.1	205015	171736	213126	126995	193100	188383	99600.5	16141.9	183059	0.0882	down	1.57477e-07	1.65104e-06	2.05088	yes
NEG	NEG_357.1371_5.0865_1	357.137	5.08653	Matairesinol	78.6	C20H22O6	Lignans, neolignans and related compounds	Furanoid lignans	HMDB0035789	NA	NA	Sanshodiol;Dihydrocubebin;Glicophenone;(-)-Matairesinol;Matairesinol;Isocolumbin;5-Deoxykievitone hydrate;(7'x,8'x)-4,7'-Epoxy-3,8'-bilign-7-ene-3,5'-dimethoxy-4',9,9'-triol;6-Gingesulfonic acid	70344.3	73562.8	66571.4	78133.4	70455.8	94997.3	178296	182000	191374	209953	198789	187784	133522	75677.5	191366	0.3955	down	6.57891e-07	5.30356e-06	1.26319	yes
POS	POS_382.2122_4.0134_1	382.212	4.01344	Methanone, (1-hexyl-5-phenyl-1H-pyrrol-3-yl)-1-naphthalenyl-	78.6	C27H27NO	Benzenoids	Benzene and substituted derivatives	NA	NA	NA	NA	171370	158585	168467	174846	157966	157990	42510.1	40652.5	39886.2	44588.7	42861.5	41866.1	103466	164871	42060.8	3.9198	up	1.5578e-13	3.56095e-11	1.54108	yes
NEG	NEG_221.0818_5.2522_1	221.082	5.25224	Monobutylphthalate	78.6	C12H14O4	Benzenoids	Benzene and substituted derivatives	HMDB0013247	NA	NA	NA	27049.7	21618.8	30247.9	28039.4	28098.6	30810.8	1546.11	2045.35	2484.8	1718.11	1754.95	1380.62	14732.9	27644.2	1821.66	15.1753	up	1.99349e-09	5.14924e-08	2.17404	yes
NEG	NEG_415.225_6.5802_1	415.225	6.5802	CPA(18:2(9Z,12Z)/0:0)	78.6	C21H37O6P	Lipids and lipid-like molecules	Fatty Acyls	HMDB0007007	NA	NA	Ramipril;CPA(18:2(9Z,12Z)/0:0);Quinacrine	90360.4	80305.1	88255.4	90382.9	94634.7	99825.3	91440.1	104198	93150	114928	98808	95441.1	95144.1	90627.3	99660.9	0.9094	down	0.0671285	0.103945	0.299111	no
NEG	NEG_845.5337_8.2339_1	845.534	8.23392	SQDG 36:2; SQDG(18:0/18:2)	78.5	C45H82O12S	Lipids and lipid-like molecules	Glycerolipids	NA	C13508	map00561(Glycerolipid metabolism);map01100(Metabolic pathways)	NA	78059.4	83675.5	67132.6	114775	72006.5	89551.6	274805	289380	351366	218457	408123	351504	199903	84200	315606	0.2668	down	8.11669e-07	6.30228e-06	1.4847	yes
POS	POS_355.2832_7.4202_1	355.283	7.42024	1-Monolinoleoyl-rac-glycerol	78.5	C21H38O4	Lipids and lipid-like molecules	Fatty Acyls	HMDB0011568	NA	NA	MG(0:0/18:2(9Z,12Z)/0:0);MG(18:2(9Z,12Z)/0:0/0:0)	74836.5	74634.7	70642.5	72731.4	78107.7	74921	130787	119196	134017	128490	113108	121982	99454.5	74312.3	124597	0.5964	down	2.1178e-07	2.11371e-06	0.940058	no
POS	POS_473.3601_8.1708_1	473.36	8.17082	3alpha-Corosolic acid	78.5	C30H48O4	Lipids and lipid-like molecules	Prenol lipids	HMDB0041043	NA	NA	Lucidumol A;Queretaroic acid;Priverogenin A;(3beta,23xi)-3,23-Dihydroxycycloart-24-en-26-oic acid;Pomolic acid;20beta-Hydroxyursolic acid;Azukisapogenol;delta-Maslinic acid;Sebiferenic acid;Momordicin I;Ganoderic acid U;Ganodermanontriol;Epoxyganoderiol A;(3b,22S,24E)-3,22-Dihydroxycycloart-24-en-26-oic acid;27-Hydroxyisomangiferolic acid;Albigenic acid;Rubitic acid;Ganoderiol E;3alpha-Corosolic …	132142	123594	121942	130177	135204	136285	108884	98171.5	107516	92757.2	103339	95469.4	115457	129891	101023	1.2858	up	2.90722e-05	0.000123164	0.637662	no
POS	POS_203.1784_5.1514_1	203.178	5.15144	Calamenene	78.5	C15H22	Lipids and lipid-like molecules	Prenol lipids	HMDB0061837	NA	NA	NA	54331.1	90206.7	56460.5	55176.6	50820.1	53745.8	55584.9	46192.1	46491.5	47632.8	49467.3	49783.4	54657.7	60123.5	49192	1.2222	up	0.092	0.136865	0.411649	no
NEG	NEG_781.477_5.5873_1	781.477	5.58733	Momordicoside D	78.5	C42H70O13	Lipids and lipid-like molecules	Sterol Lipids	HMDB0035011	NA	NA	Momordicoside D;Ginsenoside La	3.29934e+06	4.5391e+06	3.18521e+06	4.46617e+06	3.33506e+06	4.50898e+06	3.28904e+06	2.42374e+06	2.46728e+06	3.35948e+06	2.92875e+06	2.57107e+06	3.36443e+06	3.88897e+06	2.83989e+06	1.3694	up	0.00789696	0.015877	0.626472	no
POS	POS_188.0702_3.9929_1	188.07	3.99287	Atrazine-desethyl	78.4	C6H10ClN5	Organoheterocyclic compounds	Triazines	HMDB0033249	C06559	map00791(Atrazine degradation);map01120(Microbial metabolism in diverse environments)	6-Chloro-N-(1-methylethyl)-1,3,5-triazine-2,4-diamine;Indoleacrylic acid	7124.43	4338.38	3897.65	4193.15	7604.15	3150.88	6771.51	9716.1	11114.7	15023.2	9513.88	11375.2	7818.6	5051.44	10585.8	0.4772	down	0.00194383	0.004663	1.03465	yes
POS	POS_152.0699_2.9765_1	152.07	2.97649	Acetaminophen	78.4	C8H9NO2	Benzenoids	Phenols	HMDB0001859	C06804	map04976(Bile secretion)	Acetaminophen;2-Phenylglycine;Dopamine quinone;Leukoaminochrome;Methyl 2-aminobenzoate;2-(Methylamino)benzoic acid;3alpha,4,7,7alpha-Tetrahydro-1H-isoindole-1,3(2H)-dione;Ethyl nicotinate;2-Amino-3-methylbenzoate;2'-Hydroxyacetanilide;Phthalide;Phenylglyoxal	6524.25	7644.62	6651.23	7518.29	11956.8	7284.66	8017.89	5467.1	5755.85	6141.12	5120.81	6257.09	7028.31	7929.98	6126.64	1.2943	up	0.053352	0.0851865	0.496534	no
POS	POS_282.072_0.7367_1	282.072	0.736658	Flufenamic acid	78.4	C14H10F3NO2	NA	NA	NA	C13038	NA	Mizoribine;Sinalbin B	5719.53	5400.46	6430.22	5852.36	6137.48	6288.86	17952.8	16468.8	15881.1	21288.1	16491.5	14932.7	11570.3	5971.48	17169.2	0.3478	down	1.48784e-07	1.57968e-06	1.34329	yes
NEG	NEG_377.1062_4.4502_1	377.106	4.45025	11-Methylgerberinol	78.4	C22H18O6	Phenylpropanoids and polyketides	Coumarins and derivatives	HMDB0041441	NA	NA	11-Methylgerberinol;Mefloquine	15712.1	13489.9	17359.3	17904.3	15421.6	15197.1	2242.43	3093.54	2805.81	2608.32	2750.32	2816.47	9283.43	15847.4	2719.48	5.8274	up	5.47467e-11	3.09199e-09	1.74721	yes
POS	POS_218.0809_3.2379_1	218.081	3.23793	Ethyl 4-hydroxyquinoline-3-carboxylate	78.4	C12H11NO3	Organoheterocyclic compounds	Quinolines and derivatives	NA	NA	NA	Potassium 2-(1'-ethoxy) ethoxypropanoate	12303.1	11582.2	11271.9	11477.3	11004.5	10128.4	38546.4	37088.9	35371.3	46338.5	33365.6	30739.2	24101.4	11294.6	36908.3	0.306	down	3.09012e-07	2.86983e-06	1.42192	yes
NEG	NEG_377.1618_8.6301_1	377.162	8.6301	Gibberellin A99	78.4	C20H26O7	Lipids and lipid-like molecules	Prenol lipids	HMDB0041231	NA	NA	Carinol;Niveusin C;Gibberellin A52;15-Hydroxyleptocarpin;Gibberellin A17;Gibberellin A66;Gibberellin A125;(1E,4Z,6a,8b,10a)-8-(2-Methylbutanoyloxy)-10,15-dihydroxy-3-oxo-1,4,11(13)-germacratrien-12,6-olide;Gibberellin A99;Gibberellin A102;Levofloxacin;Ofloxacin	46422	41016.1	28769.9	39597.3	41875	28040.2	19201	10517.7	15686.3	12773.6	8541.45	15506	25662.2	37620.1	13704.3	2.7451	up	6.75956e-05	0.00025221	1.27576	yes
POS	POS_306.1439_2.6549_1	306.144	2.65488	Tryptophyl-Threonine	78.4	C15H19N3O4	Organic acids and derivatives	Carboxylic acids and derivatives	HMDB0029093	NA	NA	Threoninyl-Tryptophan;Tryptophyl-Threonine;3-Carboxy-2,3,4,9-tetrahydro-1H-pyrido[3,4-b]indole-1-propanoic acid	21627.9	20516.4	21213.3	21057.8	12978.3	19730	15280	25911.5	27132.1	13506.5	24606.3	26833.7	20866.2	19520.6	22211.7	0.8788	down	0.500955	0.579733	0.200091	no
NEG	NEG_229.1448_4.7349_1	229.145	4.73493	Dodecanedioic acid	78.3	C12H22O4	Lipids and lipid-like molecules	Fatty Acyls	HMDB0000623	C02678	NA	Bis(1-methylethyl) hexanedioate;Dipropyl hexanedioate;Dodecanedioic acid;Talaromycin A	21827.3	19480.1	20444.3	20142.1	19860.6	20151.8	20328.3	18069.6	17788.1	18617.1	18038.2	16385.7	19261.1	20317.7	18204.5	1.1161	up	0.00957825	0.0188213	0.376752	no
NEG	NEG_361.2003_7.929_1	361.2	7.92901	16a-Hydroxyandrost-4-ene-3,17-dione	78.3	C19H26O3	Lipids and lipid-like molecules	Sterol Lipids	HMDB0006774	C05140	map00140(Steroid hormone biosynthesis)	Cortisol;18-Hydroxycorticosterone;17a,21-Dihydroxy-5b-pregnane-3,11,20-trione;Hydrocortisone;Isohumulone A;Adhumulone;5-Hydroxy-4-methoxy-5-(1-oxo-9,12,15-hexadecatrienyl)-2(5H)-furanone;(R)-Humulone	22814	23936.2	24313.6	23862.5	26035.7	20634.7	4434.59	3769.11	4318.69	4703.13	4209.9	4306.87	13944.9	23599.4	4290.38	5.5005	up	2.98168e-12	3.27697e-10	1.72024	yes
NEG	NEG_185.1542_7.1997_1	185.154	7.19972	Undecanoic acid	78.3	C11H22O2	Lipids and lipid-like molecules	Fatty Acyls	HMDB0000947	C17715	NA	Undecanoic acid;4,6-Dimethylnonanoic acid;Hexyl 3-methylbutanoate;2-Hexyl-4,5-dimethyl-1,3-dioxolane;Octanal propyleneglycol acetal;3-Methylbutyl hexanoate;Methyl decanoate;Octyl propanoate;9-Methyldecanoic acid;Isobutyl enanthate;Heptyl butanoate;6,6-Dimethoxy-2,5,5-trimethyl-2-hexene;Pentyl hexanoate;xi-8-Methyldecanoic acid;7,7-Diethoxy-3-heptene;Hexyl 2-methylbutanoate;Heptyl 2-methylpropanoa…	7846.62	8081.22	11138.8	9055.85	11560.8	8568.69	17731.9	17630.5	22555.3	19772.6	13969.7	27663.7	14631.3	9375.34	19887.3	0.4714	down	0.000136569	0.000463067	1.07423	yes
POS	POS_297.2058_5.8435_1	297.206	5.8435	Hydrocinchonine	78.3	C19H24N2O	Alkaloids and derivatives	Cinchona alkaloids	HMDB0030283	NA	NA	Tanacetol B;(1(10)E,4a,5E)-1(10),5-Germacradiene-12-acetoxy-4,11-diol;MG(0:0/i-12:0/0:0);MG(i-12:0/0:0/0:0);MG(0:0/12:0/0:0);MG(12:0/0:0/0:0);Decanoylcholine;Etamiphylline	114414	110027	112900	116661	111490	110895	25485.1	22487.8	25128.5	23912.9	23147.7	23550.3	68341.5	112731	23952	4.7065	up	2.8944e-11	1.88243e-09	1.64211	yes
POS	POS_530.1875_2.6535_1	530.187	2.65352	Nilotinib	78.3	C28H22F3N7O	Benzenoids	Benzene and substituted derivatives	HMDB0015595	NA	NA	Gluten exorphin B4;Nilotinib;3-(4-Hydroxy-3-methoxyphenyl)-1,2-propanediol 2-O-(galloyl-glucoside)	8023.93	8223.02	8163.92	8293.44	8192.68	8683.12	9981.35	9709.84	13606.3	10304	9868.7	12001.7	9587.67	8263.35	10912	0.7573	down	0.00407962	0.00890744	0.626737	no
NEG	NEG_168.0304_1.338_1	168.03	1.33803	Isonicotinic acid	78.2	C6H5NO2	Organoheterocyclic compounds	Pyridines and derivatives	HMDB0060665	C07446	map00983(Drug metabolism - other enzymes)	Dienestrol;3-Phenylpropyl cinnamate	22462.9	22733.3	22625.6	23654	23586.1	24130.1	22914.1	23306.5	23817.9	25317	23103.6	22451	23341.9	23198.7	23485	0.9878	down	0.583234	0.656092	0.0605977	no
POS	POS_283.0591_4.4164_1	283.059	4.41638	Pseudobaptigenin	78.2	C16H10O5	Phenylpropanoids and polyketides	Isoflavonoids	HMDB0036616	C10522	map00943(Isoflavonoid biosynthesis);map01110(Biosynthesis of secondary metabolites)	N-Methoxyspirobrassinol;3-O-Methylcoumestrol;9-O-Methylcoumestrol;Cochliophilin A;Pseudobaptigenin;2-Methoxystypandrone;Orientalone;Pratenol A;threo-Syringoylglycerol	12376.8	11825	11496.8	11411.2	10791.3	11254.6	1912.78	1865.85	1707.18	1991.07	1814.1	1862	6692.39	11526	1858.83	6.2006	up	2.71432e-14	1.04409e-11	1.78172	yes
NEG	NEG_329.2335_5.0966_1	329.234	5.09655	9,10,13-TriHOME	78.2	C18H34O5	Lipids and lipid-like molecules	Fatty Acyls	HMDB0004710	C14835	map00591(Linoleic acid metabolism)	9,12,13-TriHOME;9,10,13-TriHOME;5,8,12-Trihydroxy-9-octadecenoic acid;(9S,10E,12S,13S)-9,12,13-Trihydroxy-10-octadecenoic acid	981618	945171	925108	907050	975952	938967	2.12986e+06	2.04456e+06	1.8969e+06	2.08502e+06	1.61759e+06	2.11538e+06	1.4636e+06	945644	1.98155e+06	0.4772	down	4.32046e-06	2.50523e-05	1.12162	yes
NEG	NEG_893.5774_6.1102_1	893.577	6.11016	HemiBMP 44:5; HemiBMP(12:0/14:0/18:5)	78.2	C50H87O11P	Lipids and lipid-like molecules	Glycerophospholipids	NA	NA	NA	NA	31915.6	27695.6	33749.5	25215.5	30516	31562.7	1353.38	1692.24	2865.21	655.74	2584.82	1918.9	15977.1	30109.2	1845.05	16.3189	up	2.75729e-05	0.000117812	2.21167	yes
POS	POS_196.0962_1.4396_1	196.096	1.43961	O-Benzyl-L-serine	78.2	C10H13NO3	NA	NA	NA	NA	NA	Metyrosine;Tyrosine methylester;N-Acetyldopamine;N-methyl-4,6,7-trihydroxy-1,2,3,4-tetrahydroisoquinoline;2-Phenyl-1,3-propanediol monocarbamate;1,2-Dihydroxy-3,4-epoxy-1,2,3,4-tetrahydronaphthalene;Ethyl Phenylglyoxylate;4-Methoxycinnamic acid;3-(4-Methylphenyl)oxiranecarboxylic acid;(Z)-10-Hydroxy-8-decene-4,6-diynoic acid;Di-alpha-furfuryl ether;(S)-Isosclerone;(E)-10-Hydroxy-2-decene-4,6-diyn…	16433.4	16979.1	17644.1	18464.2	17268.9	17537.6	6629.96	5833.52	6402.81	6518.05	6231.59	6753.26	11891.4	17387.9	6394.87	2.719	up	1.99443e-11	1.44083e-09	1.31789	yes
POS	POS_376.339_9.5087_1	376.339	9.50875	Glycerol 1-octadecanoate	78.2	C21H42O4	Lipids and lipid-like molecules	Glycerolipids	HMDB0031075	NA	NA	NA	3675.36	3673.31	3750.06	4539.17	3333.96	2883.89	3763.31	3404.76	2336.34	4632.64	2606.2	2655.12	3437.84	3642.63	3233.06	1.1267	up	0.290521	0.367656	0.285711	no
POS	POS_684.2509_1.3027_1	684.251	1.30267	Maltotetraose	78.1	C24H42O21	Organic oxygen compounds	Organooxygen compounds	HMDB0001296	C02052	NA	Tetramethylquercetin 3-rutinoside;Glycogen;Maltotetraose;Stachyose;Mannan;Fagopyritol B3;Bifurcose;Neobifurcose;Sesamose;3-beta-Glucosylcellotriose;3-beta-Cellobiosylcellobiose;Nystose;Fagopyritol A3	6924.85	7256.7	6375.45	6173.42	6357.69	6250.58	2773.47	2296.25	2346.7	2938.49	1794.73	2056.19	4462.04	6556.45	2367.64	2.7692	up	9.6849e-06	4.90012e-05	1.32065	yes
POS	POS_335.1758_5.329_1	335.176	5.32903	Strychnine	78.1	C21H22N2O2	NA	NA	NA	C06522	map00901(Indole alkaloid biosynthesis);map01063(Biosynthesis of alkaloids derived from shikimate pathway);map01110(Biosynthesis of secondary metabolites)	4-Chloromethandienone;Praziquantel;1,3,5-Triphenylcyclohexane;(±)-2,4,6-Triphenyl-1-hexene;1,2,3,4-Tetrahydro-1-phenyl-4-(2-phenylethyl)naphthalene;1,2,3,4-Tetrahydro-1-phenyl-4-(1-phenylethyl)naphthalene	3748.54	3703.54	3801.17	6299.72	3701.15	4369.66	2036.44	1821.48	1676.89	1864.5	1786.61	584.095	2949.48	4270.63	1628.33	2.6227	up	0.00198252	0.00474103	1.21656	yes
NEG	NEG_315.1958_7.1104_1	315.196	7.11035	ent-17-Oxo-15-kauren-19-oic acid	78.1	C20H28O3	Lipids and lipid-like molecules	Prenol lipids	HMDB0036725	NA	NA	2-Methoxyestradiol-3-methylether;15-Deoxy-d-12,14-PGJ2;6b-Hydroxymethandienone;4-Hydroxyretinoic acid;all-trans-5,6-Epoxyretinoic acid;all-trans-18-Hydroxyretinoic acid;Phytocassane E;(4Z,9a)-9-(3-Methyl-2-butenoyloxy)-4,10(14)-oplopadien-3-one;(4Z,9a)-9-Angeloyloxy-4,10(14)-oplopadien-3-one;Yucalexin B9;Cafestol;Furanojaponin;ent-17-Oxo-15-kauren-19-oic acid;ent-7-Oxo-8(14),15-pimaradien-19-oic …	1.37429e+06	1.37925e+06	1.57352e+06	1.45617e+06	1.45403e+06	1.47105e+06	6561.81	8095.92	8225.15	8008.11	6475.87	7227.33	729408	1.45138e+06	7432.36	195.279	up	1.36945e-12	1.88316e-10	3.03135	yes
POS	POS_381.1549_3.6717_1	381.155	3.67172	Gibberellin A75	78.1	C19H24O8	Lipids and lipid-like molecules	Prenol lipids	HMDB0036893	NA	NA	Gibberellin A75;8-Oxodiacetoxyscirpenol;(S)-Bitalin A 12-glucoside;Gibberellin A86;Methyl helianthenoate A glucoside	4458.36	3647.58	2450.46	2745.8	4811.44	5986.23	4405.07	3847.14	2544.42	2349.87	4205.93	2945.64	3699.83	4016.64	3383.01	1.1873	up	0.409615	0.490583	0.2653	no
POS	POS_176.1063_3.5651_1	176.106	3.56509	Citrulline	78	C6H13N3O3	Organic acids and derivatives	Carboxylic acids and derivatives	HMDB0000904	C00327	map00220(Arginine biosynthesis);map01100(Metabolic pathways);map01110(Biosynthesis of secondary metabolites);map01230(Biosynthesis of amino acids)	2-Methoxynaphthalene;(2-Naphthyl)methanol;1-Hydroxymethylnaphthalene	2490.14	4453.81	4482.7	3600.94	4011.72	3201.76	3404.73	2333.2	2831.51	1934.83	1968.38	1979.91	3057.8	3706.85	2408.76	1.5389	up	0.00823824	0.0164898	0.738358	no
NEG	NEG_122.0246_1.066_1	122.025	1.06597	Picolinic acid	78	C6H5NO2	Organoheterocyclic compounds	Pyridines and derivatives	HMDB0002243	C10164	map00380(Tryptophan metabolism);map01100(Metabolic pathways)	Nicotinic acid;Picolinic acid;2-Hydroxy-4-imino-2,5-cyclohexadienone;Nitrobenzene;Isonicotinic acid;L-Arginine;D-Arginine	18377	19132.9	18797.4	18694.5	19351.1	16919.1	9625.15	10301.7	10673	10614.4	10526.4	3507.98	13876.7	18545.3	9208.09	2.014	up	0.00809699	0.0162333	1.03046	yes
NEG	NEG_136.0408_3.6111_1	136.041	3.61111	Salicylamide	78	C7H7NO2	Benzenoids	Phenols	HMDB0015687	NA	NA	Trigonelline;2-Aminobenzoic acid;p-Aminobenzoic acid;3-Pyridylacetic acid;m-Aminobenzoic acid;Salicylamide;Methyl nicotinate;2-Pyridylacetic acid	52812.2	48944.9	57097	53363.8	59449.2	51564.2	177476	151357	151324	176611	166676	153993	108389	53871.9	162906	0.3307	down	1.57126e-10	7.14471e-09	1.38311	yes
POS	POS_290.1491_1.3882_1	290.149	1.38822	Asp-Arg	77.9	C10H19N5O5	Organic acids and derivatives	Carboxylic acids and derivatives	HMDB0028747	NA	NA	Hydroxylated N-acetyl desmethyl frovatriptan;(2S,4R)-4-(9H-Pyrido[3,4-b]indol-1-yl)-1,2,4-butanetriol	63209.9	60733.8	58004.2	61694	63677.8	70541.2	22509.3	15606.6	20789.7	19625.9	19641	21193.2	41435.5	62976.8	19894.3	3.1656	up	9.29116e-08	1.08926e-06	1.41066	yes
NEG	NEG_218.1036_1.9679_1	218.104	1.96788	D-(+)-Pantothenic acid	77.9	C9H17NO5	Organic acids and derivatives	Carboxylic acids and derivatives	NA	NA	NA	Pantothenic acid;(R)-pantothenic Acid;Cis-zeatin;4-Heptenal diethyl acetal;3-(1-Hydroxymethyl-1-propenyl)pentanedioic acid;2-Amino-1,6-dimethylfuro[3,2-e]imidazo[4,5-b]pyridine;Bepridil	14355.9	13500.3	13954.6	12898	13645.7	14762.1	6273.68	6293.48	6677.22	6568.4	6661.87	7720.16	10275.9	13852.8	6699.14	2.0678	up	2.23114e-08	3.48953e-07	1.11907	yes
NEG	NEG_303.0518_3.3678_1	303.052	3.36775	Pratenol B	77.9	C15H12O7	Organoheterocyclic compounds	Benzopyrans	HMDB0040631	NA	NA	Pratenol B	20379	21914.3	22659.6	31511	20212.6	20021	9430.6	8586.21	9750.1	10027.4	9797.5	9387.4	16139.7	22782.9	9496.54	2.3991	up	2.40794e-05	0.000105142	1.2044	yes
POS	POS_413.2125_4.5906_1	413.212	4.59065	Gardneramine	77.9	C23H28N2O5	Organoheterocyclic compounds	Indoles and derivatives	NA	NA	NA	Adapalene;Lubiprostone;7,8-Dihydro-3b,6a-dihydroxy-alpha-ionol 9-glucoside;(3S,5R,6S,7E,9x)-7-Megastigmene-3,6,9-triol 9-glucoside;Calcitroic acid ;(-)-Folicanthine	4993.53	6912.35	6364.18	7264.7	7038.25	6256.19	6123.65	8135.31	10813.6	6403.65	5778.03	5415.03	6791.54	6471.53	7111.55	0.91	down	0.568578	0.642704	0.152022	no
NEG	NEG_859.509_4.82_1	859.509	4.82001	Momordicoside C	77.9	C42H72O14	Lipids and lipid-like molecules	Sterol Lipids	HMDB0035012	NA	NA	NA	1.63334e+06	1.63888e+06	1.67132e+06	1.69135e+06	1.69659e+06	1.75464e+06	1.83197e+06	1.94866e+06	1.95858e+06	1.82624e+06	2.01998e+06	2.00905e+06	1.80672e+06	1.68102e+06	1.93241e+06	0.8699	down	0.00015383	0.00051422	0.467082	no
NEG	NEG_196.0259_1.4565_1	196.026	1.45647	3-Hydroxy-2-methylpyridine-4,5-dicarboxylate	77.8	C8H7NO5	Organoheterocyclic compounds	Pyridines and derivatives	HMDB0006955	C04604	map00750(Vitamin B6 metabolism);map01120(Microbial metabolism in diverse environments)	3-Hydroxy-2-methylpyridine-4,5-dicarboxylate	78998.8	84680.8	86153.2	88308.4	91671.1	89707	98688	101734	102440	108231	103295	105057	94913.7	86586.6	103241	0.8387	down	9.64426e-05	0.000342812	0.530041	no
POS	POS_220.0601_3.3745_1	220.06	3.37454	8-Methoxykynurenate	77.8	C11H9NO4	Organoheterocyclic compounds	Quinolines and derivatives	HMDB0060426	NA	NA	Methyl 2,6-dihydroxy-4-quinolinecarboxylate;8-Methoxykynurenate;6-Methyltetrahydropterin;Pyridostigmine;Bergaptol;Xanthotoxol	6637.69	4418.73	9979.64	6152.98	8929.64	5936.79	5307.89	30575.3	32016.9	39520.2	29035	29379.7	17324.2	7009.25	27639.2	0.2536	down	0.00716997	0.0146052	1.29824	yes
NEG	NEG_197.1181_5.4137_1	197.118	5.4137	Anethofuran	77.8	C10H16O	Organoheterocyclic compounds	Isobenzofurans	HMDB0040766	NA	NA	Pyridostigmine	11224.6	6952.92	8712.18	7921.44	6361.46	6373.25	13862	14709.1	15929.2	16884.3	17491.9	13377.3	11650	7924.31	15375.6	0.5154	down	0.000209453	0.000670423	1.03551	yes
NEG	NEG_192.0668_3.0737_1	192.067	3.07373	p-Methylhippuric acid	77.8	C10H11NO3	Benzenoids	Benzene and substituted derivatives	HMDB0013292	NA	NA	Phenylacetylglycine;Methyl hippurate;2-Methylhippuric acid;m-Methylhippuric acid;p-Methylhippuric acid;Methyl n-acetylanthranilate;Betamipron;3-Carbamoyl-2-phenylpropionaldehyde;4-Hydroxy-5-phenyltetrahydro-1,3-oxazin-2-one;4-Anilino-4-oxobutanoic acid;Herniarin;10-Hydroxy-2,8-decadiene-4,6-diynoic acid;1,4,5-Naphthalenetriol;7-Hydroxy-6-methyl-2H-1-benzopyran-2-one;3-(3,4-Methylenedioxyphenyl)pr…	15566.3	15810.2	16122.6	16829.9	16734.8	16699.2	26937.1	31981.5	29478.6	40483.2	26206.2	29334.6	23515.4	16293.8	30736.9	0.5301	down	0.000134993	0.000458433	1.01586	yes
POS	POS_169.1217_3.7492_1	169.122	3.74915	2,4-Hexadienyl isobutyrate	77.8	C10H16O2	Organic acids and derivatives	Carboxylic acids and derivatives	HMDB0032313	NA	NA	trans-4,5-epoxy-2(E)-decenal;Ethyl (4Z)-4,7-octadienoate;Methyl octynecarboxylate;(+/-)-Dihydromintlactone;2,4-Hexadienyl butyrate;2,4-Hexadienyl isobutyrate;cis-3-Hexenyl crotonate;(+/-)-2-(5-Methyl-5-vinyltetrahydrofuran-2-yl)propionaldehyde;(-)-(Z)-Tetrahydro-6-(2-pentenyl)-2H-pyran-2-one;5,6-Dihydro-6-pentyl-2H-pyran-2-one;6-Hydroxy-2,6-dimethyl-2,7-octadien-4-one;Epoxyartemisia ketone;Ascari…	9657.54	10723.2	10003.8	8902.85	9405.82	9901.68	8226.07	6579.44	6449.3	7011.57	6554.33	6293.75	8309.12	9765.83	6852.41	1.4252	up	5.09225e-05	0.000198291	0.756747	no
POS	POS_278.1305_0.9122_1	278.13	0.912225	Entecavir	77.8	C12H15N5O3	Nucleosides, nucleotides, and analogues	Nucleoside and nucleotide analogues	HMDB0014585	NA	NA	Arginyl-Cysteine;Cysteinyl-Arginine;Diethylenetriamine crosslinked with epichlorohydrin;Benzphetamine	27080	21866.3	22591.4	19138.7	19134.3	19068.2	32721.7	31443.3	32121.4	28369.3	28127.2	27175.3	25736.4	21479.8	29993	0.7162	down	0.000854728	0.00228278	0.710723	no
NEG	NEG_971.6364_8.3574_1	971.636	8.35735	HemiBMP 50:8; HemiBMP(16:3/16:3/18:2)	77.8	C56H93O11P	Lipids and lipid-like molecules	Glycerophospholipids	NA	NA	NA	CL(16:1(9Z)/16:1(9Z)/18:2(9Z,12Z)/22:6(4Z,7Z,10Z,13Z,16Z,19Z));CL(16:1(9Z)/16:1(9Z)/22:6(4Z,7Z,10Z,13Z,16Z,19Z)/18:2(9Z,12Z));CL(16:1(9Z)/18:2(9Z,12Z)/16:1(9Z)/22:6(4Z,7Z,10Z,13Z,16Z,19Z));CL(16:1(9Z)/18:2(9Z,12Z)/22:6(4Z,7Z,10Z,13Z,16Z,19Z)/16:1(9Z));CL(16:1(9Z)/22:6(4Z,7Z,10Z,13Z,16Z,19Z)/18:2(9Z,12Z)/16:1(9Z));CL(18:2(9Z,12Z)/16:1(9Z)/22:6(4Z,7Z,10Z,13Z,16Z,19Z)/16:1(9Z))	16335.9	24232.7	21165.7	22708.9	28119.6	34986.4	26926.9	30824.5	37158.6	18775.9	26512.3	24372.7	26010	24591.5	27428.5	0.8966	down	0.43218	0.512947	0.225041	no
NEG	NEG_124.041_1.634_1	124.041	1.63403	Pyridine	77.7	C5H5N	Organoheterocyclic compounds	Pyridines and derivatives	HMDB0000926	C00747	NA	Pyridine	317951	328934	353464	340873	376602	311173	734582	790811	779650	900829	758655	778796	564360	338166	790554	0.4278	down	1.40742e-09	3.87448e-08	1.20929	yes
NEG	NEG_167.0349_3.8875_1	167.035	3.88748	5-Methoxysalicylic acid	77.7	C8H8O4	Benzenoids	Benzene and substituted derivatives	HMDB0001868	NA	NA	Vanillic acid;Homogentisic acid;3-Hydroxymandelic acid;p-Hydroxymandelic acid;3,4-Dihydroxybenzeneacetic acid;5-Methoxysalicylic acid;3,4-Dihydroxymandelaldehyde;2',4',6'-Trihydroxyacetophenone;2,6-Dimethoxy-1,4-benzoquinone;3-Acetyl-4-hydroxy-6-methyl-2H-pyran-2-one;Thermophillin;3-Methoxysalicylic acid;Isovanillic acid;2-O-(Z-p-Hydroxycinnamoyl)-(x)-glyceric acid	15636.2	15645.8	17384.7	17213.9	17280.8	16006.5	16704	18709.6	17260.2	19899.8	16875.6	16308.7	17077.1	16528	17626.3	0.9377	down	0.130916	0.185796	0.226115	no
POS	POS_382.1677_2.4291_1	382.168	2.42905	cis-Zeatin 9-glucoside	77.7	C16H23N5O6	Organic oxygen compounds	Organooxygen compounds	HMDB0041369	NA	NA	Azelastine;(R)-Pantothenic acid 4'-O-b-D-glucoside	5536.69	4132.25	2978.01	4377.28	4024.35	7572.17	6255.86	5589.45	7149.64	6418.63	5802.62	2273.05	5175.83	4770.12	5581.54	0.8546	down	0.527808	0.605125	0.223429	no
POS	POS_349.125_4.3438_1	349.125	4.34379	Camptothecin	77.6	C20H16N2O4	NA	NA	NA	C01897	map00996(Biosynthesis of various alkaloids);map01063(Biosynthesis of alkaloids derived from shikimate pathway);map07042(Antineoplastics - agents from natural products)	1-Methoxy-3-(4-hydroxyphenyl)-2E-propenal 4'-glucoside;4-(4-Hydroxyphenyl)-2-butanone glucoside;Citrusin C	3132.58	2799.89	3287.07	3500.9	3665.92	2173.3	3945.79	3498.89	3936.19	4966.22	4005.48	3854.06	3563.86	3093.28	4034.44	0.7667	down	0.0161099	0.0297714	0.574122	no
POS	POS_316.1468_1.3565_1	316.147	1.35652	Oxycodone	77.6	C18H21NO4	Benzenoids	Phenanthrenes and derivatives	HMDB0014640	C08018	NA	Amitriptyline;Maprotiline;2-Ethylidene-1,5-dimethyl-3,3-diphenylpyrrolidine;N-Desmethylterbinafine;7-Methylguanosine	5130.54	4493.97	1250.97	1940.74	7191.46	6984.72	7858.29	7989.33	8813.8	5650.7	4477.01	4413.37	5516.24	4498.73	6533.75	0.6885	down	0.151993	0.211306	0.638663	no
NEG	NEG_190.051_1.7802_1	190.051	1.78017	1H-Indole-3-carboxaldehyde	77.6	C9H7NO	Organoheterocyclic compounds	Indoles and derivatives	HMDB0029737	C08493	NA	5-Hydroxyindoleacetic acid;xi-2,3-Dihydro-2-oxo-1H-indole-3-acetic acid;5-Phenyl-1,3-oxazinane-2,4-dione;1-Oxo-1H-2-benzopyran-3-carboxaldehyde;Juglone;Sinapine	12649	23002.4	11388.9	12472.5	14392.1	11965.9	6002	8738.68	6707.64	6783.03	8811.95	6122.82	10753.1	14311.8	7194.35	1.9893	up	0.000589334	0.00164642	0.99943	no
NEG	NEG_155.1078_4.2408_1	155.108	4.24077	2-Hydroxy-2,6,6-trimethylcyclohexanone	77.6	C9H16O2	Organic oxygen compounds	Organooxygen compounds	HMDB0037023	NA	NA	4-Hydroxynonenal;2,4-Nonanedione;2-Nonenoic acid;6-Butyltetrahydro-2H-pyran-2-one;Dihydro-5-pentyl-2(3H)-furanone;cis-Ethyl 4-heptenoate;Hept-trans-2-en-1-yl acetate;Methyl 2-octenoate;Prenyl isobutyrate;Ethyl cyclohexanecarboxylate;4-Oxononanal;Quercuslactone a;2-Propenyl 2-ethylbutanoate;Cyclohexyl propionate;2-Hydroxy-2,6,6-trimethylcyclohexanone;Methyl (E)-2-octenoate;(E)-3-Heptenyl acetate;I…	15348.4	15004.7	15950.9	16164.3	15928.7	18488.2	4909.41	4775.67	4704.25	4646.99	4516.96	4139.68	10381.5	16147.5	4615.49	3.4985	up	3.67147e-11	2.29689e-09	1.47294	yes
NEG	NEG_187.098_4.4858_1	187.098	4.48575	Diethyl glutarate	77.6	C9H16O4	Lipids and lipid-like molecules	Fatty Acyls	HMDB0059879	NA	NA	Azelaic acid;Nonate;cis- and trans-Ethyl 2,4-dimethyl-1,3-dioxolane-2-acetate;(+/-)-Ethyl 3-acetoxy-2-methylbutyrate;(+/-)-Methyl 5-acetoxyhexanoate;Butyl ethyl malonate;2,4-Dimethylpimelic acid;3-Methylsuberic acid;Diethyl methylsuccinate;Diethyl glutarate	147867	140864	155993	145271	152889	146446	2429.89	2446.31	2326.17	2113.6	2175.06	2260.17	75256.8	148222	2291.87	64.6729	up	1.41876e-15	1.22379e-12	2.69473	yes
NEG	NEG_249.1496_4.8499_1	249.15	4.84988	Heliannuol A	77.6	C15H22O3	Organoheterocyclic compounds	Oxocins	HMDB0039644	NA	NA	Gemfibrozil;1-Hydroxyacorenone;Blennin A;Procurcumadiol;(3beta,6beta)-Furanoeremophilane-3,6-diol;Heliannuol D;(6beta,8alpha)-6-Hydroxy-7(11)-eremophilen-12,8-olide;Ketosantalic acid;3-Hydroxytrichothecene;Piperdial;3beta-Dihydroxymarasmene;13-Hydroxymarasmene;3-Ketoapotrichothecene;Valerenolic acid;Ketopelenolide a;FS4 toxin;Lactaronecatorin A;Cadabicilone;3beta-Hydroxycinnamolide;Abscisic alcoh…	37257.5	36284.6	31288.5	32874.6	67561.3	31857.4	4403.56	4159.21	4514.77	4351.97	3881.96	4427.17	21905.2	39520.7	4289.77	9.2128	up	5.24009e-06	2.93909e-05	1.93458	yes
POS	POS_269.0855_0.7485_1	269.086	0.748533	Trigraecum	77.6	C16H12O4	Phenylpropanoids and polyketides	Flavonoids	HMDB0030720	NA	NA	arabinofuranosylguanine	7625.22	7146.5	8251.69	7235.1	7369.84	8361.17	2386.99	2489.9	1813.07	2403.72	2256.05	1858.96	4933.18	7664.92	2201.45	3.4818	up	1.35212e-07	1.46064e-06	1.46836	yes
NEG	NEG_433.236_6.3475_1	433.236	6.34748	LysoPA 18:2; LysoPA 18:2	77.5	C21H39O7P	Lipids and lipid-like molecules	Glycerophospholipids	HMDB07852	C00416	map00561(Glycerolipid metabolism);map00564(Glycerophospholipid metabolism);map01100(Metabolic pathways);map01110(Biosynthesis of secondary metabolites);map04024(cAMP signaling pathway);map04070(Phosphatidylinositol signaling system);map04072(Phospholipase D signaling pathway);map04666(Fc gamma R-mediated phagocytosis);map04912(GnRH signaling pathway);map04975(Fat digestion and absorption);map0520…	LPA(0:0/18:2(9Z,12Z));LPA(18:2(9Z,12Z)/0:0)	1.76472e+06	1.77418e+06	1.75823e+06	1.80395e+06	1.76731e+06	2.0275e+06	4.46626e+06	4.61572e+06	4.52886e+06	4.9088e+06	4.9693e+06	4.74493e+06	3.26081e+06	1.81598e+06	4.70565e+06	0.3859	down	4.13704e-11	2.50555e-09	1.28521	yes
POS	POS_643.4161_6.0948_1	643.416	6.09475	TG 36:9; TG(12:3/12:3/12:3)	77.5	C39H56O6	Lipids and lipid-like molecules	Glycerolipids	NA	C00422	map00561(Glycerolipid metabolism);map01100(Metabolic pathways);map04714(Thermogenesis);map04923(Regulation of lipolysis in adipocytes);map04931(Insulin resistance);map04975(Fat digestion and absorption);map04977(Vitamin digestion and absorption);map04979(Cholesterol metabolism);map05417(Lipid and atherosclerosis)	Fasciculic acid A;(3b,7b,22x)-Cucurbita-5,24-diene-3,7,23-triol 7-glucoside;Soyasapogenol B 24-O-b-D-glucoside;Ginsenoside Rh4;Cycloartanyl ferulate	6107.52	6473.09	5830.2	6182.89	6414.49	5984.11	5758.37	5235.23	5053.13	5916.76	3648.26	4808.42	5617.71	6165.38	5070.03	1.216	up	0.032442	0.0549811	0.490571	no
NEG	NEG_223.0463_0.7652_1	223.046	0.765225	L-Gulono-1,4-lactone	77.5	C6H10O6	Organoheterocyclic compounds	Lactones	HMDB0003466	C01040	map00053(Ascorbate and aldarate metabolism);map01100(Metabolic pathways);map01240(Biosynthesis of cofactors)	NA	57545.7	56047.1	123219	63337.2	66682.3	61817.1	109071	91184.7	108001	94038	109122	89505.7	85797.6	71441.5	100154	0.7133	down	0.0246647	0.0432556	0.669162	no
POS	POS_370.1966_4.1674_1	370.197	4.16743	LysoPC 7:0	77.5	C15H32NO7P	Lipids and lipid-like molecules	Glycerophospholipids	NA	C04230	map00564(Glycerophospholipid metabolism);map04148(Efferocytosis);map05231(Choline metabolism in cancer)	3-hydroxydecanoyl carnitine	2162.99	3139.59	3207.86	2439.63	3696.28	1405.25	9247.45	6769.22	7831.5	4921.62	7441.91	8647.62	5075.91	2675.27	7476.55	0.3578	down	0.000202829	0.000651933	1.27968	yes
POS	POS_365.2563_7.7741_1	365.256	7.77412	Quinestrol	77.5	C25H32O2	Lipids and lipid-like molecules	Sterol Lipids	HMDB0015579	C07619	NA	NA	7790.51	6063.87	8417.21	5959.79	7185.73	6481.08	2794.59	2512.46	2759.81	484.992	2911.23	2521.21	4656.87	6983.03	2330.72	2.9961	up	0.00715634	0.0145837	1.30825	yes
NEG	NEG_288.1183_1.3057_1	288.118	1.30573	Imazethapyr	77.5	C15H19N3O3	NA	NA	NA	C18865	NA	Chlophedianol;Ophthalmic acid	7872.3	7894.16	8279.2	2627.59	2576.14	9015.77	8306.1	9376.23	9305.33	10856.5	12742.6	10149.7	8250.13	6377.53	10122.7	0.63	down	0.0637198	0.0992495	0.77125	no
NEG	NEG_223.0253_3.3227_1	223.025	3.32268	Dehydrochorismic acid	77.5	C10H8O6	Benzenoids	Benzene and substituted derivatives	HMDB0036314	NA	NA	Dehydrochorismic acid	47905.5	49173.2	51043.1	50109.4	46945.8	47110.8	25740.2	25764.4	25894.5	28877.8	28622.1	32713.5	38325	48714.6	27935.4	1.7438	up	7.22804e-06	3.84429e-05	0.974077	no
NEG	NEG_478.2909_6.2898_1	478.291	6.28982	Plasmenyl-PE 18:0; PE(P-16:0/2:0)	77.4	C23H46NO7P	Lipids and lipid-like molecules	Glycerophospholipids	NA	C04756	map00565(Ether lipid metabolism);map01100(Metabolic pathways)	LysoPE(0:0/18:1(11Z));LysoPE(0:0/18:1(9Z));LysoPE(18:1(11Z)/0:0);LysoPE(18:1(9Z)/0:0);1-(11Z,14Z-eicosadienoyl)-glycero-3-phosphate	37034	38608.2	37434.1	32203.6	50112.2	38128.2	8109.85	8631.02	10565.4	5976.78	6911.17	8830.69	23545.4	38920.1	8170.82	4.7633	up	7.12119e-08	8.79795e-07	1.63618	yes
NEG	NEG_303.1963_7.217_1	303.196	7.21699	19-Hydroxytestosterone	77.4	C19H28O3	Lipids and lipid-like molecules	Sterol Lipids	HMDB0006769	C05294	map00140(Steroid hormone biosynthesis);map01100(Metabolic pathways)	3a,16b-Dihydroxyandrostenone;16-Oxoandrostenediol;3a,16a-Dihydroxyandrostenone;16a-Hydroxydehydroisoandrosterone;3a,16-Dihydroxyandrostenone;7a-Hydroxytestosterone;7a-Hydroxydehydroepiandrosterone;7b-Hydroxydehydroepiandrosterone;11-Ketoetiocholanolone;6beta-Hydroxytestosterone;19-Hydroxytestosterone;11beta-Hydroxytestosterone;2beta-Hydroxytestosterone;cis-[8]-Shogaol;Ginsenoyne G;10-Acetoxy-8-he…	43214.3	39389	50936	44894.5	42886.2	43896.4	18780.8	28371.3	22604	20100.3	21807.4	26849.7	33644.2	44202.7	23085.6	1.9147	up	3.06774e-05	0.000129081	1.03859	yes
POS	POS_203.0823_3.2474_1	203.082	3.2474	Pyrene	77.4	C16H10	Benzenoids	Pyrenes	HMDB0042002	C14335	map00624(Polycyclic aromatic hydrocarbon degradation);map01120(Microbial metabolism in diverse environments)	1-(1-Methoxy-1-methylethyl)-4-methylbenzene;Benzyl butyl ether;trans-Jasmone;5-Phenyl-1-pentanol;1-Phenyl-2-pentanol;2-Methyl-4-phenyl-2-butanol;2-Butyl-4-methylphenol;(Z)-3-Methyl-2-(2-pentenyl)-2-cyclopenten-1-one;Thymol methyl ether;Norbicycloekasantalal;Santalone;Norecasantalal;2-Methyl-3-(2-pentenyl)-2-cyclopenten-1-one	4748.88	4466.41	4833.12	4726.24	1663.37	4687.13	8021.74	6326.01	7770.9	8914.9	7335.14	7053.09	5878.91	4187.53	7570.3	0.5532	down	0.0122631	0.023371	0.918913	no
NEG	NEG_183.03_1.0779_1	183.03	1.07787	2,5-Dihydroxybenzaldehyde	77.4	C7H6O3	Organic oxygen compounds	Organooxygen compounds	HMDB0004062	NA	NA	3,4-Dihydroxymandelic acid;4-O-Methylgallic acid;Methyl 2,4,6-trihydroxybenzoate;Methionyl-Phenylalanine;Phenylalanyl-Methionine	22120.2	23418.2	29297.4	23829.3	28500.9	30146.1	93962.5	96205.7	41562.1	46919.5	63816.2	43279.4	45254.8	26218.7	64290.9	0.4078	down	0.00201311	0.00480207	1.11662	yes
NEG	NEG_161.0458_0.9512_1	161.046	0.951158	D-1,5-Anhydrofructose	77.4	C6H10O5	Organoheterocyclic compounds	Oxanes	HMDB0041561	NA	NA	2-Hydroxyadipic acid;3-Hydroxyadipic acid;3-Hydroxymethylglutaric acid;2(R)-Hydroxyadipic acid;Levoglucosan;D-1-Deoxy-erythro-hexo-2,3-diulose;Diethyl dicarbonate;D-1,5-Anhydrofructose;2-Hydroxy-2-ethylsuccinic acid;(-)-1-Methylpropyl 1-propenyl disulfide	225490	239718	239427	247443	257082	231391	665808	674636	588122	632411	669724	609227	440040	240092	639988	0.3752	down	3.37702e-11	2.15049e-09	1.30343	yes
POS	POS_293.063_0.8713_1	293.063	0.871333	N4-Acetylsulfadiazine	77.4	C12H12N4O3S	Benzenoids	Benzene and substituted derivatives	NA	NA	NA	Cordeauxione;Phenylglucuronide;Phenol glucuronide;Galactosylglycerol;(2R)-1-O-beta-D-Galactopyranosylglycerol;Dyphylline	52068.8	45445.8	34227.7	48959.3	43361.9	44264.3	7973.81	7565.29	7284.06	3628.19	7910.06	4554.71	25603.7	44721.3	6486.02	6.895	up	4.67703e-06	2.67763e-05	1.82436	yes
NEG	NEG_243.1244_4.1919_1	243.124	4.19192	Polyethylene, oxidized	77.4	C12H20O5	Lipids and lipid-like molecules	Fatty Acyls	HMDB0032472	NA	NA	Polyethylene, oxidized;beta-Carotinal;Apo-8'-lycopenal	33145.2	34779	35252.9	9356.18	8968.6	34874.7	66969	68061.2	63079	74614.6	53482.1	66269.2	45737.6	26062.8	65412.5	0.3984	down	0.0114875	0.0220687	1.20061	yes
NEG	NEG_227.0467_3.5213_1	227.047	3.52133	Butyric acid, 4-[(4-chloro-o-tolyl)oxy]-	77.3	C11H13ClO3	NA	NA	NA	C18529	NA	NA	18210.9	18566.8	19817.9	19746.7	17156.2	17570.9	34371.8	37879.7	36202.9	45492.9	38542.6	38151.9	28475.9	18511.6	38440.3	0.4816	down	1.3777e-07	1.48265e-06	1.11555	yes
NEG	NEG_313.1438_7.9867_1	313.144	7.9867	Menadiol dibutyrate	77.3	C19H22O4	Benzenoids	Naphthalenes	HMDB0032726	NA	NA	Menadiol dibutyrate;Gibberellin A120;7-[(6-Hydroxy-3,7-dimethyl-2,7-octadienyl)oxy]-2H-1-benzopyran-2-one	779952	830298	732705	781279	847705	811412	5642.52	5942.24	6154.83	5376.31	13118.1	5158.5	402062	797225	6898.74	115.561	up	2.77376e-07	2.63799e-06	2.88757	yes
NEG	NEG_473.3623_7.2848_1	473.362	7.28481	20,24-Epoxy-25,26-dihydroxydammaran-3-one	77.3	C30H50O4	Lipids and lipid-like molecules	Prenol lipids	HMDB0039692	NA	NA	Soyasapogenol A;Camelliagenin A;Priverogenin B;(3alphaOH,20S,24S)-3,19:20,24-Diepoxydammarane-3,25-diol;Ganoderiol A;20,24-Epoxy-25,26-dihydroxydammaran-3-one	54312.4	31151.8	55006.3	53051.3	53247.8	49937.6	34852.4	33427.7	44181.6	46265.8	41792.6	59964.3	46432.6	49451.2	43414.1	1.1391	up	0.316964	0.395406	0.268964	no
POS	POS_177.0544_3.0873_1	177.054	3.0873	4-Methylumbelliferone	77.2	C10H8O3	Phenylpropanoids and polyketides	Coumarins and derivatives	HMDB0059622	C03081	NA	Herniarin;10-Hydroxy-2,8-decadiene-4,6-diynoic acid;1,4,5-Naphthalenetriol;7-Hydroxy-6-methyl-2H-1-benzopyran-2-one;3-(3,4-Methylenedioxyphenyl)propenal;4-Methylumbelliferone;Phenylethanolaminium;Tyraminium	7520.51	8684.56	3674.5	5596.12	9268.47	8015.92	12433	11014.8	6780.78	6588.64	5398.66	6479.28	7621.27	7126.68	8115.86	0.8781	down	0.533023	0.610024	0.210769	no
NEG	NEG_299.0201_4.1681_1	299.02	4.16808	Cinnabarinic acid	77.2	C14H8N2O6	Organoheterocyclic compounds	Benzoxazines	HMDB0004078	C05640	map00380(Tryptophan metabolism);map01100(Metabolic pathways)	Risedronate	27642.4	29485.4	26195.9	33359.1	31411.4	31938.5	1100.86	1627.12	1388.18	1746.97	909.298	656.289	15621.8	30005.5	1238.12	24.2347	up	1.69415e-06	1.15313e-05	2.36137	yes
POS	POS_277.091_0.9129_1	277.091	0.91285	Clenbuterol	77.2	C12H18Cl2N2O	Benzenoids	Benzene and substituted derivatives	HMDB0015477	NA	NA	Galactosylglycerol;(2R)-1-O-beta-D-Galactopyranosylglycerol;Dyphylline	35317.8	34717	27632.8	33701.2	34458.1	42662.9	11063.9	9498.23	12111.2	12435.9	10995.5	8109.67	22725.3	34748.3	10702.4	3.2468	up	1.13634e-07	1.27099e-06	1.41498	yes
NEG	NEG_165.0195_2.7861_1	165.02	2.78613	Terephthalic acid	77.1	C8H6O4	Benzenoids	Benzene and substituted derivatives	HMDB0002428	C06337	map00624(Polycyclic aromatic hydrocarbon degradation);map00627(Aminobenzoate degradation);map01100(Metabolic pathways);map01120(Microbial metabolism in diverse environments);map01220(Degradation of aromatic compounds)	Phthalic acid;Benzoquinoneacetic acid;Terephthalic acid;3,4-Methylenedioxybenzoic acid	37664.1	37002	39721.3	40534.7	40931.6	37264.6	47121.2	43307.7	43909.3	47599.8	44103.5	44258.3	41951.5	38853.1	45050	0.8624	down	0.000133972	0.000455453	0.47803	no
POS	POS_284.1387_5.7552_1	284.139	5.75517	S-Metolachlor	77.1	C15H22ClNO2	NA	NA	NA	NA	NA	Hydroxyl frovatriptan;Phenindamine;desmethylcyclobenzaprine;Lysyl-Valine;Valyl-Lysine;Dezocine;(S)-Pterosin K	7768.07	7523.45	8298.41	6327.26	8103.37	7616.24	631.222	608.886	615.24	753.181	629.272	555.272	4119.16	7606.13	632.179	12.0316	up	8.92796e-13	1.36631e-10	2.07903	yes
POS	POS_304.166_3.4852_1	304.166	3.48516	Zolmitriptan N-oxide	77.1	C16H21N3O3	NA	NA	NA	NA	NA	Tryptophyl-Valine;Valyl-Tryptophan;Diphenylpyraline	55903.7	53045.3	52784.3	52040.8	52623.7	50391.1	512275	505551	550566	494790	529449	506965	284699	52798.1	516599	0.1022	down	1.72926e-16	2.59071e-13	1.99261	yes
NEG	NEG_199.0979_4.2244_1	199.098	4.22435	cis-5-Decenedioic acid	77.1	C10H16O4	Lipids and lipid-like molecules	Fatty Acyls	HMDB0013227	NA	NA	cis-4-Decenedioic acid;cis-5-Decenedioic acid;5-Pentyltetrahydro-2-oxo-3-furancarboxylic acid;alpha-Carboxy-delta-nonalactone;(±)-Camphoric acid;(1R,2R,3S,1'R)-Nepetalinic acid;Matsutakic acid A;Hydralazine acetone hydrazone;2-Amino-a-carboline	27824.8	52989.2	52102.6	34449.2	50433.4	50794.4	12589.3	10754.5	17085.2	12518.5	8528.08	10786.8	28404.7	44765.6	12043.7	3.7169	up	5.17646e-06	2.91374e-05	1.46513	yes
POS	POS_396.2267_4.2439_1	396.227	4.2439	Methanone, (1-heptyl-5-phenyl-1H-pyrrol-3-yl)-1-naphthalenyl-	77.1	C28H29NO	Benzenoids	Benzene and substituted derivatives	NA	NA	NA	4R-Hydroxy solifenacin	13429.8	11880.8	14075.2	12270.5	13109.9	13076.2	11774	8360.94	9119.9	10004.5	9598.69	10061.5	11396.8	12973.7	9819.93	1.3212	up	0.000816143	0.00219331	0.650423	no
NEG	NEG_503.175_3.2352_1	503.175	3.23518	D-(+)-Raffinose	77	C18H32O16	Organic oxygen compounds	Organooxygen compounds	HMDB0003213	C00492	map00052(Galactose metabolism);map01100(Metabolic pathways);map02010(ABC transporters)	NA	64422.4	60948.5	63739.2	60935.5	64601.5	65873.3	70000.9	40849.6	56097.6	45367	51210.1	63373.1	58951.6	63420.1	54483.1	1.164	up	0.0976155	0.144112	0.397047	no
NEG	NEG_203.1439_6.3374_1	203.144	6.33741	2-Benzylidene-1-heptanol	77	C14H20O	Phenylpropanoids and polyketides	Cinnamyl alcohols	HMDB0036170	NA	NA	2,4-Di-tert-butylphenol;(6R,7S)-6,7-Epoxy-1,3-tetradecadiyne;2-Benzylidene-1-heptanol;3-Benzyl-4-heptanone	38283.7	37435.6	41382.1	39225.9	33684.4	39680.7	32629.5	28439.8	30755.1	28914.5	31755.3	28393	34215	38282.1	30147.9	1.2698	up	9.84184e-05	0.000348616	0.609167	no
NEG	NEG_209.1184_6.8961_1	209.118	6.89615	Jasmonic acid	76.9	C12H18O3	Lipids and lipid-like molecules	Fatty Acyls	HMDB0032797	C08491	map00592(alpha-Linolenic acid metabolism);map01060(Biosynthesis of plant secondary metabolites);map01070(Biosynthesis of plant hormones);map01100(Metabolic pathways);map01110(Biosynthesis of secondary metabolites);map04075(Plant hormone signal transduction)	Jasmonic acid;Sedanonic acid;Dihydro-3-(2-octenyl)-2,5-furandione;(R)-8-Acetoxycarvotanacetone;1-Benzyloxy-1-(2-methoxyethoxy)ethane;4-(Butoxymethyl)-2-methoxyphenol;Isoamyl 2-furonpropionate;Dihydro-3-(1-octenyl)-2,5-furandione;3-Ethenyl-2,5-dimethyl-4-oxohex-5-en-2-yl acetate	37159.1	38029	45478.2	49643.6	41610.1	45029.7	41041.5	31431.3	29908.9	37837.7	31859	44716.2	39478.7	42824.9	36132.4	1.1852	up	0.0584366	0.0921449	0.416655	no
NEG	NEG_691.4527_8.3214_1	691.453	8.32142	PG 30:1; PG(15:0/15:1)	76.8	C36H69O10P	Lipids and lipid-like molecules	Glycerophospholipids	NA	C00344	map00552(Teichoic acid biosynthesis);map00564(Glycerophospholipid metabolism);map01100(Metabolic pathways)	NA	28196.7	28383.5	31701.2	31868.4	55591.4	31046.7	84482.8	63902	113893	75688.3	167477	140971	71100.2	34464.6	107736	0.3199	down	0.000222804	0.00070743	1.30853	yes
NEG	NEG_241.0874_4.55_1	241.087	4.55	Citrubuntin	76.8	C15H14O3	Phenylpropanoids and polyketides	Coumarins and derivatives	HMDB0039146	NA	NA	Equol;Fenoprofen;1-Phenyl-6,7-dihydroxy-isochroman;Phenethyl salicylate;2,3-Dihydroxy-1,3-diphenyl-1-propanone;Guaicyl phenylacetate;Citrubuntin	35370.4	35616.5	39294.4	36153.1	39663.3	31307.3	3855.25	4504.76	5001.41	4493.67	4218.39	4680.04	20346.6	36234.2	4458.92	8.1262	up	1.66536e-12	2.16458e-10	1.90758	yes
NEG	NEG_311.2225_6.3377_1	311.222	6.3377	9,10-DiHODE	76.8	C18H32O4	Lipids and lipid-like molecules	Fatty Acyls	HMDB0010221	NA	NA	11-HpODE;(10E,12Z)-(9S)-9-Hydroperoxyoctadeca-10,12-dienoic acid;13-L-Hydroperoxylinoleic acid;8(R)-Hydroperoxylinoleic acid;9(S)-HPODE;12,13-DiHODE;15,16-DiHODE;9,10-DiHODE;(±)-(E)-13-Hydroxy-10-oxo-11-octadecenoic acid	181995	173179	196808	147265	116129	207297	256855	260157	233336	288316	252662	272183	215515	170446	260585	0.6541	down	0.00296196	0.00674282	0.799758	no
NEG	NEG_461.266_6.8215_1	461.266	6.82147	LysoPA 20:2; LysoPA 20:2	76.7	C23H43O7P	Lipids and lipid-like molecules	Glycerophospholipids	NA	C00681	map00561(Glycerolipid metabolism);map00564(Glycerophospholipid metabolism);map01100(Metabolic pathways);map01110(Biosynthesis of secondary metabolites);map04072(Phospholipase D signaling pathway);map04080(Neuroactive ligand-receptor interaction);map04540(Gap junction);map04810(Regulation of actin cytoskeleton);map04975(Fat digestion and absorption);map04977(Vitamin digestion and absorption);map05…	1-(11Z,14Z-eicosadienoyl)-glycero-3-phosphate	23320.9	21183.9	22049.8	20889.1	20225.5	19352	53429.1	61910	64911.4	61455.2	68328.2	64501.9	41796.4	21170.2	62422.6	0.3391	down	6.42042e-10	2.07679e-08	1.36618	yes
NEG	NEG_227.129_4.1502_1	227.129	4.15018	Traumatic acid	76.7	C12H20O4	Lipids and lipid-like molecules	Fatty Acyls	HMDB0000933	C16308	map00592(alpha-Linolenic acid metabolism);map01110(Biosynthesis of secondary metabolites)	Traumatic acid;5-Heptyltetrahydro-2-oxo-3-furancarboxylic acid;Varenicline;3-Amino-1,4-dimethyl-5H-pyrido[4,3-b]indole;2,3-dinor-6-oxoprostaglandin F1alpha;2,3-Dinor-6-keto-prostaglandin F1 a;2,3-Dinor-TXB2;(-)-11-Hydroxy-9,15,16-trioxooctadecanoic acid;Monic acid	62624.1	51670.4	53941.1	60871.8	81855	56515.3	5000.63	5241.84	5782.12	5143.3	11569.6	9641.19	34154.7	61246.3	7063.11	8.6713	up	3.08867e-06	1.89521e-05	1.93476	yes
POS	POS_342.2054_5.5928_1	342.205	5.59276	1H-Indole-1-pentanoic acid, 3-[(2,2,3,3-tetramethylcyclopropyl)carbonyl]-	76.7	C21H27NO3	Organoheterocyclic compounds	Indoles and derivatives	NA	NA	NA	Propafenone;Pipernonaline;Retrofractamide D;Homocapsaicin;b-Dihydrotetrabenazine;alpha-dihydrotetrabenazine;2,3-Epoxymenaquinone	19904.6	17640	20376.5	20626.8	21811.4	19844.7	3090.06	2912.58	2838.16	3064.66	2597.78	3281.09	11499	20034	2964.06	6.759	up	1.43996e-12	1.96117e-10	1.82226	yes
POS	POS_233.0817_4.246_1	233.082	4.24598	Cassiachromone	76.7	C13H12O4	Organoheterocyclic compounds	Benzopyrans	HMDB0030813	NA	NA	Cassiachromone;Dihydrocoriandrin;(2S,3S,4S)-5,7,9,11-Tridecatetrayne-1,2,3,4-tetrol;Salfredin B11;2-Ethyl-1-hexanol sulfate	3307.49	4841.63	3910.01	5696.87	4077.39	2962.94	1032.76	795.365	1525.82	2735.74	1129.45	3227.25	2936.89	4132.72	1741.06	2.3737	up	0.00617953	0.0128235	1.14859	yes
POS	POS_167.1058_3.6446_1	167.106	3.64458	1,4-Epidioxy-p-mentha-2,8-diene	76.7	C10H14O2	Organoheterocyclic compounds	Dioxanes	HMDB0036878	NA	NA	Perillic acid;3-Hydroxy-p-mentha-1,8-dien-7-al;2-(4-methoxyphenyl)propan-2-ol;Wine lactone;6-Pentyl-2H-pyran-2-one;2-tert-Butyl-1,4-benzenediol;2-Methoxy-4-propylphenol;Pentyl 2-furyl ketone;1,1-Dimethoxy-2-phenylethane;alpha-Teresantalic acid;Epinepetalactone;2,4,7-Decatrienoic acid;Perilla ketone;Marmelolactone A;Isomintlactone;1,4-Epidioxy-p-mentha-2,8-diene;1,2:3,4-Diepoxy-p-menth-8-ene;5-Hyd…	10552.9	10066.7	10633	9045.05	10054.7	9439.86	7728.53	6690.24	6149.63	5855.68	6501.83	7285.6	8333.65	9965.37	6701.92	1.4869	up	3.41796e-05	0.000141269	0.804912	no
NEG	NEG_351.2521_8.3115_1	351.252	8.31153	FAHFA 21:2; FAHFA(18:2/3:0)	76.7	C21H36O4	Lipids and lipid-like molecules	Fatty Acyls	NA	NA	NA	MG(0:0/18:3(6Z,9Z,12Z)/0:0);MG(0:0/18:3(9Z,12Z,15Z)/0:0);MG(18:3(6Z,9Z,12Z)/0:0/0:0);MG(18:3(9Z,12Z,15Z)/0:0/0:0)	28804.8	28524.5	25388.3	31387.1	24101	27590.2	30359.9	11448	3246.03	6994.17	12002.4	23501.7	21112.3	27632.6	14592	1.8937	up	0.0451823	0.0735442	0.989925	no
POS	POS_287.2357_9.1678_1	287.236	9.16777	Retinol	76.6	C20H30O	Lipids and lipid-like molecules	Prenol lipids	HMDB0000305	C00473	map00830(Retinol metabolism);map01100(Metabolic pathways);map01240(Biosynthesis of cofactors);map04977(Vitamin digestion and absorption)	Vitamin A;11-cis-Retinol;9-cis-Retinol;13-cis Retinol;(x)-p-Menth-1-en-4-yl 5-isopropyl-2-methylphenyl ether;Abietinal;ent-16-Kauren-19-al;ent-19-Trachylobanal;8,13-Abietadien-18-al;(±)-(Z)-2-(5-Tetradecenyl)cyclobutanone	44119.1	43443	41585.7	43105.4	31265.2	32748.9	2336.64	2898.99	2054.6	3883.11	1437.54	3245.7	21010.3	39377.9	2642.76	14.9003	up	6.75212e-07	5.41711e-06	2.1674	yes
NEG	NEG_165.0554_8.0499_1	165.055	8.04993	4-Methoxyphenylacetic acid	76.6	C9H10O3	Benzenoids	Phenol ethers	HMDB0002072	NA	NA	Ethyl 2-furanacrylate;3,5-Dimethoxybenzaldehyde;3-(3-Hydroxyphenyl)propanoic acid;D-Phenyllactic acid;L-3-Phenyllactic acid;Phenyllactic acid;4-Methoxyphenylacetic acid;Desaminotyrosine;3-Phenoxypropionic acid;Homovanillin;Ethyl vanillin;Ethyl salicylate;3,4-Dihydroxyphenylacetone;Guaicyl acetate;3,4-Dimethoxybenzaldehyde;Ethylparaben;Methyl 2-methoxybenzoate;Methyl 4-methoxybenzoate;3-(2-Hydroxy…	307320	326803	311072	316705	324687	288799	4602.19	3452.95	3897.05	4077.15	4119.93	4051.24	158299	312564	4033.42	77.4937	up	1.01758e-12	1.50862e-10	2.7528	yes
NEG	NEG_231.2116_7.8469_1	231.212	7.84692	6-Phenylundecane	76.6	C17H28	Benzenoids	Benzene and substituted derivatives	HMDB0061857	NA	NA	6-Phenylundecane	80064.3	79363.6	77976.1	83748.8	76882.7	88291	12435	13295.5	12191.2	14192.1	13084.7	12198.7	46977	81054.4	12899.5	6.2835	up	1.12327e-13	2.89684e-11	1.78798	yes
POS	POS_290.1329_1.3089_1	290.133	1.30892	Benzoylecgonine	76.6	C16H19NO4	Benzenoids	NA	NA	NA	NA	Chlophedianol;Ophthalmic acid	14703.3	12733.6	7525.98	7538.81	13365.2	8202.33	26472.9	19701	21199.8	21102.9	18976	21455.9	16081.5	10678.2	21484.8	0.497	down	0.00139123	0.0034848	1.04999	yes
POS	POS_491.3709_5.8613_1	491.371	5.86129	Camelliagenin C	76.6	C30H50O5	Lipids and lipid-like molecules	Prenol lipids	HMDB0034532	NA	NA	Barringtogenol C;Camelliagenin C;Ganoderiol H	33759.3	58979	33646.4	65157.2	68228.7	33967.3	120440	113448	64532	113044	61798.6	62029.6	69085.8	48956.3	89215.3	0.5487	down	0.0124111	0.0236215	0.855034	no
POS	POS_312.1322_2.8046_1	312.132	2.80458	N,N-Dimethylguanosine	76.6	C12H17N5O5	NA	NA	NA	NA	NA	1,7-Dimethylguanosine;N2,N2-Dimethylguanosine;Hydroxylated N-acetyl desmethyl frovatriptan;Rosoxacin	5185.38	5819.03	4418.33	5271.81	5109.85	5058.81	3951.58	2184.62	4169.09	3012.04	3236.4	2067.04	4123.66	5143.87	3103.46	1.6575	up	0.0053054	0.0112076	0.86775	no
NEG	NEG_739.465_5.5411_1	739.465	5.5411	MGDG 29:4; MGDG(3:0/26:4)	76.5	C38H64O10	Lipids and lipid-like molecules	Glycerolipids	NA	C03692	map00561(Glycerolipid metabolism);map01100(Metabolic pathways)	NA	65774.3	68504.3	80283.5	66233.6	97398.4	64741.5	213211	227876	233579	232941	242221	242216	152915	73822.6	232007	0.3182	down	3.58449e-06	2.14309e-05	1.40642	yes
NEG	NEG_301.0355_5.5077_1	301.035	5.5077	Tricetin	76.5	C15H10O7	Phenylpropanoids and polyketides	Flavonoids	HMDB0029620	C10192	map00941(Flavonoid biosynthesis)	Quercetin;Tricetin;Morin;2',4',5,7,8-Pentahydroxyisoflavone;6-Hydroxyluteolin;5,6,7,3',4'-Pentahydroxyisoflavone;5,7,8,3',4'-Pentahydroxyisoflavone	59470.5	57222.8	66771.3	63530.6	62842	65656.4	2543.66	3394.35	1409.07	2130.89	2639.86	2446.9	32504.9	62582.3	2427.45	25.781	up	5.71999e-07	4.72625e-06	2.38255	yes
POS	POS_336.2525_6.2916_1	336.253	6.29165	9-Oxoprosta-10,12Z,14E-trienoic acid	76.5	C20H30O3	NA	NA	NA	NA	NA	Palmitoylglycine;Leukotriene A4;5-HEPE;Oxymesterone;12-HEPE;14,15-EpETE;15-HEPE;15-KETE;17,18-EpETE;5-KETE;11R-HEPE;18R-HEPE;12-KETE;Methyl [8]-Shogaol;(ent-7alpha)-7-Hydroxy-8(14),15-pimaradien-19-oic acid;Galanal A;Ineketone;Steviol;Yucalexin B20;Yucalexin B22;ent-17-Hydroxy-15-kauren-19-oic acid;Yucalexin P17;Yucalexin A19;Aframodial;(ent-15beta)-15-Hydroxy-19-trachylobanoic acid;Grandifloroli…	909.43	926	4371.21	1508.67	4113.8	4267.19	7801.54	7913.47	7093.01	6116	8490.62	7870.63	5115.13	2682.72	7547.54	0.3554	down	0.0100757	0.0196725	1.30418	yes
POS	POS_256.1079_5.255_1	256.108	5.25497	Hydroxybupropion	76.5	C13H18ClNO2	Organic oxygen compounds	Organooxygen compounds	HMDB0012235	NA	NA	Nicotinamide riboside;Hydroxybupropion;Gamma-glutamyl-L-putrescine;Alanyl-Lysine;Lysyl-Alanine;beta-Alanyl-L-lysine;Ethoxyquin	247092	241107	259172	255998	250416	242468	1872.45	1510.52	1677.88	1326.89	1504.4	1046.2	125433	249375	1489.72	167.397	up	1.16036e-08	2.06823e-07	2.98901	yes
POS	POS_356.1539_0.9346_1	356.154	0.93465	Marshmine	76.5	C20H21NO5	Organoheterocyclic compounds	Quinolines and derivatives	HMDB0041046	NA	NA	NA	13493.5	14397.3	9375.79	15727.1	7218.42	16964.2	33789.1	32845.4	28142.3	36585.5	29055.6	25149.8	21895.3	12862.7	30928	0.4159	down	0.000542852	0.00153433	1.18955	yes
NEG	NEG_393.2033_6.0408_1	393.203	6.04078	LysoPA 15:1; LysoPA 15:1	76.4	C18H35O7P	Lipids and lipid-like molecules	Glycerophospholipids	NA	C00681	map00561(Glycerolipid metabolism);map00564(Glycerophospholipid metabolism);map01100(Metabolic pathways);map01110(Biosynthesis of secondary metabolites);map04072(Phospholipase D signaling pathway);map04080(Neuroactive ligand-receptor interaction);map04540(Gap junction);map04810(Regulation of actin cytoskeleton);map04975(Fat digestion and absorption);map04977(Vitamin digestion and absorption);map05…	NA	9279.37	8521.5	7414.32	14696.5	5986.84	15047.9	28804.9	31963	25756	33617.1	30402.8	32195.3	20307.1	10157.7	30456.5	0.3335	down	0.000416966	0.00121795	1.3579	yes
NEG	NEG_711.4327_5.106_1	711.433	5.10605	MGDG 27:4; MGDG(3:0/24:4)	76.4	C36H60O10	Lipids and lipid-like molecules	Glycerolipids	NA	C03692	map00561(Glycerolipid metabolism);map01100(Metabolic pathways)	NA	391232	250189	262083	262154	250284	256540	206350	298719	304766	319213	298877	217404	276484	278747	274221	1.0165	up	0.874353	0.903819	0.0409701	no
NEG	NEG_711.4602_7.6749_1	711.46	7.6749	GlcADG 30:2; GlcADG(12:0/18:2)	76.4	C39H68O11	Lipids and lipid-like molecules	Glycerolipids	NA	C04046	map00561(Glycerolipid metabolism);map01100(Metabolic pathways)	19'-Hexanoyloxymytiloxanthin;CL(16:0/16:0/16:0/16:0);CL(i-13:0/i-21:0/i-17:0/a-13:0);CL(i-13:0/i-21:0/i-17:0/a-13:0)[rac];CL(a-13:0/i-21:0/i-17:0/a-13:0)[rac];CL(i-13:0/i-21:0/i-18:0/i-12:0);CL(a-13:0/a-21:0/i-18:0/i-12:0)[rac];CL(a-13:0/i-21:0/i-18:0/i-12:0)[rac];CL(i-13:0/a-21:0/i-18:0/i-12:0)[rac];CL(i-13:0/i-22:0/i-12:0/i-17:0);CL(a-13:0/i-22:0/i-12:0/i-17:0)[rac];CL(i-13:0/i-22:0/i-12:0/a-17…	32991.3	111310	34784.6	32507.4	29258.9	26383.1	58715.4	62026.4	62616.3	69224.7	64269.8	69680.9	54480.7	44539.1	64422.2	0.6914	down	0.0630776	0.0984107	0.733121	no
POS	POS_350.1842_7.5769_1	350.184	7.5769	Benzoic acid, (2Z)-2-(1-hexyl-1,2-dihydro-2-oxo-3H-indol-3-ylidene)hydrazide	76.4	C21H23N3O2	Benzenoids	Benzene and substituted derivatives	NA	NA	NA	NA	16256.5	19160	16790.3	20057.7	16785.3	15791.3	436.943	661.083	779.812	386.637	679.97	484.215	9022.48	17473.5	571.443	30.5779	up	9.08014e-08	1.07025e-06	2.44334	yes
POS	POS_205.0685_0.8614_1	205.068	0.861433	Eupolauridine	76.4	C14H8N2	Organoheterocyclic compounds	Diazanaphthalenes	HMDB0030182	NA	NA	Galactitol;Sorbitol;Mannitol;L-Iditol	147624	151489	120981	160561	150177	135149	12160.5	18586.4	12386.8	13886.2	17993.7	10986.8	79331.7	144330	14333.4	10.0695	up	5.35713e-08	6.96623e-07	2.00369	yes
NEG	NEG_181.0149_2.4298_1	181.015	2.42983	5-Hydroxyisophthalic acid	76.4	C8H6O5	NA	NA	NA	NA	NA	NA	115496	112882	120625	127009	124031	126068	77713.9	78038.9	79850	82784	84029.1	86223.9	101229	121019	81440	1.486	up	3.9443e-08	5.43965e-07	0.821506	no
POS	POS_173.0589_5.8831_1	173.059	5.88307	Menadione	76.3	C11H8O2	Benzenoids	Naphthalenes	HMDB0001892	C05377	map04977(Vitamin digestion and absorption)	Menadione;Methyl (Z)-2-decene-4,6,8-triynoate	3023.44	3845.93	2699.37	4205.24	4009.76	3174.9	2694.36	2910.98	2740.32	2999.68	2776.62	2956.44	3169.75	3493.1	2846.4	1.2272	up	0.0447132	0.0728707	0.460131	no
POS	POS_444.2369_5.9337_1	444.237	5.93371	9-(2-Carboxyphenyl)-3,6-bis(diethylamino)xanthylium(1+)	76.3	C28H31N2O3	Organoheterocyclic compounds	Benzopyrans	HMDB0031786	NA	NA	9-(2-Carboxyphenyl)-3,6-bis(diethylamino)xanthylium(1+);Paliperidone	7667.32	6168.5	6553.79	7241.23	8647.68	10839.6	1142.22	859.072	1050.78	1002.79	868.603	1073.82	4426.29	7853.03	999.548	7.8566	up	2.74215e-08	4.09095e-07	1.87878	yes
NEG	NEG_113.0607_1.9499_1	113.061	1.94992	Dihydro-4,4-dimethyl-2(3H)-furanone	76.3	C6H10O2	Organoheterocyclic compounds	Lactones	HMDB0061929	NA	NA	Delta-Hexanolactone;Gamma-Caprolactone;trans-Hex-2-enoic acid;Allyl propionate;2-Methyl-4-pentenoic acid;2,3-Hexanedione;3,4-Hexanedione;3-Hexenoic acid;4-Methyl-2,3-pentanedione;2-Methyl-2-pentenoic acid;4-Methyl-2-pentenoic acid;2-Methyl-3-pentenoic acid;Prenyl formate;5-Oxohexanal;Ethyl crotonate;Methyl 4-pentenoate;epsilon-Caprolactone;Dihydro-4,4-dimethyl-2(3H)-furanone	12262.5	11021.4	11937.2	10677.3	11753.2	11448.1	1708.46	1228.17	1719.05	2127.13	1712.72	839.562	6536.23	11516.6	1555.85	7.4021	up	1.72825e-05	7.97107e-05	1.86542	yes
NEG	NEG_205.0147_3.2946_1	205.015	3.29463	7-Hydroxycoumarin-3-carboxylic acid	76.3	C10H6O5	Phenylpropanoids and polyketides	Coumarins and derivatives	NA	NA	NA	Vulgaxanthin II;Sulindac sulfide	9490.52	9861.32	6837.29	7272.57	8593.64	7785.36	15853.8	6689.36	7403.63	5268.48	6434.24	6211.63	8141.82	8306.78	7976.86	1.0414	up	0.55567	0.630768	0.188606	no
POS	POS_250.1073_2.7072_1	250.107	2.70718	Benzeneethanamine, 2,5-dimethoxy-4-(trifluoromethyl)-	76.3	C11H14F3NO2	NA	NA	NA	NA	NA	2-Amino-3,4,8-trimethyl-3H-imidazo[4,5-f]quinoxaline;2-Amino-1,7,9-trimethylimidazo[4,5-g]quinoxaline;Cassiachromone;Dihydrocoriandrin;(2S,3S,4S)-5,7,9,11-Tridecatetrayne-1,2,3,4-tetrol;Salfredin B11	35316	30873	31428.3	32091.5	33966.1	33405.1	45413.3	41846.5	41395.6	43403	36851.1	39994.8	37165.4	32846.7	41484.1	0.7918	down	0.0001128	0.000392332	0.603146	no
POS	POS_1109.6116_4.713_1	1109.61	4.71298	Ginsenoside-Rb1	76.3	C54H92O23	Lipids and lipid-like molecules	Prenol lipids	NA	NA	NA	Ginsenoside Rb1	6042.77	14217.6	5853.97	4791.48	6169.3	4865.07	8954.75	9121.56	8583.19	7326.43	11280.6	10576.5	8148.61	6990.04	9307.18	0.751	down	0.0859149	0.128931	0.578634	no
NEG	NEG_367.1523_4.2243_1	367.152	4.22428	PA 12:0; PA(6:0/6:0)	76.2	C15H29O8P	Lipids and lipid-like molecules	Glycerophospholipids	NA	C00416	map00561(Glycerolipid metabolism);map00564(Glycerophospholipid metabolism);map01100(Metabolic pathways);map01110(Biosynthesis of secondary metabolites);map04024(cAMP signaling pathway);map04070(Phosphatidylinositol signaling system);map04072(Phospholipase D signaling pathway);map04666(Fc gamma R-mediated phagocytosis);map04912(GnRH signaling pathway);map04975(Fat digestion and absorption);map0520…	2',4-Dihydroxy-4',6'-dimethoxy-3'-prenylchalcone;9-Hydroxy-4-(3,7-dimethyl-2,6-octadienyloxy)-psoralen;Kanzonol P	13279.9	12938.9	36606	31622.7	33139.2	11797	19193.4	20839.7	20305.2	22320.7	17944.2	22561.3	21879	23230.6	20527.4	1.1317	up	0.9672	0.974526	0.015291	no
NEG	NEG_645.2897_4.139_1	645.29	4.13898	LysoPI 22:5; LysoPI 22:5	76.2	C31H51O12P	Lipids and lipid-like molecules	Glycerophospholipids	NA	C03819	map00564(Glycerophospholipid metabolism)	NA	19347.4	18517.6	16962.5	19574.1	21305.7	19229.8	213660	215656	210021	207414	195856	247406	117079	19156.2	215002	0.0891	down	1.00612e-13	2.62745e-11	2.05037	yes
NEG	NEG_189.077_2.5925_1	189.077	2.5925	Adipate semialdehyde	76.2	C6H10O3	Lipids and lipid-like molecules	Fatty Acyls	HMDB0012882	C06102	map00930(Caprolactam degradation);map01100(Metabolic pathways);map01120(Microbial metabolism in diverse environments);map01220(Degradation of aromatic compounds)	3-Hydroxysuberic acid;Diethyl L-malate;6-(2-Hydroxyethoxy)-6-oxohexanoic acid	32389.9	33366.3	33238.2	34475.7	34064.2	34604.4	5629.8	4874.23	5383.49	5725.34	6229.69	5172.42	19596.1	33689.8	5502.5	6.1226	up	6.08366e-09	1.25922e-07	1.77607	yes
NEG	NEG_309.113_4.8379_1	309.113	4.83785	Hydroxytanshinone	76.2	C19H18O4	Lipids and lipid-like molecules	Prenol lipids	HMDB0036635	NA	NA	Artocarbene;Moracin C;Hydroxytanshinone;Moracin N;Pentaporphyrin I;(E)-Squamosamide;Cisapride	13819.9	11312.7	16091.6	13376.2	12813.9	15592.1	3765.3	3261.67	3488.43	3858.47	3767.09	4298.75	8787.17	13834.4	3739.95	3.6991	up	8.03983e-09	1.55155e-07	1.49817	yes
POS	POS_199.06_1.8073_1	199.06	1.80725	4-Methyldibenzothiophene	76.2	C13H10S	Organoheterocyclic compounds	Benzothiophenes	HMDB0040164	NA	NA	Syringic acid;Ethyl gallate;Vanillylmandelic acid;3-(3,4-Dihydroxyphenyl)lactic acid;3-Hydroxy-4-methoxymandelate;3,4-O-Dimethylgallic acid	3250.94	5912.78	3163.72	2423.56	2980.89	3352.33	2975.83	3163.66	2459.15	4183.38	3131.8	3298.5	3358.05	3514.04	3202.05	1.0974	up	0.658711	0.723779	0.127688	no
POS	POS_892.6537_9.1213_1	892.654	9.12127	HemiBMP 42:1; HemiBMP(14:0/14:0/14:1)	76.2	C48H91O11P	Lipids and lipid-like molecules	Glycerophospholipids	NA	NA	NA	3-O-Sulfogalactosylceramide (d18:1/24:0);PC(24:1(15Z)/P-18:1(11Z));PC(24:1(15Z)/P-18:1(9Z));PC(P-18:1(11Z)/24:1(15Z));PC(P-18:1(9Z)/24:1(15Z));PC(o-24:0/18:3(6Z,9Z,12Z));PC(o-24:0/18:3(9Z,12Z,15Z))	6139.06	6940.4	5516.19	6888.9	7148.84	2898.16	9198.55	3750.72	5189.4	3955.19	4196.34	8386.15	5850.66	5921.93	5779.39	1.0247	up	0.820954	0.860115	0.0796824	no
POS	POS_145.0638_6.3421_1	145.064	6.34213	2-Naphthol	76.1	C10H8O	Benzenoids	Naphthalenes	HMDB0012322	C11713	map00980(Metabolism of xenobiotics by cytochrome P450);map07114(Naphthalene family)	Naphthalene epoxide;1-Naphthol;2-Naphthol;(Z)-2-Decene-4,6,8-triyn-1-ol;(1S,2R)-Naphthalene 1,2-oxide	9442.4	9765.25	10596.7	9717.46	9554.46	9813.5	9237.82	9311.26	8335.27	9642.89	8730.06	4823.93	9080.92	9814.97	8346.87	1.1759	up	0.142599	0.199995	0.39411	no
POS	POS_224.1274_3.3267_1	224.127	3.32668	4-Hydroxybenzoylcholine	76.1	C12H18NO3	Organooxygen compounds	Carbonyl compounds	HMDB0029559	NA	NA	Cerulenin;Capryloylglycine;Valproylglycine;N-(5-Methyl-3-oxohexyl)alanine;N-Acetylaminooctanoic acid;Ethyl trans-p-methoxycinnamate;Phenylmethylglycidic ester;(2RS,5RS)-(E)-2-(2-Phenylethenyl)-1,3-dioxan-5-ol;Isoeugenyl acetate;Cuelure;Aceteugenol;Isoeugenol acetate;Verimol I;2,3-Dihydro-6-methoxy-2,2-dimethyl-4H-1-benzopyran-4-one	31374.5	31121.4	31082.5	31628.8	29452	27663.2	16256.8	15033.3	13669.9	16337.5	14531.5	20530.2	23223.5	30387.1	16059.9	1.8921	up	3.18986e-05	0.00013339	1.03723	yes
POS	POS_171.08_4.2045_1	171.08	4.20451	Diphenyl ether	76	C12H10O	Benzenoids	Benzene and substituted derivatives	HMDB0034446	C07733	map00621(Dioxin degradation);map01100(Metabolic pathways);map01120(Microbial metabolism in diverse environments);map01220(Degradation of aromatic compounds)	Methyl beta-naphthyl ketone;2-Biphenylol;Diphenyl ether;R-3-(Methylthio)-1-hexanol	11696.1	10885.6	11371.6	9567.26	10419.9	10856.8	773.449	513.955	3188.59	873.484	1142.35	2375.03	6138.68	10799.6	1477.81	7.3078	up	0.000551076	0.00155403	1.87946	yes
POS	POS_253.1068_3.6097_1	253.107	3.6097	1-(2,4,6-Trimethoxyphenyl)-1,3-butanedione	76	C13H16O5	Benzenoids	Benzene and substituted derivatives	HMDB0030668	NA	NA	1-(2,4,6-Trimethoxyphenyl)-1,3-butanedione;Methyl 3,4,5-trimethoxycinnamate;Dicyclohexyl disulfide	9494.7	9993.43	8950.57	9572.99	9437.25	9041.71	5510.31	2404.56	3004.63	1608.57	1402.22	3714.08	6177.92	9415.1	2940.73	3.2016	up	0.00172926	0.00421288	1.40155	yes
NEG	NEG_379.1574_8.6301_1	379.157	8.63008	8-Desoxygartanin	76	C23H24O5	Organoheterocyclic compounds	Benzopyrans	HMDB0030701	NA	NA	Garcinone A;8-Desoxygartanin;6-Deoxy-gamma-mangostin;(E)-4-(3,7-Dimethyl-2,6-octadienyl)-1,3,5-trihydroxyxanthone;Mangostinone;Ecabet;3-Methyl-3-butenyl apiosyl-(1->6)-glucoside;Prenyl apiosyl-(1->6)-glucoside;Prenyl arabinosyl-(1->6)-glucoside	745157	740502	601894	716157	671694	511311	311476	185614	267175	277691	270229	261607	463375	664452	262299	2.5332	up	1.9939e-06	1.3193e-05	1.24449	yes
NEG	NEG_147.0813_4.3636_1	147.081	4.36361	Duryl aldehyde	75.9	C10H12O	Benzenoids	Benzene and substituted derivatives	HMDB0032015	NA	NA	Cuminaldehyde;Anethole;4-Phenyl-3-buten-2-ol;2,3,6-Trimethylbenzaldehyde;Duryl aldehyde;2,4,6-Trimethylbenzaldehyde;3,4,5-Trimethylbenzaldehyde;2',4'-Dimethylacetophenone;2-(4-Methylphenyl)propanal;1-Methoxy-4-(2-propenyl)benzene;p-Ethylacetophenone	10457.1	10309.8	8094.84	8612.43	9667.05	10591.2	436.179	568.566	652.722	462.539	613.627	319.423	5065.46	9622.07	508.843	18.9097	up	6.74636e-08	8.41891e-07	2.2626	yes
NEG	NEG_179.1441_6.4302_1	179.144	6.43024	Homodihydrojasmone	75.9	C12H20O	Organic oxygen compounds	Organooxygen compounds	HMDB0031181	NA	NA	Homodihydrojasmone;2-trans-6-cis-Dodecadienal;cis-Quinceoxepane;Tricycloekasantalol;(2E,4E)-2,4-Dodecadienal	23471.9	21616.8	20475.6	19722.4	16509.9	22354.1	19241.6	22252.3	19550.5	23464.6	24826.7	20922.9	21200.8	20691.8	21709.8	0.9531	down	0.463663	0.544005	0.14309	no
NEG	NEG_371.1189_0.9138_1	371.119	0.913767	Sambubiose	75.9	C11H20O10	Organic oxygen compounds	Organooxygen compounds	HMDB0029883	NA	NA	NA	36542.3	35885.7	39779.5	56098.6	37113	36248.7	26596.7	30027.1	27159.9	31141.5	28738	29683.5	34584.5	40278	28891.1	1.3941	up	0.00479045	0.0102473	0.669826	no
POS	POS_804.55_9.531_1	804.55	9.53103	PC(18:3(6Z,9Z,12Z)/20:4(8Z,11Z,14Z,17Z))	75.8	C46H78NO8P	Lipids and lipid-like molecules	Glycerophospholipids	HMDB0008181	C00157	map00564(Glycerophospholipid metabolism);map00590(Arachidonic acid metabolism);map00591(Linoleic acid metabolism);map00592(alpha-Linolenic acid metabolism);map01100(Metabolic pathways);map01110(Biosynthesis of secondary metabolites);map04723(Retrograde endocannabinoid signaling);map05231(Choline metabolism in cancer)	PC(16:1(9Z)/22:6(4Z,7Z,10Z,13Z,16Z,19Z));PC(18:2(9Z,12Z)/20:5(5Z,8Z,11Z,14Z,17Z));PC(18:3(6Z,9Z,12Z)/20:4(5Z,8Z,11Z,14Z));PC(18:3(6Z,9Z,12Z)/20:4(8Z,11Z,14Z,17Z));PC(18:3(9Z,12Z,15Z)/20:4(5Z,8Z,11Z,14Z));PC(18:3(9Z,12Z,15Z)/20:4(8Z,11Z,14Z,17Z));PC(18:4(6Z,9Z,12Z,15Z)/20:3(5Z,8Z,11Z));PC(18:4(6Z,9Z,12Z,15Z)/20:3(8Z,11Z,14Z));PC(20:3(5Z,8Z,11Z)/18:4(6Z,9Z,12Z,15Z));PC(20:3(8Z,11Z,14Z)/18:4(6Z,9Z,1…	4802.75	4090.41	4631.45	3233.37	2868.26	2935.84	5935.38	6140.92	3631.01	4039.27	3832.6	2222.36	4030.3	3760.35	4300.26	0.8744	down	0.585454	0.658121	0.176968	no
NEG	NEG_163.0402_2.8043_1	163.04	2.80428	trans-2-Hydroxycinnamic acid	75.8	C9H8O3	Phenylpropanoids and polyketides	Cinnamic acids and derivatives	HMDB0002641	C01772	map00360(Phenylalanine metabolism);map00999(Biosynthesis of various plant secondary metabolites);map01100(Metabolic pathways);map01110(Biosynthesis of secondary metabolites);map01120(Microbial metabolism in diverse environments)	Methyl Phenylglyoxalate;Phenylpyruvic acid;m-Coumaric acid;4-Hydroxycinnamic acid;2-Hydroxycinnamic acid;Enol-phenylpyruvate;cis-p-Coumaric acid;Coumaric acid	11407.5	12780.4	13351.7	12602.3	10901.1	11127	15683.1	14359.2	13848.3	15406.7	14696.3	14718.3	13406.8	12028.3	14785.3	0.8135	down	0.000780457	0.00210895	0.558995	no
NEG	NEG_222.0779_1.6459_1	222.078	1.64593	5-hydroxyphenylpropionylglycine	75.8	C11H13NO4	Organic acids and derivatives	Carboxylic acids and derivatives	HMDB0094726	NA	NA	N-Acetyl-L-tyrosine;Salsolinol 1-carboxylate;Scoparone;Eugenitol;Isoeugenitol;Vinyl caffeate;Citropten;3-Methoxy-4,5-methylenedioxycinnamaldehyde;Eugenin	112795	112553	111663	117676	118070	122547	238951	269671	256521	291237	256988	291552	191685	115884	267487	0.4332	down	5.47495e-08	7.08757e-07	1.20023	yes
NEG	NEG_130.0512_1.0483_1	130.051	1.04832	N-Acetyl-L-alanine	75.8	C5H9NO3	Organic acids and derivatives	Carboxylic acids and derivatives	HMDB0000766	NA	NA	4-Hydroxyproline;N-Acetyl-L-alanine;Propionylglycine;5-Aminolevulinic acid;L-Glutamic gamma-semialdehyde;3-Hydroxy-L-proline;4-Hydroxy-L-proline;5-Amino-2-oxopentanoic acid;4-Hydroxy-2-pyrrolidinecarboxylic acid;Trans-3-hydroxy-L-proline;cis-4-Hydroxy-D-proline;N-Acetyl-beta-alanine;Norfuraneol;cis-Acetylacrylate	20928.8	22624.5	22689.2	24539.5	22256.8	20789.7	21584.6	29166.2	19449	23649.3	21378.1	26901.3	22996.4	22304.8	23688.1	0.9416	down	0.467204	0.547462	0.146418	no
NEG	NEG_304.1304_2.6438_1	304.13	2.64384	Thr-Trp	75.8	C15H19N3O4	Organic acids and derivatives	Carboxylic acids and derivatives	HMDB0029072	NA	NA	Threoninyl-Tryptophan;Tryptophyl-Threonine;3-Carboxy-2,3,4,9-tetrahydro-1H-pyrido[3,4-b]indole-1-propanoic acid	10943	11462.7	10785.5	11810.2	10578.4	10911.4	13778.8	14923.1	15429.1	15368.3	14659.1	14776.5	12952.2	11081.9	14822.5	0.7476	down	2.40453e-07	2.34722e-06	0.700355	no
NEG	NEG_182.0463_3.3201_1	182.046	3.32013	4-Pyridoxic acid	75.7	C8H9NO4	Organoheterocyclic compounds	Pyridines and derivatives	HMDB0000017	C00847	map00750(Vitamin B6 metabolism);map01100(Metabolic pathways);map01120(Microbial metabolism in diverse environments)	4-Pyridoxic acid;Phthalic acid;Benzoquinoneacetic acid;Terephthalic acid;3,4-Methylenedioxybenzoic acid	6987.99	6719.9	6996.6	7770.42	13060	9407.69	10864.6	10645.7	24008.1	12570.7	21504.2	15897.1	12202.7	8490.44	15915	0.5335	down	0.0072324	0.0147145	0.881511	no
POS	POS_130.0493_0.9793_1	130.049	0.979333	D-Pyroglutamic acid	75.7	C5H7NO3	Organic acids and derivatives	Carboxylic acids and derivatives	HMDB0000805	C02237	map00470(D-Amino acid metabolism);map01100(Metabolic pathways)	NA	6969.55	8751.58	6789.37	5928.16	7254.93	6227.15	49642.8	49102.3	47793	41624.4	47256.6	42193.6	26627.8	6986.79	46268.8	0.151	down	2.19676e-09	5.52881e-08	1.81206	yes
NEG	NEG_1049.7105_7.068_1	1049.71	7.068	AcylGlcADG 54:8; AcylGlcADG(18:0/18:4/18:4)	75.7	C63H102O12	Lipids and lipid-like molecules	Glycerolipids	NA	C06038	map00561(Glycerolipid metabolism)	NA	25300.4	42130	22180.7	22571.1	17967.2	25247.7	24843.6	25918	24220.1	19717.9	25577.5	28859.3	25377.8	25899.5	24856.1	1.042	up	0.935195	0.950149	0.0226024	no
POS	POS_143.1058_5.1132_1	143.106	5.11318	2-Octenoic acid, (E)-	75.7	C8H14O2	NA	NA	NA	NA	NA	2-Octenoic acid;trans-2-Octenoic acid;4-ene-Valproic acid;2-ene-Valproic acid;(3Z)-2-Propylpent-3-enoic acid;(3E)-2-Propylpent-3-enoic acid;Ethyl (±)-2-methyl-4-pentenoate;2,3-Octanedione;Methyl cyclohexanecarboxylate;Cyclohexyl acetate;Cyclohexaneacetic acid;Allyl valerate;cis-5-Octenoic acid;Ethyl (E)-3-hexenoate;Ethyl 5-hexenoate;Ethyl 2E-hexenoate;Ethyl trans-2-methyl-2-pentenoate;trans-3-Hex…	13708.6	7585.44	8532.21	13645.3	24413.8	24966.8	15955.7	16158.5	17296.1	17286.9	16755	17293.1	16133.1	15475.4	16790.9	0.9217	down	0.410768	0.491653	0.296625	no
POS	POS_260.1149_0.9233_1	260.115	0.923317	3-Acetyl-7-diethylaminocoumarin	75.7	C15H17NO3	Phenylpropanoids and polyketides	Coumarins and derivatives	NA	NA	NA	Fumarycarnitine;Osmaronin;Procarbazine;Genipinic acid;Elenaic acid	24483.6	17749.8	14122.3	19805.4	19690.4	14594.7	17257.9	14409.5	14912.4	19699.1	10547.5	13862	16761.2	18407.7	15114.7	1.2179	up	0.133979	0.189473	0.397067	no
NEG	NEG_1103.7272_6.9834_1	1103.73	6.98339	HemiBMP 60:12; HemiBMP(20:4/20:4/20:4)	75.7	C66H105O11P	Lipids and lipid-like molecules	Glycerophospholipids	NA	NA	NA	NA	68990	73391.4	68660.3	72005.4	69654	65282.6	57959.5	56350.5	58357.2	63794.7	70225.3	66577.5	65937.4	69664	62210.8	1.1198	up	0.022108	0.0392694	0.369835	no
NEG	NEG_194.0464_3.2627_1	194.046	3.26273	2-Hydroxyhippuric acid	75.6	C9H9NO4	Benzenoids	Benzene and substituted derivatives	HMDB0000840	C07588	NA	Salicyluric acid;Dopaquinone;4-Carboxyphenylglycine;Alpha-Hydroxyhippuric acid;Leucodopachrome;3-Hydroxyhippuric acid;4-Hydroxyhippuric acid;2-Hydroxy-6,7-dimethoxybenzoxazole;2-Hydroxy-7-methoxy-2H-1,4-benzoxazin-3(4H)-one;L-Dopaquinone;N-acetyl-5-aminosalicylic acid;Aesculetin;5,7-Dihydroxy-4H-1-benzopyran-4-one;4,7-Dihydroxy-2H-1-benzopyran-2-one;Fluvoxamine	11332.7	10224.5	12076.3	8514.5	14661.4	10680	16500.7	13867.2	15021.6	16384.3	17419.8	14939.3	13468.5	11248.2	15688.8	0.717	down	0.0038656	0.0085067	0.692125	no
POS	POS_192.101_2.9612_1	192.101	2.96123	1H-Indazol-6-ol, 1-[(2S)-2-aminopropyl]-	75.6	C10H13N3O	NA	NA	NA	NA	NA	5-Methoxytryptophol;(E)-5-(3,4,5,6-Tetrahydro-3-pyridylidenemethyl)-2-furanmethanol;Homoarecoline;3-Propylidene-1(3H)-isobenzofuranone;4-Methoxy-1-naphthol	3393.23	2702.76	3350.24	4650.11	5150.96	4727.47	5476.97	5121.71	4793.31	5251.86	4238.76	5365.07	4518.54	3995.79	5041.28	0.7926	down	0.0583065	0.0919652	0.511482	no
NEG	NEG_593.3683_4.8456_1	593.368	4.84555	7,8-Dehydroastaxanthianthin	75.6	C40H50O4	Lipids and lipid-like molecules	Prenol lipids	HMDB0036872	NA	NA	7,8-Dehydroastaxanthianthin	10847.5	11655.2	10411.8	12621.4	10184.9	11139.8	8318.47	10133.2	8427.87	8509.22	6679.38	8348.03	9773.07	11143.4	8402.7	1.3262	up	0.00176839	0.00429461	0.640842	no
NEG	NEG_253.217_9.542_1	253.217	9.542	Palmitelaidic acid	75.6	C16H30O2	Lipids and lipid-like molecules	Fatty Acyls	HMDB0012328	NA	NA	Hypogeic acid;Palmitoleic acid;Trans-Hexa-dec-2-enoic acid;Palmitelaidic acid;(E)-6-Hexadecenoic acid;5-Dodecyldihydro-2(3H)-furanone;15-Hexadecanolide;(Z)-5-Hexadecenoic acid;(E)-3-Hexadecenoic acid;(Z)-13-Hexadecenoic acid;(E)-11-Hexadecenoic acid;Citronellyl hexanoate;(Z)-14-Methyl-6-pentadecenoic acid	5985.25	4849	9415.85	4673.66	5061.26	10723.4	5060.8	4497.16	3000.61	3988.5	3387.93	4857.74	5458.43	6784.74	4132.12	1.6419	up	0.0277334	0.0479112	0.717341	no
NEG	NEG_135.045_4.0704_1	135.045	4.07042	Phenyl acetate	75.5	C8H8O2	Benzenoids	Phenol esters	HMDB0040733	C00548	NA	M-toluic Acid;Phenylacetic acid;2-Methylbenzoic acid;4-Hydroxyphenylacetaldehyde;4-Methylbenzoic acid;4-Methoxybenzaldehyde;3-Methoxybenzaldehyde;3-(5-Methyl-2-furyl)prop-2-enal;2'-Hydroxyacetophenone;2-Hydroxy-4-methylbenzaldehyde;4-(2-Furanyl)-3-buten-2-one;2-Methoxybenzaldehyde;Methyl benzoate;alpha-Methyl-2-furanacrolein;3-(3-Furanyl)-2-methyl-2-propenal;Phenyl acetate;Benzyl formate;Spermine…	10168.4	9631.58	12189.5	12194.7	12117.3	10136.9	8616.98	8591.87	12456.2	8722.65	7810.96	9366.82	10167	11073.1	9260.9	1.1957	up	0.0461704	0.0749837	0.436737	no
POS	POS_248.1387_2.8592_1	248.139	2.85923	12-Cytisineacetamide	75.5	C13H17N3O2	Organic acids and derivatives	Carboxylic acids and derivatives	NA	NA	NA	NA	22129.4	22010.3	21494.8	22542.7	22459.4	23362.2	34971	30468.1	30949	30217.8	32068.8	31946.4	27051.7	22333.1	31770.2	0.703	down	9.82107e-07	7.37228e-06	0.773221	no
NEG	NEG_409.2347_7.1815_1	409.235	7.18147	LysoPA 16:0; LysoPA 16:0	75.4	C19H39O7P	Lipids and lipid-like molecules	Glycerophospholipids	HMDB07849;HMDB07853	C00416	map00561(Glycerolipid metabolism);map00564(Glycerophospholipid metabolism);map01100(Metabolic pathways);map01110(Biosynthesis of secondary metabolites);map04024(cAMP signaling pathway);map04070(Phosphatidylinositol signaling system);map04072(Phospholipase D signaling pathway);map04666(Fc gamma R-mediated phagocytosis);map04912(GnRH signaling pathway);map04975(Fat digestion and absorption);map0520…	LPA(0:0/16:0);LPA(16:0/0:0);PG(16:0/18:1(11Z));PG(16:0/18:1(9Z));PG(16:1(9Z)/18:0);PG(18:0/16:1(9Z));PG(18:1(11Z)/16:0);PG(18:1(9Z)/16:0)	25649.5	37320.6	26130.4	25657.7	26831.8	26769.4	311979	95334	94930.3	97004.2	80035.5	70076.7	76476.6	28059.9	124893	0.2247	down	0.00119516	0.00305553	1.4418	yes
NEG	NEG_785.541_7.4063_1	785.541	7.40634	MGDG 32:2; MGDG(14:0/18:2)	75.4	C41H74O10	Lipids and lipid-like molecules	Glycerolipids	NA	C03692	map00561(Glycerolipid metabolism);map01100(Metabolic pathways)	NA	12514.4	7896.9	4919.96	13903.7	17061.2	8136.82	23587	18157.7	33806.1	26230.9	16028.2	28275.9	17543.2	10738.8	24347.6	0.4411	down	0.00384167	0.00846584	1.08787	yes
NEG	NEG_183.0301_1.3623_1	183.03	1.36229	3,4-Dihydroxymandelic acid	75.4	C8H8O5	Benzenoids	Phenols	HMDB0001866	C05580	map00350(Tyrosine metabolism);map01100(Metabolic pathways)	3,4-Dihydroxymandelic acid;4-O-Methylgallic acid;Methyl 2,4,6-trihydroxybenzoate;Methionyl-Phenylalanine;Phenylalanyl-Methionine	16108.8	18277.3	16181.2	19599.4	18488.4	19210.1	31783.1	32561.8	34952.4	46215	47146.7	32801.9	27777.2	17977.5	37576.8	0.4784	down	4.41122e-05	0.000175297	1.09131	yes
POS	POS_209.1279_1.7734_1	209.128	1.77337	Pilocarpine	75.4	C11H16N2O2	Alkaloids and derivatives	NA	HMDB0015217	C07474	map01065(Biosynthesis of alkaloids derived from histidine and purine);map01110(Biosynthesis of secondary metabolites)	Pilocarpine;Descarbonyl-lacosamide;5-Methoxytryptophol;(E)-5-(3,4,5,6-Tetrahydro-3-pyridylidenemethyl)-2-furanmethanol	6676.33	6645.71	6023.6	6849.03	6001.68	5626.5	4858.76	4616.25	4486.4	4250.55	4216.22	4649.04	5408.34	6303.81	4512.87	1.3969	up	1.29832e-05	6.27703e-05	0.737545	no
POS	POS_229.1217_7.248_1	229.122	7.24798	Bisphenol A	75.4	C15H16O2	Benzenoids	Benzene and substituted derivatives	HMDB0032133	C13624	map00363(Bisphenol degradation);map01100(Metabolic pathways);map01120(Microbial metabolism in diverse environments);map05207(Chemical carcinogenesis - receptor activation)	Nabumetone;Bisphenol A;(S)-Curzeone;bis(Benzyloxy)methane;Ibuprofen;Eremopetasinorone A;Benzyl hexanoate;(E)-6-Methyl-6-(5-methyl-2-furanyl)-3-hepten-2-one;2-Phenylpropyl butyrate;2-Phenylpropyl isobutyrate;3-Phenylpropyl 2-methylpropanoate;3-Acetoxy-3-methyl-1-phenylbutane;3-Methylbutyl phenylacetate;2-Phenylethyl pentanoate;2-Phenylethyl 3-methylbutanoate;xi-8,9-Dehydrotheaspirone;2,4,6-Trimeth…	87953.5	77500.5	84536.7	87676.7	92892.4	75798.5	132.608	142.741	175.353	279.676	180.638	312.521	42298.5	84393.1	203.923	413.848	up	4.43507e-08	5.98667e-07	3.24825	yes
POS	POS_352.3185_8.3954_1	352.319	8.39539	Docosatrienoic acid	75.4	C22H38O2	Lipids and lipid-like molecules	Fatty Acyls	HMDB0002823	NA	NA	Docosatrienoic acid;(all-Z)-7,10,13-Docosatrienoic acid	15670.4	10736.8	18815.8	17600.8	9483.84	8682.26	26377.6	25727.4	46728	22845.5	34923.7	21185.4	21564.8	13498.3	29631.3	0.4555	down	0.00151032	0.00374293	1.05699	yes
POS	POS_332.1971_3.6286_1	332.197	3.62858	Isomurrayazoline	75.4	C23H25NO	Organoheterocyclic compounds	Quinolines and derivatives	HMDB0030262	NA	NA	5-hydroxy saxagliptin;Methadone;Diphenidol	348940	349599	328954	337509	330434	336025	275400	262960	257793	236993	295923	286777	303942	338577	269308	1.2572	up	0.00050834	0.00144902	0.603693	no
NEG	NEG_563.182_0.8907_1	563.182	0.890683	Maltotriose	75.3	C18H32O16	Organic oxygen compounds	Organooxygen compounds	HMDB0001262	C01835	map02010(ABC transporters);map04973(Carbohydrate digestion and absorption)	Cascaroside C;Aloinoside B;Hexakis(2-methyl-2-phenylpropyl)distannoxane	27680.6	27653.1	29356.7	29650	28669.8	27615.3	34526.3	26627.9	33723.9	25546.7	25346.5	23787.4	28348.7	28437.6	28259.8	1.0063	up	0.811217	0.852168	0.0487505	no
NEG	NEG_315.0513_4.5179_1	315.051	4.5179	Isorhamnetin	75.3	C16H12O7	Phenylpropanoids and polyketides	Flavonoids	HMDB0002655	C10084	NA	Isorhamnetin;3,4',5,7-Tetrahydroxy-6-methoxyflavone;2-(3,4-Dihydroxyphenyl)-5,6-dihydroxy-7-methoxy-4H-1-benzopyran-4-one;Pollenitin;1,3,5,8-Tetrahydroxy-6-methoxy-2-methylanthraquinone;4'-Hydroxyclobazam	87297.9	83427.8	94337.8	87419.6	88650.2	85153.6	9714.65	8218.87	10641	12920.5	11068.2	13004.8	49321.2	87714.5	10928	8.0266	up	2.97092e-07	2.79469e-06	1.90413	yes
NEG	NEG_253.1448_5.5014_1	253.145	5.50145	3-Furancarboxylic acid, tetrahydro-4-methylene-2-octyl-5-oxo-, (2R,3S)-rel-	75.3	C14H22O4	NA	NA	NA	NA	NA	NA	14565.8	12140.4	13592.2	12418.4	40570.5	15333	22800.3	20906.8	21905.7	23872.8	22698	24441.7	20437.1	18103.4	22770.9	0.795	down	0.133046	0.188409	0.534969	no
NEG	NEG_156.0667_1.6011_1	156.067	1.60108	4-Ethyl-2-methyloxazole	75.3	C6H9NO	Organoheterocyclic compounds	Azoles	HMDB0037838	NA	NA	3-Methylcrotonylglycine;Tiglylglycine;Paramethadione;N-Acetylproline;Ethyl maltol;Furfuryl acetate;Ethyl furoate;Ethyl 3-furoate	25886.4	16546.3	25245.8	16946.6	16935.4	27878.1	28062.7	28708.3	49419.9	28525.1	28258.5	29655.3	26839	21573.1	32105	0.672	down	0.0151182	0.028147	0.688033	no
POS	POS_299.1068_3.3197_1	299.107	3.31968	Amlexanox	75.3	C16H14N2O4	Organoheterocyclic compounds	Benzopyrans	HMDB0015160	NA	NA	8-Deoxy-11-hydroxy-13-chlorogrosheimin;10-Hydroxy-3-methoxy-1,3,5,7-cadinatetraen-9-one	5516.18	5821.67	5238.37	4533.98	6226.9	5983.66	7434.37	7420.57	5319.94	6878.09	9568.87	4810.52	6229.43	5553.46	6905.39	0.8042	down	0.121571	0.174282	0.409122	no
POS	POS_344.1346_1.3461_1	344.135	1.34612	N-(1-Deoxy-1-fructosyl)tyrosine	75.3	C15H21NO8	Organic acids and derivatives	Carboxylic acids and derivatives	HMDB0037845	NA	NA	N-(1-Deoxy-1-fructosyl)tyrosine;Famciclovir;trans-o-Coumaric acid 2-glucoside;Bilobalide A;1-O-p-Coumaroyl-beta-D-glucose;2-O-p-Coumaroyl-D-glucose;6-O-p-Coumaroyl-D-glucose;trans-p-Coumaric acid 4-glucoside;cis-beta-D-Glucosyl-2-hydroxycinnamate	14937.5	13200.3	12798.5	15013.4	15220.5	15383.8	16957.5	19751.4	18715.7	23112.5	16887.5	17667.3	16637.2	14425.7	18848.7	0.7653	down	0.0015926	0.00391817	0.613369	no
NEG	NEG_185.1184_4.7411_1	185.118	4.74112	Santene hydrate	75.3	C9H16O	Lipids and lipid-like molecules	Prenol lipids	HMDB0037001	NA	NA	3-Oxodecanoic acid;Ethyl (3R,5Z)-3-hydroxy-5-octenoate;3-Hydroxy-5Z-octenyl acetate;(1S,2S,4S,5R)-1,8-Epoxy-p-menthane-2,5-diol;6-Methyl-2-methylene-6-octene-1,3,8-triol;(1beta,2beta,5beta)-p-Menth-3-ene-1,2,5-triol;(E)-10-Hydroxy-8-decenoic acid;6-Hexyl-1,4-dioxan-2-one;5-Hexyl-1,4-dioxan-2-one;2-Methylbutyl 3-hydroxy-2-methylidenebutanoate;3-Methylbutyl 3-hydroxy-2-methylidenebutanoate;exo,exo-…	9710.88	18258.3	20529.1	1687.64	19253.4	22135.8	17142.8	29921.3	30973.1	12961.3	27362.5	9861.92	18316.5	15262.5	21370.5	0.7142	down	0.295388	0.372937	0.546037	no
NEG	NEG_331.2271_8.3785_1	331.227	8.37854	17-alpha,20-alpha-Dihydroxypregn-4-en-3-one	75.2	C21H32O3	Lipids and lipid-like molecules	Sterol Lipids	HMDB0011653	C04518	map00140(Steroid hormone biosynthesis)	16-a-Hydroxypregnenolone;17a-Hydroxypregnenolone;3a,7a-Dihydroxy-5b-cholestanate;21-Hydroxypregnenolone;17-alpha,20-alpha-Dihydroxypregn-4-en-3-one;[10]-Shogaol;(15alpha,20R)-15,20-Dihydroxypregn-4-en-3-one;5alpha-Dihydrodeoxycorticosterone;7alpha-Hydroxypregnenolone;5beta-dihydrodeoxycorticosterone	41956	47782.7	42188.3	41227.6	40891.4	44276.4	3339.55	2487.89	1600.71	3107.92	5622.8	4317.45	23233.2	43053.7	3412.72	12.6157	up	2.14889e-05	9.5635e-05	2.10715	yes
POS	POS_383.1453_1.4947_1	383.145	1.49465	Loratadine	75.2	C22H23ClN2O2	Organoheterocyclic compounds	Benzocycloheptapyridines	HMDB0005000	C06818	NA	Licoricone;Artocarpetin B;Glycyrin;Kanzonol O;Quassinol;Casegravol isovalerate;4-Acetylzearalenone;3',4',5',7,8-Pentamethoxyflavan;6'-O-Formylmarmin;Lepidine C;Lepidine;UK-121,265;4-Hydroxyvoriconazole	15543.6	6731.39	12613.6	7025.67	8056.76	7076.98	7970.39	6423.4	10391.8	10472.8	8499.79	9656.29	9205.21	9508.01	8902.41	1.068	up	0.886534	0.912665	0.0455693	no
POS	POS_154.0497_3.5309_1	154.05	3.53092	2-Nitro-p-cresol	75.2	C7H7NO3	Benzenoids	Phenols	HMDB0059811	NA	NA	3-Hydroxyanthranilic acid;3-Aminosalicylic acid;Aminosalicylic Acid;Mesalazine;6-Methoxy-pyridine-3-carboxylic acid;2-Nitro-p-cresol	264687	287894	273604	287800	288844	256710	68106.5	59484.4	59534.4	58570.7	56304.7	54627.1	168014	276590	59438	4.6534	up	2.75684e-11	1.81232e-09	1.63483	yes
POS	POS_182.1169_4.274_1	182.117	4.27399	3,4-Dihydroxymethamphetamine	75.2	C10H15NO2	NA	NA	NA	NA	NA	beta-O-Methylynephrine;cis-6-Nitro-p-mentha-1(7),2-diene;(R)-2-Nitro-p-mentha-1,5-diene;2,5-Dimethyl-4-(1-pyrrolidinyl)-3(2H)-furanone;2-(5-Methyl-2-furanyl)-3-piperidinol;5-(1-Pyrrolidinylmethyl)-2-furanmethanol;3,4-Dimethoxyphenylethylamine;3-O-Methyl-a-methyldopamine;4-Isopropylbenzoic acid;Phenyl butyrate;2-Phenylbutyric acid;Benzenebutanoic acid;3-Phenylbutyric acid;Isoeugenol;Eugenol;Methyl…	4650.34	3638.55	3967.91	3730.76	4090.51	4185.2	1889.11	2297.52	1488.59	2750.58	1721.37	2125.66	3044.67	4043.88	2045.47	1.977	up	0.000221642	0.000704369	1.05602	yes
POS	POS_153.0542_3.1431_1	153.054	3.14306	2-Hydroxy-3-methoxybenzaldehyde	75.2	C8H8O3	Benzenoids	Benzene and substituted derivatives	NA	NA	NA	p-Hydroxyphenylacetic acid;3-Hydroxyphenylacetic acid;Ortho-Hydroxyphenylacetic acid;Mandelic acid;p-Anisic acid;3-Cresotinic acid;3,4-Dihydroxyphenylacetaldehyde;4-Hydroxy-3-methylbenzoic acid;Vanillin;2,4'-Dihydroxyacetophenone;2',3'-Dihydroxyacetophenone;2',4'-Dihydroxyacetophenone;2',6'-Dihydroxyacetophenone;3',4'-Dihydroxyacetophenone;3',5'-Dihydroxyacetophenone;Phenoxyacetic acid;Methyl fur…	3860.16	3011.9	3997.71	7427.74	3584.76	4001.91	10821.9	4457.43	4730.58	3875.7	4283.96	3678.11	4810.99	4314.03	5307.95	0.8127	down	0.421818	0.50266	0.278416	no
POS	POS_696.4171_6.7645_1	696.417	6.76451	Gingerglycolipid B	75.2	C33H58O14	Lipids and lipid-like molecules	Glycerolipids	HMDB0041094	NA	NA	Gingerglycolipid B	574443	588657	535273	559076	574047	565757	724755	634482	597865	674730	582770	632763	603718	566209	641227	0.883	down	0.0113717	0.0218727	0.396694	no
NEG	NEG_189.0769_2.9761_1	189.077	2.97611	4-Methyl-2-oxovaleric acid	75.1	C6H10O3	Organic acids and derivatives	Keto acids and derivatives	HMDB0000695	C00233	map00280(Valine, leucine and isoleucine degradation);map00290(Valine, leucine and isoleucine biosynthesis);map00785(Lipoic acid metabolism);map00966(Glucosinolate biosynthesis);map01100(Metabolic pathways);map01110(Biosynthesis of secondary metabolites);map01210(2-Oxocarboxylic acid metabolism);map01230(Biosynthesis of amino acids)	3-Hydroxysuberic acid;Diethyl L-malate;6-(2-Hydroxyethoxy)-6-oxohexanoic acid	16454.1	19945.9	19303.5	19774.7	17994.1	18428.5	8305.31	9399.97	9329.68	6708.89	9647.84	9106.43	13699.9	18650.1	8749.69	2.1315	up	3.13358e-06	1.91946e-05	1.1331	yes
POS	POS_457.3661_4.4393_1	457.366	4.4393	Soyasapogenol E	75.1	C30H48O3	Lipids and lipid-like molecules	Prenol lipids	HMDB0034652	C17420	NA	Boswellic acid;Betulinic acid;Sandosapogenol;(+-)-Ethyl 3-hydroxy-2-methylbutyrate;Ganodermanondiol;Soyasapogenol E;Katonic acid;3-Epikatonic acid;beta-Elemolic acid;3alpha-3-Hydroxytirucalla-7,24-dien-21-oic acid;alpha-Elemolic acid;Isomangiferolic acid;Oxyallobetulin;Ganodermatriol;Epoxyganoderiol C;Trametenolic acid B;11-Deoxoglycyrrhetinic acid;3beta-Hydroxy-28,13-ursanolide;Bryonolic acid;3-…	113245	428247	421572	113868	108644	115674	595891	401244	421542	395699	393829	214195	310304	216875	403733	0.5372	down	0.0373653	0.0622791	0.929597	no
NEG	NEG_721.468_7.2319_1	721.468	7.23193	1,2-Dipalmitoyl-sn-glycero-3-phospho-(1'-rac-glycerol)	75.1	C38H75O10P	Lipids and lipid-like molecules	Glycerophospholipids	NA	NA	NA	1,26-Dicaffeoylhexacosanediol;beta1-Chaconine	40242.3	19604.9	15771.6	32642.2	47276.7	48999.5	481293	410932	414821	370565	383356	484461	229164	34089.5	424238	0.0804	down	2.185e-05	9.6969e-05	2.09848	yes
POS	POS_258.0973_1.2416_1	258.097	1.24162	Mordant yellow 12	75.1	C13H11N3O3	NA	NA	NA	NA	NA	NA	111433	113271	99187.2	98364.5	112128	95706.8	44335.3	43050.9	38593.6	42793.2	40482.8	42484.5	73485.9	105015	41956.7	2.5029	up	3.12201e-09	7.35327e-08	1.25787	yes
POS	POS_357.2787_3.7854_1	357.279	3.78543	Tetracosahexaenoic acid, n-3	75.1	C24H36O2	Lipids and lipid-like molecules	Fatty Acyls	HMDB0060117	NA	NA	Tetracosahexaenoic acid;Tetracosahexaenoic acid, n-3;Docosatrienoic acid;(all-Z)-7,10,13-Docosatrienoic acid	45043.4	44721.7	47900.9	47606.1	45181.6	43154	105798	93768.2	98427.3	98972.8	97304.5	96219.7	72008.2	45601.3	98415.1	0.4634	down	1.48997e-11	1.17392e-09	1.15486	yes
NEG	NEG_381.2008_5.9942_1	381.201	5.9942	1-Myristoyl-2-hydroxy-sn-glycero-3-phosphate	75.1	C17H35O7P	NA	Lipids and lipid-like molecules	NA	NA	NA	NA	12315.2	10399.5	10184.1	6333.64	2429.75	8489.62	9429.1	12505.4	12909.2	6166.89	11917.3	10614.7	9474.54	8358.64	10590.4	0.7893	down	0.264851	0.34016	0.448966	no
NEG	NEG_144.0667_1.4276_1	144.067	1.42764	4-Acetamidobutanoic acid	75	C6H11NO3	Organic acids and derivatives	Carboxylic acids and derivatives	HMDB0003681	C02946	map00330(Arginine and proline metabolism);map01100(Metabolic pathways)	Isobutyrylglycine;N-Butyrylglycine;Allysine;4-Acetamidobutanoic acid;(S)-5-Amino-3-oxohexanoate;2-Keto-6-aminocaproate;Methyl aminolevulinate;L-cis-4-(Hydroxymethyl)-2-pyrrolidinecarboxylic acid;L-trans-5-Hydroxy-2-piperidinecarboxylic acid;(S)-2-amino-6-oxohexanoate;4-Acetamidobutanoate;N-(2-Carboxymethyl)-morpholine;Osmundalactone;3-Hydroxy-4,5-dimethyl-2(5H)-furanone;2-Ethyl-3,4-dihydroxyfuran…	156933	159846	157654	163393	162064	162897	36936.3	30167.8	29145.8	34728.3	27003.4	27893.9	95721.9	160465	30979.3	5.1797	up	3.61765e-07	3.26176e-06	1.69177	yes
POS	POS_347.1539_0.9117_1	347.154	0.91175	Gibberellin A92	75	C19H22O6	Lipids and lipid-like molecules	Prenol lipids	HMDB0040648	NA	NA	Escitalopram;Citalopram;Indecainide	6188.42	5972.59	6267.24	5151.73	5375.79	5509.17	13830.1	12404.7	11335.3	11191.3	11198	10517.3	8745.14	5744.16	11746.1	0.489	down	1.1176e-07	1.25841e-06	1.10097	yes
POS	POS_141.0175_1.5098_1	141.018	1.50982	Methylphosphonothioic acid O-ethyl ester	75	C3H9O2PS	NA	NA	NA	NA	NA	cis-4-Carboxymethylenebut-2-en-4-olide;trans-4-Carboxymethylenebut-2-en-4-olide	9890.35	9189.29	8730.96	10053	9504.79	9834.65	27720.9	26120	24972.6	25021.3	24121.3	25044.9	17517	9533.84	25500.2	0.3739	down	1.60227e-11	1.23601e-09	1.30623	yes
POS	POS_271.2409_6.1935_1	271.241	6.1935	ar-Artemisene	75	C20H30	Lipids and lipid-like molecules	Prenol lipids	HMDB0039155	NA	NA	NA	32429.9	34891.8	35285.9	36636.7	36276.8	33565	41371.6	37806.5	37409.7	37821.8	36302.6	34769	36214	34847.7	37580.2	0.9273	down	0.0334535	0.0564901	0.28396	no
NEG	NEG_315.051_4.881_1	315.051	4.88105	isorhamnetin	74.9	C16H12O7	Phenylpropanoids and polyketides	Flavonoids	HMDB0002655	C10084	NA	Isorhamnetin;3,4',5,7-Tetrahydroxy-6-methoxyflavone;2-(3,4-Dihydroxyphenyl)-5,6-dihydroxy-7-methoxy-4H-1-benzopyran-4-one;Pollenitin;1,3,5,8-Tetrahydroxy-6-methoxy-2-methylanthraquinone	157911	142524	183424	182676	169587	167052	3407.27	3282.41	1452.81	3828.76	3653.76	3417.94	85184.8	167196	3173.83	52.6795	up	3.97967e-07	3.52133e-06	2.63187	yes
NEG	NEG_295.1338_6.3896_1	295.134	6.38957	Cryptotanshinone	74.9	C19H20O3	Lipids and lipid-like molecules	Prenol lipids	HMDB0035220	NA	NA	5-[(4-Hydroxypheny)ethenyl]-2-(3-methyl-1-butenyl)-1,3-benzenediol;Parakmerin A;Cryptotanshinone;(E)-Arachidin II;exo-Dehydrochalepin	38962.5	41463.1	40971.2	41410.1	43615.6	43439	927.696	650.606	519.015	631.157	667.611	730.296	21165.7	41643.6	687.73	60.5522	up	1.43091e-08	2.45366e-07	2.6757	yes
NEG	NEG_311.1679_6.1488_1	311.168	6.14877	N-Undecylbenzenesulfonic acid	74.9	C17H28O3S	Benzenoids	Benzene and substituted derivatives	HMDB0032549	NA	NA	Methyl (9Z)-10'-oxo-6,10'-diapo-6-carotenoate;5-Methoxy-7-(4-hydroxyphenyl)-1-phenyl-3-heptanone;4'-Hydroxy-5,5'-diisopropyl-2,2'-dimethyl-3,4-biphenylquinone;2-hydroxyethinylestradiol;N-Undecylbenzenesulfonic acid	180320	172553	191349	162987	306477	85631.7	722141	735937	946395	700945	684197	803372	474359	183220	765498	0.2393	down	0.000158767	0.00052845	1.55995	yes
NEG	NEG_507.3681_5.0653_1	507.368	5.06527	2'-Apo-beta-carotenal	74.9	C37H48O	Lipids and lipid-like molecules	Prenol lipids	HMDB0035150	NA	NA	2'-Apo-beta-carotenal;Fasciculol C	94552.7	45625.2	26142.5	96108.6	24515.1	94495.1	139866	39062.8	40643.9	155913	141896	73466.1	81024	63573.2	98474.7	0.6456	down	0.261816	0.336719	0.521987	no
NEG	NEG_385.0573_3.5007_1	385.057	3.50073	Shoyuflavone A	74.9	C19H14O9	Phenylpropanoids and polyketides	Isoflavonoids	HMDB0034582	NA	NA	Shoyuflavone A	14504.1	14365.3	15801.1	16767.6	15913.3	14331.9	9948.76	11328.7	11301.8	11608	10536.8	9942.68	13029.2	15280.6	10777.8	1.4178	up	4.3837e-06	2.53622e-05	0.757287	no
NEG	NEG_637.3961_6.8637_1	637.396	6.86366	PG 26:0; PG(2:0/24:0)	74.8	C32H63O10P	Lipids and lipid-like molecules	Glycerophospholipids	NA	C00344	map00552(Teichoic acid biosynthesis);map00564(Glycerophospholipid metabolism);map01100(Metabolic pathways)	NA	100723	100907	95609.1	102428	95166.9	99659.3	85075.8	87495.6	94795.4	78592.1	95846.6	83969.1	93355.6	99082.1	87629.1	1.1307	up	0.00810522	0.0162464	0.407569	no
NEG	NEG_623.2827_6.1151_1	623.283	6.11508	PI 19:2; PI(2:0/17:2)	74.8	C28H49O13P	Lipids and lipid-like molecules	Glycerophospholipids	NA	C01194	map00562(Inositol phosphate metabolism);map00563(Glycosylphosphatidylinositol (GPI)-anchor biosynthesis);map00564(Glycerophospholipid metabolism);map00571(Lipoarabinomannan (LAM) biosynthesis);map01100(Metabolic pathways);map04070(Phosphatidylinositol signaling system);map04136(Autophagy - other);map04138(Autophagy - yeast);map04140(Autophagy - animal);map05132(Salmonella infection);map05152(Tube…	NA	48432.9	37468.9	42428.7	38126.9	47634.7	37200.8	69651.2	66515.3	67923.3	81293.1	82639.9	61713.5	56752.4	41882.2	71622.7	0.5848	down	1.40389e-05	6.68815e-05	0.931429	no
POS	POS_215.1385_0.9505_1	215.138	0.9505	D-Desthiobiotin	74.8	C10H18N2O3	Lipids and lipid-like molecules	Fatty Acyls	HMDB0003581	C01909	map00780(Biotin metabolism);map01100(Metabolic pathways);map01240(Biosynthesis of cofactors)	Dethiobiotin;Prolyl-Valine;Valyl-Proline;L-Metanephrine;Metanephrine;Tenuazonic acid;Desglymidodrine	2745.19	5264.84	4074.03	4925.23	4670.42	3405.41	4072.8	3572.81	3193.34	3808.45	3550.49	2854.66	3844.81	4180.85	3508.76	1.1915	up	0.206871	0.275489	0.3314	no
POS	POS_213.0751_3.0594_1	213.075	3.05938	2,3-Dihydroxy-1-(4-hydroxy-3-methoxyphenyl)-1-propanone	74.8	C10H12O5	Organic oxygen compounds	Organooxygen compounds	HMDB0041286	NA	NA	Vanillactic acid;Danielone;Propyl gallate;Eudesmic acid;Valtrate;2,3-Dihydroxy-1-(4-hydroxy-3-methoxyphenyl)-1-propanone;3,4-Dihydroxyphenyllactic acid methyl ester;3-(3,4-Dihydroxyphenyl)-2-methoxypropionic acid;3-Hydroxy-4-methoxyphenyllactic acid;beta-(2-Methoxyphenoxy)-lactic acid;3-Hydroxysuberic acid;Diethyl L-malate;6-(2-Hydroxyethoxy)-6-oxohexanoic acid;L-Arginine;D-Arginine	7189.25	7488.92	9361.24	9909.71	9497.52	6731	2392.96	7201.73	6650.98	3107.15	2661.04	2950.24	6261.81	8362.94	4160.68	2.01	up	0.00864628	0.0172049	1.02736	yes
POS	POS_186.0906_3.9309_1	186.091	3.93089	4-Hydroxydiphenylamine	74.8	C12H11NO	Benzenoids	Benzene and substituted derivatives	HMDB0032597	NA	NA	N-hydroxy-4-aminobiphenyl;4-Hydroxydiphenylamine;2-(1-Naphthyl)acetamide;2,3,6,7-Tetrahydro-7-methylcyclopent[b]azepin-8(1H)-one;2,3,4,5-Tetrahydro-6-(5-methyl-2-furanyl)pyridine;2,3-Dihydro-5-propanoyl-1H-pyrrolizine;5-Acetyl-2,3-dihydro-7-methyl-1H-pyrrolizine;5-Acetyl-2,3-dihydro-6-methyl-1H-pyrrolizine;1-(2,3-Dihydro-5-methyl-1H-pyrrolizin-7-yl)ethanone;2,3-Dihydro-5,6-dimethyl-1H-pyrrolizine…	9849.95	9839.68	10355.7	9460.55	9758.66	9692.26	4313.33	3754.47	3045.6	3625.07	4128.09	4181.25	6833.72	9826.13	3841.3	2.558	up	4.71304e-06	2.69553e-05	1.27302	yes
POS	POS_187.0606_2.8617_1	187.061	2.86173	Pyrocoll	74.8	C10H6N2O2	Organoheterocyclic compounds	Pyrrolopyrazines	HMDB0033163	NA	NA	Erinapyrone C	14132.4	13643.9	15068.9	16218.6	15007.3	13992.9	6332.24	5834.07	5694.09	5352.78	5468.45	5669.36	10201.3	14677.3	5725.17	2.5637	up	1.41964e-10	6.57074e-09	1.27587	yes
POS	POS_205.0496_3.9054_1	205.05	3.90536	8-Acetyl-7-hydroxycoumarin	74.8	C11H8O4	Phenylpropanoids and polyketides	Coumarins and derivatives	NA	NA	NA	NA	82229.6	87041.9	88601.6	84925.9	85885.3	77862	72365.1	59803	66244.5	66313.8	63208.3	71584.8	75505.5	84424.4	66586.6	1.2679	up	0.000106516	0.000373258	0.613693	no
POS	POS_348.1074_4.2885_1	348.107	4.28852	Benzenesulfonamide, 2-methoxy-N-(1,2,3,4-tetrahydro-3-methyl-2-oxo-6-quinazolinyl)-	74.8	C16H17N3O4S	NA	NA	NA	NA	NA	3,7-Dimethylquercetin;Aflatoxin G2;Aflatoxin M2;Demethoxysudachitin;Prudomestin;3,4-Dihydroxyphenacyl caffeate;1,3,5-Trihydroxy-6,7-dimethoxy-2-methylanthraquinone;Trifolian;Aflatoxin B2a;Pilosin;Caryatin;3',4'-Di-O-methylquercetin;Cicerin;5,7-Dihydroxy-8,4'-dimethoxyisoflavone	8575.06	5709.04	7383.48	5909.82	8272.9	9545.75	8225.23	7733.31	9249.57	7576.69	6029.96	5282.31	7457.76	7566.01	7349.51	1.0295	up	0.815697	0.85593	0.0619107	no
POS	POS_182.0806_1.0786_1	182.081	1.07861	L-Tyrosine	74.7	C9H11NO3	Organic acids and derivatives	Carboxylic acids and derivatives	HMDB0000158	C00082	map00130(Ubiquinone and other terpenoid-quinone biosynthesis);map00261(Monobactam biosynthesis);map00350(Tyrosine metabolism);map00360(Phenylalanine metabolism);map00400(Phenylalanine, tyrosine and tryptophan biosynthesis);map00401(Novobiocin biosynthesis);map00460(Cyanoamino acid metabolism);map00680(Methane metabolism);map00730(Thiamine metabolism);map00940(Phenylpropanoid biosynthesis);map0095…	L-Tyrosine;4-Hydroxy-4-(3-pyridyl)-butanoic acid;L-Threo-3-Phenylserine;Beta-Tyrosine;o-Tyrosine;Meta-Tyrosine;4,6,7-Trihydroxy-1,2,3,4-tetrahydroisoquinoline;Methyl Phenylglyoxalate;Phenylpyruvic acid;m-Coumaric acid;4-Hydroxycinnamic acid;2-Hydroxycinnamic acid;Enol-phenylpyruvate;cis-p-Coumaric acid;Coumaric acid	59511	45787.4	60317.2	49964.9	51793.7	61830.6	22340.7	25611.3	25015.7	35246.8	26011.7	23431.1	40571.8	54867.5	26276.2	2.0881	up	6.47755e-06	3.51006e-05	1.10397	yes
NEG	NEG_437.2658_7.1524_1	437.266	7.15245	LysoPA 18:0; LysoPA 18:0	74.7	C21H43O7P	Lipids and lipid-like molecules	Glycerophospholipids	HMDB07850;HMDB07854	C00416	map00561(Glycerolipid metabolism);map00564(Glycerophospholipid metabolism);map01100(Metabolic pathways);map01110(Biosynthesis of secondary metabolites);map04024(cAMP signaling pathway);map04070(Phosphatidylinositol signaling system);map04072(Phospholipase D signaling pathway);map04666(Fc gamma R-mediated phagocytosis);map04912(GnRH signaling pathway);map04975(Fat digestion and absorption);map0520…	LPA(0:0/18:0);LPA(18:0/0:0)	57918.8	66607.8	30042.9	45781.4	48102.1	45167.4	70835.8	72614.1	79297.4	59899.7	95072.7	42424.3	59480.4	48936.7	70024	0.6989	down	0.0470081	0.0762123	0.602208	no
NEG	NEG_285.1493_7.769_1	285.149	7.76895	17beta-Estradiol-3,4-quinone	74.7	C18H22O3	Lipids and lipid-like molecules	Sterol Lipids	HMDB0060085	NA	NA	Abacavir;16b-Hydroxyestrone;16a-Hydroxyestrone;2-Hydroxyestrone;16-Ketoestradiol;4-Hydroxyestrone;17beta-Estradiol-2,3-quinone;17beta-Estradiol-3,4-quinone	992241	979704	991965	1.08263e+06	1.24646e+06	940135	11819.2	10131.1	10756.4	9717.06	11900	10070	524794	1.03886e+06	10732.3	96.7972	up	3.23623e-15	1.90563e-12	2.82063	yes
POS	POS_211.1685_5.756_1	211.168	5.75596	Altretamine	74.7	C9H18N6	Organic nitrogen compounds	Organonitrogen compounds	HMDB0014631	NA	NA	Altretamine;Linalyl propionate;Methyl (2E,6Z)-dodecadienoate;alpha-Terpineol propanoate;Cepanone;Citral propylene glycol acetal;Propyl 2,4-decadienoate;Tsibulin 1;Isobornyl propionate;Neryl propionate;2-Propenyl cyclohexanebutanoate;Octahydro-2,5,5,8a-tetramethyl-7H-1-benzopyran-7-one;Artemisyl propionate;1,1-Dimethoxynonane	9134.97	10155.7	7546.62	9864.07	10014.8	9416.86	3815.72	5982.89	4208.69	4421.71	3858.17	3844.3	6855.37	9355.5	4355.25	2.1481	up	1.01294e-05	5.09514e-05	1.12869	yes
NEG	NEG_311.0923_4.7427_1	311.092	4.74273	3',4'-Dimethoxy-3-hydroxy-6-methylflavone	74.7	C18H16O5	Phenylpropanoids and polyketides	Flavonoids	NA	NA	NA	Cabreuvin;4',5,7-Trimethoxyflavone;(±)-Dulciol E;3',4',5'-Trimethoxyflavone;5-Hydroxy-4',7-dimethoxy-6-methylflavone;3',5,6-Trimethoxyflavone;2',5,6-Trimethoxyflavone;1,4,5-Trihydroxy-3-prenylxanthone	14878.9	11412.4	13233.5	13395.9	14887.3	15015.2	9718.83	9851.48	11719.1	11987.3	10135.2	10592.7	12235.6	13803.9	10667.4	1.294	up	0.00122265	0.00311516	0.604716	no
NEG	NEG_217.1085_3.3989_1	217.108	3.3989	3-Hydroxysebacic acid	74.7	C10H18O5	Organic acids and derivatives	Hydroxy acids and derivatives	HMDB0000350	NA	NA	3-Hydroxysebacic acid;2-Hydroxydecanedioic acid	38403.5	35289.9	36923.7	38481.7	34921.8	54917	34871.2	32621.4	33601.9	36052.9	31119.5	34623.2	36819	39822.9	33815	1.1777	up	0.0802528	0.121336	0.382967	no
NEG	NEG_206.0825_3.2568_1	206.083	3.25683	N-Acetyl-L-phenylalanine	74.6	C11H13NO3	Organic acids and derivatives	Carboxylic acids and derivatives	HMDB0000512	C03519	map00360(Phenylalanine metabolism);map01100(Metabolic pathways)	N-Acetyl-L-phenylalanine;Phenylpropionylglycine;3-Phenylpropionylglycine;N-isopropylterephthalamic acid;2-Acetamido-4-methylphenyl acetate;7-Methoxy-6-methyl-2H-1-benzopyran-2-one;Methyl (Z,Z)-10-hydroxy-2,8-decadiene-4,6-diynoate;7-Hydroxy-2,5-dimethyl-4H-1-benzopyran-4-one;Avenalumic acid;Coixinden A;(S)-2,3-Dihydro-5-hydroxy-2-methyl-1,4-naphthoquinone	6614.11	8032.37	7029.18	6952.59	9486.41	6035.82	9904.05	10733.7	11805.8	12093.9	9064.5	10256	9000.7	7358.41	10643	0.6914	down	0.00109634	0.00283986	0.7375	no
POS	POS_343.2325_4.21_1	343.232	4.21002	2.alpha.-Hydroxymethylethisterone	74.6	C22H30O3	NA	NA	NA	NA	NA	NA	940.924	1061.05	2325.11	1198.65	2837.69	2250.9	12317.6	12194.5	10867	11139.8	11880.7	10975.4	6665.78	1769.05	11562.5	0.153	down	0.00013798	0.000467016	1.80824	yes
POS	POS_337.172_0.8414_1	337.172	0.84145	9H-Carbazole, 2-[(2E)-2-(1-azabicyclo[2.2.2]oct-3-ylidene)-2-fluoroethoxy]-	74.6	C21H21FN2O	NA	NA	NA	NA	NA	N2-Fructopyranosylarginine;Pergolide	146195	136640	127348	139391	152419	154793	788092	807311	719325	799102	685840	618543	439583	142798	736369	0.1939	down	2.0216e-10	8.61449e-09	1.68474	yes
POS	POS_353.2678_6.3865_1	353.268	6.38652	Monolinolenin (9c,12c,15c)	74.6	C21H36O4	NA	NA	NA	NA	NA	MG(0:0/18:3(6Z,9Z,12Z)/0:0);MG(0:0/18:3(9Z,12Z,15Z)/0:0);MG(18:3(6Z,9Z,12Z)/0:0/0:0);MG(18:3(9Z,12Z,15Z)/0:0/0:0);MG(0:0/16:0/0:0);MG(16:0/0:0/0:0);Glycerol 1-hexadecanoate;MG(i-16:0/0:0/0:0);MG(0:0/i-16:0/0:0)	10308.1	10768.8	9671.83	10144.2	10987.5	10355.6	15076.7	14355.7	13075.3	12843.7	13611.1	13406.2	12050.4	10372.7	13728.1	0.7556	down	6.49088e-06	3.51662e-05	0.678185	no
POS	POS_209.1007_1.4277_1	209.101	1.42773	Neocuproine	74.6	C14H12N2	NA	NA	NA	NA	NA	Ethyl beta-D-glucopyranoside;Dambonitol	7727.94	8782.92	7424.15	8397.37	8328.36	9013.92	5387.84	4866.84	4623.3	5412	4540.51	4355.97	6571.76	8279.11	4864.41	1.702	up	8.31323e-07	6.41638e-06	0.944946	no
POS	POS_812.5157_6.3119_1	812.516	6.31191	PE(20:5(5Z,8Z,11Z,14Z,17Z)/22:5(4Z,7Z,10Z,13Z,16Z))	74.5	C47H74NO8P	Lipids and lipid-like molecules	Glycerophospholipids	HMDB0009472	C00350	map00563(Glycosylphosphatidylinositol (GPI)-anchor biosynthesis);map00564(Glycerophospholipid metabolism);map01100(Metabolic pathways);map01110(Biosynthesis of secondary metabolites);map04136(Autophagy - other);map04138(Autophagy - yeast);map04140(Autophagy - animal);map04723(Retrograde endocannabinoid signaling);map05130(Pathogenic Escherichia coli infection);map05167(Kaposi sarcoma-associated h…	PE(20:4(5Z,8Z,11Z,14Z)/22:6(4Z,7Z,10Z,13Z,16Z,19Z));PE(20:4(8Z,11Z,14Z,17Z)/22:6(4Z,7Z,10Z,13Z,16Z,19Z));PE(20:5(5Z,8Z,11Z,14Z,17Z)/22:5(4Z,7Z,10Z,13Z,16Z));PE(20:5(5Z,8Z,11Z,14Z,17Z)/22:5(7Z,10Z,13Z,16Z,19Z));PE(22:5(4Z,7Z,10Z,13Z,16Z)/20:5(5Z,8Z,11Z,14Z,17Z));PE(22:5(7Z,10Z,13Z,16Z,19Z)/20:5(5Z,8Z,11Z,14Z,17Z));PE(22:6(4Z,7Z,10Z,13Z,16Z,19Z)/20:4(8Z,11Z,14Z,17Z));PE(22:6(4Z,7Z,10Z,13Z,16Z,19Z)/…	21413.6	22200.9	20423.9	20380.4	25098.7	21362.3	22133.3	19482.7	18887	23979.7	18870	18673.3	21075.5	21813.3	20337.7	1.0726	up	0.205278	0.273734	0.223033	no
NEG	NEG_465.3027_7.6482_1	465.303	7.64818	LysoPA 20:0; LysoPA 20:0	74.5	C23H47O7P	Lipids and lipid-like molecules	Glycerophospholipids	NA	C00681	map00561(Glycerolipid metabolism);map00564(Glycerophospholipid metabolism);map01100(Metabolic pathways);map01110(Biosynthesis of secondary metabolites);map04072(Phospholipase D signaling pathway);map04080(Neuroactive ligand-receptor interaction);map04540(Gap junction);map04810(Regulation of actin cytoskeleton);map04975(Fat digestion and absorption);map04977(Vitamin digestion and absorption);map05…	1-eicosanoyl-glycero-3-phosphate;Cholesterol sulfate	73601.1	69352.7	57107.1	73853.1	72875.8	39181.3	90200.6	49300.1	133163	27640.4	28101.6	43960.6	63194.8	64328.5	62061	1.0365	up	0.527245	0.60465	0.258637	no
POS	POS_125.0588_2.7292_1	125.059	2.72918	2-Hydroxybenzyl alcohol	74.5	C7H8O2	Benzenoids	Benzene and substituted derivatives	HMDB0059709	C02323	NA	Guaiacol;4-Methylcatechol;4-Hydroxybenzyl alcohol;Mequinol;1-(2-Furanyl)-2-propanone;2-Acetyl-3-methylfuran;2-Acetyl-5-methylfuran;4,6-Heptadiyne-1,3-diol;1-(2-Furanyl)-1-propanone;2-Hydroxybenzyl alcohol;3-Hydroxybenzyl alcohol	2754.8	3069.87	3583.68	2573.15	2960.81	2706.68	2104.36	2770.23	2437.24	2598.81	2516.84	2836.11	2742.72	2941.5	2543.93	1.1563	up	0.0517513	0.0829495	0.379128	no
POS	POS_394.1998_4.887_1	394.2	4.88697	Pirenperone	74.5	C23H24FN3O2	NA	NA	NA	NA	NA	Diacetylfusarochromanone;Kanzonol V	2382.64	3199.52	3936.02	2721.03	4035.25	2270.53	1409.15	1262.21	1469.55	1401.44	1408.46	1465.82	2246.8	3090.83	1402.77	2.2034	up	0.000466361	0.00134213	1.10742	yes
NEG	NEG_187.134_5.8148_1	187.134	5.8148	2-(3-Methylbutyl)-1H-pyrrolo[2,3-b]pyridine	74.5	C12H16N2	Organoheterocyclic compounds	Pyrrolopyridines	HMDB0033961	NA	NA	2,6-Dimethyl-7-octene-2,3,6-triol;Ethyl (±)-3-hydroxyoctanoate;3-Hydroxycapric acid;(R)-3-Hydroxydecanoic acid;9-Hydroxydecanoic acid;(1R,2R,4R,8R)-p-Menthane-2,8,9-triol;7-Methyl-3-methylene-1,6,7-octanetriol;cis-p-Menthane-1,7,8-triol;(1S,2S,4R,8R)-p-Menthane-1,2,9-triol;2-Hexyl-1,3-dioxan-5-ol;2-Hexyl-1,3-dioxolane-4-methanol;(1R,2R,4S)-p-Menthane-1,2,8-triol;xi-5-Hydroxydecanoic acid;(-)-Queb…	87935.4	90292.2	151485	136555	149845	155188	52581.8	76694.1	80543.4	59319.2	59765.8	79989.9	98349.5	128550	68149	1.8863	up	0.00115744	0.00296945	0.947091	no
NEG	NEG_293.125_2.5854_1	293.125	2.58542	Ethyl (S)-3-hydroxybutyrate glucoside	74.5	C12H22O8	Lipids and lipid-like molecules	Fatty Acyls	HMDB0031693	NA	NA	Ethyl (S)-3-hydroxybutyrate glucoside	253431	271224	251700	261927	258082	261892	316050	323014	333699	326133	316032	356118	294108	259709	328507	0.7906	down	3.53011e-06	2.11769e-05	0.626366	no
POS	POS_457.3635_8.5909_1	457.363	8.59092	Ganodermanondiol	74.5	C30H48O3	Lipids and lipid-like molecules	Prenol lipids	HMDB0033020	NA	NA	Boswellic acid;Betulinic acid;Sandosapogenol;(+-)-Ethyl 3-hydroxy-2-methylbutyrate;Ganodermanondiol;Soyasapogenol E;Katonic acid;3-Epikatonic acid;beta-Elemolic acid;3alpha-3-Hydroxytirucalla-7,24-dien-21-oic acid;alpha-Elemolic acid;Isomangiferolic acid;Oxyallobetulin;Ganodermatriol;Epoxyganoderiol C;Trametenolic acid B;11-Deoxoglycyrrhetinic acid;3beta-Hydroxy-28,13-ursanolide;Bryonolic acid;3-…	87719.5	133480	73232.5	112649	123151	136295	169646	203358	111269	152973	175108	167275	137180	111088	163271	0.6804	down	0.0139987	0.0262966	0.686809	no
NEG	NEG_203.1296_3.5012_1	203.13	3.50119	3,7-Dimethyl-3-octene-1,2,6,7-tetrol	74.4	C10H20O4	Lipids and lipid-like molecules	Fatty Acyls	HMDB0035133	NA	NA	NA	89780.7	98122	105593	94904.8	91440.1	88061.6	9132.9	9457.64	8873.1	10764.3	8535.33	8704.17	51947.4	94650.3	9244.57	10.2385	up	4.3768e-13	7.7866e-11	2.01152	yes
NEG	NEG_293.1038_4.2011_1	293.104	4.20112	1'-Acetoxychavicol acetate	74.4	C13H14O4	Benzenoids	Phenol esters	HMDB0041005	NA	NA	Cyclocalopin F;Glutamyl-Methionine;Methionyl-Glutamate;Lucidenic acid E2;Cavipetin E isomer 1;Cavipetin E isomer 2;Mandelonitrile rutinoside	66035.6	63470.5	66591.4	70031.4	61855.4	65407.4	37006.5	42893.3	39476.2	57863.7	36891	38745.8	53855.7	65565.3	42146.1	1.5557	up	0.000941398	0.00248878	0.841129	no
POS	POS_141.0545_3.9142_1	141.054	3.91421	3-methoxybenzene-1,2-diol	74.4	C7H8O3	Benzenoids	Benzene and substituted derivatives	HMDB0125538	NA	NA	Ethyl maltol;Furfuryl acetate;Ethyl furoate;Ethyl 3-furoate;Betaine aldehyde	155490	154776	152959	141664	147364	134052	241930	190148	180401	208836	181692	191603	173410	147718	199102	0.7419	down	0.000526499	0.00149375	0.670417	no
NEG	NEG_202.109_1.4462_1	202.109	1.4462	N-lactoyl-Leucine	74.4	C9H17NO4	Organic acids and derivatives	Carboxylic acids and derivatives	HMDB0062176	NA	NA	N-lactoyl-Leucine;L-Acetylcarnitine;5-(2-Methylpropyl)tetrahydro-2-oxo-3-furancarboxylic acid;5-Butyltetrahydro-2-oxo-3-furancarboxylic acid	174950	176752	177665	178005	184430	187281	179202	204747	182417	253964	186431	186828	189390	179847	198932	0.9041	down	0.144456	0.20222	0.27807	no
NEG	NEG_423.2511_6.8072_1	423.251	6.80723	LysoPA 17:0; LysoPA 17:0	74.3	C20H41O7P	Lipids and lipid-like molecules	Glycerophospholipids	NA	C00681	map00561(Glycerolipid metabolism);map00564(Glycerophospholipid metabolism);map01100(Metabolic pathways);map01110(Biosynthesis of secondary metabolites);map04072(Phospholipase D signaling pathway);map04080(Neuroactive ligand-receptor interaction);map04540(Gap junction);map04810(Regulation of actin cytoskeleton);map04975(Fat digestion and absorption);map04977(Vitamin digestion and absorption);map05…	1-heptadecanoyl-glycero-3-phosphate	40707.8	45653.6	34015.3	45906.7	32950.7	31992.1	75192.9	125573	102340	120121	117755	115757	73997	38537.7	109456	0.3521	down	1.63409e-06	1.11921e-05	1.31588	yes
NEG	NEG_212.0571_1.7748_1	212.057	1.77483	4-Aminosalicylic acid	74.3	C7H7NO3	Benzenoids	Benzene and substituted derivatives	HMDB0014378	C02518	NA	Droxidopa;3-Methoxy-4,5-methylenedioxybenzoic acid;4-Hydroxy-benzenepropanedioate	30157.2	32178.2	31827	31808.9	36009.4	32826.2	49170.3	48254.9	49708	54817.1	48164.8	52144.6	41422.2	32467.8	50376.6	0.6445	down	9.0927e-08	1.07114e-06	0.864039	no
NEG	NEG_1043.6704_7.9451_1	1043.67	7.94507	AcylGlcADG 54:11; AcylGlcADG(16:4/18:2/20:5)	74.3	C63H96O12	Lipids and lipid-like molecules	Glycerolipids	NA	C06038	map00561(Glycerolipid metabolism)	NA	29532.5	28367.9	56836.3	23908.1	21386.1	26722.9	27198.1	26811.6	29177.2	26800	32190.7	27903.6	29736.3	31125.6	28346.9	1.098	up	0.790839	0.835235	0.0791073	no
POS	POS_452.1857_0.9445_1	452.186	0.944517	Doxazosin	74.3	C23H25N5O5	Organoheterocyclic compounds	Diazinanes	HMDB0014728	C06970	NA	Abiraterone sulfate;Melleolide K	14020.6	14226.4	14051	15031.8	12414.3	15431.4	42446.3	37268.9	37726.6	34079.8	36141.7	36161.5	25750	14195.9	37304.1	0.3805	down	6.87476e-10	2.18404e-08	1.2909	yes
POS	POS_311.1628_8.6789_1	311.163	8.6789	2,3-Dehydrosalvipisone	74.3	C20H22O3	Benzenoids	Naphthalenes	HMDB0040742	NA	NA	2,3-Dehydrosalvipisone;7alpha-hydroxyestradiol;Estriol;2-Hydroxyestradiol;16b-Hydroxyestradiol;17-Epiestriol;16,17-Epiestriol;4-Hydroxyestradiol;O-Geranylvanillin;2-Polyprenyl-3-methyl-6-methoxy-1,4-benzoquinone;4-hydroxystradiol;7(14)-Bisabolene-2,3,10,11-tetrol	49966.8	51145.9	53179.1	50933.8	57151.9	47421.5	2266.74	3136.13	2944.15	3086.56	2915.28	919.97	27089	51633.2	2544.8	20.2896	up	1.45043e-05	6.87538e-05	2.2945	yes
NEG	NEG_256.0981_4.8218_1	256.098	4.82181	3-Hydroxymethylmefenamic acid	74.3	C15H15NO3	NA	NA	NA	NA	NA	Glycerophosphocholine;Tolmetin;2',5'-Dihydroxychalcone;3',4'-Dihydroxychalcone;Lettucenin A;2,4-Dihydroxychalcone;Prostaglandin G2 2-glyceryl Ester	50786.9	51917.8	70673.9	54998	59408.3	53805.9	1118.29	1295.56	1366.16	1898.05	1636.06	898.513	29150.3	56931.8	1368.77	41.5933	up	8.54981e-09	1.62681e-07	2.5494	yes
NEG	NEG_303.1966_8.3305_1	303.197	8.33046	3a,16-Dihydroxyandrostenone	74.3	C19H28O3	Lipids and lipid-like molecules	Sterol Lipids	HMDB0000388	NA	NA	3a,16b-Dihydroxyandrostenone;16-Oxoandrostenediol;3a,16a-Dihydroxyandrostenone;16a-Hydroxydehydroisoandrosterone;3a,16-Dihydroxyandrostenone;7a-Hydroxytestosterone;7a-Hydroxydehydroepiandrosterone;7b-Hydroxydehydroepiandrosterone;11-Ketoetiocholanolone;6beta-Hydroxytestosterone;19-Hydroxytestosterone;11beta-Hydroxytestosterone;2beta-Hydroxytestosterone;cis-[8]-Shogaol;Ginsenoyne G;10-Acetoxy-8-he…	3.20557e+07	3.48266e+07	3.13438e+07	3.28712e+07	3.83483e+07	3.15567e+07	1.27719e+06	994758	1.21842e+06	1.12801e+06	1.246e+06	1.32095e+06	1.7349e+07	3.35004e+07	1.19755e+06	27.974	up	1.57625e-13	3.56095e-11	2.40787	yes
POS	POS_309.2044_6.9877_1	309.204	6.98768	Methylgingerol	74.3	C18H28O4	Benzenoids	Benzene and substituted derivatives	HMDB0029852	NA	NA	Methylgingerol;Diplodiatoxin;Corchorifatty acid A;Corchorifatty acid D;Dihydrocapsiate;5-O-Methylembelin;Hexadecanedioic acid;16-Hydroxy-10-oxohexadecanoic acid;2,2,4-Trimethyl-1,3-pentadienol diisobutyrate	13971.8	16643.1	13303.8	10570.3	13833	15136.3	44268.8	29144.8	32648	35810.9	26896.7	37824	24171	13909.7	34432.2	0.404	down	3.6709e-06	2.1842e-05	1.21984	yes
NEG	NEG_389.217_4.6161_1	389.217	4.61607	13,14-Dihydro-16,16-difluoroprostaglandin D2	74.3	C20H32F2O5	NA	NA	NA	NA	NA	Lubiprostone;7,8-Dihydro-3b,6a-dihydroxy-alpha-ionol 9-glucoside;(3S,5R,6S,7E,9x)-7-Megastigmene-3,6,9-triol 9-glucoside	20755	21239.5	19686.4	19973.4	20083.3	21545.4	15215.4	24125.7	27450.7	27110.8	14636.3	23760.9	21298.6	20547.1	22050	0.9318	down	0.749482	0.801066	0.0852668	no
NEG	NEG_195.0302_3.5489_1	195.03	3.54886	3-Methoxy-4,5-methylenedioxybenzoic acid	74.3	C9H8O5	Benzenoids	Benzene and substituted derivatives	HMDB0030800	NA	NA	3-Methoxy-4,5-methylenedioxybenzoic acid;4-Hydroxy-benzenepropanedioate;Isomugineic acid;D-Fructosazine	48192.7	44685.4	51265.8	51907	50547.5	46363.1	19448.1	17366.1	40315.8	20011.5	18443.5	39612.8	37346.6	48826.9	25866.3	1.8877	up	0.00677153	0.0138957	0.993562	no
POS	POS_203.0903_1.8186_1	203.09	1.8186	Metamitron	74.3	C10H10N4O	NA	NA	NA	NA	NA	4-Heptenal diethyl acetal;3-(1-Hydroxymethyl-1-propenyl)pentanedioic acid	5741.71	6741.73	5853.48	7165.61	5094.91	6751.98	6450.33	5872.06	4850.93	4624.4	3891.05	6242.01	5773.35	6224.9	5321.8	1.1697	up	0.121571	0.174282	0.371621	no
POS	POS_1008.3611_1.3028_1	1008.36	1.30282	Maltohexaose	74.2	C36H62O31	Organic oxygen compounds	Organooxygen compounds	HMDB0012253	C01936	NA	Maltohexaose	2593	2564.49	2719.21	2818.26	2747.29	2620.82	2590.29	2311.42	2152.08	2447.05	2415.51	2552.99	2544.37	2677.18	2411.56	1.1101	up	0.0108381	0.0209755	0.365783	no
NEG	NEG_727.4995_8.4912_1	727.499	8.4912	GlcADG 31:1; GlcADG(16:0/15:1)	74.2	C40H72O11	Lipids and lipid-like molecules	Glycerolipids	NA	C04046	map00561(Glycerolipid metabolism);map01100(Metabolic pathways)	PE(14:0/20:4(5Z,8Z,11Z,14Z));PE(14:0/20:4(8Z,11Z,14Z,17Z));PE(14:1(9Z)/20:3(5Z,8Z,11Z));PE(14:1(9Z)/20:3(8Z,11Z,14Z));PE(16:0/18:4(6Z,9Z,12Z,15Z));PE(16:1(9Z)/18:3(6Z,9Z,12Z));PE(16:1(9Z)/18:3(9Z,12Z,15Z));PE(18:3(6Z,9Z,12Z)/16:1(9Z));PE(18:3(9Z,12Z,15Z)/16:1(9Z));PE(18:4(6Z,9Z,12Z,15Z)/16:0);PE(20:3(5Z,8Z,11Z)/14:1(9Z));PE(20:3(8Z,11Z,14Z)/14:1(9Z));PE(20:4(5Z,8Z,11Z,14Z)/14:0);PE(20:4(8Z,11Z,14…	43553.8	38237	32036.5	48067.1	40406.4	32372	17516.4	23944.2	41673.7	16709.4	27221.8	27532.3	32439.2	39112.1	25766.3	1.518	up	0.0197605	0.0355912	0.737451	no
NEG	NEG_262.1294_1.5633_1	262.129	1.56327	1H-Indole, 3-methyl-1- (trimethylsilyl)-	74.2	C12H17NSi	Organoheterocyclic compounds	Indoles and derivatives	HMDB0094663	NA	NA	NA	13424.4	12682.1	14315	13644.5	13623.9	15949.2	6083.26	6720.69	8672.95	7762.88	8851.06	7046.03	10731.3	13939.8	7522.81	1.853	up	2.37043e-05	0.000103822	1.0129	yes
NEG	NEG_180.0668_3.888_1	180.067	3.88802	5-(2-Furanyl)-3,4-dihydro-2H-pyrrole	74.2	C8H9NO	Organoheterocyclic compounds	Heteroaromatic compounds	HMDB0040013	NA	NA	L-Tyrosine;4-Hydroxy-4-(3-pyridyl)-butanoic acid;L-Threo-3-Phenylserine;Beta-Tyrosine;o-Tyrosine;Meta-Tyrosine;4,6,7-Trihydroxy-1,2,3,4-tetrahydroisoquinoline;Methyl Phenylglyoxalate;Phenylpyruvic acid;m-Coumaric acid;4-Hydroxycinnamic acid;2-Hydroxycinnamic acid;Enol-phenylpyruvate;cis-p-Coumaric acid;Coumaric acid	10943.3	11099.8	12283.7	11352.3	11459.9	10989.2	16614.6	15689.2	18188.3	18803.1	18582.1	15559.4	14297.1	11354.7	17239.5	0.6586	down	1.00848e-05	5.07357e-05	0.832588	no
NEG	NEG_175.025_0.9201_1	175.025	0.920142	1,2,3-Propanetricarboxylic acid	74.1	C6H8O6	Organic acids and derivatives	Carboxylic acids and derivatives	HMDB0031193	C19806	NA	Ascorbic acid;D-Glucurono-6,3-lactone;1,2,3-Propanetricarboxylic acid	267964	272711	269387	278535	280954	278962	135950	149064	155579	150312	139922	151754	210924	274752	147097	1.8678	up	6.2298e-08	7.88558e-07	1.04054	yes
NEG	NEG_427.1746_6.7877_1	427.175	6.78768	3-Isomangostin hydrate	74.1	C24H28O7	Organoheterocyclic compounds	Benzopyrans	HMDB0041522	NA	NA	1-Isomangostin hydrate;Artoflavanone;Garcinone D;3'-(1''-(3-Methylbutanoyl))-angeloyl vaginidiol;Heteroflavanone B;Edulisin V;3-Isomangostin hydrate;Fumonisin FP2;Fumonisin FP3	12462.4	13183.6	12121.8	10743.1	14532.7	11081.3	5261.15	6291.63	5787.28	5967.52	6783.91	7051.19	9272.3	12354.2	6190.45	1.9957	up	7.14961e-07	5.67864e-06	1.07484	yes
NEG	NEG_589.2872_3.9176_1	589.287	3.9176	Dimethylprotoporphyrin IX dimethyl ester	74.1	C36H38N4O4	Organoheterocyclic compounds	Tetrapyrroles and derivatives	HMDB0000810	NA	NA	Dimethylprotoporphyrin IX dimethyl ester	27441	26471.4	26798.7	27373.1	26765.3	26290.1	34718.4	40628.4	41795.7	40595.7	43213.1	42180.4	33689.3	26856.6	40521.9	0.6628	down	3.03783e-05	0.000128031	0.831037	no
NEG	NEG_493.332_7.8071_1	493.332	7.8071	LysoPA 22:0; LysoPA 22:0	74	C25H51O7P	Lipids and lipid-like molecules	Glycerophospholipids	NA	C00681	map00561(Glycerolipid metabolism);map00564(Glycerophospholipid metabolism);map01100(Metabolic pathways);map01110(Biosynthesis of secondary metabolites);map04072(Phospholipase D signaling pathway);map04080(Neuroactive ligand-receptor interaction);map04540(Gap junction);map04810(Regulation of actin cytoskeleton);map04975(Fat digestion and absorption);map04977(Vitamin digestion and absorption);map05…	1-docosanoyl-glycero-3-phosphate;Gentamicin	39374.3	32926	28861.8	33754	58179.8	17405.4	22856.7	13953.9	18806	17856.1	16637.6	18126.6	26561.5	35083.5	18039.5	1.9448	up	0.010659	0.0206696	0.891296	no
NEG	NEG_164.0358_3.4537_1	164.036	3.45368	4-Pyridoxolactone	74	C8H7NO3	Organoheterocyclic compounds	Pyridines and derivatives	HMDB0003454	C00971	map00750(Vitamin B6 metabolism);map01120(Microbial metabolism in diverse environments)	4-Pyridoxolactone;Formylanthranilic acid;5-Pyridoxolactone;Noradrenochrome;6-Methoxy-2(3H)-benzoxazolone;(R)-2-Hydroxy-2H-1,4-benzoxazin-3(4H)-one	6651.78	7139.75	6900.25	8293.09	8544.08	6363.01	9561.18	7880.07	7967.38	9769.25	8702.8	8315.24	8007.33	7315.33	8699.32	0.8409	down	0.0183175	0.0332934	0.452953	no
NEG	NEG_193.051_4.8257_1	193.051	4.82572	Isoferulic acid	74	C10H10O4	Phenylpropanoids and polyketides	Cinnamic acids and derivatives	HMDB0000955	C10470	NA	trans-Ferulic acid;Isoferulic acid;Monoethyl phthalate;Vanillin acetate;(-)-trans-3,4-Dihydro-4,8-dihydroxy-3-methyl-1H-2-benzopyran-1-one;Piperonyl acetate;Meconine;3-(2-Hydroxy-3-methoxyphenyl)-2-propenoic acid;Repandiol;mono-Benzyl malonate;2,5-Dihydroxycinnamic acid methyl ester;Avenalumin III	62921.8	66291.9	89669.1	76345.7	82041.8	70672.3	30302.6	33562.6	36254.9	36218.6	25842.1	31867.7	53499.3	74657.1	32341.4	2.3084	up	6.27838e-07	5.1105e-06	1.18306	yes
POS	POS_226.108_3.2313_1	226.108	3.23134	6-Benzylaminopurine	74	C12H11N5	Organoheterocyclic compounds	Imidazopyrimidines	HMDB0039238	C11263	NA	Cytokinin B;(R)-2-Benzylsuccinate;5-(3',4'-Dihydroxyphenyl)-gamma-valerolactone;3-(3,4-Dimethoxyphenyl)-2-propenoic acid;Furapiole;1-(2-Methoxy-3,4-methylenedioxyphenyl)-1-propanone;6-Methoxymellein;3-(3-Methoxy-4,5-methylenedioxyphenyl)-2-propen-1-ol;Anthriscinol;5-(3',5'-Dihydroxyphenyl)-gamma-valerolactone	22699.4	23627.6	20284.3	25933.9	17861.6	22393.8	20301	16294.4	16180.3	16931.9	20257.6	17033.5	19983.3	22133.4	17833.1	1.2411	up	0.0109372	0.0211413	0.512552	no
POS	POS_335.2194_7.339_1	335.219	7.33898	13,14-Dihydro-15-ketoprostaglandin A2	74	C20H30O4	NA	NA	NA	NA	NA	15-deoxy-PGD2;5-oxo-12-HETE;5,12-dihydroxy-6,8,10,14,17-eicosapentaenoic acid;15-Keto-13,14-dihydroprostaglandin A2;Prostaglandin J2;Prostaglandin A2;12-Keto-leukotriene B4;Prostaglandin B2;Delta-12-Prostaglandin J2;Leukotriene B5;5-Oxo-6-trans-leukotriene B4;7'-Carboxy-gamma-chromanol;Crispanone;8alpha-8-Hydroxy-12-oxo-13-abieten-18-oic acid;(ent-16betaOH)-16,17-Dihydroxy-9(11)-kauren-19-oic aci…	9291.09	7471.13	8705.69	6896.46	9411.08	9069.87	378.718	479.485	677.411	404.484	914.639	952.11	4554.35	8474.22	634.475	13.3563	up	4.98624e-06	2.82398e-05	2.12734	yes
POS	POS_740.5201_8.0911_1	740.52	8.09112	PE(20:4(8Z,11Z,14Z,17Z)/16:0)	73.9	C41H74NO8P	Lipids and lipid-like molecules	Glycerophospholipids	HMDB0009418	C00350	map00563(Glycosylphosphatidylinositol (GPI)-anchor biosynthesis);map00564(Glycerophospholipid metabolism);map01100(Metabolic pathways);map01110(Biosynthesis of secondary metabolites);map04136(Autophagy - other);map04138(Autophagy - yeast);map04140(Autophagy - animal);map04723(Retrograde endocannabinoid signaling);map05130(Pathogenic Escherichia coli infection);map05167(Kaposi sarcoma-associated h…	PC(15:0/18:4(6Z,9Z,12Z,15Z));PC(18:4(6Z,9Z,12Z,15Z)/15:0);PE(14:0/22:4(7Z,10Z,13Z,16Z));PE(16:0/20:4(5Z,8Z,11Z,14Z));PE(16:1(9Z)/20:3(5Z,8Z,11Z));PE(18:0/18:4(6Z,9Z,12Z,15Z));PE(18:1(11Z)/18:3(6Z,9Z,12Z));PE(18:1(11Z)/18:3(9Z,12Z,15Z));PE(18:1(9Z)/18:3(6Z,9Z,12Z));PE(18:1(9Z)/18:3(9Z,12Z,15Z));PE(18:2(9Z,12Z)/18:2(9Z,12Z));PE(18:3(6Z,9Z,12Z)/18:1(11Z));PE(18:3(6Z,9Z,12Z)/18:1(9Z));PE(18:3(9Z,12Z,…	33437.2	28958.3	25927.7	23723.9	27362.4	30175	31112.4	31006.1	40181.5	25201.3	33115.7	32269.3	30205.9	28264.1	32147.7	0.8792	down	0.141536	0.19866	0.314285	no
POS	POS_265.0962_5.3605_1	265.096	5.36053	Perlolyrine	73.9	C16H12N2O2	Alkaloids and derivatives	Harmala alkaloids	HMDB0030327	C09231	NA	Perlolyrine;Thiopental;Pentobarbital;Amobarbital;Tinidazole	2688.1	2843.73	3359.3	2820.98	2547.61	1556.39	4583.78	4348.28	4348.01	4512.77	3388.15	2308.69	3275.48	2636.02	3914.95	0.6733	down	0.0279663	0.0482783	0.658063	no
NEG	NEG_140.0354_1.3582_1	140.035	1.35817	2-Aminomuconic acid semialdehyde	73.8	C6H7NO3	Organic acids and derivatives	Carboxylic acids and derivatives	HMDB0001280	C03824	map00380(Tryptophan metabolism);map00627(Aminobenzoate degradation);map01100(Metabolic pathways);map01120(Microbial metabolism in diverse environments)	2-Aminomuconic acid semialdehyde	20162.8	21638	20944.4	23419	23137.1	22703.6	46746.3	42455.5	43994.2	47387.1	46091.1	41457	33344.7	22000.8	44688.5	0.4923	down	1.18381e-09	3.33635e-08	1.10521	yes
NEG	NEG_190.0509_3.3251_1	190.051	3.32511	Quinolin-2-ol	73.8	C9H7NO	Organoheterocyclic compounds	Quinolines and derivatives	NA	C06415	NA	5-Hydroxyindoleacetic acid;xi-2,3-Dihydro-2-oxo-1H-indole-3-acetic acid;5-Phenyl-1,3-oxazinane-2,4-dione;1-Oxo-1H-2-benzopyran-3-carboxaldehyde;Juglone;Sinapine	18709.9	11766.5	11244.9	12271.9	9887.22	9108.37	10224.4	10134.8	10387.7	39432	16864.1	9911.05	14161.9	12164.8	16159	0.7528	down	0.541032	0.617551	0.235385	no
POS	POS_331.1299_3.3985_1	331.13	3.39852	Biflorin	73.8	C20H20O3	Organic oxygen compounds	Organooxygen compounds	HMDB0002336	C08996	NA	Fluoxetine glucuronide;9-Acetoxyfukinanolide;Isotrichodermin;(3beta,6beta)-Furanoeremophilane-3,6-diol 6-acetate;Acetylvalerenolic acid;Acetylbalchanolide;[6]-Gingerdione;6-Hydroxyshogaol;Avenanthramide 1f;Avenanthramide E;Amoxapine	3620.08	4469.5	4903.51	8802.38	8610.14	5005.59	12458.1	10328.1	17869.7	11853.9	10698.7	10051.2	9055.91	5901.87	12210	0.4834	down	0.00213296	0.00505365	1.04035	yes
NEG	NEG_175.0976_3.3718_1	175.098	3.37182	2-(2-Butoxyethoxy)acetic acid	73.8	C8H16O4	NA	NA	NA	NA	NA	NA	9051.77	9678.92	9764.79	8988.37	13934.1	14887	61408.5	59458.8	66629.5	65895.6	67309.3	71885.5	38241	11050.8	65431.2	0.1689	down	1.78201e-06	1.2023e-05	1.75749	yes
POS	POS_263.2363_6.7649_1	263.236	6.76487	6,10,14-Trimethyl-5,9,13-pentadecatrien-2-one	73.8	C18H30O	Lipids and lipid-like molecules	Prenol lipids	HMDB0034495	NA	NA	6,10,14-Trimethyl-5,9,13-pentadecatrien-2-one;2-(5,8-Tetradecadienyl)cyclobutanone;Palmitaldehyde;2-Hexadecanone	35282.1	35735.6	37256.2	35850.3	33268.9	35630.6	40799	36785	44456.1	41669.1	31121.2	34471.7	36860.5	35504	38217	0.929	down	0.281836	0.35853	0.202461	no
NEG	NEG_487.2395_3.3307_1	487.239	3.33073	Cinobufagin	73.8	C26H34O6	Lipids and lipid-like molecules	Sterol Lipids	NA	NA	NA	7-Sulfocholic acid	13961.5	16254.4	17472.5	15338.9	16941.4	16385.2	15776.9	16708.5	22143.7	19636	16006.3	19179.1	17150.4	16059	18241.8	0.8803	down	0.091912	0.136749	0.331977	no
POS	POS_302.133_1.3223_1	302.133	1.32233	Fenoxycarb	73.8	C17H19NO4	NA	NA	NA	NA	NA	Protriptyline;Nortriptyline;2-Ethyl-5-methyl-3,3-diphenyl-1-pyrroline;demethylmaprotiline;arabinofuranosylguanine	5712.12	5738.77	5643.09	5546.04	5029.93	5694.55	7512.22	6829.01	7125.02	7408.57	6574.49	7080.67	6324.54	5560.75	7088.33	0.7845	down	7.54909e-06	3.98156e-05	0.629051	no
NEG	NEG_182.0612_5.9727_1	182.061	5.97271	2,6-Diamino-4-hydroxy-5-N-methylformamidopyrimidine	73.7	C6H9N5O2	Organoheterocyclic compounds	Diazines	HMDB0011657	C04744	NA	Gingerol;Nordihydrocapsiate;Tanacetol A;Phytuberin;Myrsinone	19345.2	16014.5	17534.9	19089.5	21045.3	22015.4	262.213	34.2594	42.6659	740.118	274.933	69.9244	9705.75	19174.1	237.352	80.7835	up	0.000161723	0.00053622	2.87095	yes
POS	POS_363.2544_5.5734_1	363.254	5.57342	16,16-Dimethylprostaglandin A2	73.7	C22H34O4	NA	NA	NA	NA	NA	19,20-DiHDPA;Annosquamosin A;Annoglabasin B;Lycopersiconolide;Dimethyl ent-16alpha-kaurane-17,19-dioate;Epoxysiderol;(Z)-2,4-Dihydroxy-6-(8-pentadecenyl)benzoic acid;ent-16a-Hydroxy-17-acetoxy-19-kauranal	1353.43	9368.91	9314.78	9201.14	2668.26	1784.98	3735.59	4241.37	3304.14	3725.38	3248.36	3519.32	4622.14	5615.25	3629.03	1.5473	up	0.721354	0.77708	0.170319	no
NEG	NEG_331.2635_9.0106_1	331.264	9.0106	2-Methyl-5-(8-pentadecenyl)-1,3-benzenediol	73.7	C22H36O2	Benzenoids	Phenols	HMDB0038910	NA	NA	Adrenic acid;1-Hydroxy-1-phenyl-3-hexadecanone;3-Hydroxy-1-phenyl-1-hexadecanone;2-Methyl-5-(8-pentadecenyl)-1,3-benzenediol;Ethyl Arachidonate	2042.64	1764.34	1499.34	1625.63	1938.09	1441.01	1478.77	1264.43	1621.43	1328.43	964.948	1385.84	1529.58	1718.51	1340.64	1.2819	up	0.0217833	0.0387539	0.536956	no
NEG	NEG_234.0621_0.7472_1	234.062	0.747225	N-Acetyl-L-glutamic acid	73.6	C7H11NO5	Organic acids and derivatives	Carboxylic acids and derivatives	HMDB0001138	C00624	map00220(Arginine biosynthesis);map00470(D-Amino acid metabolism);map01100(Metabolic pathways);map01110(Biosynthesis of secondary metabolites);map01210(2-Oxocarboxylic acid metabolism);map01230(Biosynthesis of amino acids)	6-Succinoaminopurine	8106.7	8113.32	8697.97	7775.14	8456.14	8727.15	17274.4	19835.8	20294.4	23384.9	20545	20356.6	14297.3	8312.74	20281.9	0.4099	down	1.39752e-07	1.49888e-06	1.23692	yes
NEG	NEG_309.04_6.3803_1	309.04	6.38033	De-O-methylsterigmatocystin	73.6	C17H10O6	Phenylpropanoids and polyketides	Sterigmatocystins	HMDB0033657	C03683	map00254(Aflatoxin biosynthesis);map01100(Metabolic pathways);map01110(Biosynthesis of secondary metabolites)	De-O-methylsterigmatocystin;Aurantricholide B	31210.1	34206	34313.2	30755.5	30745.4	30993.5	360.277	44.9247	66.0142	328.775	150.392	434.862	16134.1	32037.3	230.874	138.765	up	3.91938e-05	0.000158541	2.9822	yes
NEG	NEG_263.1286_4.8216_1	263.129	4.82165	2-cis-4-trans-Abscisic acid	73.6	C15H20O4	NA	NA	NA	NA	NA	Hulupinic acid;Heliespirone A;Curcolonol;4-Hydroxydehydromyoporone;Isoamberboin;(S)-Abscisic acid;Tanacetin;Thellungianin G;(10R,11R)-Pterosin L;15-Hydroxymarasmen-3-one;O-Formyloreadone;Abscisic acid;(1beta,8beta)-1,8-Dihydroxy-3,7(11)-eudesmadien-12,8-olide;Vulgarin;3-Epiarmefolin;Alkhanin;Tavulin;Tatridin B;Istanbulin A;Blennin B;Umbellifolide;Enokipodin C;(8betaOH,10beta)-8-Hydroxy-3-oxo-7(11…	16293.1	19465.8	19696.1	16068.4	19338.1	14269.9	3005.84	3306.45	3167.62	3809.57	2939.82	3640.81	10416.8	17521.9	3311.69	5.2909	up	8.63066e-10	2.60245e-08	1.69476	yes
POS	POS_193.0492_4.7568_1	193.049	4.75676	8-Hydroxy-7-methoxy-2H-1-benzopyran-2-one	73.6	C10H8O4	Phenylpropanoids and polyketides	Coumarins and derivatives	HMDB0030692	NA	NA	Scopoletin;8-Hydroxy-7-methoxy-2H-1-benzopyran-2-one	108977	118684	116836	112238	115819	98357.6	28413.1	24157	25430.9	27488.2	20655.1	19804.8	68071.7	111819	24324.9	4.5969	up	6.58451e-08	8.25447e-07	1.62607	yes
NEG	NEG_365.0671_4.7344_1	365.067	4.73442	Daphnoretin methyl ether	73.6	C20H14O7	Phenylpropanoids and polyketides	Coumarins and derivatives	HMDB0039046	NA	NA	Daphnoretin methyl ether	5714.27	5100.3	6723.53	6729.87	5966.99	6013.85	2676.39	3000.76	2301.66	2389.44	2627.4	2663.12	4325.63	6041.47	2609.8	2.3149	up	5.18404e-08	6.77519e-07	1.19472	yes
NEG	NEG_629.3904_3.9801_1	629.39	3.9801	SM 26:4; SM(d14:3/12:1)	73.5	C31H57N2O6P	Lipids and lipid-like molecules	Sphingolipids	NA	C00550	map00600(Sphingolipid metabolism);map01100(Metabolic pathways);map04071(Sphingolipid signaling pathway);map04217(Necroptosis)	NA	6898.05	6539.12	7148.7	6928.61	6151.1	6591.85	8220.34	8077.97	9351.56	8598.42	8335.45	8580.29	7618.46	6709.57	8527.34	0.7868	down	1.34502e-05	6.46721e-05	0.622604	no
NEG	NEG_265.1445_6.6065_1	265.145	6.60647	Sporol	73.5	C15H22O4	Organoheterocyclic compounds	Dioxepanes	HMDB0037070	C09678	NA	Humulinic acid A;Adhumulinic acid;Blennin D;Absindiol;(R)-Athanagrandione;Artemin;10-Hydroxymyoporone;(6beta,8betaOH)-6,8-Dihydroxy-7(11)-eremophilen-12,8-olide;3,14-Dihydroxy-11,13-dihydrocostunolide;Arlatin;1alpha,15-Dihydroxymarasmene;3alpha,15-Dihydroxymarasmene;Arabsin;Alkhanol;(1alpha,4alpha,5beta,6alpha,11betaH)-1,4-Epoxy-5-hydroxy-10(14)-germacren-12,6-olide;1alpha-Hydroxyarbusculin A;Spo…	62664.5	58749.2	66952.6	60334.1	61637.4	64032.8	6702.45	6910.18	7015.63	11342.9	5046.23	4357.08	34645.4	62395.1	6895.75	9.0483	up	1.08055e-05	5.36038e-05	1.9614	yes
POS	POS_277.2152_5.1014_1	277.215	5.10139	19-Norandrosterone	73.5	C18H28O2	Lipids and lipid-like molecules	Sterol Lipids	HMDB0002697	NA	NA	19-Norandrosterone;19-Nor-5-androstenediol;19-Noretiocholanolone;Stearidonic acid;Phenethyl decanoate;4,8,12,15-Octadecatetraenoic acid;(E,E)-11,13-Octadecadien-9-ynoic acid;17beta-hydroxy-5beta-estran-3-one;Hypogeic acid;Palmitoleic acid;Trans-Hexa-dec-2-enoic acid;Palmitelaidic acid;(E)-6-Hexadecenoic acid;5-Dodecyldihydro-2(3H)-furanone;15-Hexadecanolide;(Z)-5-Hexadecenoic acid;(E)-3-Hexadecen…	12346.3	13226.2	13019.8	13932.4	12271.9	13251.6	33892.1	28463.6	26236.6	28076.6	24873.5	27934.9	20627.1	13008	28246.2	0.4605	down	7.63585e-07	6.00261e-06	1.14878	yes
NEG	NEG_329.1391_6.7423_1	329.139	6.74233	Gibberellin A88	73.5	C19H22O5	Lipids and lipid-like molecules	Prenol lipids	HMDB0039240	NA	NA	Gibberellin A105;Gibberellin A108;Fragransol B;Gibberellin A62;Hericenone A;Gibberellin A121;Gibberellin A88;Gibberellin A95;norcisapride	400846	382741	412968	395492	412355	416682	3051.95	3073.47	2888.35	2798.12	2683.73	3343.35	203244	403514	2973.16	135.719	up	7.05479e-13	1.1328e-10	2.92477	yes
NEG	NEG_265.1084_4.2339_1	265.108	4.23392	Sapidolide A	73.5	C14H18O5	Organoheterocyclic compounds	Lactones	HMDB0041582	NA	NA	3',4',5'-Trimethoxycinnamyl alcohol acetate;Sapidolide A;Nevirapine;2,3-Secoporrigenin;Lucidenic acid N	32624.8	34836.7	34104.3	36176.9	33188.2	32852	7227.61	8569.72	8248.37	7874.57	6593.14	6836.86	20761.1	33963.8	7558.38	4.4935	up	2.33103e-08	3.59441e-07	1.61613	yes
POS	POS_197.0807_3.5807_1	197.081	3.5807	3,4-Dimethoxyphenylacetic acid	73.5	C10H12O4	Benzenoids	Benzene and substituted derivatives	HMDB0000434	NA	NA	Homoveratric acid;Xanthoxylin;2,4,5-Trimethoxybenzaldehyde;(+)-3-(3,4-Methylenedioxyphenyl)-1,2-propanediol;Maltyl isobutyrate;(S)-Batatic acid;1-(2,4,5-Trihydroxyphenyl)-1-butanone;2-Hydroxy-3-(4-methoxyphenyl)propanoic acid;(S)-2-(4-Methoxyphenoxy)propanoic acid;4-Hydroxy-6-methyl-3-(1-oxobutyl)-2H-pyran-2-one;5-Hydroxyconiferyl alcohol;3-(3-Hydroxyphenyl)-2-methyllactic acid;3-(3,4-Dihydroxyph…	4661.85	4852.04	4883.76	4423.73	4157.53	4715.33	3904.56	2993.18	5838.53	3299	3524.19	3446.41	4225.01	4615.71	3834.31	1.2038	up	0.0821284	0.123817	0.449397	no
NEG	NEG_673.2208_2.6696_1	673.221	2.66958	6'-Sialyl-N-acetyllactosamine	73.5	C25H42N2O19	Organic oxygen compounds	Organooxygen compounds	HMDB0006584	NA	NA	NA	45358.2	47748.9	42670.2	46024.8	46015.7	49712	47013.8	48268.5	50859.8	46227.2	49519.6	53154.4	47714.4	46255	49173.9	0.9406	down	0.0668846	0.103601	0.241006	no
POS	POS_311.2203_6.6792_1	311.22	6.67921	9-Oxo-11-(3-pentyl-2-oxiranyl)-10E-undecenoic acid	73.5	C18H30O4	NA	NA	NA	NA	NA	12(13)Ep-9-KODE;(9Z,11R,12S,13S,15Z)-12,13-Epoxy-11-hydroxy-9,15-octadecadienoic acid;Sterebin A;Auxin b;MG(a-13:0/0:0/0:0)[rac];MG(0:0/a-13:0/0:0)[rac];MG(13:0/0:0/0:0);MG(0:0/13:0/0:0);MG(0:0/i-13:0/0:0);(S)-10,16-Dihydroxyhexadecanoic acid;Undecanoylcholine	21873	20521.4	20882.2	19832.5	29837.9	19914.7	35737.7	29626.1	31980.2	33276.5	40554.9	31400.8	27953.1	22143.6	33762.7	0.6559	down	0.000386053	0.00113982	0.802724	no
NEG	NEG_581.2995_6.4813_1	581.3	6.48128	JKC-302	73.5	C30H42N6O6	NA	NA	NA	NA	NA	NA	41401.4	39835	38939.7	40739.9	37415.4	44485.4	50109.3	52080	47421.6	54397.3	54468.9	49153.6	45870.6	40469.5	51271.8	0.7893	down	3.26571e-05	0.000135884	0.613849	no
POS	POS_204.0949_0.8918_1	204.095	0.891833	Methsuximide	73.5	C12H13NO2	Organoheterocyclic compounds	Pyrrolidines	HMDB0015611	NA	NA	NA	11353.1	12742.6	7124.37	9384.92	9939.77	12883.2	18870.7	12243.4	15556	14893.1	4018.43	15481.1	12040.9	10571.3	13510.4	0.7825	down	0.527322	0.604715	0.244155	no
POS	POS_252.1226_3.0063_1	252.123	3.00632	N-Acetyl-L-tyrosine ethyl ester	73.5	C13H17NO4	Organic acids and derivatives	Carboxylic acids and derivatives	NA	NA	NA	NA	10301.3	10581.1	10585.6	11521.2	12561.1	11189.6	28588.8	2098.26	27058.6	29077	27169.2	24033.8	17063.8	11123.3	23004.3	0.4835	down	0.324862	0.403597	0.515161	no
POS	POS_800.5127_6.8242_1	800.513	6.82417	PC(18:4(6Z,9Z,12Z,15Z)/20:5(5Z,8Z,11Z,14Z,17Z))	73.4	C46H74NO8P	Lipids and lipid-like molecules	Glycerophospholipids	HMDB0008248	C00157	map00564(Glycerophospholipid metabolism);map00590(Arachidonic acid metabolism);map00591(Linoleic acid metabolism);map00592(alpha-Linolenic acid metabolism);map01100(Metabolic pathways);map01110(Biosynthesis of secondary metabolites);map04723(Retrograde endocannabinoid signaling);map05231(Choline metabolism in cancer)	PC(14:0/22:6(4Z,7Z,10Z,13Z,16Z,19Z));PC(14:1(9Z)/22:5(4Z,7Z,10Z,13Z,16Z));PC(14:1(9Z)/22:5(7Z,10Z,13Z,16Z,19Z));PC(16:1(9Z)/20:5(5Z,8Z,11Z,14Z,17Z));PC(18:2(9Z,12Z)/18:4(6Z,9Z,12Z,15Z));PC(18:3(6Z,9Z,12Z)/18:3(6Z,9Z,12Z));PC(18:3(6Z,9Z,12Z)/18:3(9Z,12Z,15Z));PC(18:3(9Z,12Z,15Z)/18:3(6Z,9Z,12Z));PC(18:3(9Z,12Z,15Z)/18:3(9Z,12Z,15Z));PC(18:4(6Z,9Z,12Z,15Z)/18:2(9Z,12Z));PC(20:5(5Z,8Z,11Z,14Z,17Z)/1…	18063.4	20235.8	17546.5	18668.3	18575.8	18620.3	20935.5	18948.2	20026.5	15732.8	17200.5	17340.2	18491.1	18618.3	18363.9	1.0139	up	0.724413	0.779748	0.0598548	no
POS	POS_206.0808_3.9854_1	206.081	3.98544	5-Methoxyindoleacetate	73.4	C11H11NO3	Organoheterocyclic compounds	Indoles and derivatives	HMDB0004096	C05660	map00380(Tryptophan metabolism)	Indolelactic acid;5-Methoxyindoleacetate;Cinnamoylglycine;Edulitine;Methyl 1-methoxy-1H-indole-3-carboxylate;3-Indolehydracrylic acid;Isoplumbagin	10365	7352.07	11109.4	1796.54	7912.65	6147.28	12030.3	10734.1	14331.7	12522.4	9290.19	8539.06	9344.23	7447.16	11241.3	0.6625	down	0.108691	0.158336	0.692154	no
NEG	NEG_285.0406_4.0719_1	285.041	4.07186	Cyanidin	73.4	C15H11O6	Phenylpropanoids and polyketides	Flavonoids	HMDB0002708	C05905	map00941(Flavonoid biosynthesis);map00942(Anthocyanin biosynthesis);map01061(Biosynthesis of phenylpropanoids);map01100(Metabolic pathways);map01110(Biosynthesis of secondary metabolites)	Luteolin;Kaempferol;Maritimetin;Norartocarpetin;2'-Hydroxygenistein;Cernuine;Citreorosein;3'-Hydroxygenistein;5,6,7,4'-Tetrahydroxyisoflavone;7,8,3',4'-Tetrahydroxyisoflavone	17733.8	18625.2	19194.9	17488.6	18107.6	21496.9	2668.92	2399.25	2751.75	2323.91	1930.89	2406.94	10594.1	18774.5	2413.61	7.7786	up	3.58738e-10	1.34538e-08	1.88804	yes
POS	POS_299.1634_5.8933_1	299.163	5.89327	Gravelliferone	73.4	C19H22O3	Phenylpropanoids and polyketides	Coumarins and derivatives	HMDB0030729	NA	NA	Olomoucine;Gravelliferone;5-Hydroxy-7-(4-hydroxyphenyl)-1-phenyl-3-heptanone;Auraptene;4-(3-Hydroxy-7-phenyl-6-heptenyl)-1,2-benzenediol;Cyclandelate;[8]-Shogaol;Panaquinquecol 2;Ginsenoyne C;Ginsenoyne K;Panaquinquecol 7	69616.5	67144.2	70196.4	73238.6	71218.6	66771.3	1232.61	1041.92	1004.5	2951.74	1156.96	1027.66	35550.1	69697.6	1402.56	49.693	up	2.25325e-06	1.46067e-05	2.62501	yes
NEG	NEG_204.0668_3.6473_1	204.067	3.6473	3-Indolehydracrylic acid	73.4	C11H11NO3	Organoheterocyclic compounds	Indoles and derivatives	HMDB0059765	NA	NA	Indolelactic acid;5-Methoxyindoleacetate;Cinnamoylglycine;Edulitine;Methyl 1-methoxy-1H-indole-3-carboxylate;3-Indolehydracrylic acid;Isoplumbagin	10175.3	18337	10748.9	9614.39	10400.9	9558.14	12763.8	12851.1	12234.7	15364.5	23993.1	13671.1	13309.4	11472.4	15146.4	0.7574	down	0.0841062	0.12651	0.500597	no
POS	POS_1043.6946_6.9076_1	1043.69	6.90757	TG 66:19; TG(22:5/22:7/22:7)	73.3	C69H96O6	Lipids and lipid-like molecules	Glycerolipids	NA	C00422	map00561(Glycerolipid metabolism);map01100(Metabolic pathways);map04714(Thermogenesis);map04923(Regulation of lipolysis in adipocytes);map04931(Insulin resistance);map04975(Fat digestion and absorption);map04977(Vitamin digestion and absorption);map04979(Cholesterol metabolism);map05417(Lipid and atherosclerosis)	NA	7568.3	9258.2	9900.14	9045.56	11622.4	10500	11073.3	16514.8	16977.8	11758.1	13159.6	18424.7	12150.2	9649.09	14651.4	0.6586	down	0.00383394	0.00845402	0.742087	no
NEG	NEG_166.051_3.379_1	166.051	3.37897	Isopyridoxal	73.3	C8H9NO3	Organoheterocyclic compounds	Pyridines and derivatives	HMDB0004290	C06051	map00750(Vitamin B6 metabolism)	Pyridoxal;Isopyridoxal;3alpha,4,5,7alpha-Tetrahydro-5-hydroxy-1H-isoindole-1,3(2H)-dione;3alpha,4,7,7alpha-Tetrahydro-4-hydroxy-1H-isoindole-1,3(2H)-dione;3-Methoxyanthranilate;Phenylglyoxylic acid;(E)-8-Hydroxy-2-octene-4,6-diynoic acid;4-Hydroxyphthalide;3,4-Methylenedioxybenzaldehyde;1,4-Benzodioxin-2(3H)-one;3-Hydroxyisovalerylcarnitine	24891.2	13079.7	13429.3	13278.1	11915.2	11885.1	23594.8	21709.6	22461.1	26351.2	24559.8	22691.9	19153.9	14746.5	23561.4	0.6259	down	0.00605149	0.0125872	0.839996	no
POS	POS_140.0699_1.2722_1	140.07	1.27217	5-Acetyl-2,4-dimethyloxazole	73.3	C7H9NO2	Organoheterocyclic compounds	Azoles	HMDB0038174	NA	NA	3,4-Dihydroxybenzylamine;5-Acetyl-2,4-dimethyloxazole;Ethyl 2-pyrrolecarboxylate;Benzoic acid;4-Hydroxybenzaldehyde;3-(2-Furanyl)-2-propenal;2-Hydroxybenzaldehyde	3996.37	4634.64	4651.62	3854.42	4452.35	3542.96	1490.28	1417.7	1282.49	1599.29	1405.05	1742.61	2839.15	4188.73	1489.57	2.812	up	1.53605e-08	2.60595e-07	1.32952	yes
POS	POS_313.2731_6.4239_1	313.273	6.42394	Ricinoleic acid methyl ester	73.3	C19H36O3	NA	NA	NA	NA	NA	NA	41044.7	45003.3	35336.8	45253.3	37220.6	46133.9	124186	108200	111597	110899	99856.1	101794	75543.7	41665.5	109422	0.3808	down	3.60765e-08	5.0737e-07	1.288	yes
POS	POS_356.16_4.1528_1	356.16	4.15281	Romucosine C	73.3	C20H21NO5	Alkaloids and derivatives	Aporphines	HMDB0036764	NA	NA	S-Adenosylmethioninamine;Nateglinide;Tetrabenazine	4493.2	15001.8	8630.68	8269.79	6214.51	8983.59	3310.82	3298.28	3623.65	3818.76	2471.73	3227.23	5945.34	8598.93	3291.74	2.6123	up	0.00180307	0.00436692	1.15585	yes
POS	POS_313.1774_8.4458_1	313.177	8.44579	Trenbolone acetate	73.3	C20H24O3	NA	NA	NA	NA	NA	Methyl (9Z)-10'-oxo-6,10'-diapo-6-carotenoate;5-Methoxy-7-(4-hydroxyphenyl)-1-phenyl-3-heptanone;4'-Hydroxy-5,5'-diisopropyl-2,2'-dimethyl-3,4-biphenylquinone;2-hydroxyethinylestradiol;(9Z,11E,13E,15Z)-4-Oxo-9,11,13,15-octadecatetraenoic acid;Octyl 4-methoxycinnamic acid;MG(0:0/i-12:0/0:0);MG(i-12:0/0:0/0:0);MG(0:0/12:0/0:0);MG(12:0/0:0/0:0)	9872.47	8850.65	7667.63	10921.7	15668.9	8590.45	1718.62	1348.81	1642.92	1664	1532.3	1467.16	5912.14	10262	1562.3	6.5685	up	1.75002e-06	1.18408e-05	1.78327	yes
POS	POS_332.14_0.9462_1	332.14	0.946217	Ciprofloxacin	73.2	C17H18FN3O3	Organoheterocyclic compounds	Quinolines and derivatives	HMDB0014677	C05349	map02010(ABC transporters)	Ciprofloxacin;Lysyl-Phenylalanine;Phenylalanyl-Lysine;N-Acetyl-3-hydroxyprocainamide;E-10-Hydroxyamitriptyline	16904.8	14673.5	13855.2	17860.9	14403	15302.5	20423	19808.6	18588.1	17222.6	20095.7	17620.4	17229.9	15500	18959.7	0.8175	down	0.00265639	0.00612558	0.52933	no
POS	POS_283.1676_7.6732_1	283.168	7.67322	Miltirone	73.2	C19H22O2	Lipids and lipid-like molecules	Prenol lipids	HMDB0035080	C13715	NA	Miltirone;(-)-(E)-1-(4-Hydroxyphenyl)-7-phenyl-6-hepten-3-ol;Falcarindiol;Panaxydol;1,8-Heptadecadiene-4,6-diyne-3,10-diol;2-Polyprenyl-6-methoxyphenol;2-Hydroxymyristic acid;(R)-3-Hydroxy-tetradecanoic acid;3-(L-Menthoxy)-2-methylpropane-1,2-diol;Ethyl 3-hydroxydodecanoate;3-hydroxytetradecanoic acid	67713.8	62961	67018.1	65927.7	69988.8	65311.3	2884.54	2405.45	2861.88	2295.41	2443.12	2635.26	34537.2	66486.8	2587.61	25.6943	up	9.03083e-11	4.58222e-09	2.37803	yes
POS	POS_220.117_2.4145_1	220.117	2.41447	N-Phenyl-2-naphthylamine	73.2	C16H13N	Benzenoids	Naphthalenes	HMDB0032865	C14694	NA	2-Hexylbenzothiazole;Pantothenic acid;(R)-pantothenic Acid;4-ethylamino-6-isopropylamino-1,3,5-triazin-2-ol;4-Heptenal diethyl acetal;3-(1-Hydroxymethyl-1-propenyl)pentanedioic acid	10105.9	10070	9999.15	8886.63	8936.2	9982.77	11448.3	10820.8	11520.4	10076.7	8872.62	9019.16	9978.22	9663.44	10293	0.9388	down	0.300548	0.378444	0.184859	no
POS	POS_235.1684_5.9034_1	235.168	5.9034	Sugeonol	73.2	C15H22O2	Lipids and lipid-like molecules	Prenol lipids	HMDB0041036	C17504	NA	Valerenic acid;Epiacoronene;4,10-Longipinanedione;Curcumanolide A;Curcumenone;Curcumenol;9-Pentadecene-12,14-diyne-1,11-diol;Saussurea lactone;Oxysolavetivone;7-Hydroxycostal;Dehydrocurdione;1,10-Epoxygermacrone;(4alpha,5alpha)-11-Eremophilene-2,9-dione;Petasalbin;beta-Costic acid;alpha-Rotunol;Germacrone 4,5-epoxide;Dihydroisoalantolactone;Marasmene;3-Phenylpropyl hexanoate;(Z)-alpha-Bergamoteno…	11716.8	11264.6	11866.2	10754.2	11779.7	11968.7	19026.2	16868.4	51694.1	17716.1	17164.3	51110.3	20244.1	11558.4	28929.9	0.3995	down	0.017879	0.0325858	1.00175	yes
NEG	NEG_327.2897_9.4982_1	327.29	9.49817	2-hydroxyphytanic acid	73.2	C20H40O3	Lipids and lipid-like molecules	Prenol lipids	HMDB0061666	NA	NA	Polyoxyethylene 40 monostearate;2(R)-hydroxyicosanoic acid;12-hydroxyicosanoic acid;15-hydroxyicosanoic acid;2-hydroxyphytanic acid;3-hydroxyicosanoic Acid	48491.3	31960.5	25115.1	40564.4	22405.5	21234.7	11343.2	11446.1	22836.2	16020.9	27387.1	15346.1	24512.6	31628.6	17396.6	1.8181	up	0.0130092	0.0246299	0.852683	no
NEG	NEG_219.0305_2.8337_1	219.03	2.83367	8-Methoxy-6,7-methylenedioxycoumarin	73.2	C11H8O5	Phenylpropanoids and polyketides	Coumarins and derivatives	HMDB0039820	NA	NA	Dracunculin;Buntansin A;7-Hydroxy-2-methyl-4-oxo-4H-1-benzopyran-5-carboxylic acid;8-Methoxy-6,7-methylenedioxycoumarin;trans-3-Hydroxycotinine glucuronide	10614.3	17525.5	12108.1	10867.9	12268	11944.6	17783.2	17086.7	17752.9	22640.3	16348.1	16410.2	15279.2	12554.8	18003.6	0.6973	down	0.00264444	0.00610264	0.714728	no
POS	POS_864.6207_8.1697_1	864.621	8.16972	PC(20:3(5Z,8Z,11Z)/22:2(13Z,16Z))	73.1	C50H90NO8P	Lipids and lipid-like molecules	Glycerophospholipids	HMDB0008383	C00157	map00564(Glycerophospholipid metabolism);map00590(Arachidonic acid metabolism);map00591(Linoleic acid metabolism);map00592(alpha-Linolenic acid metabolism);map01100(Metabolic pathways);map01110(Biosynthesis of secondary metabolites);map04723(Retrograde endocannabinoid signaling);map05231(Choline metabolism in cancer)	3-O-Sulfogalactosylceramide (d18:1/22:0);PC(22:1(13Z)/P-18:1(11Z));PC(22:1(13Z)/P-18:1(9Z));PC(22:2(13Z,16Z)/P-18:0);PC(P-18:0/22:2(13Z,16Z));PC(P-18:1(11Z)/22:1(13Z));PC(P-18:1(9Z)/22:1(13Z));PC(o-22:0/18:3(6Z,9Z,12Z));PC(o-22:0/18:3(9Z,12Z,15Z))	16064.1	18491.4	14822.7	14649	21757.8	9360.35	23243.5	14263.9	16933.9	11207.2	10710.3	20082.5	15965.6	15857.5	16073.6	0.9866	down	0.97761	0.982859	0.00974566	no
POS	POS_266.123_0.8713_1	266.123	0.871325	D-1-[(3-Carboxypropyl)amino]-1-deoxyfructose	73.1	C10H19NO7	Organic acids and derivatives	Carboxylic acids and derivatives	HMDB0038663	NA	NA	D-1-[(3-Carboxypropyl)amino]-1-deoxyfructose	39903.8	39146.7	33495.4	30778.2	34150.7	39646.7	137153	130777	108045	110216	108687	97647.6	75804	36186.9	115421	0.3135	down	1.64735e-08	2.74864e-07	1.40771	yes
NEG	NEG_227.1043_1.8789_1	227.104	1.8789	Pyroglutamylvaline	73.1	C10H16N2O4	Organic acids and derivatives	Carboxylic acids and derivatives	HMDB0094651	NA	NA	Pyroglutamylvaline;Prolylhydroxyproline;Hydroxyprolyl-Proline;Prolyl-Hydroxyproline;Tetraacetylethylenediamine;3-Methoxytyrosine;Methyldopa;3-O-Methyl-a-methyldopa	48460.1	46126.1	45655.4	46774.7	45311.6	49192.3	16419.7	15513.5	16860.2	17458.6	16761.9	16892.7	31785.6	46920	16651.1	2.8178	up	5.83396e-13	9.71132e-11	1.34198	yes
POS	POS_439.3551_8.603_1	439.355	8.60299	Ganoderol A	73.1	C30H46O2	Lipids and lipid-like molecules	Prenol lipids	HMDB0035728	NA	NA	Momordicinin;Ganoderol A;alpha,gamma-Onoceradienedione;Thujyl 19-trachylobanoate;Gamma-Tocopherol;Beta-tocopherol;(22Alpha)-hydroxy-5alpha-campestan-3-one;4Alpha-hydroxymethyl-5alpha-cholesta-8-en-3beta-ol;z2-Tocopherol;Cyclostenol;Gamma-linolenyl carnitine;Alpha-linolenyl carnitine	193416	184710	262163	187569	258645	177349	250511	232799	193466	163206	250866	262678	218115	210642	225588	0.9337	down	0.530217	0.607399	0.154734	no
POS	POS_455.3492_6.8437_1	455.349	6.84373	Micromeric acid	73.1	C30H46O3	Lipids and lipid-like molecules	Prenol lipids	HMDB0036653	NA	NA	beta-Elemonic acid;Ganoderic acid Y;Isomasticadienonic acid;9(11)-Dehydroglycyrrhetic acid;3beta-3-Hydroxy-11-oxolanosta-8,24-dien-26-al;Bryononic acid;Mangiferonic acid;Desoxoglabrolide;Tomentosolic acid;Epoxyganoderiol B;Ganoderal B;Ursonic acid;Micromeric acid;Katononic acid;Ganoderiol F;Glypallidifloric acid;Lucidal;Masticadienonic acid;13'-Hydroxy-gamma-tocopherol;gamma-Tocopheryl quinone;be…	33406.7	36280.1	30574.9	36581.4	30065.4	29185.4	43976.7	35733.3	40501.8	27531.3	36470.9	31610.5	34326.5	32682.3	35970.7	0.9086	down	0.299742	0.377646	0.225589	no
NEG	NEG_165.0407_0.8326_1	165.041	0.832617	Ribonic acid	73	C5H10O6	Organic oxygen compounds	Organooxygen compounds	HMDB0000867	C01685	NA	Arabinonic acid;Ribonic acid;2,3,4,5-Tetrahydroxypentanoic acid;L-Lyxonate;L-Xylonate;S-Propyl 1-propanesulfinothioate;3-Methylxanthine;7-Methylxanthine;1-Methylxanthine;9-Methylxanthine	147431	154802	197396	157464	156909	161966	165817	182521	203610	179893	236001	177827	176803	162662	190945	0.8519	down	0.0389835	0.0646847	0.407377	no
NEG	NEG_253.0864_5.2516_1	253.086	5.25163	Ketoprofen	73	C16H14O3	Benzenoids	Benzene and substituted derivatives	HMDB0015144	C01716	NA	Ketoprofen;3,6-Dimethoxy-4-phenanthrenol;2,6-Dimethoxy-4-phenanthrenol;Dexketoprofen	6782.63	6140.39	6161.21	6824.64	6650.76	5824.61	4332.23	4104.44	3241.12	4239.63	4586.63	4168.79	5254.76	6397.37	4112.14	1.5557	up	5.49289e-05	0.000211091	0.849882	no
NEG	NEG_227.1284_4.9467_1	227.128	4.94672	trans-Traumatic acid	73	C12H20O4	Lipids and lipid-like molecules	Fatty Acyls	HMDB0000933	C16308	map00592(alpha-Linolenic acid metabolism);map01110(Biosynthesis of secondary metabolites)	Traumatic acid;5-Heptyltetrahydro-2-oxo-3-furancarboxylic acid;Varenicline;3-Amino-1,4-dimethyl-5H-pyrido[4,3-b]indole;2,3-dinor-6-oxoprostaglandin F1alpha;2,3-Dinor-6-keto-prostaglandin F1 a;2,3-Dinor-TXB2;(-)-11-Hydroxy-9,15,16-trioxooctadecanoic acid;Monic acid	33952.9	24253.7	35831.4	18696.7	6665.95	32970	24683.5	16183.6	25758.5	19640.1	21178	19025.3	23236.6	25395.1	21078.2	1.2048	up	0.814998	0.855259	0.0944827	no
NEG	NEG_283.1699_8.0562_1	283.17	8.05624	Boldione	73	C19H24O2	Lipids and lipid-like molecules	Sterol Lipids	HMDB0003422	C20144	map00984(Steroid degradation);map01100(Metabolic pathways);map01120(Microbial metabolism in diverse environments)	Boldione ;Linalyl cinnamate;alpha-Terpinyl cinnamate	323692	331284	298886	329918	321470	306307	6235.98	5896.99	5604.6	6399.93	6569.84	5405.16	162306	318593	6018.75	52.9334	up	1.30531e-13	3.20307e-11	2.62927	yes
POS	POS_184.1067_1.4509_1	184.107	1.45095	2-Benzylaniline	73	C13H13N	NA	NA	NA	NA	NA	NA	4370.56	3966.77	853.283	1555.37	2656.53	2933.61	5460.68	5328.12	5485.15	5242.99	4905.04	7232.56	4165.89	2722.69	5609.09	0.4854	down	0.0190192	0.0344193	1.03404	yes
NEG	NEG_228.1247_3.7801_1	228.125	3.78005	Butenylcarnitine	73	C11H19NO4	Lipids and lipid-like molecules	Fatty Acyls	HMDB0013126	NA	NA	Butenylcarnitine;3,4-Methyleneazelaic acid;2-Amino-3,4-dimethylimidazo[4,5-f]quinoline	89590.3	99187.2	98918	91308.6	92331.6	98086.1	10153	11814.1	19494.3	13121.4	10741.3	16516.7	54271.9	94903.6	13640.1	6.9577	up	4.84748e-06	2.75912e-05	1.83776	yes
POS	POS_241.0969_3.4491_1	241.097	3.44905	Cyanazine	73	C9H13ClN6	NA	NA	NA	NA	NA	NA	5725.34	2452.66	5868.56	3824.37	4887.5	6139.73	13788.6	13712.5	14179.2	14264.4	12813.3	13312.8	9247.41	4816.36	13678.5	0.3521	down	0.000592731	0.0016538	1.32233	yes
POS	POS_1170.4153_1.3103_1	1170.42	1.31028	Maltoheptaose	73	C42H72O36	Organic oxygen compounds	Organooxygen compounds	HMDB0013000	NA	NA	3-Oxotetracosanoyl-CoA;Maltoheptaose	3728.82	3977.01	3773.99	3800.38	3753.72	3997.25	2123.92	1875.77	2033.46	1994.33	2202.64	2419.56	2973.4	3838.53	2108.28	1.8207	up	3.17072e-06	1.93971e-05	1.01405	yes
POS	POS_455.3491_8.1653_1	455.349	8.16532	Ganoderiol F	73	C30H46O3	Lipids and lipid-like molecules	Prenol lipids	HMDB0038707	NA	NA	beta-Elemonic acid;Ganoderic acid Y;Isomasticadienonic acid;9(11)-Dehydroglycyrrhetic acid;3beta-3-Hydroxy-11-oxolanosta-8,24-dien-26-al;Bryononic acid;Mangiferonic acid;Desoxoglabrolide;Tomentosolic acid;Epoxyganoderiol B;Ganoderal B;Ursonic acid;Micromeric acid;Katononic acid;Ganoderiol F;Glypallidifloric acid;Lucidal;Masticadienonic acid;13'-Hydroxy-gamma-tocopherol;gamma-Tocopheryl quinone;be…	187037	145150	179506	87253.1	105276	104055	111379	100868	101893	155306	182333	183940	137000	134713	139286	0.9672	down	0.817855	0.857563	0.0760976	no
NEG	NEG_1079.7212_7.1618_1	1079.72	7.1618	HemiBMP 58:10; HemiBMP(18:2/20:4/20:4)	73	C64H105O11P	Lipids and lipid-like molecules	Glycerophospholipids	NA	NA	NA	NA	54515.1	49506.3	39873.7	51094.3	43557.7	43025.6	37734.4	38318	126350	41829.6	44829.2	42616.5	51104.2	46928.8	55279.6	0.8489	down	0.777348	0.824135	0.097438	no
POS	POS_230.1105_0.956_1	230.11	0.956017	Sebuthylazine	73	C9H16ClN5	NA	NA	NA	NA	NA	NA	2944.54	5407.89	4540.13	5459.69	5350.07	4975.09	6600.01	8006.65	7831.74	3689.33	6859.57	7248.33	5742.75	4779.57	6705.94	0.7127	down	0.0566637	0.089707	0.569499	no
NEG	NEG_119.0504_3.6606_1	119.05	3.66063	4-Methylbenzaldehyde	72.9	C8H8O	Benzenoids	Benzene and substituted derivatives	HMDB0029638	C06758	map00622(Xylene degradation);map01100(Metabolic pathways);map01120(Microbial metabolism in diverse environments);map01220(Degradation of aromatic compounds)	4-Hydroxystyrene;Phenylacetaldehyde;2,3-Dihydrobenzofuran;2-Methylbenzaldehyde;3-Methylbenzaldehyde;4-Methylbenzaldehyde;Acetophenone;Lentialexin;Styrene Oxide	4533.46	3670.98	4918.21	4704.08	2460.82	4024.58	15320.5	14460.3	14443.2	17054.5	15181.6	14719.8	9624.33	4052.02	15196.6	0.2666	down	2.66608e-05	0.000114516	1.50706	yes
POS	POS_354.2627_5.6696_1	354.263	5.66959	6-((E)-2-((1R,2S,3R,5S)-3,5-Dihydroxy-2-((Z)-oct-2-enyl)cyclopentyl)vinyl)tetrahydro-2H-pyran-2-one	72.9	C20H32O4	NA	NA	NA	NA	NA	5,12-dihydroxy-6,8,10,14-eicosatetraenoic acid;10-hydroxy-11S,12S-epoxy-5Z,8Z,14Z-eicosatrienoic acid;5,20-DiHETE;5(S),11(R)-DiHETE;(5Z,9E,14Z)-(8xi,11R,12S)-11,12-epoxy-8-hydroxyicosa-5,9,14-trienoic Acid;8,20-DiHETE;15-HPETE;5(S),15(R)-DiHETE;Leukotriene B4;5(S)-Hydroperoxyeicosatetraenoic acid;8-iso-PGA1;Prostaglandin A1;Prostaglandin B1;12(S)-HPETE;15(S)-HPETE;Hepoxilin A3;Hepoxilin B3;12(R)-…	3376.29	3065.18	2585.29	2285.65	2580.41	2403.01	13032.9	13068.3	12315.1	10978.7	15031.3	13834.9	7879.75	2715.97	13043.5	0.2082	down	5.47213e-09	1.15125e-07	1.64649	yes
NEG	NEG_731.4839_7.6088_1	731.484	7.60875	PG 33:2; PG(15:0/18:2)	72.8	C39H73O10P	Lipids and lipid-like molecules	Glycerophospholipids	NA	C00344	map00552(Teichoic acid biosynthesis);map00564(Glycerophospholipid metabolism);map01100(Metabolic pathways)	NA	100075	114400	69377.6	87479.5	82903.5	80576.7	45657.1	35756.9	33851.9	52719.1	33312.2	36530.5	64386.7	89135.4	39637.9	2.2487	up	1.50281e-05	7.0812e-05	1.1451	yes
NEG	NEG_127.0554_3.4977_1	127.055	3.49771	Naphthalene	72.8	C10H8	Benzenoids	Naphthalenes	HMDB0029751	C00829	map00626(Naphthalene degradation);map00980(Metabolism of xenobiotics by cytochrome P450);map01100(Metabolic pathways);map01120(Microbial metabolism in diverse environments);map01220(Degradation of aromatic compounds);map07114(Naphthalene family)	Naphthalene	5995.07	8270.51	9205.86	9607.7	7957.15	8299.62	1297.83	1308.11	1266.57	1259.99	1386.59	1261.8	4759.73	8222.65	1296.82	6.3406	up	5.28994e-07	4.42877e-06	1.78226	yes
NEG	NEG_758.5782_9.0677_1	758.578	9.0677	GlcCer[AP] 36:1; GlcCer[AP](t18:1/18:0)	72.8	C42H81NO10	Lipids and lipid-like molecules	Sphingolipids	NA	C01190	map00600(Sphingolipid metabolism);map01100(Metabolic pathways)	NA	8488.12	6053.68	5950.17	4718.94	14155.3	6574.7	5593.36	8790.15	6523.14	6677.75	11357.7	13954.4	8236.45	7656.81	8816.08	0.8685	down	0.486092	0.565545	0.245207	no
POS	POS_321.1762_0.8813_1	321.176	0.881258	beta-Zearalenol	72.8	C18H24O5	Phenylpropanoids and polyketides	Macrolides and analogues	HMDB0041838	C14751	NA	Diphthamide;N5-Acetyl-N2-gamma-L-glutamyl-L-ornithine	4600.93	4120.96	3101	1741.22	4604.93	4452.31	7575.04	8032.93	7272.62	6932.62	7399.51	5158.93	5416.09	3770.23	7061.94	0.5339	down	0.00604701	0.01258	0.955427	no
NEG	NEG_233.0819_4.2002_1	233.082	4.20019	Aloesol	72.8	C13H14O4	Organoheterocyclic compounds	Benzopyrans	HMDB0035712	NA	NA	NA	55691.9	54011.3	57886.8	57986.7	50986	59541.8	11212.5	11918.7	10137.3	14866	10631.7	10977.7	33820.7	56017.4	11624	4.8191	up	5.10439e-08	6.70495e-07	1.65257	yes
POS	POS_211.0859_6.0999_1	211.086	6.09989	Bancroftinone	72.8	C11H14O4	Organic oxygen compounds	Organooxygen compounds	HMDB0041406	NA	NA	Antipyrine	1953.42	1187.48	1774.7	2205.39	2206.64	1961.98	4078.27	4278.54	3806.43	4227.62	4062.6	4092.17	2986.27	1881.6	4090.94	0.4599	down	0.000305096	0.000929029	1.13851	yes
NEG	NEG_753.481_6.653_1	753.481	6.65301	Ginsenoside Mc	72.8	C41H70O12	Lipids and lipid-like molecules	Prenol lipids	HMDB0062593	NA	NA	Ginsenoside Mc;Chikusetsusaponin Ia	478754	451728	457155	462350	407435	437190	340661	352918	371916	355033	429594	387572	411025	449102	372949	1.2042	up	0.0014798	0.00367658	0.518203	no
POS	POS_287.164_7.4383_1	287.164	7.43829	9(11)-Didehydroestriol	72.7	C18H22O3	NA	NA	NA	NA	NA	Abacavir;16b-Hydroxyestrone;16a-Hydroxyestrone;2-Hydroxyestrone;16-Ketoestradiol;4-Hydroxyestrone;17beta-Estradiol-2,3-quinone;17beta-Estradiol-3,4-quinone;12-Oxo-2,3-dinor-10,15-phytodienoic acid;3,5-Bis(1,1-dimethylethyl)-4-hydroxy-benzoic acid ethyl ester;alpha-Butyl-omega-hydroxypoly(oxyethylene) poly(oxypropylene)	5436.96	6453.16	4600.86	5035.88	6921.35	6361.38	1820.08	1957.68	1456.42	1807.11	1701.5	2149.97	3808.53	5801.6	1815.46	3.1957	up	1.24042e-07	1.35698e-06	1.40202	yes
NEG	NEG_203.0926_3.0226_1	203.093	3.02258	3-Methoxycyclohexanecarboxylic acid	72.7	C8H14O3	Organic acids and derivatives	Carboxylic acids and derivatives	NA	NA	NA	Amrinone	21805.3	19154.5	17601.7	19064	18447.8	15234.6	19761.7	19211.2	17433.3	17271.6	16996.7	21937.3	18660	18551.3	18768.6	0.9884	down	0.838865	0.87508	0.0389634	no
POS	POS_164.0702_3.3556_1	164.07	3.35555	Chromone	72.7	C9H6O2	Organoheterocyclic compounds	Benzopyrans	HMDB0032938	NA	NA	4-Oxo-1-(3-pyridyl)-1-butanone;4-(3-Pyridyl)-3-butenoic acid;3-Methyldioxyindole;Coumarin;Phenylpropiolic acid;Chromone;2-Benzofurancarboxaldehyde	4588.02	4406.03	3285.1	4402.74	3960.33	3648.73	8170.69	4764.62	4017.75	5245.87	6141.16	7187.72	4984.9	4048.49	5921.3	0.6837	down	0.0197075	0.0355047	0.653795	no
POS	POS_214.0709_1.0923_1	214.071	1.09232	Droxidopa	72.7	C9H11NO5	Organic acids and derivatives	Carboxylic acids and derivatives	HMDB0015627	NA	NA	Droxidopa;Dihydro-6-isopropyl-2,4-dimethyl-4H-1,3,5-dithiazine;Dihydro-4,6-dimethyl-2-(1-methylethyl)-4H-1,3,5-dithiazine;3-Methoxy-4,5-methylenedioxybenzoic acid;4-Hydroxy-benzenepropanedioate	3765.44	4304.72	3088.24	2396.53	4220.43	4700.22	3549.96	5438.5	5931.04	2904.65	3916.36	2833.69	3920.82	3745.93	4095.7	0.9146	down	0.664451	0.728623	0.133617	no
POS	POS_638.4625_6.1_1	638.462	6.10003	Soyasapogenol B 24-O-b-D-glucoside	72.7	C36H60O8	Lipids and lipid-like molecules	Prenol lipids	HMDB0039520	NA	NA	NA	243718	246485	238237	256361	224908	224028	181748	163280	152822	164340	152226	150667	199902	238956	160847	1.4856	up	1.38382e-06	9.75014e-06	0.814761	no
NEG	NEG_643.2752_4.5791_1	643.275	4.57906	LysoPI 22:6; LysoPI 22:6	72.6	C31H49O12P	Lipids and lipid-like molecules	Glycerophospholipids	NA	C03819	map00564(Glycerophospholipid metabolism)	PIP2(16:0/16:2(9Z,12Z));PIP2(16:1(9Z)/16:1(9Z));PIP2(16:2(9Z,12Z)/16:0);Rebaudioside E;Rebaudioside A	8638.02	9011.07	8776.36	8092.75	1600.38	8969.72	25248.3	24636.5	24291.9	26854.4	24179.6	27756.7	16504.6	7514.72	25494.5	0.2948	down	0.00476645	0.0102067	1.4042	yes
POS	POS_446.3083_5.6318_1	446.308	5.63178	DGTS 13:0; DGTS(2:0/11:0)	72.6	C23H43NO7	Lipids and lipid-like molecules	Glycerolipids	NA	C18169	map00564(Glycerophospholipid metabolism)	NA	3757.68	4517.64	4477.83	3976.94	3914.11	3800.87	2230.18	1941.36	1769.29	2305.62	2848.48	1095.99	3053	4074.18	2031.82	2.0052	up	0.00214256	0.00507324	1.04875	yes
POS	POS_143.1055_8.3161_1	143.105	8.31613	2-Methylpropyl (2E)-butenoate	72.6	C8H14O2	Lipids and lipid-like molecules	Fatty Acyls	HMDB0036212	NA	NA	2-Octenoic acid;trans-2-Octenoic acid;4-ene-Valproic acid;2-ene-Valproic acid;(3Z)-2-Propylpent-3-enoic acid;(3E)-2-Propylpent-3-enoic acid;Ethyl (±)-2-methyl-4-pentenoate;2,3-Octanedione;Methyl cyclohexanecarboxylate;Cyclohexyl acetate;Cyclohexaneacetic acid;Allyl valerate;cis-5-Octenoic acid;Ethyl (E)-3-hexenoate;Ethyl 5-hexenoate;Ethyl 2E-hexenoate;Ethyl trans-2-methyl-2-pentenoate;trans-3-Hex…	25608.1	36900.3	34858.2	38342.9	22237.7	38869.8	78787.8	71593.8	73402.4	48201.4	77856.8	49320.7	49665	32802.8	66527.1	0.4931	down	0.000357438	0.00106595	1.02906	yes
POS	POS_242.1029_0.956_1	242.103	0.956017	Mefenamic_Acid	72.5	C15H15NO2	Benzenoids	Benzene and substituted derivatives	HMDB0014922	C02168	NA	Methocarbamol;Cis-zeatin;Elenolide;Sinapic acid;cis-Sinapic acid;5-(3',4',5'-Trihydroxyphenyl)-gamma-valerolactone	13957.5	17848.9	17330	19379.6	12361.8	13400.7	15324.8	12776.6	13167.3	13881.4	9760.12	13419	14384	15713.1	13054.9	1.2036	up	0.0921546	0.137062	0.40017	no
NEG	NEG_809.5425_7.4005_1	809.542	7.40047	MGDG 35:4; MGDG(16:2/19:2)	72.5	C44H76O10	Lipids and lipid-like molecules	Glycerolipids	NA	C03692	map00561(Glycerolipid metabolism);map01100(Metabolic pathways)	NA	68109.9	59177.3	62825.9	57495.4	57875.6	73127.5	64940.9	76358.7	62336.1	74581.7	70197.3	93245.1	68356	63101.9	73610	0.8572	down	0.064772	0.100696	0.379814	no
POS	POS_257.0786_4.2093_1	257.079	4.2093	Benfuresate	72.5	C12H16O4S	NA	NA	NA	C18452	NA	NA	7909.01	7332.65	8330.04	6768.3	7851.09	7521	3765.52	598.028	705.428	903.813	3468.51	3602.86	4896.35	7618.68	2174.03	3.5044	up	0.00787917	0.0158491	1.47025	yes
POS	POS_144.1012_1.0765_1	144.101	1.07652	1-Aminocyclohexanecarboxylic acid	72.5	C7H13NO2	NA	NA	NA	NA	NA	Proline betaine;L-2-Amino-3-methylenehexanoic acid;3beta,6beta-Dihydroxynortropane;4-Hydroxy-4-methyl-5-hexenoic acid gamma lactone;Methyl sorbate;3-Ethyl-1,2-cyclopentanedione;Enol-3-Ethyl-1,2-cyclopentanedione;Allyl crotonate;xi-4-Hydroxy-4-methyl-2-cyclohexen-1-one;3-Methyl-1,2-cyclohexanedione;3-(3-Ethyloxiranyl)-2-propenal;3,4-Dimethyl-1,2-cyclopentanedione;3,5-Dimethyl-1,2-cyclopentanedione…	5959.52	17728.5	7535.64	9682.98	8357.59	6510.03	9876.42	7212.54	6637.68	13403.4	11596.8	8868.22	9447.44	9295.7	9599.18	0.9684	down	0.714418	0.771323	0.123575	no
NEG	NEG_685.4185_4.7614_1	685.418	4.76143	MGDG 25:3; MGDG(3:0/22:3)	72.4	C34H58O10	Lipids and lipid-like molecules	Glycerolipids	NA	C03692	map00561(Glycerolipid metabolism);map01100(Metabolic pathways)	NA	387559	366128	401807	490823	384537	445050	270597	273842	284909	330247	259637	293520	349055	412651	285459	1.4456	up	9.07172e-05	0.000324589	0.757681	no
POS	POS_294.1613_0.9561_1	294.161	0.956133	Ondansetron	72.4	C18H19N3O	Organoheterocyclic compounds	Indoles and derivatives	HMDB0005035	C07325	NA	Ondansetron;1-[(2,5-Dimethylphenyl)azo]-2-naphthalenol	72492	70864.7	70580.9	73690.9	68776.1	74451.8	28537.1	27462.6	26930.6	28059.8	26385.1	25607.1	49486.6	71809.4	27163.7	2.6436	up	2.29663e-12	2.71045e-10	1.29999	yes
POS	POS_144.0799_3.3084_1	144.08	3.30837	6-Methylquinoline	72.4	C10H9N	Organoheterocyclic compounds	Quinolines and derivatives	HMDB0033115	NA	NA	6-Methylquinoline;2-Aminonaphthalene;Quinaldine	2903.77	2806.41	2753.48	2930.25	1734.37	2449.09	4530.09	5528.29	5386.55	7375.31	5225.61	5421.68	4087.08	2596.23	5577.92	0.4654	down	3.2184e-05	0.000134289	1.10927	yes
POS	POS_471.3445_8.0274_1	471.345	8.02743	16-Hydroxy-3-oxo-12-oleanen-28-oic acid	72.4	C30H46O4	Lipids and lipid-like molecules	Prenol lipids	HMDB0040618	NA	NA	Glycyrrhetinic acid ;Murrayenol;(3alpha,20R,24Z)-3-Hydroxy-21-oxoeupha-8,24-dien-26-oic acid;6beta-Hydroxy-3-oxo-12-oleanen-28-oic acid;beta-Glycyrrhetinic acid;23-Hydroxy-3-oxocycloart-24-en-26-oic acid;3beta-3,24-Dihydroxy-9(11),12-oleanadien-30-oic acid;Ganoderiol B;Ganodermic acid Jb;Liquiritic acid;Pomonic acid;Rubinic acid;11-Keto-beta-boswellic acid;Lansic acid;Colubrinic acid;Koetjapic ac…	36213.6	26115.1	16456.1	23231.3	28997.8	49718.9	24760.1	26302.7	27390.1	23884.9	47532.1	25008.1	29634.2	30122.1	29146.3	1.0335	up	0.980145	0.984681	0.00983731	no
NEG	NEG_151.0403_3.8272_1	151.04	3.82715	2-Hydroxy-5-methoxybenzaldehyde	72.4	C8H8O3	Benzenoids	Benzene and substituted derivatives	NA	NA	NA	p-Hydroxyphenylacetic acid;3-Hydroxyphenylacetic acid;Ortho-Hydroxyphenylacetic acid;Mandelic acid;p-Anisic acid;3-Cresotinic acid;3,4-Dihydroxyphenylacetaldehyde;4-Hydroxy-3-methylbenzoic acid;Vanillin;2,4'-Dihydroxyacetophenone;2',3'-Dihydroxyacetophenone;2',4'-Dihydroxyacetophenone;2',6'-Dihydroxyacetophenone;3',4'-Dihydroxyacetophenone;3',5'-Dihydroxyacetophenone;Phenoxyacetic acid;Methyl fur…	38056.3	39134.4	40339.7	42023.4	39311.5	37368.4	29202	29500.1	30262.3	30379.5	30779	31255.3	34801	39372.3	30229.7	1.3024	up	7.72471e-07	6.06577e-06	0.668387	no
[truncated: 167 more rows]
