# Supplementary material for: Revealing the effects of Aspergillus cristatus, golden flower fungus, fermenting on the roots of the medicinal and edible plant Panax ginseng
Source: Front Microbiol. 2026 Apr 20;17:1803757. doi: 10.3389/fmicb.2026.1803757 (PMC13136136; doi:10.3389/fmicb.2026.1803757)
Supplement: Supplementary file 4 [file Data_Sheet_4.xlsx]

## Sheet: KEGG enrichment transcriptome
Pathway_ID	KEGG_Level_1	KEGG_Level_2	Pathway_Name	IDs	S	TS	B	TB	Rich.Factor	P.value	Sig.Sign.P	Q.value	Sig.Sign.Q	S_Up_ID	S_Up_Num	S_Down_ID	S_Down_Num	MapID_Count	ZScore
map03010	Genetic Information Processing	Translation	Ribosome	SI65_05503|SI65_05503, SI65_01693|SI65_01693, SI65_02014|SI65_02014, SI65_00523|SI65_00523, SI65_01309|SI65_01309, SI65_02064|SI65_02064, SI65_07217|SI65_07217, SI65_01815|SI65_01815, SI65_08008|SI65_08008, SI65_05891|SI65_05891, SI65_07850|SI65_07850, SI65_04191|SI65_04191, SI65_08306|SI65_08306, SI65_01755|SI65_01755, SI65_00189|SI65_00189, SI65_06751|SI65_06751, SI65_02127|SI65_02127, SI65_041…	77	1603	127	3403	0.6063	0.00125042	**	0.15005	ns	SI65_05503|SI65_05503, SI65_01693|SI65_01693, SI65_02014|SI65_02014, SI65_00523|SI65_00523, SI65_01309|SI65_01309, SI65_02064|SI65_02064, SI65_07217|SI65_07217, SI65_01815|SI65_01815, SI65_08008|SI65_08008, SI65_05891|SI65_05891, SI65_07850|SI65_07850, SI65_04191|SI65_04191, SI65_08306|SI65_08306, SI65_01755|SI65_01755, SI65_00189|SI65_00189, SI65_06751|SI65_06751, SI65_02127|SI65_02127, SI65_041…	70	SI65_09693|SI65_09693, SI65_06709|SI65_06709, SI65_01538|SI65_01538, SI65_08655|SI65_08655, SI65_02010|SI65_02010, SI65_01871|SI65_01871, SI65_03035|SI65_03035	7	127	5.76782
map03410	Genetic Information Processing	Replication and repair	Base excision repair	SI65_00144|SI65_00144, SI65_01606|SI65_01606, SI65_06267|SI65_06267, SI65_06557|SI65_06557, SI65_01813|SI65_01813, SI65_02716|SI65_02716, SI65_02066|SI65_02066, SI65_05183|SI65_05183, SI65_03207|SI65_03207, SI65_06278|SI65_06278, SI65_07129|SI65_07129, SI65_04473|SI65_04473, SI65_05042|SI65_05042, SI65_05880|SI65_05880, SI65_07286|SI65_07286, SI65_04205|SI65_04205, SI65_00255|SI65_00255	17	1603	22	3403	0.7727	0.00382836	**	0.229701	ns	SI65_01606|SI65_01606	1	SI65_00144|SI65_00144, SI65_06267|SI65_06267, SI65_06557|SI65_06557, SI65_01813|SI65_01813, SI65_02716|SI65_02716, SI65_02066|SI65_02066, SI65_05183|SI65_05183, SI65_03207|SI65_03207, SI65_06278|SI65_06278, SI65_07129|SI65_07129, SI65_04473|SI65_04473, SI65_05042|SI65_05042, SI65_05880|SI65_05880, SI65_07286|SI65_07286, SI65_04205|SI65_04205, SI65_00255|SI65_00255	16	22	-4.26401
map03420	Genetic Information Processing	Replication and repair	Nucleotide excision repair	SI65_02390|SI65_02390, SI65_06485|SI65_06485, SI65_09289|SI65_09289, SI65_08547|SI65_08547, SI65_01606|SI65_01606, SI65_08982|SI65_08982, SI65_00217|SI65_00217, SI65_02952|SI65_02952, SI65_08764|SI65_08764, SI65_03504|SI65_03504, SI65_01148|SI65_01148, SI65_03006|SI65_03006, SI65_01813|SI65_01813, SI65_02716|SI65_02716, SI65_06715|SI65_06715, SI65_02048|SI65_02048, SI65_01833|SI65_01833, SI65_020…	33	1603	52	3403	0.6346	0.0123948	*	0.495792	ns	SI65_01606|SI65_01606, SI65_08764|SI65_08764, SI65_03504|SI65_03504, SI65_01148|SI65_01148	4	SI65_02390|SI65_02390, SI65_06485|SI65_06485, SI65_09289|SI65_09289, SI65_08547|SI65_08547, SI65_08982|SI65_08982, SI65_00217|SI65_00217, SI65_02952|SI65_02952, SI65_03006|SI65_03006, SI65_01813|SI65_01813, SI65_02716|SI65_02716, SI65_06715|SI65_06715, SI65_02048|SI65_02048, SI65_01833|SI65_01833, SI65_02066|SI65_02066, SI65_05168|SI65_05168, SI65_05183|SI65_05183, SI65_09560|SI65_09560, SI65_047…	29	52	-4.4376
map00500	Metabolism	Carbohydrate metabolism	Starch and sucrose metabolism	SI65_00180|SI65_00180, SI65_00176|SI65_00176, SI65_07555|SI65_07555, SI65_07885|SI65_07885, SI65_00177|SI65_00177, SI65_00186|SI65_00186, SI65_02969|SI65_02969, SI65_07696|SI65_07696, SI65_03316|SI65_03316, SI65_00994|SI65_00994, SI65_07054|SI65_07054, SI65_07565|SI65_07565, SI65_06076|SI65_06076, SI65_04813|SI65_04813, SI65_10009|SI65_10009, SI65_10222|SI65_10222, SI65_06420|SI65_06420, SI65_072…	45	1603	76	3403	0.5921	0.0215958	*	0.571605	ns	SI65_00180|SI65_00180, SI65_00176|SI65_00176, SI65_00177|SI65_00177, SI65_07565|SI65_07565, SI65_06076|SI65_06076, SI65_10009|SI65_10009, SI65_07281|SI65_07281, SI65_01409|SI65_01409, SI65_02999|SI65_02999, SI65_00446|SI65_00446, SI65_01280|SI65_01280	11	SI65_07555|SI65_07555, SI65_07885|SI65_07885, SI65_00186|SI65_00186, SI65_02969|SI65_02969, SI65_07696|SI65_07696, SI65_03316|SI65_03316, SI65_00994|SI65_00994, SI65_07054|SI65_07054, SI65_04813|SI65_04813, SI65_10222|SI65_10222, SI65_06420|SI65_06420, SI65_06216|SI65_06216, SI65_03365|SI65_03365, SI65_07556|SI65_07556, SI65_06998|SI65_06998, SI65_04812|SI65_04812, SI65_04660|SI65_04660, SI65_006…	34	76	-4.12948
map00460	Metabolism	Metabolism of other amino acids	Cyanoamino acid metabolism	SI65_06552|SI65_06552, SI65_02969|SI65_02969, SI65_07696|SI65_07696, SI65_03316|SI65_03316, SI65_08582|SI65_08582, SI65_07054|SI65_07054, SI65_03585|SI65_03585, SI65_04813|SI65_04813, SI65_10009|SI65_10009, SI65_06553|SI65_06553, SI65_09490|SI65_09490, SI65_03584|SI65_03584, SI65_04812|SI65_04812, SI65_00661|SI65_00661, SI65_02760|SI65_02760, SI65_01409|SI65_01409, SI65_07957|SI65_07957, SI65_097…	25	1603	39	3403	0.641	0.0238169	*	0.571605	ns	SI65_03585|SI65_03585, SI65_10009|SI65_10009, SI65_01409|SI65_01409	3	SI65_06552|SI65_06552, SI65_02969|SI65_02969, SI65_07696|SI65_07696, SI65_03316|SI65_03316, SI65_08582|SI65_08582, SI65_07054|SI65_07054, SI65_04813|SI65_04813, SI65_06553|SI65_06553, SI65_09490|SI65_09490, SI65_03584|SI65_03584, SI65_04812|SI65_04812, SI65_00661|SI65_00661, SI65_02760|SI65_02760, SI65_07957|SI65_07957, SI65_09702|SI65_09702, SI65_09187|SI65_09187, SI65_00966|SI65_00966, SI65_089…	22	39	-4.64372
map00403	Metabolism	Biosynthesis of other secondary metabolites	Indole diterpene alkaloid biosynthesis	SI65_01641|SI65_01641, SI65_03975|SI65_03975, SI65_10006|SI65_10006, SI65_03160|SI65_03160, SI65_09499|SI65_09499, SI65_06936|SI65_06936, SI65_09902|SI65_09902, SI65_07251|SI65_07251, SI65_00701|SI65_00701, SI65_08622|SI65_08622	10	1603	13	3403	0.7692	0.0289365	*	0.57873	ns	SI65_03975|SI65_03975, SI65_03160|SI65_03160, SI65_06936|SI65_06936	3	SI65_01641|SI65_01641, SI65_10006|SI65_10006, SI65_09499|SI65_09499, SI65_09902|SI65_09902, SI65_07251|SI65_07251, SI65_00701|SI65_00701, SI65_08622|SI65_08622	7	13	-1.94145
map02010	Environmental Information Processing	Membrane transport	ABC transporters	SI65_03730|SI65_03730, SI65_03000|SI65_03000, SI65_07730|SI65_07730, SI65_07136|SI65_07136, SI65_09096|SI65_09096, SI65_07999|SI65_07999, SI65_00736|SI65_00736, SI65_00702|SI65_00702, SI65_02823|SI65_02823, SI65_09886|SI65_09886, SI65_01589|SI65_01589, SI65_01588|SI65_01588, SI65_08843|SI65_08843, SI65_00460|SI65_00460, SI65_00814|SI65_00814, SI65_03106|SI65_03106, SI65_02199|SI65_02199, SI65_029…	26	1603	42	3403	0.619	0.0376257	*	0.583118	ns	SI65_03000|SI65_03000, SI65_07730|SI65_07730	2	SI65_03730|SI65_03730, SI65_07136|SI65_07136, SI65_09096|SI65_09096, SI65_07999|SI65_07999, SI65_00736|SI65_00736, SI65_00702|SI65_00702, SI65_02823|SI65_02823, SI65_09886|SI65_09886, SI65_01589|SI65_01589, SI65_01588|SI65_01588, SI65_08843|SI65_08843, SI65_00460|SI65_00460, SI65_00814|SI65_00814, SI65_03106|SI65_03106, SI65_02199|SI65_02199, SI65_02940|SI65_02940, SI65_03685|SI65_03685, SI65_027…	24	42	-4.93771
map03022	Genetic Information Processing	Transcription	Basal transcription factors	SI65_02228|SI65_02228, SI65_07516|SI65_07516, SI65_05376|SI65_05376, SI65_02227|SI65_02227, SI65_02229|SI65_02229, SI65_09289|SI65_09289, SI65_00217|SI65_00217, SI65_04973|SI65_04973, SI65_02952|SI65_02952, SI65_06703|SI65_06703, SI65_01480|SI65_01480, SI65_04974|SI65_04974, SI65_04606|SI65_04606, SI65_06715|SI65_06715, SI65_02592|SI65_02592, SI65_04706|SI65_04706, SI65_03954|SI65_03954, SI65_023…	24	1603	39	3403	0.6154	0.0489147	*	0.583118	ns	SI65_04973|SI65_04973, SI65_04606|SI65_04606	2	SI65_02228|SI65_02228, SI65_07516|SI65_07516, SI65_05376|SI65_05376, SI65_02227|SI65_02227, SI65_02229|SI65_02229, SI65_09289|SI65_09289, SI65_00217|SI65_00217, SI65_02952|SI65_02952, SI65_06703|SI65_06703, SI65_01480|SI65_01480, SI65_04974|SI65_04974, SI65_06715|SI65_06715, SI65_02592|SI65_02592, SI65_04706|SI65_04706, SI65_03954|SI65_03954, SI65_02336|SI65_02336, SI65_00877|SI65_00877, SI65_024…	22	39	-4.32346
map00603	Metabolism	Glycan biosynthesis and metabolism	Glycosphingolipid biosynthesis - globo and isoglobo series	SI65_04754|SI65_04754, SI65_10149|SI65_10149, SI65_01410|SI65_01410, SI65_04088|SI65_04088	4	1603	4	3403	1	0.0491389	*	0.583118	ns	SI65_04754|SI65_04754	1	SI65_10149|SI65_10149, SI65_01410|SI65_01410, SI65_04088|SI65_04088	3	4	-1
map00640	Metabolism	Carbohydrate metabolism	Propanoate metabolism	SI65_03112|SI65_03112, SI65_03005|SI65_03005, SI65_08051|SI65_08051, SI65_01962|SI65_01962, SI65_01920|SI65_01920, SI65_00855|SI65_00855, SI65_07912|SI65_07912, SI65_08120|SI65_08120, SI65_02491|SI65_02491, SI65_04047|SI65_04047, SI65_05550|SI65_05550, SI65_01938|SI65_01938, SI65_01943|SI65_01943, SI65_00224|SI65_00224, SI65_02812|SI65_02812, SI65_00374|SI65_00374, SI65_06470|SI65_06470, SI65_003…	33	1603	56	3403	0.5893	0.0492664	*	0.583118	ns	SI65_03112|SI65_03112, SI65_03005|SI65_03005, SI65_08051|SI65_08051, SI65_00855|SI65_00855, SI65_02491|SI65_02491, SI65_06470|SI65_06470, SI65_00367|SI65_00367, SI65_07219|SI65_07219, SI65_03303|SI65_03303	9	SI65_01962|SI65_01962, SI65_01920|SI65_01920, SI65_07912|SI65_07912, SI65_08120|SI65_08120, SI65_04047|SI65_04047, SI65_05550|SI65_05550, SI65_01938|SI65_01938, SI65_01943|SI65_01943, SI65_00224|SI65_00224, SI65_02812|SI65_02812, SI65_00374|SI65_00374, SI65_06472|SI65_06472, SI65_07363|SI65_07363, SI65_05247|SI65_05247, SI65_09494|SI65_09494, SI65_03705|SI65_03705, SI65_08050|SI65_08050, SI65_043…	24	56	-3.20713
map03008	Genetic Information Processing	Translation	Ribosome biogenesis in eukaryotes	SI65_08720|SI65_08720, SI65_00128|SI65_00128, SI65_00145|SI65_00145, SI65_05308|SI65_05308, SI65_04926|SI65_04926, SI65_08493|SI65_08493, SI65_04777|SI65_04777, SI65_00103|SI65_00103, SI65_00421|SI65_00421, SI65_00802|SI65_00802, SI65_02932|SI65_02932, SI65_08414|SI65_08414, SI65_09630|SI65_09630, SI65_01862|SI65_01862, SI65_08664|SI65_08664, SI65_02659|SI65_02659, SI65_08914|SI65_08914, SI65_076…	54	1603	97	3403	0.5567	0.0536584	ns	0.583118	ns	SI65_08720|SI65_08720, SI65_00145|SI65_00145, SI65_05308|SI65_05308, SI65_04926|SI65_04926, SI65_00421|SI65_00421, SI65_08664|SI65_08664, SI65_02659|SI65_02659, SI65_07685|SI65_07685, SI65_00491|SI65_00491	9	SI65_00128|SI65_00128, SI65_08493|SI65_08493, SI65_04777|SI65_04777, SI65_00103|SI65_00103, SI65_00802|SI65_00802, SI65_02932|SI65_02932, SI65_08414|SI65_08414, SI65_09630|SI65_09630, SI65_01862|SI65_01862, SI65_08914|SI65_08914, SI65_02019|SI65_02019, SI65_01761|SI65_01761, SI65_01631|SI65_01631, SI65_08114|SI65_08114, SI65_05217|SI65_05217, SI65_02121|SI65_02121, SI65_08558|SI65_08558, SI65_030…	45	95	-4.6169
map00062	Metabolism	Lipid metabolism	Fatty acid elongation	SI65_08051|SI65_08051, SI65_00762|SI65_00762, SI65_06470|SI65_06470, SI65_00475|SI65_00475, SI65_05714|SI65_05714, SI65_00099|SI65_00099, SI65_08050|SI65_08050, SI65_07508|SI65_07508, SI65_08577|SI65_08577, SI65_00827|SI65_00827	10	1603	14	3403	0.7143	0.0589025	ns	0.583118	ns	SI65_08051|SI65_08051, SI65_00762|SI65_00762, SI65_06470|SI65_06470, SI65_05714|SI65_05714	4	SI65_00475|SI65_00475, SI65_00099|SI65_00099, SI65_08050|SI65_08050, SI65_07508|SI65_07508, SI65_08577|SI65_08577, SI65_00827|SI65_00827	6	14	-0.534522
map00190	Metabolism	Energy metabolism	Oxidative phosphorylation	SI65_05642|SI65_05642, SI65_03243|SI65_03243, SI65_03349|SI65_03349, SI65_01694|SI65_01694, SI65_01041|SI65_01041, SI65_09767|SI65_09767, SI65_05205|SI65_05205, SI65_03206|SI65_03206, SI65_00849|SI65_00849, SI65_10315|SI65_10315, SI65_03457|SI65_03457, SI65_09687|SI65_09687, SI65_04818|SI65_04818, SI65_01042|SI65_01042, SI65_05384|SI65_05384, SI65_04029|SI65_04029, SI65_08483|SI65_08483, SI65_039…	53	1603	96	3403	0.5521	0.0656664	ns	0.583118	ns	SI65_05642|SI65_05642, SI65_03243|SI65_03243, SI65_03349|SI65_03349, SI65_01694|SI65_01694, SI65_01041|SI65_01041, SI65_09767|SI65_09767, SI65_05205|SI65_05205, SI65_03206|SI65_03206, SI65_00849|SI65_00849, SI65_10315|SI65_10315, SI65_03457|SI65_03457, SI65_09687|SI65_09687, SI65_04818|SI65_04818, SI65_01042|SI65_01042, SI65_04029|SI65_04029, SI65_08483|SI65_08483, SI65_04133|SI65_04133, SI65_092…	43	SI65_05384|SI65_05384, SI65_03915|SI65_03915, SI65_07066|SI65_07066, SI65_08477|SI65_08477, SI65_06310|SI65_06310, SI65_08157|SI65_08157, SI65_10330|SI65_10330, SI65_08402|SI65_08402, SI65_07360|SI65_07360, SI65_06809|SI65_06809	10	96	4.89898
map03450	Genetic Information Processing	Replication and repair	Non-homologous end-joining	SI65_06267|SI65_06267, SI65_05595|SI65_05595, SI65_06089|SI65_06089, SI65_03688|SI65_03688, SI65_09070|SI65_09070, SI65_03620|SI65_03620, SI65_00321|SI65_00321, SI65_06762|SI65_06762, SI65_05116|SI65_05116, SI65_02710|SI65_02710, SI65_02399|SI65_02399	11	1603	16	3403	0.6875	0.0680305	ns	0.583118	ns		0	SI65_06267|SI65_06267, SI65_05595|SI65_05595, SI65_06089|SI65_06089, SI65_03688|SI65_03688, SI65_09070|SI65_09070, SI65_03620|SI65_03620, SI65_00321|SI65_00321, SI65_06762|SI65_06762, SI65_05116|SI65_05116, SI65_02710|SI65_02710, SI65_02399|SI65_02399	11	16	-4
map03430	Genetic Information Processing	Replication and repair	Mismatch repair	SI65_08547|SI65_08547, SI65_01606|SI65_01606, SI65_06734|SI65_06734, SI65_08764|SI65_08764, SI65_03504|SI65_03504, SI65_08426|SI65_08426, SI65_07613|SI65_07613, SI65_01813|SI65_01813, SI65_02066|SI65_02066, SI65_05183|SI65_05183, SI65_05719|SI65_05719, SI65_06802|SI65_06802, SI65_04473|SI65_04473, SI65_05880|SI65_05880, SI65_03188|SI65_03188, SI65_08185|SI65_08185, SI65_04205|SI65_04205, SI65_022…	20	1603	33	3403	0.6061	0.0828612	ns	0.632575	ns	SI65_01606|SI65_01606, SI65_08764|SI65_08764, SI65_03504|SI65_03504	3	SI65_08547|SI65_08547, SI65_06734|SI65_06734, SI65_08426|SI65_08426, SI65_07613|SI65_07613, SI65_01813|SI65_01813, SI65_02066|SI65_02066, SI65_05183|SI65_05183, SI65_05719|SI65_05719, SI65_06802|SI65_06802, SI65_04473|SI65_04473, SI65_05880|SI65_05880, SI65_03188|SI65_03188, SI65_08185|SI65_08185, SI65_04205|SI65_04205, SI65_02286|SI65_02286, SI65_04786|SI65_04786, SI65_09451|SI65_09451	17	33	-2.95932
map00591	Metabolism	Lipid metabolism	Linoleic acid metabolism	SI65_00888|SI65_00888, SI65_05022|SI65_05022, SI65_00826|SI65_00826, SI65_02949|SI65_02949, SI65_08115|SI65_08115	5	1603	6	3403	0.8333	0.0843434	ns	0.632575	ns		0	SI65_00888|SI65_00888, SI65_05022|SI65_05022, SI65_00826|SI65_00826, SI65_02949|SI65_02949, SI65_08115|SI65_08115	5	6	-2.44949
map03040	Genetic Information Processing	Transcription	Spliceosome	SI65_02968|SI65_02968, SI65_08720|SI65_08720, SI65_00787|SI65_00787, SI65_00136|SI65_00136, SI65_08739|SI65_08739, SI65_05807|SI65_05807, SI65_03818|SI65_03818, SI65_04801|SI65_04801, SI65_03569|SI65_03569, SI65_01883|SI65_01883, SI65_02680|SI65_02680, SI65_04873|SI65_04873, SI65_09140|SI65_09140, SI65_07591|SI65_07591, SI65_01999|SI65_01999, SI65_08919|SI65_08919, SI65_00761|SI65_00761, SI65_007…	57	1603	106	3403	0.5377	0.0971663	ns	0.68588	ns	SI65_08720|SI65_08720, SI65_04873|SI65_04873, SI65_07591|SI65_07591, SI65_08919|SI65_08919, SI65_00760|SI65_00760, SI65_01061|SI65_01061, SI65_06857|SI65_06857, SI65_10033|SI65_10033, SI65_04792|SI65_04792	9	SI65_02968|SI65_02968, SI65_00787|SI65_00787, SI65_00136|SI65_00136, SI65_08739|SI65_08739, SI65_05807|SI65_05807, SI65_03818|SI65_03818, SI65_04801|SI65_04801, SI65_03569|SI65_03569, SI65_01883|SI65_01883, SI65_02680|SI65_02680, SI65_09140|SI65_09140, SI65_01999|SI65_01999, SI65_00761|SI65_00761, SI65_03980|SI65_03980, SI65_02669|SI65_02669, SI65_06352|SI65_06352, SI65_07030|SI65_07030, SI65_052…	48	106	-4.66217
map00311	Metabolism	Biosynthesis of other secondary metabolites	Penicillin and cephalosporin biosynthesis	SI65_06681|SI65_06681, SI65_08889|SI65_08889, SI65_06946|SI65_06946	3	1603	3	3403	1	0.10442	ns	0.696135	ns		0	SI65_06681|SI65_06681, SI65_08889|SI65_08889, SI65_06946|SI65_06946	3	3	-1.73205
map03440	Genetic Information Processing	Replication and repair	Homologous recombination	SI65_00513|SI65_00513, SI65_08764|SI65_08764, SI65_06089|SI65_06089, SI65_08952|SI65_08952, SI65_01813|SI65_01813, SI65_07766|SI65_07766, SI65_02066|SI65_02066, SI65_09230|SI65_09230, SI65_05183|SI65_05183, SI65_06852|SI65_06852, SI65_00321|SI65_00321, SI65_04473|SI65_04473, SI65_08377|SI65_08377, SI65_05116|SI65_05116, SI65_05584|SI65_05584, SI65_08378|SI65_08378, SI65_09727|SI65_09727, SI65_023…	21	1603	36	3403	0.5833	0.117279	ns	0.740709	ns	SI65_08764|SI65_08764, SI65_09230|SI65_09230, SI65_08377|SI65_08377	3	SI65_00513|SI65_00513, SI65_06089|SI65_06089, SI65_08952|SI65_08952, SI65_01813|SI65_01813, SI65_07766|SI65_07766, SI65_02066|SI65_02066, SI65_05183|SI65_05183, SI65_06852|SI65_06852, SI65_00321|SI65_00321, SI65_04473|SI65_04473, SI65_05116|SI65_05116, SI65_05584|SI65_05584, SI65_08378|SI65_08378, SI65_09727|SI65_09727, SI65_02399|SI65_02399, SI65_00515|SI65_00515, SI65_09764|SI65_09764, SI65_083…	18	36	-3.66667
map00310	Metabolism	Amino acid metabolism	Lysine degradation	SI65_04044|SI65_04044, SI65_03352|SI65_03352, SI65_06320|SI65_06320, SI65_08854|SI65_08854, SI65_09920|SI65_09920, SI65_03057|SI65_03057, SI65_08051|SI65_08051, SI65_01387|SI65_01387, SI65_06796|SI65_06796, SI65_03097|SI65_03097, SI65_02333|SI65_02333, SI65_10177|SI65_10177, SI65_04402|SI65_04402, SI65_02215|SI65_02215, SI65_05550|SI65_05550, SI65_07905|SI65_07905, SI65_01104|SI65_01104, SI65_037…	34	1603	62	3403	0.5484	0.135116	ns	0.810693	ns	SI65_09920|SI65_09920, SI65_08051|SI65_08051, SI65_01387|SI65_01387, SI65_01104|SI65_01104, SI65_06470|SI65_06470, SI65_01466|SI65_01466, SI65_01914|SI65_01914, SI65_01968|SI65_01968, SI65_07476|SI65_07476	9	SI65_04044|SI65_04044, SI65_03352|SI65_03352, SI65_06320|SI65_06320, SI65_08854|SI65_08854, SI65_03057|SI65_03057, SI65_06796|SI65_06796, SI65_03097|SI65_03097, SI65_02333|SI65_02333, SI65_10177|SI65_10177, SI65_04402|SI65_04402, SI65_02215|SI65_02215, SI65_05550|SI65_05550, SI65_07905|SI65_07905, SI65_03789|SI65_03789, SI65_00475|SI65_00475, SI65_09203|SI65_09203, SI65_02174|SI65_02174, SI65_079…	25	62	-3.556
map00561	Metabolism	Lipid metabolism	Glycerolipid metabolism	SI65_03352|SI65_03352, SI65_05726|SI65_05726, SI65_02403|SI65_02403, SI65_08854|SI65_08854, SI65_09920|SI65_09920, SI65_00888|SI65_00888, SI65_10149|SI65_10149, SI65_02333|SI65_02333, SI65_01410|SI65_01410, SI65_02569|SI65_02569, SI65_10177|SI65_10177, SI65_00544|SI65_00544, SI65_09264|SI65_09264, SI65_00579|SI65_00579, SI65_07379|SI65_07379, SI65_07367|SI65_07367, SI65_09315|SI65_09315, SI65_026…	29	1603	53	3403	0.5472	0.163492	ns	0.934238	ns	SI65_09920|SI65_09920, SI65_09264|SI65_09264, SI65_08593|SI65_08593	3	SI65_03352|SI65_03352, SI65_05726|SI65_05726, SI65_02403|SI65_02403, SI65_08854|SI65_08854, SI65_00888|SI65_00888, SI65_10149|SI65_10149, SI65_02333|SI65_02333, SI65_01410|SI65_01410, SI65_02569|SI65_02569, SI65_10177|SI65_10177, SI65_00544|SI65_00544, SI65_00579|SI65_00579, SI65_07379|SI65_07379, SI65_07367|SI65_07367, SI65_09315|SI65_09315, SI65_02645|SI65_02645, SI65_04088|SI65_04088, SI65_015…	26	53	-3.98346
map00052	Metabolism	Carbohydrate metabolism	Galactose metabolism	SI65_10149|SI65_10149, SI65_07565|SI65_07565, SI65_06076|SI65_06076, SI65_01410|SI65_01410, SI65_06625|SI65_06625, SI65_05977|SI65_05977, SI65_10222|SI65_10222, SI65_09388|SI65_09388, SI65_07281|SI65_07281, SI65_03365|SI65_03365, SI65_05302|SI65_05302, SI65_01528|SI65_01528, SI65_02999|SI65_02999, SI65_04088|SI65_04088, SI65_03888|SI65_03888, SI65_03275|SI65_03275, SI65_05972|SI65_05972, SI65_070…	21	1603	38	3403	0.5526	0.197658	ns	0.999999	ns	SI65_07565|SI65_07565, SI65_06076|SI65_06076, SI65_06625|SI65_06625, SI65_09388|SI65_09388, SI65_07281|SI65_07281, SI65_02999|SI65_02999	6	SI65_10149|SI65_10149, SI65_01410|SI65_01410, SI65_05977|SI65_05977, SI65_10222|SI65_10222, SI65_03365|SI65_03365, SI65_05302|SI65_05302, SI65_01528|SI65_01528, SI65_04088|SI65_04088, SI65_03888|SI65_03888, SI65_03275|SI65_03275, SI65_05972|SI65_05972, SI65_07095|SI65_07095, SI65_04396|SI65_04396, SI65_08182|SI65_08182, SI65_01430|SI65_01430	15	38	-2.59554
map00562	Metabolism	Carbohydrate metabolism	Inositol phosphate metabolism	SI65_00724|SI65_00724, SI65_08431|SI65_08431, SI65_06554|SI65_06554, SI65_08922|SI65_08922, SI65_01764|SI65_01764, SI65_02117|SI65_02117, SI65_00956|SI65_00956, SI65_01318|SI65_01318, SI65_10258|SI65_10258, SI65_00061|SI65_00061, SI65_07529|SI65_07529, SI65_07519|SI65_07519, SI65_04480|SI65_04480, SI65_04772|SI65_04772, SI65_07538|SI65_07538, SI65_04299|SI65_04299, SI65_00126|SI65_00126, SI65_002…	27	1603	51	3403	0.5294	0.241752	ns	0.999999	ns	SI65_06554|SI65_06554, SI65_08922|SI65_08922, SI65_10258|SI65_10258, SI65_00061|SI65_00061, SI65_07519|SI65_07519, SI65_00126|SI65_00126	6	SI65_00724|SI65_00724, SI65_08431|SI65_08431, SI65_01764|SI65_01764, SI65_02117|SI65_02117, SI65_00956|SI65_00956, SI65_01318|SI65_01318, SI65_07529|SI65_07529, SI65_04480|SI65_04480, SI65_04772|SI65_04772, SI65_07538|SI65_07538, SI65_04299|SI65_04299, SI65_00261|SI65_00261, SI65_07178|SI65_07178, SI65_03065|SI65_03065, SI65_09907|SI65_09907, SI65_09494|SI65_09494, SI65_06701|SI65_06701, SI65_076…	21	51	-2.94059
map04146	Cellular Processes	Transport and catabolism	Peroxisome	SI65_04044|SI65_04044, SI65_03404|SI65_03404, SI65_03875|SI65_03875, SI65_05860|SI65_05860, SI65_06545|SI65_06545, SI65_09356|SI65_09356, SI65_05781|SI65_05781, SI65_04954|SI65_04954, SI65_00669|SI65_00669, SI65_08529|SI65_08529, SI65_09879|SI65_09879, SI65_04168|SI65_04168, SI65_05395|SI65_05395, SI65_10244|SI65_10244, SI65_10101|SI65_10101, SI65_04894|SI65_04894, SI65_05396|SI65_05396, SI65_031…	74	1603	149	3403	0.4966	0.288819	ns	0.999999	ns	SI65_03875|SI65_03875, SI65_08529|SI65_08529, SI65_09879|SI65_09879, SI65_04894|SI65_04894, SI65_03123|SI65_03123, SI65_00194|SI65_00194, SI65_04072|SI65_04072, SI65_02459|SI65_02459, SI65_00840|SI65_00840, SI65_01966|SI65_01966, SI65_01916|SI65_01916, SI65_08046|SI65_08046, SI65_02308|SI65_02308	13	SI65_04044|SI65_04044, SI65_03404|SI65_03404, SI65_05860|SI65_05860, SI65_06545|SI65_06545, SI65_09356|SI65_09356, SI65_05781|SI65_05781, SI65_04954|SI65_04954, SI65_00669|SI65_00669, SI65_04168|SI65_04168, SI65_05395|SI65_05395, SI65_10244|SI65_10244, SI65_10101|SI65_10101, SI65_05396|SI65_05396, SI65_00594|SI65_00594, SI65_04730|SI65_04730, SI65_06681|SI65_06681, SI65_04402|SI65_04402, SI65_063…	61	148	-5.91836
map00480	Metabolism	Metabolism of other amino acids	Glutathione metabolism	SI65_06552|SI65_06552, SI65_02880|SI65_02880, SI65_09879|SI65_09879, SI65_07134|SI65_07134, SI65_07437|SI65_07437, SI65_02101|SI65_02101, SI65_00020|SI65_00020, SI65_05204|SI65_05204, SI65_06818|SI65_06818, SI65_01779|SI65_01779, SI65_01629|SI65_01629, SI65_06553|SI65_06553, SI65_02875|SI65_02875, SI65_09493|SI65_09493, SI65_06609|SI65_06609, SI65_03890|SI65_03890, SI65_05852|SI65_05852, SI65_070…	25	1603	48	3403	0.5208	0.290653	ns	0.999999	ns	SI65_09879|SI65_09879, SI65_07134|SI65_07134, SI65_05204|SI65_05204, SI65_06818|SI65_06818, SI65_06609|SI65_06609, SI65_03890|SI65_03890	6	SI65_06552|SI65_06552, SI65_02880|SI65_02880, SI65_07437|SI65_07437, SI65_02101|SI65_02101, SI65_00020|SI65_00020, SI65_01779|SI65_01779, SI65_01629|SI65_01629, SI65_06553|SI65_06553, SI65_02875|SI65_02875, SI65_09493|SI65_09493, SI65_05852|SI65_05852, SI65_07060|SI65_07060, SI65_02935|SI65_02935, SI65_05313|SI65_05313, SI65_00419|SI65_00419, SI65_04437|SI65_04437, SI65_01376|SI65_01376, SI65_098…	19	48	-1.44338
map00650	Metabolism	Carbohydrate metabolism	Butanoate metabolism	SI65_03005|SI65_03005, SI65_08051|SI65_08051, SI65_01387|SI65_01387, SI65_03885|SI65_03885, SI65_07494|SI65_07494, SI65_08529|SI65_08529, SI65_05550|SI65_05550, SI65_05826|SI65_05826, SI65_05165|SI65_05165, SI65_06139|SI65_06139, SI65_06470|SI65_06470, SI65_00475|SI65_00475, SI65_09203|SI65_09203, SI65_02174|SI65_02174, SI65_01466|SI65_01466, SI65_06261|SI65_06261, SI65_00099|SI65_00099, SI65_019…	24	1603	46	3403	0.5217	0.292547	ns	0.999999	ns	SI65_03005|SI65_03005, SI65_08051|SI65_08051, SI65_01387|SI65_01387, SI65_03885|SI65_03885, SI65_08529|SI65_08529, SI65_05826|SI65_05826, SI65_06470|SI65_06470, SI65_01466|SI65_01466, SI65_01914|SI65_01914, SI65_01968|SI65_01968, SI65_07476|SI65_07476	11	SI65_07494|SI65_07494, SI65_05550|SI65_05550, SI65_05165|SI65_05165, SI65_06139|SI65_06139, SI65_00475|SI65_00475, SI65_09203|SI65_09203, SI65_02174|SI65_02174, SI65_06261|SI65_06261, SI65_00099|SI65_00099, SI65_08050|SI65_08050, SI65_06387|SI65_06387, SI65_02386|SI65_02386, SI65_00621|SI65_00621	13	46	-1.17954
map00760	Metabolism	Metabolism of cofactors and vitamins	Nicotinate and nicotinamide metabolism	SI65_01387|SI65_01387, SI65_03783|SI65_03783, SI65_03533|SI65_03533, SI65_07082|SI65_07082, SI65_08709|SI65_08709, SI65_00018|SI65_00018, SI65_00820|SI65_00820, SI65_01429|SI65_01429, SI65_02310|SI65_02310, SI65_09203|SI65_09203, SI65_02174|SI65_02174, SI65_06862|SI65_06862, SI65_09469|SI65_09469, SI65_01466|SI65_01466, SI65_01914|SI65_01914, SI65_01968|SI65_01968, SI65_03951|SI65_03951, SI65_088…	21	1603	40	3403	0.525	0.298187	ns	0.999999	ns	SI65_01387|SI65_01387, SI65_03783|SI65_03783, SI65_03533|SI65_03533, SI65_01429|SI65_01429, SI65_01466|SI65_01466, SI65_01914|SI65_01914, SI65_01968|SI65_01968, SI65_07476|SI65_07476	8	SI65_07082|SI65_07082, SI65_08709|SI65_08709, SI65_00018|SI65_00018, SI65_00820|SI65_00820, SI65_02310|SI65_02310, SI65_09203|SI65_09203, SI65_02174|SI65_02174, SI65_06862|SI65_06862, SI65_09469|SI65_09469, SI65_03951|SI65_03951, SI65_08844|SI65_08844, SI65_03767|SI65_03767, SI65_07263|SI65_07263	13	40	-2.21359
map00791	Metabolism	Xenobiotics biodegradation and metabolism	Atrazine degradation	SI65_01576|SI65_01576, SI65_06767|SI65_06767, SI65_00542|SI65_00542, SI65_07928|SI65_07928, SI65_08351|SI65_08351	5	1603	8	3403	0.625	0.301788	ns	0.999999	ns	SI65_06767|SI65_06767	1	SI65_01576|SI65_01576, SI65_00542|SI65_00542, SI65_07928|SI65_07928, SI65_08351|SI65_08351	4	8	-2.12132
map00590	Metabolism	Lipid metabolism	Arachidonic acid metabolism	SI65_00888|SI65_00888, SI65_05159|SI65_05159, SI65_00963|SI65_00963, SI65_02935|SI65_02935, SI65_08115|SI65_08115, SI65_07130|SI65_07130	6	1603	10	3403	0.6	0.30783	ns	0.999999	ns	SI65_05159|SI65_05159	1	SI65_00888|SI65_00888, SI65_00963|SI65_00963, SI65_02935|SI65_02935, SI65_08115|SI65_08115, SI65_07130|SI65_07130	5	10	-1.26491
map00910	Metabolism	Energy metabolism	Nitrogen metabolism	SI65_04488|SI65_04488, SI65_06519|SI65_06519, SI65_08964|SI65_08964, SI65_06388|SI65_06388, SI65_08728|SI65_08728, SI65_03297|SI65_03297, SI65_07713|SI65_07713, SI65_00591|SI65_00591, SI65_02067|SI65_02067, SI65_01812|SI65_01812, SI65_07234|SI65_07234, SI65_00966|SI65_00966, SI65_09842|SI65_09842, SI65_07712|SI65_07712, SI65_09509|SI65_09509	15	1603	28	3403	0.5357	0.308611	ns	0.999999	ns	SI65_04488|SI65_04488, SI65_06519|SI65_06519, SI65_06388|SI65_06388, SI65_07234|SI65_07234, SI65_09509|SI65_09509	5	SI65_08964|SI65_08964, SI65_08728|SI65_08728, SI65_03297|SI65_03297, SI65_07713|SI65_07713, SI65_00591|SI65_00591, SI65_02067|SI65_02067, SI65_01812|SI65_01812, SI65_00966|SI65_00966, SI65_09842|SI65_09842, SI65_07712|SI65_07712	10	28	-3.02372
map00511	Metabolism	Glycan biosynthesis and metabolism	Other glycan degradation	SI65_01378|SI65_01378, SI65_04754|SI65_04754, SI65_05302|SI65_05302, SI65_06927|SI65_06927, SI65_06092|SI65_06092, SI65_10170|SI65_10170, SI65_07333|SI65_07333, SI65_03275|SI65_03275, SI65_05565|SI65_05565	9	1603	16	3403	0.5625	0.313772	ns	0.999999	ns	SI65_04754|SI65_04754	1	SI65_01378|SI65_01378, SI65_05302|SI65_05302, SI65_06927|SI65_06927, SI65_06092|SI65_06092, SI65_10170|SI65_10170, SI65_07333|SI65_07333, SI65_03275|SI65_03275, SI65_05565|SI65_05565	8	16	-1.5
map03015	Genetic Information Processing	Translation	mRNA surveillance pathway	SI65_07183|SI65_07183, SI65_10162|SI65_10162, SI65_09537|SI65_09537, SI65_01724|SI65_01724, SI65_06158|SI65_06158, SI65_05694|SI65_05694, SI65_04315|SI65_04315, SI65_10082|SI65_10082, SI65_09140|SI65_09140, SI65_09556|SI65_09556, SI65_02751|SI65_02751, SI65_08364|SI65_08364, SI65_05154|SI65_05154, SI65_02728|SI65_02728, SI65_07182|SI65_07182, SI65_01631|SI65_01631, SI65_07085|SI65_07085, SI65_011…	30	1603	59	3403	0.5085	0.32607	ns	0.999999	ns	SI65_06158|SI65_06158, SI65_04315|SI65_04315, SI65_09556|SI65_09556, SI65_08364|SI65_08364, SI65_05154|SI65_05154, SI65_01159|SI65_01159	6	SI65_07183|SI65_07183, SI65_10162|SI65_10162, SI65_09537|SI65_09537, SI65_01724|SI65_01724, SI65_05694|SI65_05694, SI65_10082|SI65_10082, SI65_09140|SI65_09140, SI65_02751|SI65_02751, SI65_02728|SI65_02728, SI65_07182|SI65_07182, SI65_01631|SI65_01631, SI65_07085|SI65_07085, SI65_08742|SI65_08742, SI65_08898|SI65_08898, SI65_05098|SI65_05098, SI65_01612|SI65_01612, SI65_06697|SI65_06697, SI65_062…	24	59	-3.5151
map00071	Metabolism	Lipid metabolism	Fatty acid degradation	SI65_03352|SI65_03352, SI65_03404|SI65_03404, SI65_08854|SI65_08854, SI65_09920|SI65_09920, SI65_05771|SI65_05771, SI65_08051|SI65_08051, SI65_01527|SI65_01527, SI65_02333|SI65_02333, SI65_04894|SI65_04894, SI65_10177|SI65_10177, SI65_05550|SI65_05550, SI65_00840|SI65_00840, SI65_01966|SI65_01966, SI65_05196|SI65_05196, SI65_01916|SI65_01916, SI65_07316|SI65_07316, SI65_00022|SI65_00022, SI65_095…	42	1603	84	3403	0.5	0.33403	ns	0.999999	ns	SI65_09920|SI65_09920, SI65_08051|SI65_08051, SI65_01527|SI65_01527, SI65_04894|SI65_04894, SI65_00840|SI65_00840, SI65_01966|SI65_01966, SI65_01916|SI65_01916, SI65_07316|SI65_07316, SI65_02373|SI65_02373, SI65_09596|SI65_09596, SI65_06470|SI65_06470	11	SI65_03352|SI65_03352, SI65_03404|SI65_03404, SI65_08854|SI65_08854, SI65_05771|SI65_05771, SI65_02333|SI65_02333, SI65_10177|SI65_10177, SI65_05550|SI65_05550, SI65_05196|SI65_05196, SI65_00022|SI65_00022, SI65_09535|SI65_09535, SI65_06525|SI65_06525, SI65_07327|SI65_07327, SI65_00475|SI65_00475, SI65_07144|SI65_07144, SI65_04661|SI65_04661, SI65_08830|SI65_08830, SI65_10178|SI65_10178, SI65_057…	31	84	-5.01901
map03030	Genetic Information Processing	Replication and repair	DNA replication	SI65_08547|SI65_08547, SI65_01606|SI65_01606, SI65_00281|SI65_00281, SI65_08764|SI65_08764, SI65_03504|SI65_03504, SI65_06267|SI65_06267, SI65_02610|SI65_02610, SI65_01813|SI65_01813, SI65_02716|SI65_02716, SI65_02066|SI65_02066, SI65_07342|SI65_07342, SI65_06880|SI65_06880, SI65_05183|SI65_05183, SI65_02555|SI65_02555, SI65_04473|SI65_04473, SI65_01195|SI65_01195, SI65_03716|SI65_03716, SI65_058…	24	1603	47	3403	0.5106	0.343821	ns	0.999999	ns	SI65_01606|SI65_01606, SI65_00281|SI65_00281, SI65_08764|SI65_08764, SI65_03504|SI65_03504, SI65_02610|SI65_02610, SI65_07342|SI65_07342, SI65_02555|SI65_02555	7	SI65_08547|SI65_08547, SI65_06267|SI65_06267, SI65_01813|SI65_01813, SI65_02716|SI65_02716, SI65_02066|SI65_02066, SI65_06880|SI65_06880, SI65_05183|SI65_05183, SI65_04473|SI65_04473, SI65_01195|SI65_01195, SI65_03716|SI65_03716, SI65_05880|SI65_05880, SI65_08185|SI65_08185, SI65_08029|SI65_08029, SI65_04205|SI65_04205, SI65_00280|SI65_00280, SI65_02480|SI65_02480, SI65_01241|SI65_01241	17	47	-3.64662
map03013	Genetic Information Processing	Translation	Nucleocytoplasmic transport	SI65_02968|SI65_02968, SI65_10166|SI65_10166, SI65_03895|SI65_03895, SI65_00145|SI65_00145, SI65_06107|SI65_06107, SI65_10162|SI65_10162, SI65_00533|SI65_00533, SI65_04400|SI65_04400, SI65_02775|SI65_02775, SI65_04777|SI65_04777, SI65_10082|SI65_10082, SI65_01640|SI65_01640, SI65_02814|SI65_02814, SI65_00461|SI65_00461, SI65_01993|SI65_01993, SI65_09140|SI65_09140, SI65_01889|SI65_01889, SI65_068…	55	1603	112	3403	0.4911	0.368198	ns	0.999999	ns	SI65_10166|SI65_10166, SI65_00145|SI65_00145, SI65_06107|SI65_06107, SI65_04400|SI65_04400, SI65_02814|SI65_02814, SI65_01993|SI65_01993, SI65_01889|SI65_01889, SI65_08311|SI65_08311, SI65_06285|SI65_06285, SI65_05905|SI65_05905, SI65_02590|SI65_02590, SI65_06286|SI65_06286, SI65_07799|SI65_07799, SI65_01009|SI65_01009, SI65_04508|SI65_04508	15	SI65_02968|SI65_02968, SI65_03895|SI65_03895, SI65_10162|SI65_10162, SI65_00533|SI65_00533, SI65_02775|SI65_02775, SI65_04777|SI65_04777, SI65_10082|SI65_10082, SI65_01640|SI65_01640, SI65_00461|SI65_00461, SI65_09140|SI65_09140, SI65_06855|SI65_06855, SI65_02816|SI65_02816, SI65_02468|SI65_02468, SI65_02728|SI65_02728, SI65_08248|SI65_08248, SI65_02678|SI65_02678, SI65_03614|SI65_03614, SI65_016…	40	112	-4.15761
map00380	Metabolism	Amino acid metabolism	Tryptophan metabolism	SI65_05348|SI65_05348, SI65_03352|SI65_03352, SI65_00850|SI65_00850, SI65_08854|SI65_08854, SI65_04796|SI65_04796, SI65_09920|SI65_09920, SI65_08051|SI65_08051, SI65_07440|SI65_07440, SI65_08814|SI65_08814, SI65_02333|SI65_02333, SI65_01298|SI65_01298, SI65_02180|SI65_02180, SI65_07845|SI65_07845, SI65_10177|SI65_10177, SI65_06054|SI65_06054, SI65_02459|SI65_02459, SI65_05550|SI65_05550, SI65_049…	47	1603	96	3403	0.4896	0.394818	ns	0.999999	ns	SI65_09920|SI65_09920, SI65_08051|SI65_08051, SI65_02459|SI65_02459, SI65_08046|SI65_08046, SI65_02373|SI65_02373, SI65_00753|SI65_00753, SI65_09596|SI65_09596, SI65_06470|SI65_06470	8	SI65_05348|SI65_05348, SI65_03352|SI65_03352, SI65_00850|SI65_00850, SI65_08854|SI65_08854, SI65_04796|SI65_04796, SI65_07440|SI65_07440, SI65_08814|SI65_08814, SI65_02333|SI65_02333, SI65_01298|SI65_01298, SI65_02180|SI65_02180, SI65_07845|SI65_07845, SI65_10177|SI65_10177, SI65_06054|SI65_06054, SI65_05550|SI65_05550, SI65_04936|SI65_04936, SI65_09594|SI65_09594, SI65_01337|SI65_01337, SI65_000…	39	96	-5.51135
map00780	Metabolism	Metabolism of cofactors and vitamins	Biotin metabolism	SI65_08683|SI65_08683, SI65_05816|SI65_05816, SI65_08130|SI65_08130, SI65_03328|SI65_03328, SI65_03847|SI65_03847, SI65_00203|SI65_00203, SI65_08145|SI65_08145, SI65_03327|SI65_03327, SI65_07863|SI65_07863, SI65_07997|SI65_07997	10	1603	19	3403	0.5263	0.398754	ns	0.999999	ns		0	SI65_08683|SI65_08683, SI65_05816|SI65_05816, SI65_08130|SI65_08130, SI65_03328|SI65_03328, SI65_03847|SI65_03847, SI65_00203|SI65_00203, SI65_08145|SI65_08145, SI65_03327|SI65_03327, SI65_07863|SI65_07863, SI65_07997|SI65_07997	10	19	-3.21182
map04120	Genetic Information Processing	Folding, sorting and degradation	Ubiquitin mediated proteolysis	SI65_04073|SI65_04073, SI65_02205|SI65_02205, SI65_08944|SI65_08944, SI65_00538|SI65_00538, SI65_03109|SI65_03109, SI65_09626|SI65_09626, SI65_03104|SI65_03104, SI65_01148|SI65_01148, SI65_04495|SI65_04495, SI65_09466|SI65_09466, SI65_00685|SI65_00685, SI65_06097|SI65_06097, SI65_04359|SI65_04359, SI65_08062|SI65_08062, SI65_05168|SI65_05168, SI65_08312|SI65_08312, SI65_00825|SI65_00825, SI65_050…	33	1603	67	3403	0.4925	0.40745	ns	0.999999	ns	SI65_04073|SI65_04073, SI65_02205|SI65_02205, SI65_00538|SI65_00538, SI65_03109|SI65_03109, SI65_03104|SI65_03104, SI65_01148|SI65_01148, SI65_06097|SI65_06097, SI65_04359|SI65_04359, SI65_05069|SI65_05069, SI65_05362|SI65_05362	10	SI65_08944|SI65_08944, SI65_09626|SI65_09626, SI65_04495|SI65_04495, SI65_09466|SI65_09466, SI65_00685|SI65_00685, SI65_08062|SI65_08062, SI65_05168|SI65_05168, SI65_08312|SI65_08312, SI65_00825|SI65_00825, SI65_07117|SI65_07117, SI65_06252|SI65_06252, SI65_08612|SI65_08612, SI65_00693|SI65_00693, SI65_08613|SI65_08613, SI65_08302|SI65_08302, SI65_04452|SI65_04452, SI65_04030|SI65_04030, SI65_036…	23	67	-1.5882
map00260	Metabolism	Amino acid metabolism	Glycine, serine and threonine metabolism	SI65_04044|SI65_04044, SI65_06218|SI65_06218, SI65_08444|SI65_08444, SI65_02403|SI65_02403, SI65_10305|SI65_10305, SI65_07805|SI65_07805, SI65_02209|SI65_02209, SI65_03499|SI65_03499, SI65_09748|SI65_09748, SI65_08814|SI65_08814, SI65_02334|SI65_02334, SI65_05208|SI65_05208, SI65_07912|SI65_07912, SI65_01490|SI65_01490, SI65_01146|SI65_01146, SI65_09736|SI65_09736, SI65_03008|SI65_03008, SI65_066…	49	1603	101	3403	0.4851	0.425237	ns	0.999999	ns	SI65_08444|SI65_08444, SI65_07805|SI65_07805, SI65_03499|SI65_03499, SI65_02334|SI65_02334, SI65_01490|SI65_01490, SI65_01146|SI65_01146, SI65_03008|SI65_03008, SI65_06357|SI65_06357, SI65_07378|SI65_07378, SI65_00367|SI65_00367, SI65_03303|SI65_03303	11	SI65_04044|SI65_04044, SI65_06218|SI65_06218, SI65_02403|SI65_02403, SI65_10305|SI65_10305, SI65_02209|SI65_02209, SI65_09748|SI65_09748, SI65_08814|SI65_08814, SI65_05208|SI65_05208, SI65_07912|SI65_07912, SI65_09736|SI65_09736, SI65_06681|SI65_06681, SI65_04402|SI65_04402, SI65_03584|SI65_03584, SI65_06904|SI65_06904, SI65_06953|SI65_06953, SI65_00224|SI65_00224, SI65_07580|SI65_07580, SI65_023…	38	101	-4.07965
map00040	Metabolism	Carbohydrate metabolism	Pentose and glucuronate interconversions	SI65_05011|SI65_05011, SI65_10113|SI65_10113, SI65_09905|SI65_09905, SI65_08260|SI65_08260, SI65_05904|SI65_05904, SI65_00228|SI65_00228, SI65_08263|SI65_08263, SI65_06076|SI65_06076, SI65_01570|SI65_01570, SI65_07300|SI65_07300, SI65_07198|SI65_07198, SI65_00544|SI65_00544, SI65_03285|SI65_03285, SI65_02725|SI65_02725, SI65_04399|SI65_04399, SI65_07379|SI65_07379, SI65_09315|SI65_09315, SI65_038…	28	1603	57	3403	0.4912	0.430108	ns	0.999999	ns	SI65_10113|SI65_10113, SI65_00228|SI65_00228, SI65_08263|SI65_08263, SI65_06076|SI65_06076, SI65_01570|SI65_01570, SI65_07300|SI65_07300, SI65_04399|SI65_04399, SI65_03807|SI65_03807, SI65_05328|SI65_05328	9	SI65_05011|SI65_05011, SI65_09905|SI65_09905, SI65_08260|SI65_08260, SI65_05904|SI65_05904, SI65_07198|SI65_07198, SI65_00544|SI65_00544, SI65_03285|SI65_03285, SI65_02725|SI65_02725, SI65_07379|SI65_07379, SI65_09315|SI65_09315, SI65_01592|SI65_01592, SI65_01944|SI65_01944, SI65_06547|SI65_06547, SI65_02722|SI65_02722, SI65_05012|SI65_05012, SI65_01937|SI65_01937, SI65_06172|SI65_06172, SI65_026…	19	57	-1.19208
map00280	Metabolism	Amino acid metabolism	Valine, leucine and isoleucine degradation	SI65_03352|SI65_03352, SI65_03005|SI65_03005, SI65_08854|SI65_08854, SI65_09920|SI65_09920, SI65_07228|SI65_07228, SI65_06466|SI65_06466, SI65_08051|SI65_08051, SI65_06112|SI65_06112, SI65_10106|SI65_10106, SI65_07494|SI65_07494, SI65_08529|SI65_08529, SI65_02333|SI65_02333, SI65_07912|SI65_07912, SI65_09038|SI65_09038, SI65_10177|SI65_10177, SI65_03681|SI65_03681, SI65_06590|SI65_06590, SI65_051…	38	1603	78	3403	0.4872	0.430239	ns	0.999999	ns	SI65_03005|SI65_03005, SI65_09920|SI65_09920, SI65_06466|SI65_06466, SI65_08051|SI65_08051, SI65_10106|SI65_10106, SI65_08529|SI65_08529, SI65_03681|SI65_03681, SI65_05826|SI65_05826, SI65_00840|SI65_00840, SI65_02731|SI65_02731, SI65_06470|SI65_06470, SI65_02732|SI65_02732, SI65_00367|SI65_00367, SI65_03303|SI65_03303	14	SI65_03352|SI65_03352, SI65_08854|SI65_08854, SI65_07228|SI65_07228, SI65_06112|SI65_06112, SI65_07494|SI65_07494, SI65_02333|SI65_02333, SI65_07912|SI65_07912, SI65_09038|SI65_09038, SI65_10177|SI65_10177, SI65_06590|SI65_06590, SI65_05123|SI65_05123, SI65_05550|SI65_05550, SI65_01401|SI65_01401, SI65_03835|SI65_03835, SI65_06139|SI65_06139, SI65_00224|SI65_00224, SI65_00475|SI65_00475, SI65_094…	24	78	-2.26455
map00524	Metabolism	Biosynthesis of other secondary metabolites	Neomycin, kanamycin and gentamicin biosynthesis	SI65_07565|SI65_07565, SI65_10222|SI65_10222, SI65_03365|SI65_03365, SI65_03888|SI65_03888	4	1603	7	3403	0.5714	0.436839	ns	0.999999	ns	SI65_07565|SI65_07565	1	SI65_10222|SI65_10222, SI65_03365|SI65_03365, SI65_03888|SI65_03888	3	7	-1.13389
map04070	Environmental Information Processing	Signal transduction	Phosphatidylinositol signaling system	SI65_00724|SI65_00724, SI65_00746|SI65_00746, SI65_08431|SI65_08431, SI65_00956|SI65_00956, SI65_01318|SI65_01318, SI65_00061|SI65_00061, SI65_07529|SI65_07529, SI65_07519|SI65_07519, SI65_04480|SI65_04480, SI65_07538|SI65_07538, SI65_04299|SI65_04299, SI65_03065|SI65_03065, SI65_06701|SI65_06701, SI65_07666|SI65_07666, SI65_09084|SI65_09084	15	1603	30	3403	0.5	0.444956	ns	0.999999	ns	SI65_00746|SI65_00746, SI65_00061|SI65_00061, SI65_07519|SI65_07519	3	SI65_00724|SI65_00724, SI65_08431|SI65_08431, SI65_00956|SI65_00956, SI65_01318|SI65_01318, SI65_07529|SI65_07529, SI65_04480|SI65_04480, SI65_07538|SI65_07538, SI65_04299|SI65_04299, SI65_03065|SI65_03065, SI65_06701|SI65_06701, SI65_07666|SI65_07666, SI65_09084|SI65_09084	12	30	-2.19089
map04139	Cellular Processes	Transport and catabolism	Mitophagy - yeast	SI65_02873|SI65_02873, SI65_08279|SI65_08279, SI65_09033|SI65_09033, SI65_02329|SI65_02329, SI65_00429|SI65_00429, SI65_00761|SI65_00761, SI65_00760|SI65_00760, SI65_07214|SI65_07214, SI65_07188|SI65_07188, SI65_02348|SI65_02348, SI65_02659|SI65_02659, SI65_04251|SI65_04251, SI65_09913|SI65_09913, SI65_05152|SI65_05152, SI65_03014|SI65_03014, SI65_05934|SI65_05934, SI65_01555|SI65_01555, SI65_097…	25	1603	51	3403	0.4902	0.445514	ns	0.999999	ns	SI65_08279|SI65_08279, SI65_00429|SI65_00429, SI65_00760|SI65_00760, SI65_07188|SI65_07188, SI65_02659|SI65_02659, SI65_04251|SI65_04251, SI65_09913|SI65_09913, SI65_05152|SI65_05152, SI65_08296|SI65_08296	9	SI65_02873|SI65_02873, SI65_09033|SI65_09033, SI65_02329|SI65_02329, SI65_00761|SI65_00761, SI65_07214|SI65_07214, SI65_02348|SI65_02348, SI65_03014|SI65_03014, SI65_05934|SI65_05934, SI65_01555|SI65_01555, SI65_09797|SI65_09797, SI65_03323|SI65_03323, SI65_03438|SI65_03438, SI65_05131|SI65_05131, SI65_08921|SI65_08921, SI65_00639|SI65_00639, SI65_07220|SI65_07220	16	51	-2.10042
map00261	Metabolism	Biosynthesis of other secondary metabolites	Monobactam biosynthesis	SI65_06330|SI65_06330, SI65_06357|SI65_06357	2	1603	3	3403	0.6667	0.456618	ns	0.999999	ns	SI65_06330|SI65_06330, SI65_06357|SI65_06357	2		0	3	1.73205
map00232	Metabolism	Biosynthesis of other secondary metabolites	Caffeine metabolism	SI65_10244|SI65_10244, SI65_00594|SI65_00594	2	1603	3	3403	0.6667	0.456618	ns	0.999999	ns		0	SI65_10244|SI65_10244, SI65_00594|SI65_00594	2	3	-1.73205
map00785	Metabolism	Metabolism of cofactors and vitamins	Lipoic acid metabolism	SI65_06345|SI65_06345, SI65_01094|SI65_01094	2	1603	3	3403	0.6667	0.456618	ns	0.999999	ns	SI65_01094|SI65_01094	1	SI65_06345|SI65_06345	1	3	0.57735
map04136	Cellular Processes	Transport and catabolism	Autophagy - other	SI65_06184|SI65_06184, SI65_07214|SI65_07214, SI65_04737|SI65_04737, SI65_05154|SI65_05154, SI65_05934|SI65_05934, SI65_09117|SI65_09117, SI65_06731|SI65_06731, SI65_05142|SI65_05142, SI65_00541|SI65_00541, SI65_08758|SI65_08758, SI65_00639|SI65_00639, SI65_09552|SI65_09552, SI65_07220|SI65_07220	13	1603	26	3403	0.5	0.458958	ns	0.999999	ns	SI65_05154|SI65_05154	1	SI65_06184|SI65_06184, SI65_07214|SI65_07214, SI65_04737|SI65_04737, SI65_05934|SI65_05934, SI65_09117|SI65_09117, SI65_06731|SI65_06731, SI65_05142|SI65_05142, SI65_00541|SI65_00541, SI65_08758|SI65_08758, SI65_00639|SI65_00639, SI65_09552|SI65_09552, SI65_07220|SI65_07220	12	26	-4.31455
map00020	Metabolism	Carbohydrate metabolism	Citrate cycle (TCA cycle)	SI65_07510|SI65_07510, SI65_03112|SI65_03112, SI65_10063|SI65_10063, SI65_02181|SI65_02181, SI65_01272|SI65_01272, SI65_03915|SI65_03915, SI65_06592|SI65_06592, SI65_09879|SI65_09879, SI65_07912|SI65_07912, SI65_02491|SI65_02491, SI65_04994|SI65_04994, SI65_06688|SI65_06688, SI65_02105|SI65_02105, SI65_01776|SI65_01776, SI65_00224|SI65_00224, SI65_02812|SI65_02812, SI65_00367|SI65_00367, SI65_071…	22	1603	45	3403	0.4889	0.462709	ns	0.999999	ns	SI65_07510|SI65_07510, SI65_03112|SI65_03112, SI65_10063|SI65_10063, SI65_01272|SI65_01272, SI65_06592|SI65_06592, SI65_09879|SI65_09879, SI65_02491|SI65_02491, SI65_04994|SI65_04994, SI65_02105|SI65_02105, SI65_01776|SI65_01776, SI65_00367|SI65_00367, SI65_03303|SI65_03303	12	SI65_02181|SI65_02181, SI65_03915|SI65_03915, SI65_07912|SI65_07912, SI65_06688|SI65_06688, SI65_00224|SI65_00224, SI65_02812|SI65_02812, SI65_07180|SI65_07180, SI65_09039|SI65_09039, SI65_04398|SI65_04398, SI65_09899|SI65_09899	10	45	0.447214
map01059	Metabolism	Metabolism of terpenoids and polyketides	Biosynthesis of enediyne antibiotics	SI65_02648|SI65_02648	1	1603	1	3403	1	0.471055	ns	0.999999	ns		0	SI65_02648|SI65_02648	1	1	-1
map00604	Metabolism	Glycan biosynthesis and metabolism	Glycosphingolipid biosynthesis - ganglio series	SI65_04754|SI65_04754	1	1603	1	3403	1	0.471055	ns	0.999999	ns	SI65_04754|SI65_04754	1		0	1	1
map00523	Metabolism	Metabolism of terpenoids and polyketides	Polyketide sugar unit biosynthesis	SI65_04291|SI65_04291	1	1603	1	3403	1	0.471055	ns	0.999999	ns		0	SI65_04291|SI65_04291	1	1	-1
map00053	Metabolism	Carbohydrate metabolism	Ascorbate and aldarate metabolism	SI65_03352|SI65_03352, SI65_08854|SI65_08854, SI65_09920|SI65_09920, SI65_02333|SI65_02333, SI65_10177|SI65_10177, SI65_02725|SI65_02725, SI65_07178|SI65_07178, SI65_01944|SI65_01944, SI65_01937|SI65_01937, SI65_07725|SI65_07725	10	1603	20	3403	0.5	0.48418	ns	0.999999	ns	SI65_09920|SI65_09920	1	SI65_03352|SI65_03352, SI65_08854|SI65_08854, SI65_02333|SI65_02333, SI65_10177|SI65_10177, SI65_02725|SI65_02725, SI65_07178|SI65_07178, SI65_01944|SI65_01944, SI65_01937|SI65_01937, SI65_07725|SI65_07725	9	20	-2.23607
map00565	Metabolism	Lipid metabolism	Ether lipid metabolism	SI65_00888|SI65_00888, SI65_06214|SI65_06214, SI65_03165|SI65_03165, SI65_01354|SI65_01354, SI65_10289|SI65_10289, SI65_07245|SI65_07245, SI65_08115|SI65_08115, SI65_10240|SI65_10240, SI65_09907|SI65_09907, SI65_06213|SI65_06213	10	1603	20	3403	0.5	0.48418	ns	0.999999	ns	SI65_03165|SI65_03165, SI65_01354|SI65_01354	2	SI65_00888|SI65_00888, SI65_06214|SI65_06214, SI65_10289|SI65_10289, SI65_07245|SI65_07245, SI65_08115|SI65_08115, SI65_10240|SI65_10240, SI65_09907|SI65_09907, SI65_06213|SI65_06213	8	20	-2.68328
map04141	Genetic Information Processing	Folding, sorting and degradation	Protein processing in endoplasmic reticulum	SI65_06153|SI65_06153, SI65_07573|SI65_07573, SI65_09323|SI65_09323, SI65_08686|SI65_08686, SI65_05633|SI65_05633, SI65_03104|SI65_03104, SI65_04820|SI65_04820, SI65_01148|SI65_01148, SI65_04873|SI65_04873, SI65_04495|SI65_04495, SI65_07572|SI65_07572, SI65_04906|SI65_04906, SI65_06287|SI65_06287, SI65_04809|SI65_04809, SI65_09466|SI65_09466, SI65_00914|SI65_00914, SI65_04839|SI65_04839, SI65_071…	51	1603	107	3403	0.4766	0.491669	ns	0.999999	ns	SI65_08686|SI65_08686, SI65_03104|SI65_03104, SI65_04820|SI65_04820, SI65_01148|SI65_01148, SI65_04873|SI65_04873, SI65_06287|SI65_06287, SI65_00914|SI65_00914, SI65_01493|SI65_01493, SI65_08845|SI65_08845, SI65_00509|SI65_00509, SI65_03925|SI65_03925	11	SI65_06153|SI65_06153, SI65_07573|SI65_07573, SI65_09323|SI65_09323, SI65_05633|SI65_05633, SI65_04495|SI65_04495, SI65_07572|SI65_07572, SI65_04906|SI65_04906, SI65_04809|SI65_04809, SI65_09466|SI65_09466, SI65_04839|SI65_04839, SI65_07105|SI65_07105, SI65_04486|SI65_04486, SI65_03073|SI65_03073, SI65_01115|SI65_01115, SI65_03618|SI65_03618, SI65_08062|SI65_08062, SI65_04966|SI65_04966, SI65_053…	40	107	-3.96362
map00860	Metabolism	Metabolism of cofactors and vitamins	Porphyrin metabolism	SI65_06401|SI65_06401, SI65_02505|SI65_02505, SI65_02534|SI65_02534, SI65_03288|SI65_03288, SI65_09074|SI65_09074, SI65_07086|SI65_07086, SI65_04521|SI65_04521, SI65_07386|SI65_07386, SI65_00506|SI65_00506, SI65_05717|SI65_05717, SI65_03673|SI65_03673, SI65_06507|SI65_06507, SI65_06743|SI65_06743, SI65_00798|SI65_00798	14	1603	29	3403	0.4828	0.522423	ns	0.999999	ns	SI65_02534|SI65_02534, SI65_09074|SI65_09074, SI65_05717|SI65_05717	3	SI65_06401|SI65_06401, SI65_02505|SI65_02505, SI65_03288|SI65_03288, SI65_07086|SI65_07086, SI65_04521|SI65_04521, SI65_07386|SI65_07386, SI65_00506|SI65_00506, SI65_03673|SI65_03673, SI65_06507|SI65_06507, SI65_06743|SI65_06743, SI65_00798|SI65_00798	11	29	-2.41404
map00740	Metabolism	Metabolism of cofactors and vitamins	Riboflavin metabolism	SI65_01352|SI65_01352, SI65_05149|SI65_05149, SI65_02516|SI65_02516, SI65_09884|SI65_09884, SI65_08452|SI65_08452, SI65_09312|SI65_09312, SI65_08247|SI65_08247, SI65_09738|SI65_09738, SI65_09448|SI65_09448, SI65_07949|SI65_07949, SI65_00368|SI65_00368, SI65_08997|SI65_08997, SI65_08927|SI65_08927	13	1603	27	3403	0.4815	0.532117	ns	0.999999	ns	SI65_01352|SI65_01352, SI65_09884|SI65_09884, SI65_08997|SI65_08997	3	SI65_05149|SI65_05149, SI65_02516|SI65_02516, SI65_08452|SI65_08452, SI65_09312|SI65_09312, SI65_08247|SI65_08247, SI65_09738|SI65_09738, SI65_09448|SI65_09448, SI65_07949|SI65_07949, SI65_00368|SI65_00368, SI65_08927|SI65_08927	10	27	-2.50185
map00630	Metabolism	Carbohydrate metabolism	Glyoxylate and dicarboxylate metabolism	SI65_02403|SI65_02403, SI65_02181|SI65_02181, SI65_07805|SI65_07805, SI65_00855|SI65_00855, SI65_07912|SI65_07912, SI65_08120|SI65_08120, SI65_06388|SI65_06388, SI65_03008|SI65_03008, SI65_02459|SI65_02459, SI65_06688|SI65_06688, SI65_08098|SI65_08098, SI65_03297|SI65_03297, SI65_05550|SI65_05550, SI65_03584|SI65_03584, SI65_06687|SI65_06687, SI65_04123|SI65_04123, SI65_01337|SI65_01337, SI65_022…	35	1603	74	3403	0.473	0.532695	ns	0.999999	ns	SI65_07805|SI65_07805, SI65_00855|SI65_00855, SI65_06388|SI65_06388, SI65_03008|SI65_03008, SI65_02459|SI65_02459, SI65_08046|SI65_08046, SI65_03491|SI65_03491, SI65_00367|SI65_00367, SI65_07234|SI65_07234, SI65_09509|SI65_09509, SI65_03303|SI65_03303	11	SI65_02403|SI65_02403, SI65_02181|SI65_02181, SI65_07912|SI65_07912, SI65_08120|SI65_08120, SI65_06688|SI65_06688, SI65_08098|SI65_08098, SI65_03297|SI65_03297, SI65_05550|SI65_05550, SI65_03584|SI65_03584, SI65_06687|SI65_06687, SI65_04123|SI65_04123, SI65_01337|SI65_01337, SI65_02283|SI65_02283, SI65_06953|SI65_06953, SI65_00224|SI65_00224, SI65_10311|SI65_10311, SI65_03213|SI65_03213, SI65_026…	24	74	-1.85996
map00680	Metabolism	Energy metabolism	Methane metabolism	SI65_05038|SI65_05038, SI65_05771|SI65_05771, SI65_00855|SI65_00855, SI65_03499|SI65_03499, SI65_08698|SI65_08698, SI65_08120|SI65_08120, SI65_03584|SI65_03584, SI65_07316|SI65_07316, SI65_06953|SI65_06953, SI65_01062|SI65_01062, SI65_03072|SI65_03072, SI65_03491|SI65_03491, SI65_00582|SI65_00582, SI65_02603|SI65_02603, SI65_09129|SI65_09129, SI65_04943|SI65_04943, SI65_02155|SI65_02155, SI65_065…	19	1603	40	3403	0.475	0.542133	ns	0.999999	ns	SI65_05038|SI65_05038, SI65_00855|SI65_00855, SI65_03499|SI65_03499, SI65_07316|SI65_07316, SI65_03491|SI65_03491, SI65_00582|SI65_00582	6	SI65_05771|SI65_05771, SI65_08698|SI65_08698, SI65_08120|SI65_08120, SI65_03584|SI65_03584, SI65_06953|SI65_06953, SI65_01062|SI65_01062, SI65_03072|SI65_03072, SI65_02603|SI65_02603, SI65_09129|SI65_09129, SI65_04943|SI65_04943, SI65_02155|SI65_02155, SI65_06591|SI65_06591, SI65_08625|SI65_08625	13	39	-3.36269
map00240	Metabolism	Nucleotide metabolism	Pyrimidine metabolism	SI65_05122|SI65_05122, SI65_08781|SI65_08781, SI65_06660|SI65_06660, SI65_04831|SI65_04831, SI65_07548|SI65_07548, SI65_04028|SI65_04028, SI65_03533|SI65_03533, SI65_04542|SI65_04542, SI65_07082|SI65_07082, SI65_06818|SI65_06818, SI65_06605|SI65_06605, SI65_02991|SI65_02991, SI65_01813|SI65_01813, SI65_02716|SI65_02716, SI65_08057|SI65_08057, SI65_02066|SI65_02066, SI65_03121|SI65_03121, SI65_000…	38	1603	81	3403	0.4691	0.557837	ns	0.999999	ns	SI65_08781|SI65_08781, SI65_06660|SI65_06660, SI65_04831|SI65_04831, SI65_07548|SI65_07548, SI65_04028|SI65_04028, SI65_03533|SI65_03533, SI65_06818|SI65_06818, SI65_06605|SI65_06605, SI65_03456|SI65_03456, SI65_02555|SI65_02555, SI65_01429|SI65_01429	11	SI65_05122|SI65_05122, SI65_04542|SI65_04542, SI65_07082|SI65_07082, SI65_02991|SI65_02991, SI65_01813|SI65_01813, SI65_02716|SI65_02716, SI65_08057|SI65_08057, SI65_02066|SI65_02066, SI65_03121|SI65_03121, SI65_00018|SI65_00018, SI65_06880|SI65_06880, SI65_05183|SI65_05183, SI65_01746|SI65_01746, SI65_02137|SI65_02137, SI65_07371|SI65_07371, SI65_04473|SI65_04473, SI65_04539|SI65_04539, SI65_075…	27	81	-4.33333
map04138	Cellular Processes	Transport and catabolism	Autophagy - yeast	SI65_05596|SI65_05596, SI65_08500|SI65_08500, SI65_08924|SI65_08924, SI65_07658|SI65_07658, SI65_06668|SI65_06668, SI65_06785|SI65_06785, SI65_06184|SI65_06184, SI65_05311|SI65_05311, SI65_03695|SI65_03695, SI65_04634|SI65_04634, SI65_00429|SI65_00429, SI65_00956|SI65_00956, SI65_07412|SI65_07412, SI65_01091|SI65_01091, SI65_07214|SI65_07214, SI65_05886|SI65_05886, SI65_02210|SI65_02210, SI65_047…	44	1603	94	3403	0.4681	0.564058	ns	0.999999	ns	SI65_08500|SI65_08500, SI65_07658|SI65_07658, SI65_06668|SI65_06668, SI65_06785|SI65_06785, SI65_04634|SI65_04634, SI65_00429|SI65_00429, SI65_05154|SI65_05154, SI65_08550|SI65_08550	8	SI65_05596|SI65_05596, SI65_08924|SI65_08924, SI65_06184|SI65_06184, SI65_05311|SI65_05311, SI65_03695|SI65_03695, SI65_00956|SI65_00956, SI65_07412|SI65_07412, SI65_01091|SI65_01091, SI65_07214|SI65_07214, SI65_05886|SI65_05886, SI65_02210|SI65_02210, SI65_04737|SI65_04737, SI65_10050|SI65_10050, SI65_05934|SI65_05934, SI65_05597|SI65_05597, SI65_04374|SI65_04374, SI65_07959|SI65_07959, SI65_091…	36	94	-5.56967
map04130	Genetic Information Processing	Folding, sorting and degradation	SNARE interactions in vesicular transport	SI65_05596|SI65_05596, SI65_04634|SI65_04634, SI65_08139|SI65_08139, SI65_07149|SI65_07149, SI65_03990|SI65_03990, SI65_00745|SI65_00745, SI65_05597|SI65_05597, SI65_10313|SI65_10313, SI65_06423|SI65_06423	9	1603	19	3403	0.4737	0.580111	ns	0.999999	ns	SI65_04634|SI65_04634, SI65_07149|SI65_07149	2	SI65_05596|SI65_05596, SI65_08139|SI65_08139, SI65_03990|SI65_03990, SI65_00745|SI65_00745, SI65_05597|SI65_05597, SI65_10313|SI65_10313, SI65_06423|SI65_06423	7	19	-0.229416
map00010	Metabolism	Carbohydrate metabolism	Glycolysis / Gluconeogenesis	SI65_03352|SI65_03352, SI65_07510|SI65_07510, SI65_10063|SI65_10063, SI65_08854|SI65_08854, SI65_09920|SI65_09920, SI65_08922|SI65_08922, SI65_01272|SI65_01272, SI65_05771|SI65_05771, SI65_00855|SI65_00855, SI65_07565|SI65_07565, SI65_00890|SI65_00890, SI65_08698|SI65_08698, SI65_01527|SI65_01527, SI65_02333|SI65_02333, SI65_07912|SI65_07912, SI65_08120|SI65_08120, SI65_01317|SI65_01317, SI65_102…	53	1603	114	3403	0.4649	0.589901	ns	0.999999	ns	SI65_07510|SI65_07510, SI65_10063|SI65_10063, SI65_09920|SI65_09920, SI65_08922|SI65_08922, SI65_01272|SI65_01272, SI65_00855|SI65_00855, SI65_07565|SI65_07565, SI65_01527|SI65_01527, SI65_01317|SI65_01317, SI65_05708|SI65_05708, SI65_07316|SI65_07316, SI65_04701|SI65_04701, SI65_00367|SI65_00367, SI65_03303|SI65_03303, SI65_05450|SI65_05450	15	SI65_03352|SI65_03352, SI65_08854|SI65_08854, SI65_05771|SI65_05771, SI65_00890|SI65_00890, SI65_08698|SI65_08698, SI65_02333|SI65_02333, SI65_07912|SI65_07912, SI65_08120|SI65_08120, SI65_10222|SI65_10222, SI65_10177|SI65_10177, SI65_00544|SI65_00544, SI65_08974|SI65_08974, SI65_08975|SI65_08975, SI65_03365|SI65_03365, SI65_00878|SI65_00878, SI65_09535|SI65_09535, SI65_07379|SI65_07379, SI65_073…	38	113	-4.98582
map00600	Metabolism	Lipid metabolism	Sphingolipid metabolism	SI65_10149|SI65_10149, SI65_01410|SI65_01410, SI65_03168|SI65_03168, SI65_06117|SI65_06117, SI65_05302|SI65_05302, SI65_07988|SI65_07988, SI65_04088|SI65_04088, SI65_07101|SI65_07101, SI65_03275|SI65_03275, SI65_00938|SI65_00938, SI65_08878|SI65_08878, SI65_09982|SI65_09982, SI65_03220|SI65_03220, SI65_02826|SI65_02826	14	1603	30	3403	0.4667	0.590207	ns	0.999999	ns	SI65_03168|SI65_03168, SI65_06117|SI65_06117	2	SI65_10149|SI65_10149, SI65_01410|SI65_01410, SI65_05302|SI65_05302, SI65_07988|SI65_07988, SI65_04088|SI65_04088, SI65_07101|SI65_07101, SI65_03275|SI65_03275, SI65_00938|SI65_00938, SI65_08878|SI65_08878, SI65_09982|SI65_09982, SI65_03220|SI65_03220, SI65_02826|SI65_02826	12	30	-2.92119
map00909	Metabolism	Metabolism of terpenoids and polyketides	Sesquiterpenoid and triterpenoid biosynthesis	SI65_09076|SI65_09076, SI65_08626|SI65_08626, SI65_01985|SI65_01985	3	1603	6	3403	0.5	0.600636	ns	0.999999	ns	SI65_09076|SI65_09076, SI65_08626|SI65_08626	2	SI65_01985|SI65_01985	1	6	0.816497
map00100	Metabolism	Lipid metabolism	Steroid biosynthesis	SI65_04700|SI65_04700, SI65_04915|SI65_04915, SI65_10136|SI65_10136, SI65_01246|SI65_01246, SI65_04720|SI65_04720, SI65_01557|SI65_01557, SI65_01506|SI65_01506, SI65_00888|SI65_00888, SI65_00945|SI65_00945, SI65_09076|SI65_09076, SI65_00575|SI65_00575, SI65_09595|SI65_09595, SI65_02206|SI65_02206, SI65_01245|SI65_01245, SI65_00388|SI65_00388, SI65_00999|SI65_00999, SI65_01985|SI65_01985	17	1603	37	3403	0.4595	0.61949	ns	0.999999	ns	SI65_10136|SI65_10136, SI65_01246|SI65_01246, SI65_04720|SI65_04720, SI65_01557|SI65_01557, SI65_01506|SI65_01506, SI65_00945|SI65_00945, SI65_09076|SI65_09076, SI65_09595|SI65_09595	8	SI65_04700|SI65_04700, SI65_04915|SI65_04915, SI65_00888|SI65_00888, SI65_00575|SI65_00575, SI65_02206|SI65_02206, SI65_01245|SI65_01245, SI65_00388|SI65_00388, SI65_00999|SI65_00999, SI65_01985|SI65_01985	9	37	-0.821995
map00564	Metabolism	Lipid metabolism	Glycerophospholipid metabolism	SI65_00975|SI65_00975, SI65_04111|SI65_04111, SI65_08303|SI65_08303, SI65_00888|SI65_00888, SI65_07874|SI65_07874, SI65_02587|SI65_02587, SI65_02638|SI65_02638, SI65_00919|SI65_00919, SI65_00759|SI65_00759, SI65_06214|SI65_06214, SI65_03165|SI65_03165, SI65_04621|SI65_04621, SI65_09400|SI65_09400, SI65_07367|SI65_07367, SI65_03151|SI65_03151, SI65_06922|SI65_06922, SI65_10289|SI65_10289, SI65_026…	39	1603	85	3403	0.4588	0.631843	ns	0.999999	ns	SI65_00975|SI65_00975, SI65_04111|SI65_04111, SI65_08303|SI65_08303, SI65_02638|SI65_02638, SI65_00919|SI65_00919, SI65_03165|SI65_03165, SI65_09400|SI65_09400, SI65_10155|SI65_10155, SI65_04357|SI65_04357	9	SI65_00888|SI65_00888, SI65_07874|SI65_07874, SI65_02587|SI65_02587, SI65_00759|SI65_00759, SI65_06214|SI65_06214, SI65_04621|SI65_04621, SI65_07367|SI65_07367, SI65_03151|SI65_03151, SI65_06922|SI65_06922, SI65_10289|SI65_10289, SI65_02645|SI65_02645, SI65_08910|SI65_08910, SI65_07245|SI65_07245, SI65_01500|SI65_01500, SI65_08115|SI65_08115, SI65_10240|SI65_10240, SI65_08052|SI65_08052, SI65_076…	30	85	-3.57935
map04122	Genetic Information Processing	Folding, sorting and degradation	Sulfur relay system	SI65_08963|SI65_08963, SI65_01556|SI65_01556, SI65_06096|SI65_06096, SI65_08256|SI65_08256, SI65_06413|SI65_06413, SI65_06599|SI65_06599	6	1603	13	3403	0.4615	0.633128	ns	0.999999	ns	SI65_08963|SI65_08963, SI65_06096|SI65_06096	2	SI65_01556|SI65_01556, SI65_08256|SI65_08256, SI65_06413|SI65_06413, SI65_06599|SI65_06599	4	13	-1.38675
map04113	Cellular Processes	Cell growth and death	Meiosis - yeast	SI65_08611|SI65_08611, SI65_08924|SI65_08924, SI65_01760|SI65_01760, SI65_07139|SI65_07139, SI65_07983|SI65_07983, SI65_02122|SI65_02122, SI65_03605|SI65_03605, SI65_00526|SI65_00526, SI65_02610|SI65_02610, SI65_02210|SI65_02210, SI65_09534|SI65_09534, SI65_05154|SI65_05154, SI65_02801|SI65_02801, SI65_08550|SI65_08550, SI65_10261|SI65_10261, SI65_06097|SI65_06097, SI65_01529|SI65_01529, SI65_038…	57	1603	124	3403	0.4597	0.636293	ns	0.999999	ns	SI65_01760|SI65_01760, SI65_07139|SI65_07139, SI65_02122|SI65_02122, SI65_03605|SI65_03605, SI65_02610|SI65_02610, SI65_05154|SI65_05154, SI65_08550|SI65_08550, SI65_06097|SI65_06097, SI65_03808|SI65_03808, SI65_00074|SI65_00074, SI65_02938|SI65_02938, SI65_05069|SI65_05069, SI65_05362|SI65_05362, SI65_04129|SI65_04129, SI65_01485|SI65_01485	15	SI65_08611|SI65_08611, SI65_08924|SI65_08924, SI65_07983|SI65_07983, SI65_00526|SI65_00526, SI65_02210|SI65_02210, SI65_09534|SI65_09534, SI65_02801|SI65_02801, SI65_10261|SI65_10261, SI65_01529|SI65_01529, SI65_04553|SI65_04553, SI65_08312|SI65_08312, SI65_06685|SI65_06685, SI65_08341|SI65_08341, SI65_08074|SI65_08074, SI65_07959|SI65_07959, SI65_06252|SI65_06252, SI65_01919|SI65_01919, SI65_043…	42	124	-4.93915
map00330	Metabolism	Amino acid metabolism	Arginine and proline metabolism	SI65_08013|SI65_08013, SI65_07647|SI65_07647, SI65_05348|SI65_05348, SI65_03352|SI65_03352, SI65_08854|SI65_08854, SI65_09920|SI65_09920, SI65_05948|SI65_05948, SI65_01526|SI65_01526, SI65_08814|SI65_08814, SI65_05912|SI65_05912, SI65_05208|SI65_05208, SI65_02333|SI65_02333, SI65_05204|SI65_05204, SI65_06681|SI65_06681, SI65_10177|SI65_10177, SI65_04582|SI65_04582, SI65_00753|SI65_00753, SI65_070…	36	1603	79	3403	0.4557	0.651217	ns	0.999999	ns	SI65_09920|SI65_09920, SI65_01526|SI65_01526, SI65_05912|SI65_05912, SI65_05204|SI65_05204, SI65_00753|SI65_00753, SI65_07062|SI65_07062, SI65_09922|SI65_09922	7	SI65_08013|SI65_08013, SI65_07647|SI65_07647, SI65_05348|SI65_05348, SI65_03352|SI65_03352, SI65_08854|SI65_08854, SI65_05948|SI65_05948, SI65_08814|SI65_08814, SI65_05208|SI65_05208, SI65_02333|SI65_02333, SI65_06681|SI65_06681, SI65_10177|SI65_10177, SI65_04582|SI65_04582, SI65_05412|SI65_05412, SI65_04579|SI65_04579, SI65_03946|SI65_03946, SI65_05707|SI65_05707, SI65_03294|SI65_03294, SI65_017…	29	79	-4.16283
map00520	Metabolism	Carbohydrate metabolism	Amino sugar and nucleotide sugar metabolism	SI65_03084|SI65_03084, SI65_01026|SI65_01026, SI65_09547|SI65_09547, SI65_02268|SI65_02268, SI65_04754|SI65_04754, SI65_03736|SI65_03736, SI65_07565|SI65_07565, SI65_05703|SI65_05703, SI65_06076|SI65_06076, SI65_06625|SI65_06625, SI65_05977|SI65_05977, SI65_04942|SI65_04942, SI65_10222|SI65_10222, SI65_01758|SI65_01758, SI65_02124|SI65_02124, SI65_00576|SI65_00576, SI65_06571|SI65_06571, SI65_093…	41	1603	90	3403	0.4556	0.65675	ns	0.999999	ns	SI65_03084|SI65_03084, SI65_01026|SI65_01026, SI65_09547|SI65_09547, SI65_02268|SI65_02268, SI65_04754|SI65_04754, SI65_03736|SI65_03736, SI65_07565|SI65_07565, SI65_06076|SI65_06076, SI65_06625|SI65_06625, SI65_04942|SI65_04942, SI65_01758|SI65_01758, SI65_02124|SI65_02124, SI65_00576|SI65_00576, SI65_06571|SI65_06571, SI65_09388|SI65_09388, SI65_06574|SI65_06574, SI65_08986|SI65_08986, SI65_100…	20	SI65_05703|SI65_05703, SI65_05977|SI65_05977, SI65_10222|SI65_10222, SI65_01090|SI65_01090, SI65_02725|SI65_02725, SI65_03365|SI65_03365, SI65_09453|SI65_09453, SI65_05892|SI65_05892, SI65_06985|SI65_06985, SI65_10084|SI65_10084, SI65_01944|SI65_01944, SI65_08424|SI65_08424, SI65_03888|SI65_03888, SI65_07490|SI65_07490, SI65_03924|SI65_03924, SI65_07663|SI65_07663, SI65_08423|SI65_08423, SI65_091…	21	89	-1.59
map00430	Metabolism	Metabolism of other amino acids	Taurine and hypotaurine metabolism	SI65_06552|SI65_06552, SI65_08728|SI65_08728, SI65_06553|SI65_06553, SI65_00419|SI65_00419, SI65_01376|SI65_01376	5	1603	11	3403	0.4545	0.657014	ns	0.999999	ns		0	SI65_06552|SI65_06552, SI65_08728|SI65_08728, SI65_06553|SI65_06553, SI65_00419|SI65_00419, SI65_01376|SI65_01376	5	11	-3.31662
map00404	Metabolism	Biosynthesis of other secondary metabolites	Staurosporine biosynthesis	SI65_05770|SI65_05770, SI65_10011|SI65_10011, SI65_08573|SI65_08573, SI65_05056|SI65_05056, SI65_02631|SI65_02631, SI65_09032|SI65_09032, SI65_07627|SI65_07627, SI65_06130|SI65_06130	8	1603	18	3403	0.4444	0.676519	ns	0.999999	ns	SI65_10011|SI65_10011, SI65_08573|SI65_08573, SI65_02631|SI65_02631, SI65_07627|SI65_07627	4	SI65_05770|SI65_05770, SI65_05056|SI65_05056, SI65_09032|SI65_09032, SI65_06130|SI65_06130	4	18	0
map04144	Cellular Processes	Transport and catabolism	Endocytosis	SI65_09266|SI65_09266, SI65_02434|SI65_02434, SI65_04637|SI65_04637, SI65_08188|SI65_08188, SI65_06363|SI65_06363, SI65_06785|SI65_06785, SI65_07854|SI65_07854, SI65_06494|SI65_06494, SI65_04873|SI65_04873, SI65_03179|SI65_03179, SI65_04069|SI65_04069, SI65_08995|SI65_08995, SI65_02962|SI65_02962, SI65_05268|SI65_05268, SI65_05963|SI65_05963, SI65_01717|SI65_01717, SI65_01672|SI65_01672, SI65_011…	43	1603	95	3403	0.4526	0.679859	ns	0.999999	ns	SI65_09266|SI65_09266, SI65_08188|SI65_08188, SI65_06363|SI65_06363, SI65_06785|SI65_06785, SI65_07854|SI65_07854, SI65_04873|SI65_04873, SI65_04069|SI65_04069, SI65_08995|SI65_08995, SI65_05963|SI65_05963, SI65_01717|SI65_01717, SI65_01100|SI65_01100, SI65_01797|SI65_01797, SI65_02083|SI65_02083	13	SI65_02434|SI65_02434, SI65_04637|SI65_04637, SI65_06494|SI65_06494, SI65_03179|SI65_03179, SI65_02962|SI65_02962, SI65_05268|SI65_05268, SI65_01672|SI65_01672, SI65_06214|SI65_06214, SI65_06958|SI65_06958, SI65_09782|SI65_09782, SI65_09771|SI65_09771, SI65_08925|SI65_08925, SI65_01213|SI65_01213, SI65_05479|SI65_05479, SI65_00484|SI65_00484, SI65_00844|SI65_00844, SI65_07542|SI65_07542, SI65_003…	30	95	-3.18053
map00350	Metabolism	Amino acid metabolism	Tyrosine metabolism	SI65_09482|SI65_09482, SI65_05771|SI65_05771, SI65_01387|SI65_01387, SI65_07440|SI65_07440, SI65_01526|SI65_01526, SI65_09748|SI65_09748, SI65_08814|SI65_08814, SI65_09486|SI65_09486, SI65_07250|SI65_07250, SI65_01527|SI65_01527, SI65_09015|SI65_09015, SI65_09016|SI65_09016, SI65_00652|SI65_00652, SI65_07061|SI65_07061, SI65_07316|SI65_07316, SI65_09535|SI65_09535, SI65_04582|SI65_04582, SI65_073…	37	1603	82	3403	0.4512	0.682343	ns	0.999999	ns	SI65_01387|SI65_01387, SI65_01526|SI65_01526, SI65_01527|SI65_01527, SI65_09015|SI65_09015, SI65_07316|SI65_07316, SI65_01466|SI65_01466, SI65_01914|SI65_01914, SI65_01968|SI65_01968, SI65_07476|SI65_07476	9	SI65_09482|SI65_09482, SI65_05771|SI65_05771, SI65_07440|SI65_07440, SI65_09748|SI65_09748, SI65_08814|SI65_08814, SI65_09486|SI65_09486, SI65_07250|SI65_07250, SI65_09016|SI65_09016, SI65_00652|SI65_00652, SI65_07061|SI65_07061, SI65_09535|SI65_09535, SI65_04582|SI65_04582, SI65_07327|SI65_07327, SI65_07580|SI65_07580, SI65_09484|SI65_09484, SI65_07144|SI65_07144, SI65_04661|SI65_04661, SI65_092…	28	82	-4.85899
map00510	Metabolism	Glycan biosynthesis and metabolism	N-Glycan biosynthesis	SI65_08686|SI65_08686, SI65_04820|SI65_04820, SI65_05804|SI65_05804, SI65_04466|SI65_04466, SI65_06287|SI65_06287, SI65_06770|SI65_06770, SI65_02495|SI65_02495, SI65_07493|SI65_07493, SI65_08082|SI65_08082, SI65_00914|SI65_00914, SI65_04465|SI65_04465, SI65_07105|SI65_07105, SI65_04826|SI65_04826, SI65_01115|SI65_01115, SI65_01087|SI65_01087, SI65_01493|SI65_01493, SI65_08951|SI65_08951, SI65_039…	21	1603	47	3403	0.4468	0.684261	ns	0.999999	ns	SI65_08686|SI65_08686, SI65_04820|SI65_04820, SI65_05804|SI65_05804, SI65_06287|SI65_06287, SI65_06770|SI65_06770, SI65_02495|SI65_02495, SI65_08082|SI65_08082, SI65_00914|SI65_00914, SI65_04465|SI65_04465, SI65_04826|SI65_04826, SI65_01493|SI65_01493, SI65_03925|SI65_03925	12	SI65_04466|SI65_04466, SI65_07493|SI65_07493, SI65_07105|SI65_07105, SI65_01115|SI65_01115, SI65_01087|SI65_01087, SI65_08951|SI65_08951, SI65_09121|SI65_09121, SI65_01049|SI65_01049, SI65_00444|SI65_00444	9	47	-1.31278
map00340	Metabolism	Amino acid metabolism	Histidine metabolism	SI65_03352|SI65_03352, SI65_08854|SI65_08854, SI65_09920|SI65_09920, SI65_08814|SI65_08814, SI65_03114|SI65_03114, SI65_02333|SI65_02333, SI65_07614|SI65_07614, SI65_10177|SI65_10177, SI65_08392|SI65_08392, SI65_03967|SI65_03967, SI65_03466|SI65_03466, SI65_00931|SI65_00931, SI65_08700|SI65_08700, SI65_00119|SI65_00119	14	1603	32	3403	0.4375	0.711088	ns	0.999999	ns	SI65_09920|SI65_09920, SI65_03114|SI65_03114, SI65_07614|SI65_07614	3	SI65_03352|SI65_03352, SI65_08854|SI65_08854, SI65_08814|SI65_08814, SI65_02333|SI65_02333, SI65_10177|SI65_10177, SI65_08392|SI65_08392, SI65_03967|SI65_03967, SI65_03466|SI65_03466, SI65_00931|SI65_00931, SI65_08700|SI65_08700, SI65_00119|SI65_00119	11	32	-2.82843
map00730	Metabolism	Metabolism of cofactors and vitamins	Thiamine metabolism	SI65_04199|SI65_04199, SI65_09884|SI65_09884, SI65_04273|SI65_04273, SI65_09312|SI65_09312, SI65_04200|SI65_04200, SI65_08247|SI65_08247, SI65_09738|SI65_09738, SI65_09448|SI65_09448, SI65_07102|SI65_07102, SI65_07949|SI65_07949, SI65_00368|SI65_00368, SI65_08997|SI65_08997, SI65_06659|SI65_06659, SI65_08927|SI65_08927	14	1603	32	3403	0.4375	0.711088	ns	0.999999	ns	SI65_09884|SI65_09884, SI65_08997|SI65_08997	2	SI65_04199|SI65_04199, SI65_04273|SI65_04273, SI65_09312|SI65_09312, SI65_04200|SI65_04200, SI65_08247|SI65_08247, SI65_09738|SI65_09738, SI65_09448|SI65_09448, SI65_07102|SI65_07102, SI65_07949|SI65_07949, SI65_00368|SI65_00368, SI65_06659|SI65_06659, SI65_08927|SI65_08927	12	32	-3.53553
map01051	Metabolism	Metabolism of terpenoids and polyketides	Biosynthesis of ansamycins	SI65_05203|SI65_05203	1	1603	2	3403	0.5	0.72029	ns	0.999999	ns	SI65_05203|SI65_05203	1		0	2	1.41421
map00901	Metabolism	Biosynthesis of other secondary metabolites	Indole alkaloid biosynthesis	SI65_07440|SI65_07440	1	1603	2	3403	0.5	0.72029	ns	0.999999	ns		0	SI65_07440|SI65_07440	1	2	0
map00904	Metabolism	Metabolism of terpenoids and polyketides	Diterpenoid biosynthesis	SI65_04501|SI65_04501, SI65_09918|SI65_09918, SI65_06801|SI65_06801, SI65_03683|SI65_03683, SI65_07460|SI65_07460	5	1603	12	3403	0.4167	0.74581	ns	0.999999	ns	SI65_04501|SI65_04501, SI65_09918|SI65_09918, SI65_07460|SI65_07460	3	SI65_06801|SI65_06801, SI65_03683|SI65_03683	2	12	-0.57735
map03050	Genetic Information Processing	Folding, sorting and degradation	Proteasome	SI65_00891|SI65_00891, SI65_05894|SI65_05894, SI65_02015|SI65_02015, SI65_01866|SI65_01866, SI65_07391|SI65_07391, SI65_07368|SI65_07368, SI65_03071|SI65_03071, SI65_07106|SI65_07106, SI65_01882|SI65_01882, SI65_06621|SI65_06621, SI65_04046|SI65_04046, SI65_03476|SI65_03476, SI65_01202|SI65_01202, SI65_02954|SI65_02954, SI65_00191|SI65_00191, SI65_04301|SI65_04301, SI65_06735|SI65_06735, SI65_022…	18	1603	42	3403	0.4286	0.760628	ns	0.999999	ns	SI65_05894|SI65_05894, SI65_02015|SI65_02015, SI65_01866|SI65_01866, SI65_07391|SI65_07391, SI65_03071|SI65_03071, SI65_07106|SI65_07106, SI65_01882|SI65_01882	7	SI65_00891|SI65_00891, SI65_07368|SI65_07368, SI65_06621|SI65_06621, SI65_04046|SI65_04046, SI65_03476|SI65_03476, SI65_01202|SI65_01202, SI65_02954|SI65_02954, SI65_00191|SI65_00191, SI65_04301|SI65_04301, SI65_06735|SI65_06735, SI65_02202|SI65_02202	11	42	-0.308607
map00670	Metabolism	Metabolism of cofactors and vitamins	One carbon pool by folate	SI65_08244|SI65_08244, SI65_10032|SI65_10032, SI65_03935|SI65_03935, SI65_03584|SI65_03584, SI65_03693|SI65_03693, SI65_08090|SI65_08090, SI65_06573|SI65_06573, SI65_02351|SI65_02351, SI65_09878|SI65_09878, SI65_02455|SI65_02455	10	1603	24	3403	0.4167	0.769664	ns	0.999999	ns	SI65_10032|SI65_10032, SI65_03935|SI65_03935, SI65_06573|SI65_06573, SI65_02351|SI65_02351	4	SI65_08244|SI65_08244, SI65_03584|SI65_03584, SI65_03693|SI65_03693, SI65_08090|SI65_08090, SI65_09878|SI65_09878, SI65_02455|SI65_02455	6	24	-1.22474
map00660	Metabolism	Carbohydrate metabolism	C5-Branched dibasic acid metabolism	SI65_08300|SI65_08300, SI65_04401|SI65_04401, SI65_00111|SI65_00111, SI65_00621|SI65_00621	4	1603	10	3403	0.4	0.776883	ns	0.999999	ns	SI65_08300|SI65_08300, SI65_00111|SI65_00111	2	SI65_04401|SI65_04401, SI65_00621|SI65_00621	2	10	0.632456
map00770	Metabolism	Metabolism of cofactors and vitamins	Pantothenate and CoA biosynthesis	SI65_06400|SI65_06400, SI65_04775|SI65_04775, SI65_07228|SI65_07228, SI65_02426|SI65_02426, SI65_04311|SI65_04311, SI65_09762|SI65_09762, SI65_07007|SI65_07007, SI65_04517|SI65_04517, SI65_05557|SI65_05557, SI65_07371|SI65_07371, SI65_04096|SI65_04096, SI65_08042|SI65_08042, SI65_09003|SI65_09003, SI65_04312|SI65_04312, SI65_02446|SI65_02446, SI65_00621|SI65_00621	16	1603	38	3403	0.4211	0.783028	ns	0.999999	ns	SI65_04775|SI65_04775, SI65_09762|SI65_09762	2	SI65_06400|SI65_06400, SI65_07228|SI65_07228, SI65_02426|SI65_02426, SI65_04311|SI65_04311, SI65_07007|SI65_07007, SI65_04517|SI65_04517, SI65_05557|SI65_05557, SI65_07371|SI65_07371, SI65_04096|SI65_04096, SI65_08042|SI65_08042, SI65_09003|SI65_09003, SI65_04312|SI65_04312, SI65_02446|SI65_02446, SI65_00621|SI65_00621	14	38	-3.24443
map00620	Metabolism	Carbohydrate metabolism	Pyruvate metabolism	SI65_03352|SI65_03352, SI65_06170|SI65_06170, SI65_07510|SI65_07510, SI65_10063|SI65_10063, SI65_08854|SI65_08854, SI65_09920|SI65_09920, SI65_10068|SI65_10068, SI65_01272|SI65_01272, SI65_00855|SI65_00855, SI65_00619|SI65_00619, SI65_00890|SI65_00890, SI65_02333|SI65_02333, SI65_07912|SI65_07912, SI65_08120|SI65_08120, SI65_03008|SI65_03008, SI65_01317|SI65_01317, SI65_10177|SI65_10177, SI65_066…	50	1603	114	3403	0.4386	0.788383	ns	0.999999	ns	SI65_06170|SI65_06170, SI65_07510|SI65_07510, SI65_10063|SI65_10063, SI65_09920|SI65_09920, SI65_01272|SI65_01272, SI65_00855|SI65_00855, SI65_03008|SI65_03008, SI65_01317|SI65_01317, SI65_02105|SI65_02105, SI65_01776|SI65_01776, SI65_00367|SI65_00367, SI65_07219|SI65_07219, SI65_08594|SI65_08594, SI65_09343|SI65_09343, SI65_03303|SI65_03303	15	SI65_03352|SI65_03352, SI65_08854|SI65_08854, SI65_10068|SI65_10068, SI65_00619|SI65_00619, SI65_00890|SI65_00890, SI65_02333|SI65_02333, SI65_07912|SI65_07912, SI65_08120|SI65_08120, SI65_10177|SI65_10177, SI65_06688|SI65_06688, SI65_09488|SI65_09488, SI65_05550|SI65_05550, SI65_04056|SI65_04056, SI65_00309|SI65_00309, SI65_08901|SI65_08901, SI65_04103|SI65_04103, SI65_00360|SI65_00360, SI65_061…	35	113	-3.85696
map00592	Metabolism	Lipid metabolism	alpha-Linolenic acid metabolism	SI65_00888|SI65_00888, SI65_00840|SI65_00840, SI65_05196|SI65_05196, SI65_05748|SI65_05748, SI65_08115|SI65_08115, SI65_10338|SI65_10338	6	1603	15	3403	0.4	0.79044	ns	0.999999	ns	SI65_00840|SI65_00840	1	SI65_00888|SI65_00888, SI65_05196|SI65_05196, SI65_05748|SI65_05748, SI65_08115|SI65_08115, SI65_10338|SI65_10338	5	15	-2.32379
map00513	Metabolism	Glycan biosynthesis and metabolism	Various types of N-glycan biosynthesis	SI65_08686|SI65_08686, SI65_04820|SI65_04820, SI65_08003|SI65_08003, SI65_04754|SI65_04754, SI65_06287|SI65_06287, SI65_06770|SI65_06770, SI65_07493|SI65_07493, SI65_00914|SI65_00914, SI65_08992|SI65_08992, SI65_07105|SI65_07105, SI65_04826|SI65_04826, SI65_01115|SI65_01115, SI65_01087|SI65_01087, SI65_01493|SI65_01493, SI65_08951|SI65_08951, SI65_01249|SI65_01249, SI65_03801|SI65_03801, SI65_004…	19	1603	45	3403	0.4222	0.790864	ns	0.999999	ns	SI65_08686|SI65_08686, SI65_04820|SI65_04820, SI65_08003|SI65_08003, SI65_04754|SI65_04754, SI65_06287|SI65_06287, SI65_06770|SI65_06770, SI65_00914|SI65_00914, SI65_04826|SI65_04826, SI65_01493|SI65_01493, SI65_01249|SI65_01249	10	SI65_07493|SI65_07493, SI65_08992|SI65_08992, SI65_07105|SI65_07105, SI65_01115|SI65_01115, SI65_01087|SI65_01087, SI65_08951|SI65_08951, SI65_03801|SI65_03801, SI65_00444|SI65_00444, SI65_02766|SI65_02766	9	45	-1.93793
map00920	Metabolism	Energy metabolism	Sulfur metabolism	SI65_06330|SI65_06330, SI65_06329|SI65_06329, SI65_07043|SI65_07043, SI65_02971|SI65_02971, SI65_07034|SI65_07034, SI65_07020|SI65_07020, SI65_06096|SI65_06096, SI65_06563|SI65_06563, SI65_04223|SI65_04223, SI65_03270|SI65_03270, SI65_06473|SI65_06473, SI65_03756|SI65_03756, SI65_08085|SI65_08085, SI65_00731|SI65_00731, SI65_04305|SI65_04305	15	1603	36	3403	0.4167	0.794849	ns	0.999999	ns	SI65_06330|SI65_06330, SI65_06329|SI65_06329, SI65_07034|SI65_07034, SI65_07020|SI65_07020, SI65_06096|SI65_06096, SI65_03270|SI65_03270, SI65_06473|SI65_06473	7	SI65_07043|SI65_07043, SI65_02971|SI65_02971, SI65_06563|SI65_06563, SI65_04223|SI65_04223, SI65_03756|SI65_03756, SI65_08085|SI65_08085, SI65_00731|SI65_00731, SI65_04305|SI65_04305	8	36	-1.33333
map00254	Metabolism	Biosynthesis of other secondary metabolites	Aflatoxin biosynthesis	SI65_04950|SI65_04950, SI65_07260|SI65_07260, SI65_04748|SI65_04748, SI65_04769|SI65_04769, SI65_08200|SI65_08200, SI65_00740|SI65_00740, SI65_00590|SI65_00590, SI65_09263|SI65_09263	8	1603	20	3403	0.4	0.805325	ns	0.999999	ns	SI65_04950|SI65_04950, SI65_04748|SI65_04748, SI65_08200|SI65_08200	3	SI65_07260|SI65_07260, SI65_04769|SI65_04769, SI65_00740|SI65_00740, SI65_00590|SI65_00590, SI65_09263|SI65_09263	5	20	-2.23607
map00230	Metabolism	Nucleotide metabolism	Purine metabolism	SI65_02363|SI65_02363, SI65_08938|SI65_08938, SI65_06660|SI65_06660, SI65_05158|SI65_05158, SI65_01167|SI65_01167, SI65_04831|SI65_04831, SI65_06330|SI65_06330, SI65_00824|SI65_00824, SI65_07548|SI65_07548, SI65_07043|SI65_07043, SI65_04785|SI65_04785, SI65_04028|SI65_04028, SI65_03533|SI65_03533, SI65_06155|SI65_06155, SI65_10244|SI65_10244, SI65_00890|SI65_00890, SI65_01576|SI65_01576, SI65_045…	56	1603	128	3403	0.4375	0.806471	ns	0.999999	ns	SI65_06660|SI65_06660, SI65_05158|SI65_05158, SI65_01167|SI65_01167, SI65_04831|SI65_04831, SI65_06330|SI65_06330, SI65_00824|SI65_00824, SI65_07548|SI65_07548, SI65_04028|SI65_04028, SI65_03533|SI65_03533, SI65_06155|SI65_06155, SI65_05483|SI65_05483, SI65_06818|SI65_06818, SI65_01317|SI65_01317, SI65_04268|SI65_04268, SI65_02543|SI65_02543, SI65_09708|SI65_09708, SI65_03456|SI65_03456, SI65_025…	21	SI65_02363|SI65_02363, SI65_08938|SI65_08938, SI65_07043|SI65_07043, SI65_04785|SI65_04785, SI65_10244|SI65_10244, SI65_00890|SI65_00890, SI65_01576|SI65_01576, SI65_04542|SI65_04542, SI65_00594|SI65_00594, SI65_02991|SI65_02991, SI65_01813|SI65_01813, SI65_02716|SI65_02716, SI65_02066|SI65_02066, SI65_03121|SI65_03121, SI65_00018|SI65_00018, SI65_07667|SI65_07667, SI65_06880|SI65_06880, SI65_051…	35	128	-2.47487
map00333	Metabolism	Biosynthesis of other secondary metabolites	Prodigiosin biosynthesis	SI65_05816|SI65_05816, SI65_01097|SI65_01097, SI65_03847|SI65_03847, SI65_00203|SI65_00203, SI65_07997|SI65_07997	5	1603	13	3403	0.3846	0.816237	ns	0.999999	ns	SI65_01097|SI65_01097	1	SI65_05816|SI65_05816, SI65_03847|SI65_03847, SI65_00203|SI65_00203, SI65_07997|SI65_07997	4	13	-1.6641
map00061	Metabolism	Lipid metabolism	Fatty acid biosynthesis	SI65_08683|SI65_08683, SI65_05816|SI65_05816, SI65_04894|SI65_04894, SI65_01097|SI65_01097, SI65_01966|SI65_01966, SI65_01916|SI65_01916, SI65_03847|SI65_03847, SI65_06525|SI65_06525, SI65_00203|SI65_00203, SI65_10223|SI65_10223, SI65_03320|SI65_03320, SI65_07997|SI65_07997	12	1603	30	3403	0.4	0.83305	ns	0.999999	ns	SI65_04894|SI65_04894, SI65_01097|SI65_01097, SI65_01966|SI65_01966, SI65_01916|SI65_01916	4	SI65_08683|SI65_08683, SI65_05816|SI65_05816, SI65_03847|SI65_03847, SI65_06525|SI65_06525, SI65_00203|SI65_00203, SI65_10223|SI65_10223, SI65_03320|SI65_03320, SI65_07997|SI65_07997	8	30	-2.00832
map03060	Genetic Information Processing	Folding, sorting and degradation	Protein export	SI65_04940|SI65_04940, SI65_09602|SI65_09602, SI65_01147|SI65_01147, SI65_03559|SI65_03559, SI65_05967|SI65_05967, SI65_07924|SI65_07924, SI65_01505|SI65_01505, SI65_09636|SI65_09636, SI65_03966|SI65_03966	9	1603	23	3403	0.3913	0.835925	ns	0.999999	ns	SI65_01147|SI65_01147, SI65_03559|SI65_03559	2	SI65_04940|SI65_04940, SI65_09602|SI65_09602, SI65_05967|SI65_05967, SI65_07924|SI65_07924, SI65_01505|SI65_01505, SI65_09636|SI65_09636, SI65_03966|SI65_03966	7	23	-1.4596
map00290	Metabolism	Amino acid metabolism	Valine, leucine and isoleucine biosynthesis	SI65_07228|SI65_07228, SI65_08087|SI65_08087, SI65_08300|SI65_08300, SI65_09762|SI65_09762, SI65_04401|SI65_04401, SI65_00111|SI65_00111, SI65_04517|SI65_04517, SI65_03848|SI65_03848, SI65_09763|SI65_09763, SI65_02446|SI65_02446, SI65_00621|SI65_00621	11	1603	28	3403	0.3929	0.846757	ns	0.999999	ns	SI65_08087|SI65_08087, SI65_08300|SI65_08300, SI65_09762|SI65_09762, SI65_00111|SI65_00111	4	SI65_07228|SI65_07228, SI65_04401|SI65_04401, SI65_04517|SI65_04517, SI65_03848|SI65_03848, SI65_09763|SI65_09763, SI65_02446|SI65_02446, SI65_00621|SI65_00621	7	28	-1.88982
map00531	Metabolism	Glycan biosynthesis and metabolism	Glycosaminoglycan degradation	SI65_04754|SI65_04754	1	1603	3	3403	0.3333	0.852126	ns	0.999999	ns	SI65_04754|SI65_04754	1		0	3	-0.57735
map00250	Metabolism	Amino acid metabolism	Alanine, aspartate and glutamate metabolism	SI65_03005|SI65_03005, SI65_05122|SI65_05122, SI65_01387|SI65_01387, SI65_08582|SI65_08582, SI65_01526|SI65_01526, SI65_06388|SI65_06388, SI65_08728|SI65_08728, SI65_03297|SI65_03297, SI65_09490|SI65_09490, SI65_04582|SI65_04582, SI65_07062|SI65_07062, SI65_04579|SI65_04579, SI65_09187|SI65_09187, SI65_07234|SI65_07234, SI65_09203|SI65_09203, SI65_02174|SI65_02174, SI65_02603|SI65_02603, SI65_014…	25	1603	61	3403	0.4098	0.863625	ns	0.999999	ns	SI65_03005|SI65_03005, SI65_01387|SI65_01387, SI65_01526|SI65_01526, SI65_06388|SI65_06388, SI65_07062|SI65_07062, SI65_07234|SI65_07234, SI65_01466|SI65_01466, SI65_01914|SI65_01914, SI65_01968|SI65_01968, SI65_09509|SI65_09509, SI65_07476|SI65_07476	11	SI65_05122|SI65_05122, SI65_08582|SI65_08582, SI65_08728|SI65_08728, SI65_03297|SI65_03297, SI65_09490|SI65_09490, SI65_04582|SI65_04582, SI65_04579|SI65_04579, SI65_09187|SI65_09187, SI65_09203|SI65_09203, SI65_02174|SI65_02174, SI65_02603|SI65_02603, SI65_06387|SI65_06387, SI65_05135|SI65_05135, SI65_03354|SI65_03354	14	61	-1.92055
map00400	Metabolism	Amino acid metabolism	Phenylalanine, tyrosine and tryptophan biosynthesis	SI65_03180|SI65_03180, SI65_08444|SI65_08444, SI65_00259|SI65_00259, SI65_07684|SI65_07684, SI65_07568|SI65_07568, SI65_01526|SI65_01526, SI65_09276|SI65_09276, SI65_04582|SI65_04582, SI65_01093|SI65_01093, SI65_08787|SI65_08787, SI65_01335|SI65_01335, SI65_09131|SI65_09131, SI65_10274|SI65_10274, SI65_00617|SI65_00617, SI65_10278|SI65_10278	15	1603	38	3403	0.3947	0.867024	ns	0.999999	ns	SI65_08444|SI65_08444, SI65_00259|SI65_00259, SI65_07684|SI65_07684, SI65_07568|SI65_07568, SI65_01526|SI65_01526, SI65_01093|SI65_01093	6	SI65_03180|SI65_03180, SI65_09276|SI65_09276, SI65_04582|SI65_04582, SI65_08787|SI65_08787, SI65_01335|SI65_01335, SI65_09131|SI65_09131, SI65_10274|SI65_10274, SI65_00617|SI65_00617, SI65_10278|SI65_10278	9	38	-0.648886
map00030	Metabolism	Carbohydrate metabolism	Pentose phosphate pathway	SI65_01707|SI65_01707, SI65_04259|SI65_04259, SI65_05203|SI65_05203, SI65_00824|SI65_00824, SI65_08698|SI65_08698, SI65_07134|SI65_07134, SI65_03876|SI65_03876, SI65_06334|SI65_06334, SI65_07060|SI65_07060, SI65_05844|SI65_05844, SI65_06591|SI65_06591, SI65_07725|SI65_07725	12	1603	31	3403	0.3871	0.869297	ns	0.999999	ns	SI65_01707|SI65_01707, SI65_05203|SI65_05203, SI65_00824|SI65_00824, SI65_07134|SI65_07134, SI65_03876|SI65_03876	5	SI65_04259|SI65_04259, SI65_08698|SI65_08698, SI65_06334|SI65_06334, SI65_07060|SI65_07060, SI65_05844|SI65_05844, SI65_06591|SI65_06591, SI65_07725|SI65_07725	7	30	0.730297
map04145	Cellular Processes	Transport and catabolism	Phagosome	SI65_04637|SI65_04637, SI65_08188|SI65_08188, SI65_09687|SI65_09687, SI65_06785|SI65_06785, SI65_03471|SI65_03471, SI65_08139|SI65_08139, SI65_02924|SI65_02924, SI65_09223|SI65_09223, SI65_01318|SI65_01318, SI65_08477|SI65_08477, SI65_01797|SI65_01797, SI65_02083|SI65_02083, SI65_00944|SI65_00944, SI65_06777|SI65_06777, SI65_02213|SI65_02213, SI65_04178|SI65_04178, SI65_06310|SI65_06310, SI65_081…	23	1603	57	3403	0.4035	0.878105	ns	0.999999	ns	SI65_08188|SI65_08188, SI65_09687|SI65_09687, SI65_06785|SI65_06785, SI65_03471|SI65_03471, SI65_02924|SI65_02924, SI65_09223|SI65_09223, SI65_01797|SI65_01797, SI65_02083|SI65_02083, SI65_00944|SI65_00944, SI65_06777|SI65_06777, SI65_02213|SI65_02213	11	SI65_04637|SI65_04637, SI65_08139|SI65_08139, SI65_01318|SI65_01318, SI65_08477|SI65_08477, SI65_04178|SI65_04178, SI65_06310|SI65_06310, SI65_08157|SI65_08157, SI65_09550|SI65_09550, SI65_07360|SI65_07360, SI65_10296|SI65_10296, SI65_09182|SI65_09182, SI65_06809|SI65_06809	12	56	0
map00410	Metabolism	Metabolism of other amino acids	beta-Alanine metabolism	SI65_03352|SI65_03352, SI65_03005|SI65_03005, SI65_08854|SI65_08854, SI65_09920|SI65_09920, SI65_08051|SI65_08051, SI65_09748|SI65_09748, SI65_02333|SI65_02333, SI65_05204|SI65_05204, SI65_10177|SI65_10177, SI65_07371|SI65_07371, SI65_07580|SI65_07580, SI65_06470|SI65_06470, SI65_09494|SI65_09494, SI65_08050|SI65_08050, SI65_03294|SI65_03294, SI65_00119|SI65_00119	16	1603	41	3403	0.3902	0.885444	ns	0.999999	ns	SI65_03005|SI65_03005, SI65_09920|SI65_09920, SI65_08051|SI65_08051, SI65_05204|SI65_05204, SI65_06470|SI65_06470	5	SI65_03352|SI65_03352, SI65_08854|SI65_08854, SI65_09748|SI65_09748, SI65_02333|SI65_02333, SI65_10177|SI65_10177, SI65_07371|SI65_07371, SI65_07580|SI65_07580, SI65_09494|SI65_09494, SI65_08050|SI65_08050, SI65_03294|SI65_03294, SI65_00119|SI65_00119	11	41	-2.65495
map01040	Metabolism	Lipid metabolism	Biosynthesis of unsaturated fatty acids	SI65_04298|SI65_04298, SI65_05816|SI65_05816, SI65_00762|SI65_00762, SI65_00840|SI65_00840, SI65_05196|SI65_05196, SI65_03847|SI65_03847, SI65_05714|SI65_05714, SI65_05748|SI65_05748, SI65_00203|SI65_00203, SI65_08577|SI65_08577, SI65_10338|SI65_10338, SI65_00827|SI65_00827, SI65_07997|SI65_07997	13	1603	34	3403	0.3824	0.888185	ns	0.999999	ns	SI65_04298|SI65_04298, SI65_00762|SI65_00762, SI65_00840|SI65_00840, SI65_05714|SI65_05714	4	SI65_05816|SI65_05816, SI65_05196|SI65_05196, SI65_03847|SI65_03847, SI65_05748|SI65_05748, SI65_00203|SI65_00203, SI65_08577|SI65_08577, SI65_10338|SI65_10338, SI65_00827|SI65_00827, SI65_07997|SI65_07997	9	34	-1.54349
map00220	Metabolism	Amino acid metabolism	Arginine biosynthesis	SI65_01526|SI65_01526, SI65_08527|SI65_08527, SI65_05912|SI65_05912, SI65_01576|SI65_01576, SI65_06388|SI65_06388, SI65_08728|SI65_08728, SI65_03297|SI65_03297, SI65_04582|SI65_04582, SI65_00542|SI65_00542, SI65_07928|SI65_07928, SI65_07234|SI65_07234, SI65_08351|SI65_08351, SI65_09509|SI65_09509	13	1603	34	3403	0.3824	0.888185	ns	0.999999	ns	SI65_01526|SI65_01526, SI65_08527|SI65_08527, SI65_05912|SI65_05912, SI65_06388|SI65_06388, SI65_07234|SI65_07234, SI65_09509|SI65_09509	6	SI65_01576|SI65_01576, SI65_08728|SI65_08728, SI65_03297|SI65_03297, SI65_04582|SI65_04582, SI65_00542|SI65_00542, SI65_07928|SI65_07928, SI65_08351|SI65_08351	7	34	-1.37199
map00900	Metabolism	Metabolism of terpenoids and polyketides	Terpenoid backbone biosynthesis	SI65_05625|SI65_05625, SI65_02068|SI65_02068, SI65_01811|SI65_01811, SI65_03241|SI65_03241, SI65_00669|SI65_00669, SI65_08677|SI65_08677, SI65_04168|SI65_04168, SI65_05395|SI65_05395, SI65_03489|SI65_03489, SI65_10101|SI65_10101, SI65_05396|SI65_05396, SI65_00215|SI65_00215, SI65_06313|SI65_06313, SI65_03385|SI65_03385, SI65_05550|SI65_05550, SI65_05826|SI65_05826, SI65_06179|SI65_06179, SI65_099…	31	1603	76	3403	0.4079	0.891324	ns	0.999999	ns	SI65_03241|SI65_03241, SI65_08677|SI65_08677, SI65_05826|SI65_05826, SI65_01036|SI65_01036, SI65_09721|SI65_09721	5	SI65_05625|SI65_05625, SI65_02068|SI65_02068, SI65_01811|SI65_01811, SI65_00669|SI65_00669, SI65_04168|SI65_04168, SI65_05395|SI65_05395, SI65_03489|SI65_03489, SI65_10101|SI65_10101, SI65_05396|SI65_05396, SI65_00215|SI65_00215, SI65_06313|SI65_06313, SI65_03385|SI65_03385, SI65_05550|SI65_05550, SI65_06179|SI65_06179, SI65_09967|SI65_09967, SI65_07497|SI65_07497, SI65_04139|SI65_04139, SI65_009…	26	75	-4.27239
map00051	Metabolism	Carbohydrate metabolism	Fructose and mannose metabolism	SI65_03084|SI65_03084, SI65_09905|SI65_09905, SI65_09314|SI65_09314, SI65_08922|SI65_08922, SI65_00917|SI65_00917, SI65_05270|SI65_05270, SI65_05904|SI65_05904, SI65_10183|SI65_10183, SI65_08263|SI65_08263, SI65_07565|SI65_07565, SI65_08698|SI65_08698, SI65_10222|SI65_10222, SI65_00576|SI65_00576, SI65_03365|SI65_03365, SI65_06574|SI65_06574, SI65_05383|SI65_05383, SI65_02173|SI65_02173, SI65_097…	27	1603	67	3403	0.403	0.89492	ns	0.999999	ns	SI65_03084|SI65_03084, SI65_09314|SI65_09314, SI65_08922|SI65_08922, SI65_10183|SI65_10183, SI65_08263|SI65_08263, SI65_07565|SI65_07565, SI65_00576|SI65_00576, SI65_06574|SI65_06574, SI65_02173|SI65_02173	9	SI65_09905|SI65_09905, SI65_00917|SI65_00917, SI65_05270|SI65_05270, SI65_05904|SI65_05904, SI65_08698|SI65_08698, SI65_10222|SI65_10222, SI65_03365|SI65_03365, SI65_05383|SI65_05383, SI65_09740|SI65_09740, SI65_09134|SI65_09134, SI65_03888|SI65_03888, SI65_00687|SI65_00687, SI65_07663|SI65_07663, SI65_03416|SI65_03416, SI65_06591|SI65_06591, SI65_08023|SI65_08023, SI65_03512|SI65_03512, SI65_000…	18	66	-2.33874
map00300	Metabolism	Amino acid metabolism	Lysine biosynthesis	SI65_06796|SI65_06796, SI65_01312|SI65_01312, SI65_06061|SI65_06061, SI65_06357|SI65_06357, SI65_00592|SI65_00592, SI65_04992|SI65_04992, SI65_00617|SI65_00617	7	1603	20	3403	0.35	0.906479	ns	0.999999	ns	SI65_01312|SI65_01312, SI65_06357|SI65_06357	2	SI65_06796|SI65_06796, SI65_06061|SI65_06061, SI65_00592|SI65_00592, SI65_04992|SI65_04992, SI65_00617|SI65_00617	5	20	-1.34164
map03020	Genetic Information Processing	Transcription	RNA polymerase	SI65_06660|SI65_06660, SI65_04831|SI65_04831, SI65_07548|SI65_07548, SI65_04028|SI65_04028, SI65_04542|SI65_04542, SI65_02991|SI65_02991, SI65_03121|SI65_03121, SI65_03456|SI65_03456, SI65_01746|SI65_01746, SI65_02137|SI65_02137, SI65_09228|SI65_09228	11	1603	30	3403	0.3667	0.909846	ns	0.999999	ns	SI65_06660|SI65_06660, SI65_04831|SI65_04831, SI65_07548|SI65_07548, SI65_04028|SI65_04028, SI65_03456|SI65_03456	5	SI65_04542|SI65_04542, SI65_02991|SI65_02991, SI65_03121|SI65_03121, SI65_01746|SI65_01746, SI65_02137|SI65_02137, SI65_09228|SI65_09228	6	30	-1.82574
map00360	Metabolism	Amino acid metabolism	Phenylalanine metabolism	SI65_05348|SI65_05348, SI65_08970|SI65_08970, SI65_09482|SI65_09482, SI65_07440|SI65_07440, SI65_01526|SI65_01526, SI65_09748|SI65_09748, SI65_08814|SI65_08814, SI65_07061|SI65_07061, SI65_04582|SI65_04582, SI65_00753|SI65_00753, SI65_05412|SI65_05412, SI65_07580|SI65_07580, SI65_03946|SI65_03946, SI65_05707|SI65_05707, SI65_00060|SI65_00060, SI65_06837|SI65_06837, SI65_06261|SI65_06261, SI65_076…	24	1603	61	3403	0.3934	0.912827	ns	0.999999	ns	SI65_01526|SI65_01526, SI65_00753|SI65_00753	2	SI65_05348|SI65_05348, SI65_08970|SI65_08970, SI65_09482|SI65_09482, SI65_07440|SI65_07440, SI65_09748|SI65_09748, SI65_08814|SI65_08814, SI65_07061|SI65_07061, SI65_04582|SI65_04582, SI65_05412|SI65_05412, SI65_07580|SI65_07580, SI65_03946|SI65_03946, SI65_05707|SI65_05707, SI65_00060|SI65_00060, SI65_06837|SI65_06837, SI65_06261|SI65_06261, SI65_07682|SI65_07682, SI65_00617|SI65_00617, SI65_077…	22	61	-4.48129
map00440	Metabolism	Metabolism of other amino acids	Phosphonate and phosphinate metabolism	SI65_02587|SI65_02587	1	1603	4	3403	0.25	0.921844	ns	0.999999	ns		0	SI65_02587|SI65_02587	1	4	-1
map00750	Metabolism	Metabolism of cofactors and vitamins	Vitamin B6 metabolism	SI65_06617|SI65_06617, SI65_03499|SI65_03499, SI65_09110|SI65_09110, SI65_00633|SI65_00633, SI65_07378|SI65_07378	5	1603	16	3403	0.3125	0.938461	ns	0.999999	ns	SI65_03499|SI65_03499, SI65_09110|SI65_09110, SI65_00633|SI65_00633, SI65_07378|SI65_07378	4	SI65_06617|SI65_06617	1	16	0
map00130	Metabolism	Metabolism of cofactors and vitamins	Ubiquinone and other terpenoid-quinone biosynthesis	SI65_03038|SI65_03038, SI65_00776|SI65_00776, SI65_09482|SI65_09482, SI65_03050|SI65_03050, SI65_07939|SI65_07939, SI65_07061|SI65_07061, SI65_06837|SI65_06837, SI65_07682|SI65_07682, SI65_00617|SI65_00617, SI65_07971|SI65_07971	10	1603	29	3403	0.3448	0.941328	ns	0.999999	ns	SI65_03038|SI65_03038, SI65_03050|SI65_03050	2	SI65_00776|SI65_00776, SI65_09482|SI65_09482, SI65_07939|SI65_07939, SI65_07061|SI65_07061, SI65_06837|SI65_06837, SI65_07682|SI65_07682, SI65_00617|SI65_00617, SI65_07971|SI65_07971	8	29	-2.04265
map00790	Metabolism	Metabolism of cofactors and vitamins	Folate biosynthesis	SI65_09054|SI65_09054, SI65_08244|SI65_08244, SI65_03972|SI65_03972, SI65_00630|SI65_00630, SI65_09806|SI65_09806, SI65_05070|SI65_05070, SI65_04641|SI65_04641, SI65_08256|SI65_08256, SI65_03693|SI65_03693, SI65_06413|SI65_06413, SI65_03717|SI65_03717, SI65_01297|SI65_01297, SI65_03090|SI65_03090, SI65_04350|SI65_04350, SI65_07130|SI65_07130	15	1603	43	3403	0.3488	0.962731	ns	0.999999	ns	SI65_03972|SI65_03972, SI65_05070|SI65_05070	2	SI65_09054|SI65_09054, SI65_08244|SI65_08244, SI65_00630|SI65_00630, SI65_09806|SI65_09806, SI65_04641|SI65_04641, SI65_08256|SI65_08256, SI65_03693|SI65_03693, SI65_06413|SI65_06413, SI65_03717|SI65_03717, SI65_01297|SI65_01297, SI65_03090|SI65_03090, SI65_04350|SI65_04350, SI65_07130|SI65_07130	13	43	-4.11746
map00450	Metabolism	Metabolism of other amino acids	Selenocompound metabolism	SI65_06120|SI65_06120, SI65_06330|SI65_06330, SI65_03270|SI65_03270, SI65_03756|SI65_03756, SI65_05961|SI65_05961	5	1603	19	3403	0.2632	0.98205	ns	0.999999	ns	SI65_06330|SI65_06330, SI65_03270|SI65_03270	2	SI65_06120|SI65_06120, SI65_03756|SI65_03756, SI65_05961|SI65_05961	3	19	-1.14708
map04933	Human Diseases	Endocrine and metabolic disease	AGE-RAGE signaling pathway in diabetic complications	SI65_06668|SI65_06668, SI65_00142|SI65_00142, SI65_07666|SI65_07666	3	1603	14	3403	0.2143	0.98864	ns	0.999999	ns	SI65_06668|SI65_06668	1	SI65_00142|SI65_00142, SI65_07666|SI65_07666	2	14	-2.13809
map00563	Metabolism	Glycan biosynthesis and metabolism	Glycosylphosphatidylinositol (GPI)-anchor biosynthesis	SI65_02934|SI65_02934, SI65_03527|SI65_03527, SI65_01384|SI65_01384, SI65_03411|SI65_03411, SI65_02415|SI65_02415, SI65_02724|SI65_02724, SI65_02981|SI65_02981, SI65_08983|SI65_08983	8	1603	29	3403	0.2759	0.990582	ns	0.999999	ns	SI65_02934|SI65_02934, SI65_03527|SI65_03527, SI65_01384|SI65_01384	3	SI65_03411|SI65_03411, SI65_02415|SI65_02415, SI65_02724|SI65_02724, SI65_02981|SI65_02981, SI65_08983|SI65_08983	5	29	-0.928477
map00270	Metabolism	Amino acid metabolism	Cysteine and methionine metabolism	SI65_06120|SI65_06120, SI65_07228|SI65_07228, SI65_03355|SI65_03355, SI65_02880|SI65_02880, SI65_01526|SI65_01526, SI65_02971|SI65_02971, SI65_05204|SI65_05204, SI65_01905|SI65_01905, SI65_01977|SI65_01977, SI65_06688|SI65_06688, SI65_06357|SI65_06357, SI65_02875|SI65_02875, SI65_06096|SI65_06096, SI65_03890|SI65_03890, SI65_06563|SI65_06563, SI65_04582|SI65_04582, SI65_04223|SI65_04223, SI65_070…	25	1603	73	3403	0.3425	0.991003	ns	0.999999	ns	SI65_01526|SI65_01526, SI65_05204|SI65_05204, SI65_06357|SI65_06357, SI65_06096|SI65_06096, SI65_03890|SI65_03890, SI65_07055|SI65_07055, SI65_03270|SI65_03270, SI65_06473|SI65_06473	8	SI65_06120|SI65_06120, SI65_07228|SI65_07228, SI65_03355|SI65_03355, SI65_02880|SI65_02880, SI65_02971|SI65_02971, SI65_01905|SI65_01905, SI65_01977|SI65_01977, SI65_06688|SI65_06688, SI65_02875|SI65_02875, SI65_06563|SI65_06563, SI65_04582|SI65_04582, SI65_04223|SI65_04223, SI65_03756|SI65_03756, SI65_03942|SI65_03942, SI65_07315|SI65_07315, SI65_05961|SI65_05961, SI65_00617|SI65_00617	17	73	-2.22378
map00970	Genetic Information Processing	Translation	Aminoacyl-tRNA biosynthesis	SI65_00971|SI65_00971, SI65_06361|SI65_06361, SI65_02901|SI65_02901, SI65_00227|SI65_00227, SI65_02294|SI65_02294, SI65_08673|SI65_08673, SI65_07140|SI65_07140, SI65_03087|SI65_03087, SI65_01585|SI65_01585, SI65_10021|SI65_10021, SI65_01366|SI65_01366, SI65_03490|SI65_03490, SI65_03086|SI65_03086, SI65_05685|SI65_05685, SI65_04521|SI65_04521, SI65_08481|SI65_08481, SI65_05917|SI65_05917, SI65_070…	23	1603	69	3403	0.3333	0.993121	ns	0.999999	ns	SI65_00971|SI65_00971, SI65_06361|SI65_06361, SI65_00227|SI65_00227, SI65_08673|SI65_08673, SI65_07140|SI65_07140, SI65_03087|SI65_03087, SI65_06573|SI65_06573	7	SI65_02901|SI65_02901, SI65_02294|SI65_02294, SI65_01585|SI65_01585, SI65_10021|SI65_10021, SI65_01366|SI65_01366, SI65_03490|SI65_03490, SI65_03086|SI65_03086, SI65_05685|SI65_05685, SI65_04521|SI65_04521, SI65_08481|SI65_08481, SI65_05917|SI65_05917, SI65_07028|SI65_07028, SI65_10088|SI65_10088, SI65_01370|SI65_01370, SI65_00420|SI65_00420, SI65_05284|SI65_05284	16	69	-3.25042
map03018	Genetic Information Processing	Folding, sorting and degradation	RNA degradation	SI65_00390|SI65_00390, SI65_05631|SI65_05631, SI65_07591|SI65_07591, SI65_00283|SI65_00283, SI65_07264|SI65_07264, SI65_07915|SI65_07915, SI65_05217|SI65_05217, SI65_06215|SI65_06215, SI65_07810|SI65_07810, SI65_06238|SI65_06238, SI65_03690|SI65_03690, SI65_03477|SI65_03477, SI65_06529|SI65_06529, SI65_07963|SI65_07963, SI65_08457|SI65_08457, SI65_07902|SI65_07902, SI65_00445|SI65_00445, SI65_049…	23	1603	71	3403	0.3239	0.996116	ns	0.999999	ns	SI65_05631|SI65_05631, SI65_07591|SI65_07591	2	SI65_00390|SI65_00390, SI65_00283|SI65_00283, SI65_07264|SI65_07264, SI65_07915|SI65_07915, SI65_05217|SI65_05217, SI65_06215|SI65_06215, SI65_07810|SI65_07810, SI65_06238|SI65_06238, SI65_03690|SI65_03690, SI65_03477|SI65_03477, SI65_06529|SI65_06529, SI65_07963|SI65_07963, SI65_08457|SI65_08457, SI65_07902|SI65_07902, SI65_00445|SI65_00445, SI65_04943|SI65_04943, SI65_04159|SI65_04159, SI65_057…	21	71	-4.8658
map04111	Cellular Processes	Cell growth and death	Cell cycle - yeast	SI65_10214|SI65_10214, SI65_03104|SI65_03104, SI65_01255|SI65_01255, SI65_07139|SI65_07139, SI65_01148|SI65_01148, SI65_06489|SI65_06489, SI65_05189|SI65_05189, SI65_02610|SI65_02610, SI65_05154|SI65_05154, SI65_02801|SI65_02801, SI65_07937|SI65_07937, SI65_06097|SI65_06097, SI65_07349|SI65_07349, SI65_00074|SI65_00074, SI65_04553|SI65_04553, SI65_08312|SI65_08312, SI65_10078|SI65_10078, SI65_029…	42	1603	124	3403	0.3387	0.99913	ns	0.999999	ns	SI65_10214|SI65_10214, SI65_03104|SI65_03104, SI65_01255|SI65_01255, SI65_07139|SI65_07139, SI65_01148|SI65_01148, SI65_02610|SI65_02610, SI65_05154|SI65_05154, SI65_06097|SI65_06097, SI65_00074|SI65_00074, SI65_02938|SI65_02938, SI65_05069|SI65_05069, SI65_05362|SI65_05362	12	SI65_06489|SI65_06489, SI65_05189|SI65_05189, SI65_02801|SI65_02801, SI65_07937|SI65_07937, SI65_07349|SI65_07349, SI65_04553|SI65_04553, SI65_08312|SI65_08312, SI65_10078|SI65_10078, SI65_08341|SI65_08341, SI65_08069|SI65_08069, SI65_08074|SI65_08074, SI65_06252|SI65_06252, SI65_08612|SI65_08612, SI65_08772|SI65_08772, SI65_03985|SI65_03985, SI65_07173|SI65_07173, SI65_03716|SI65_03716, SI65_043…	30	124	-4.22072
map04011	Environmental Information Processing	Signal transduction	MAPK signaling pathway - yeast	SI65_10214|SI65_10214, SI65_08279|SI65_08279, SI65_07139|SI65_07139, SI65_00429|SI65_00429, SI65_04610|SI65_04610, SI65_01100|SI65_01100, SI65_02459|SI65_02459, SI65_04251|SI65_04251, SI65_00074|SI65_00074, SI65_01337|SI65_01337, SI65_02512|SI65_02512, SI65_08046|SI65_08046, SI65_01464|SI65_01464, SI65_07538|SI65_07538, SI65_03323|SI65_03323, SI65_03985|SI65_03985, SI65_03400|SI65_03400, SI65_101…	31	1603	117	3403	0.265	0.999999	ns	0.999999	ns	SI65_10214|SI65_10214, SI65_08279|SI65_08279, SI65_07139|SI65_07139, SI65_00429|SI65_00429, SI65_01100|SI65_01100, SI65_02459|SI65_02459, SI65_04251|SI65_04251, SI65_00074|SI65_00074, SI65_02512|SI65_02512, SI65_08046|SI65_08046, SI65_03400|SI65_03400, SI65_07219|SI65_07219	12	SI65_04610|SI65_04610, SI65_01337|SI65_01337, SI65_01464|SI65_01464, SI65_07538|SI65_07538, SI65_03323|SI65_03323, SI65_03985|SI65_03985, SI65_10139|SI65_10139, SI65_05437|SI65_05437, SI65_06242|SI65_06242, SI65_02411|SI65_02411, SI65_03705|SI65_03705, SI65_05669|SI65_05669, SI65_03494|SI65_03494, SI65_05772|SI65_05772, SI65_00023|SI65_00023, SI65_00896|SI65_00896, SI65_09026|SI65_09026, SI65_075…	19	116	-2.41404

## Sheet: KEGG enrichment metabolome
Pathway_ID	KEGG_Level_1	KEGG_Level_2	Pathway_Name	IDs	S	TS	B	TB	Rich.Factor	P.value	Sig.Sign.P	Q.value	Sig.Sign.Q	S_Up_ID	S_Up_Num	S_Down_ID	S_Down_Num
ko00564	Metabolism	Lipid metabolism	Glycerophospholipid metabolism	C05980|LysoPG 15:1; LysoPG 15:1, C00670|sn-Glycero-3-phosphocholine, C00114|Choline, C01194|PI 36:4; PI(18:2/18:2), C04438|LysoPE 16:0, C04230|1-Oleoyl-sn-glycero-3-phosphocholine, C03819|LysoPI 18:1; LysoPI 18:1, C00350|PE 20:2; PE(2:0/18:2), C00344|PG 24:0; PG(8:0/16:0), C00157|PC(22:4(7Z,10Z,13Z,16Z)/18:3(6Z,9Z,12Z)), C00416|LysoPA 18:2; LysoPA 18:2, C00681|LysoPA 20:2; LysoPA 20:2, C18169|DGT…	13	102	56	6423	0.2321	2.01201e-12	****	3.7021e-10	****	C00670|sn-Glycero-3-phosphocholine, C04230|1-Oleoyl-sn-glycero-3-phosphocholine, C03819|LysoPI 18:1; LysoPI 18:1, C18169|DGTS 13:0; DGTS(2:0/11:0)	4	C05980|LysoPG 15:1; LysoPG 15:1, C00114|Choline, C01194|PI 36:4; PI(18:2/18:2), C04438|LysoPE 16:0, C00350|PE 20:2; PE(2:0/18:2), C00344|PG 24:0; PG(8:0/16:0), C00157|PC(22:4(7Z,10Z,13Z,16Z)/18:3(6Z,9Z,12Z)), C00416|LysoPA 18:2; LysoPA 18:2, C00681|LysoPA 20:2; LysoPA 20:2	9
ko01100	Metabolism	Global and overview maps	Metabolic pathways	C05980|LysoPG 15:1; LysoPG 15:1, C00089|Sucrose, C00114|Choline, C01194|PI 36:4; PI(18:2/18:2), C00062|Arginine, C00090|Catechol, C02504|2-Isopropylmalic acid, C00158|Citric acid, C00212|Adenosine, C00628|Gentisic acid, C00147|Adenine, C13508|SQDG 34:2; SQDG(16:0/18:2), C01035|4-Guanidinobutanoic acid, C01546|2-Furancarboxylic acid, C00294|Inosine, C01697|Dulcitol, C04046|GlcADG 36:4; GlcADG(18:2…	74	102	3065	6423	0.0241	2.53357e-07	****	2.33089e-05	****	C00089|Sucrose, C00090|Catechol, C02504|2-Isopropylmalic acid, C00628|Gentisic acid, C00294|Inosine, C01697|Dulcitol, C04046|GlcADG 36:4; GlcADG(18:2/18:2), C00262|Hypoxanthine, C00230|Protocatechuic acid, C05607|L-3-Phenyllactic acid, C00250|Pyridoxal, C18167|Secoisolariciresinol, C00431|5-Aminopentanoic acid, C00064|Glutamine, C00106|Uracil, C06104|Adipic acid, C05295|19-Oxotestosterone, C00410…	42	C05980|LysoPG 15:1; LysoPG 15:1, C00114|Choline, C01194|PI 36:4; PI(18:2/18:2), C00062|Arginine, C00158|Citric acid, C00212|Adenosine, C00147|Adenine, C13508|SQDG 34:2; SQDG(16:0/18:2), C01035|4-Guanidinobutanoic acid, C01546|2-Furancarboxylic acid, C12621|3-Coumaric acid, C00156|4-Hydroxybenzoic acid, C00497|D-(+)-Malic acid, C00350|PE 20:2; PE(2:0/18:2), C00249|Palmitic acid, C06424|Myristic ac…	32
ko05231	Human Diseases	Cancer: overview	Choline metabolism in cancer	C00670|sn-Glycero-3-phosphocholine, C00114|Choline, C04230|1-Oleoyl-sn-glycero-3-phosphocholine, C00157|PC(22:4(7Z,10Z,13Z,16Z)/18:3(6Z,9Z,12Z)), C00416|LysoPA 18:2; LysoPA 18:2	5	102	11	6423	0.4545	3.92106e-07	****	2.40492e-05	****	C00670|sn-Glycero-3-phosphocholine, C04230|1-Oleoyl-sn-glycero-3-phosphocholine	2	C00114|Choline, C00157|PC(22:4(7Z,10Z,13Z,16Z)/18:3(6Z,9Z,12Z)), C00416|LysoPA 18:2; LysoPA 18:2	3
ko00561	Metabolism	Lipid metabolism	Glycerolipid metabolism	C13508|SQDG 34:2; SQDG(16:0/18:2), C04046|GlcADG 36:4; GlcADG(18:2/18:2), C00422|TG 62:17; TG(19:5/21:5/22:7), C00416|LysoPA 18:2; LysoPA 18:2, C00681|LysoPA 20:2; LysoPA 20:2, C03692|MGDG 29:4; MGDG(3:0/26:4), C06038|AcylGlcADG 46:8; AcylGlcADG(12:0/16:3/18:5)	7	102	38	6423	0.1842	1.74495e-06	****	8.02678e-05	****	C04046|GlcADG 36:4; GlcADG(18:2/18:2), C06038|AcylGlcADG 46:8; AcylGlcADG(12:0/16:3/18:5)	2	C13508|SQDG 34:2; SQDG(16:0/18:2), C00422|TG 62:17; TG(19:5/21:5/22:7), C00416|LysoPA 18:2; LysoPA 18:2, C00681|LysoPA 20:2; LysoPA 20:2, C03692|MGDG 29:4; MGDG(3:0/26:4)	5
ko04917	Organismal Systems	Endocrine system	Prolactin signaling pathway	C00410|Progesterone, C00951|Estradiol, C00082|L-Tyrosine, C00355|L-Dopa	4	102	11	6423	0.3636	1.81639e-05	****	0.000668432	***	C00410|Progesterone, C00951|Estradiol, C00082|L-Tyrosine, C00355|L-Dopa	4		0
ko01232	Metabolism	Global and overview maps	Nucleotide metabolism	C00212|Adenosine, C00147|Adenine, C00294|Inosine, C00262|Hypoxanthine, C00064|Glutamine, C00106|Uracil, C00299|Uridine	7	102	58	6423	0.1207	3.2057e-05	****	0.000983081	***	C00294|Inosine, C00262|Hypoxanthine, C00064|Glutamine, C00106|Uracil	4	C00212|Adenosine, C00147|Adenine, C00299|Uridine	3
ko00140	Metabolism	Lipid metabolism	Steroid hormone biosynthesis	C05295|19-Oxotestosterone, C00410|Progesterone, C00951|Estradiol, C05301|2-Hydroxyestradiol, C05498|11b-Hydroxyprogesterone, C05140|16a-Hydroxyandrost-4-ene-3,17-dione, C05294|19-Hydroxytestosterone, C04518|17-alpha,20-alpha-Dihydroxypregn-4-en-3-one	8	102	99	6423	0.0808	0.000159519	***	0.00419307	**	C05295|19-Oxotestosterone, C00410|Progesterone, C00951|Estradiol, C05301|2-Hydroxyestradiol, C05498|11b-Hydroxyprogesterone, C05140|16a-Hydroxyandrost-4-ene-3,17-dione, C05294|19-Hydroxytestosterone, C04518|17-alpha,20-alpha-Dihydroxypregn-4-en-3-one	8		0
ko01061	Metabolism	Chemical structure transformation maps	Biosynthesis of phenylpropanoids	C00158|Citric acid, C00156|4-Hydroxybenzoic acid, C00230|Protocatechuic acid, C18167|Secoisolariciresinol, C00814|Biochanin A, C05905|Cyanidin, C00482|Sinapic acid, C05903|Kaempferol	8	102	106	6423	0.0755	0.000256465	***	0.00589871	**	C00230|Protocatechuic acid, C18167|Secoisolariciresinol, C00814|Biochanin A, C05905|Cyanidin, C00482|Sinapic acid, C05903|Kaempferol	6	C00158|Citric acid, C00156|4-Hydroxybenzoic acid	2
ko01060	Metabolism	Chemical structure transformation maps	Biosynthesis of plant secondary metabolites	C00062|Arginine, C00158|Citric acid, C00249|Palmitic acid, C00064|Glutamine, C00712|Oleic acid, C01530|Stearic acid, C06427|Alpha-Linolenic acid, C00082|L-Tyrosine, C00355|L-Dopa	9	102	141	6423	0.0638	0.00037142	***	0.00759347	**	C00064|Glutamine, C00712|Oleic acid, C06427|Alpha-Linolenic acid, C00082|L-Tyrosine, C00355|L-Dopa	5	C00062|Arginine, C00158|Citric acid, C00249|Palmitic acid, C01530|Stearic acid	4
ko05034	Human Diseases	Substance dependence	Alcoholism	C00212|Adenosine, C00082|L-Tyrosine, C00355|L-Dopa	3	102	10	6423	0.3	0.000430326	***	0.007918	**	C00082|L-Tyrosine, C00355|L-Dopa	2	C00212|Adenosine	1
ko05012	Human Diseases	Neurodegenerative disease	Parkinson disease	C00212|Adenosine, C00082|L-Tyrosine, C11310|4-Phenylpyridine, C00355|L-Dopa	4	102	26	6423	0.1538	0.000685062	***	0.00852707	**	C00082|L-Tyrosine, C11310|4-Phenylpyridine, C00355|L-Dopa	3	C00212|Adenosine	1
ko00470	Metabolism	Metabolism of other amino acids	D-Amino acid metabolism	C00062|Arginine, C05942|Pyrrole-2-carboxylic acid, C00431|5-Aminopentanoic acid, C00064|Glutamine, C02237|D-Pyroglutamic acid, C00624|N-Acetyl-L-glutamic acid	6	102	69	6423	0.087	0.000738645	***	0.00852707	**	C05942|Pyrrole-2-carboxylic acid, C00431|5-Aminopentanoic acid, C00064|Glutamine	3	C00062|Arginine, C02237|D-Pyroglutamic acid, C00624|N-Acetyl-L-glutamic acid	3
ko04136	Cellular Processes	Transport and catabolism	Autophagy - other	C01194|PI 36:4; PI(18:2/18:2), C00350|PE 20:2; PE(2:0/18:2)	2	102	3	6423	0.6667	0.000741484	***	0.00852707	**		0	C01194|PI 36:4; PI(18:2/18:2), C00350|PE 20:2; PE(2:0/18:2)	2
ko04138	Cellular Processes	Transport and catabolism	Autophagy - yeast	C01194|PI 36:4; PI(18:2/18:2), C00350|PE 20:2; PE(2:0/18:2)	2	102	3	6423	0.6667	0.000741484	***	0.00852707	**		0	C01194|PI 36:4; PI(18:2/18:2), C00350|PE 20:2; PE(2:0/18:2)	2
ko05130	Human Diseases	Infectious disease: bacterial	Pathogenic Escherichia coli infection	C00350|PE 20:2; PE(2:0/18:2), C00681|LysoPA 20:2; LysoPA 20:2	2	102	3	6423	0.6667	0.000741484	***	0.00852707	**		0	C00350|PE 20:2; PE(2:0/18:2), C00681|LysoPA 20:2; LysoPA 20:2	2
ko05224	Human Diseases	Cancer: specific types	Breast cancer	C00410|Progesterone, C00951|Estradiol	2	102	3	6423	0.6667	0.000741484	***	0.00852707	**	C00410|Progesterone, C00951|Estradiol	2		0
ko04975	Organismal Systems	Digestive system	Fat digestion and absorption	C00422|TG 62:17; TG(19:5/21:5/22:7), C00416|LysoPA 18:2; LysoPA 18:2, C00681|LysoPA 20:2; LysoPA 20:2	3	102	13	6423	0.2308	0.000990621	***	0.010722	*		0	C00422|TG 62:17; TG(19:5/21:5/22:7), C00416|LysoPA 18:2; LysoPA 18:2, C00681|LysoPA 20:2; LysoPA 20:2	3
ko05200	Human Diseases	Cancer: overview	Pathways in cancer	C00410|Progesterone, C00951|Estradiol, C00416|LysoPA 18:2; LysoPA 18:2, C00681|LysoPA 20:2; LysoPA 20:2	4	102	31	6423	0.129	0.00135673	**	0.0136792	*	C00410|Progesterone, C00951|Estradiol	2	C00416|LysoPA 18:2; LysoPA 18:2, C00681|LysoPA 20:2; LysoPA 20:2	2
ko00563	Metabolism	Glycan biosynthesis and metabolism	Glycosylphosphatidylinositol (GPI)-anchor biosynthesis	C01194|PI 36:4; PI(18:2/18:2), C00350|PE 20:2; PE(2:0/18:2)	2	102	4	6423	0.5	0.00146759	**	0.0136792	*		0	C01194|PI 36:4; PI(18:2/18:2), C00350|PE 20:2; PE(2:0/18:2)	2
ko02010	Environmental Information Processing	Membrane transport	ABC transporters	C00089|Sucrose, C00114|Choline, C00062|Arginine, C00212|Adenosine, C00294|Inosine, C00064|Glutamine, C00299|Uridine, C01083|Trehalose	8	102	138	6423	0.058	0.00148686	**	0.0136792	*	C00089|Sucrose, C00294|Inosine, C00064|Glutamine	3	C00114|Choline, C00062|Arginine, C00212|Adenosine, C00299|Uridine, C01083|Trehalose	5
ko07226	Drug Development	Target-based classification: Nuclear receptors	Progesterone, androgen and estrogen receptor agonists/antagonists	C00410|Progesterone, C00951|Estradiol	2	102	5	6423	0.4	0.00242065	**	0.0212095	*	C00410|Progesterone, C00951|Estradiol	2		0
ko05230	Human Diseases	Cancer: overview	Central carbon metabolism in cancer	C00062|Arginine, C00158|Citric acid, C00064|Glutamine, C00082|L-Tyrosine	4	102	37	6423	0.1081	0.00264772	**	0.0221446	*	C00064|Glutamine, C00082|L-Tyrosine	2	C00062|Arginine, C00158|Citric acid	2
ko04977	Organismal Systems	Digestive system	Vitamin digestion and absorption	C00250|Pyridoxal, C00422|TG 62:17; TG(19:5/21:5/22:7), C00681|LysoPA 20:2; LysoPA 20:2, C00473|Retinol	4	102	39	6423	0.1026	0.00321846	**	0.0257477	*	C00250|Pyridoxal, C00473|Retinol	2	C00422|TG 62:17; TG(19:5/21:5/22:7), C00681|LysoPA 20:2; LysoPA 20:2	2
ko04140	Cellular Processes	Transport and catabolism	Autophagy - animal	C01194|PI 36:4; PI(18:2/18:2), C00350|PE 20:2; PE(2:0/18:2)	2	102	6	6423	0.3333	0.00359341	**	0.0275495	*		0	C01194|PI 36:4; PI(18:2/18:2), C00350|PE 20:2; PE(2:0/18:2)	2
ko01230	Metabolism	Global and overview maps	Biosynthesis of amino acids	C00062|Arginine, C02504|2-Isopropylmalic acid, C00158|Citric acid, C00064|Glutamine, C00233|4-Methyl-2-oxovaleric acid, C00082|L-Tyrosine, C00624|N-Acetyl-L-glutamic acid	7	102	128	6423	0.0547	0.00407671	**	0.0300046	*	C02504|2-Isopropylmalic acid, C00064|Glutamine, C00233|4-Methyl-2-oxovaleric acid, C00082|L-Tyrosine	4	C00062|Arginine, C00158|Citric acid, C00624|N-Acetyl-L-glutamic acid	3
ko05030	Human Diseases	Substance dependence	Cocaine addiction	C00082|L-Tyrosine, C00355|L-Dopa	2	102	7	6423	0.2857	0.00497879	**	0.0352345	*	C00082|L-Tyrosine, C00355|L-Dopa	2		0
ko00220	Metabolism	Amino acid metabolism	Arginine biosynthesis	C00062|Arginine, C00064|Glutamine, C00624|N-Acetyl-L-glutamic acid	3	102	23	6423	0.1304	0.00546683	**	0.0359249	*	C00064|Glutamine	1	C00062|Arginine, C00624|N-Acetyl-L-glutamic acid	2
ko04714	Organismal Systems	Environmental adaptation	Thermogenesis	C02301|Acylcarnitine 5:0, C00951|Estradiol, C00422|TG 62:17; TG(19:5/21:5/22:7)	3	102	23	6423	0.1304	0.00546683	**	0.0359249	*	C02301|Acylcarnitine 5:0, C00951|Estradiol	2	C00422|TG 62:17; TG(19:5/21:5/22:7)	1
ko04913	Organismal Systems	Endocrine system	Ovarian steroidogenesis	C00410|Progesterone, C00951|Estradiol, C05301|2-Hydroxyestradiol	3	102	24	6423	0.125	0.00617653	**	0.0380247	*	C00410|Progesterone, C00951|Estradiol, C05301|2-Hydroxyestradiol	3		0
ko01040	Metabolism	Lipid metabolism	Biosynthesis of unsaturated fatty acids	C00249|Palmitic acid, C00712|Oleic acid, C01530|Stearic acid, C08281|Behenic acid, C06427|Alpha-Linolenic acid	5	102	74	6423	0.0676	0.00619967	**	0.0380247	*	C00712|Oleic acid, C06427|Alpha-Linolenic acid	2	C00249|Palmitic acid, C01530|Stearic acid, C08281|Behenic acid	3
ko00350	Metabolism	Amino acid metabolism	Tyrosine metabolism	C00628|Gentisic acid, C06199|Hordenine, C05580|3,4-Dihydroxymandelic acid, C00082|L-Tyrosine, C00355|L-Dopa	5	102	78	6423	0.0641	0.00773084	**	0.0445882	*	C00628|Gentisic acid, C06199|Hordenine, C00082|L-Tyrosine, C00355|L-Dopa	4	C05580|3,4-Dihydroxymandelic acid	1
ko00930	Metabolism	Xenobiotics biodegradation and metabolism	Caprolactam degradation	C06104|Adipic acid, C06102|Adipate semialdehyde, C06105|1,2-Cyclohexanedione	3	102	26	6423	0.1154	0.00775447	**	0.0445882	*	C06104|Adipic acid, C06102|Adipate semialdehyde, C06105|1,2-Cyclohexanedione	3		0
ko05031	Human Diseases	Substance dependence	Amphetamine addiction	C00082|L-Tyrosine, C00355|L-Dopa	2	102	9	6423	0.2222	0.00835992	**	0.0453401	*	C00082|L-Tyrosine, C00355|L-Dopa	2		0
ko01220	Metabolism	Global and overview maps	Degradation of aromatic compounds	C00090|Catechol, C12621|3-Coumaric acid, C00156|4-Hydroxybenzoic acid, C00230|Protocatechuic acid, C06104|Adipic acid, C14090|1-Naphthaldehyde, C06102|Adipate semialdehyde, C07733|Diphenyl ether, C06758|4-Methylbenzaldehyde, C00829|Naphthalene	10	102	263	6423	0.038	0.00860393	**	0.0453401	*	C00090|Catechol, C00230|Protocatechuic acid, C06104|Adipic acid, C14090|1-Naphthaldehyde, C06102|Adipate semialdehyde, C07733|Diphenyl ether, C00829|Naphthalene	7	C12621|3-Coumaric acid, C00156|4-Hydroxybenzoic acid, C06758|4-Methylbenzaldehyde	3
ko00073	Metabolism	Lipid metabolism	Cutin, suberine and wax biosynthesis	C00249|Palmitic acid, C00712|Oleic acid, C08281|Behenic acid	3	102	27	6423	0.1111	0.00862447	**	0.0453401	*	C00712|Oleic acid	1	C00249|Palmitic acid, C08281|Behenic acid	2
ko05207	Human Diseases	Cancer: overview	Chemical carcinogenesis - receptor activation	C00410|Progesterone, C00951|Estradiol, C13624|Bisphenol A	3	102	29	6423	0.1034	0.0105303	*	0.0538216	ns	C00410|Progesterone, C00951|Estradiol, C13624|Bisphenol A	3		0
ko05215	Human Diseases	Cancer: specific types	Prostate cancer	C00410|Progesterone, C00951|Estradiol	2	102	11	6423	0.1818	0.0125106	*	0.0605778	ns	C00410|Progesterone, C00951|Estradiol	2		0
ko04072	Environmental Information Processing	Signal transduction	Phospholipase D signaling pathway	C00416|LysoPA 18:2; LysoPA 18:2, C00681|LysoPA 20:2; LysoPA 20:2	2	102	11	6423	0.1818	0.0125106	*	0.0605778	ns		0	C00416|LysoPA 18:2; LysoPA 18:2, C00681|LysoPA 20:2; LysoPA 20:2	2
ko00061	Metabolism	Lipid metabolism	Fatty acid biosynthesis	C00249|Palmitic acid, C06424|Myristic acid, C00712|Oleic acid, C01530|Stearic acid	4	102	58	6423	0.069	0.0132022	*	0.0622874	ns	C00712|Oleic acid	1	C00249|Palmitic acid, C06424|Myristic acid, C01530|Stearic acid	3
ko00626	Metabolism	Xenobiotics biodegradation and metabolism	Naphthalene degradation	C00090|Catechol, C00628|Gentisic acid, C14090|1-Naphthaldehyde, C00829|Naphthalene	4	102	60	6423	0.0667	0.0148142	*	0.0650947	ns	C00090|Catechol, C00628|Gentisic acid, C14090|1-Naphthaldehyde, C00829|Naphthalene	4		0
ko00552	Metabolism	Glycan biosynthesis and metabolism	Teichoic acid biosynthesis	C00114|Choline, C00344|PG 24:0; PG(8:0/16:0)	2	102	12	6423	0.1667	0.0148586	*	0.0650947	ns		0	C00114|Choline, C00344|PG 24:0; PG(8:0/16:0)	2
ko04728	Organismal Systems	Nervous system	Dopaminergic synapse	C00082|L-Tyrosine, C00355|L-Dopa	2	102	12	6423	0.1667	0.0148586	*	0.0650947	ns	C00082|L-Tyrosine, C00355|L-Dopa	2		0
ko04923	Organismal Systems	Endocrine system	Regulation of lipolysis in adipocytes	C00212|Adenosine, C00422|TG 62:17; TG(19:5/21:5/22:7)	2	102	14	6423	0.1429	0.020069	*	0.0858766	ns		0	C00212|Adenosine, C00422|TG 62:17; TG(19:5/21:5/22:7)	2
ko00230	Metabolism	Nucleotide metabolism	Purine metabolism	C00212|Adenosine, C00147|Adenine, C00294|Inosine, C00262|Hypoxanthine, C00064|Glutamine	5	102	101	6423	0.0495	0.0218228	*	0.0912591	ns	C00294|Inosine, C00262|Hypoxanthine, C00064|Glutamine	3	C00212|Adenosine, C00147|Adenine	2
ko00330	Metabolism	Amino acid metabolism	Arginine and proline metabolism	C00062|Arginine, C01035|4-Guanidinobutanoic acid, C00431|5-Aminopentanoic acid, C02946|4-Acetamidobutanoic acid	4	102	69	6423	0.058	0.0235822	*	0.0964249	ns	C00431|5-Aminopentanoic acid, C02946|4-Acetamidobutanoic acid	2	C00062|Arginine, C01035|4-Guanidinobutanoic acid	2
ko00362	Metabolism	Xenobiotics biodegradation and metabolism	Benzoate degradation	C00090|Catechol, C00628|Gentisic acid, C00156|4-Hydroxybenzoic acid, C00230|Protocatechuic acid	4	102	72	6423	0.0556	0.0270772	*	0.108309	ns	C00090|Catechol, C00628|Gentisic acid, C00230|Protocatechuic acid	3	C00156|4-Hydroxybenzoic acid	1
ko00571	Metabolism	Glycan biosynthesis and metabolism	Lipoarabinomannan (LAM) biosynthesis	C01194|PI 36:4; PI(18:2/18:2)	1	102	2	6423	0.5	0.0315111	*	0.11684	ns		0	C01194|PI 36:4; PI(18:2/18:2)	1
ko07110	Drug Development	Skeleton-based classification	Benzoic acid family	C00156|4-Hydroxybenzoic acid	1	102	2	6423	0.5	0.0315111	*	0.11684	ns		0	C00156|4-Hydroxybenzoic acid	1
ko05212	Human Diseases	Cancer: specific types	Pancreatic cancer	C00416|LysoPA 18:2; LysoPA 18:2	1	102	2	6423	0.5	0.0315111	*	0.11684	ns		0	C00416|LysoPA 18:2; LysoPA 18:2	1
ko00592	Metabolism	Lipid metabolism	alpha-Linolenic acid metabolism	C00157|PC(22:4(7Z,10Z,13Z,16Z)/18:3(6Z,9Z,12Z)), C06427|Alpha-Linolenic acid, C16308|Traumatic acid	3	102	44	6423	0.0682	0.0321857	*	0.11684	ns	C06427|Alpha-Linolenic acid, C16308|Traumatic acid	2	C00157|PC(22:4(7Z,10Z,13Z,16Z)/18:3(6Z,9Z,12Z))	1
ko04148	Cellular Processes	Transport and catabolism	Efferocytosis	C00062|Arginine, C04230|1-Oleoyl-sn-glycero-3-phosphocholine	2	102	18	6423	0.1111	0.032385	*	0.11684	ns	C04230|1-Oleoyl-sn-glycero-3-phosphocholine	1	C00062|Arginine	1
ko04723	Organismal Systems	Nervous system	Retrograde endocannabinoid signaling	C00350|PE 20:2; PE(2:0/18:2), C00157|PC(22:4(7Z,10Z,13Z,16Z)/18:3(6Z,9Z,12Z))	2	102	19	6423	0.1053	0.0358266	*	0.126771	ns		0	C00350|PE 20:2; PE(2:0/18:2), C00157|PC(22:4(7Z,10Z,13Z,16Z)/18:3(6Z,9Z,12Z))	2
ko04974	Organismal Systems	Digestive system	Protein digestion and absorption	C00062|Arginine, C00064|Glutamine, C00082|L-Tyrosine	3	102	47	6423	0.0638	0.038094	*	0.129802	ns	C00064|Glutamine, C00082|L-Tyrosine	2	C00062|Arginine	1
ko00623	Metabolism	Xenobiotics biodegradation and metabolism	Toluene degradation	C00156|4-Hydroxybenzoic acid, C00230|Protocatechuic acid, C21168|4-Hydroxyisophthalic acid	3	102	47	6423	0.0638	0.038094	*	0.129802	ns	C00230|Protocatechuic acid	1	C00156|4-Hydroxybenzoic acid, C21168|4-Hydroxyisophthalic acid	2
ko00360	Metabolism	Amino acid metabolism	Phenylalanine metabolism	C12621|3-Coumaric acid, C05607|L-3-Phenyllactic acid, C00082|L-Tyrosine	3	102	49	6423	0.0612	0.0423196	*	0.139442	ns	C05607|L-3-Phenyllactic acid, C00082|L-Tyrosine	2	C12621|3-Coumaric acid	1
ko00380	Metabolism	Amino acid metabolism	Tryptophan metabolism	C02161|Questiomycin A, C10164|Picolinic acid, C05640|Cinnabarinic acid, C03824|2-Aminomuconic acid semialdehyde	4	102	83	6423	0.0482	0.0424388	*	0.139442	ns	C10164|Picolinic acid, C05640|Cinnabarinic acid	2	C02161|Questiomycin A, C03824|2-Aminomuconic acid semialdehyde	2
ko00627	Metabolism	Xenobiotics biodegradation and metabolism	Aminobenzoate degradation	C00090|Catechol, C00156|4-Hydroxybenzoic acid, C00230|Protocatechuic acid, C03824|2-Aminomuconic acid semialdehyde	4	102	86	6423	0.0465	0.0473311	*	0.152788	ns	C00090|Catechol, C00230|Protocatechuic acid	2	C00156|4-Hydroxybenzoic acid, C03824|2-Aminomuconic acid semialdehyde	2
ko00970	Genetic Information Processing	Translation	Aminoacyl-tRNA biosynthesis	C00062|Arginine, C00064|Glutamine, C00082|L-Tyrosine	3	102	52	6423	0.0577	0.04908	*	0.155176	ns	C00064|Glutamine, C00082|L-Tyrosine	2	C00062|Arginine	1
ko00290	Metabolism	Amino acid metabolism	Valine, leucine and isoleucine biosynthesis	C02504|2-Isopropylmalic acid, C00233|4-Methyl-2-oxovaleric acid	2	102	23	6423	0.087	0.0508876	ns	0.155176	ns	C02504|2-Isopropylmalic acid, C00233|4-Methyl-2-oxovaleric acid	2		0
ko00965	Metabolism	Biosynthesis of other secondary metabolites	Betalain biosynthesis	C00082|L-Tyrosine, C00355|L-Dopa	2	102	23	6423	0.087	0.0508876	ns	0.155176	ns	C00082|L-Tyrosine, C00355|L-Dopa	2		0
ko04080	Environmental Information Processing	Signaling molecules and interaction	Neuroactive ligand-receptor interaction	C00212|Adenosine, C00410|Progesterone, C00681|LysoPA 20:2; LysoPA 20:2	3	102	53	6423	0.0566	0.0514442	ns	0.155176	ns	C00410|Progesterone	1	C00212|Adenosine, C00681|LysoPA 20:2; LysoPA 20:2	2
ko01053	Metabolism	Metabolism of terpenoids and polyketides	Biosynthesis of siderophore group nonribosomal peptides	C00158|Citric acid, C00230|Protocatechuic acid	2	102	24	6423	0.0833	0.0549522	ns	0.163073	ns	C00230|Protocatechuic acid	1	C00158|Citric acid	1
ko00565	Metabolism	Lipid metabolism	Ether lipid metabolism	C00670|sn-Glycero-3-phosphocholine, C04756|Plasmenyl-PE 34:5; PE(P-14:0/20:5)	2	102	25	6423	0.08	0.0591273	ns	0.163073	ns	C00670|sn-Glycero-3-phosphocholine, C04756|Plasmenyl-PE 34:5; PE(P-14:0/20:5)	2		0
ko04024	Environmental Information Processing	Signal transduction	cAMP signaling pathway	C00212|Adenosine, C00416|LysoPA 18:2; LysoPA 18:2	2	102	25	6423	0.08	0.0591273	ns	0.163073	ns		0	C00212|Adenosine, C00416|LysoPA 18:2; LysoPA 18:2	2
ko00363	Metabolism	Xenobiotics biodegradation and metabolism	Bisphenol degradation	C00156|4-Hydroxybenzoic acid, C13624|Bisphenol A	2	102	25	6423	0.08	0.0591273	ns	0.163073	ns	C13624|Bisphenol A	1	C00156|4-Hydroxybenzoic acid	1
ko02060	Environmental Information Processing	Membrane transport	Phosphotransferase system (PTS)	C00089|Sucrose, C01697|Dulcitol, C01083|Trehalose	3	102	57	6423	0.0526	0.0614408	ns	0.163073	ns	C00089|Sucrose, C01697|Dulcitol	2	C01083|Trehalose	1
ko04150	Environmental Information Processing	Signal transduction	mTOR signaling pathway	C00062|Arginine	1	102	4	6423	0.25	0.0620387	ns	0.163073	ns		0	C00062|Arginine	1
ko04114	Cellular Processes	Cell growth and death	Oocyte meiosis	C00410|Progesterone	1	102	4	6423	0.25	0.0620387	ns	0.163073	ns	C00410|Progesterone	1		0
ko04914	Organismal Systems	Endocrine system	Progesterone-mediated oocyte maturation	C00410|Progesterone	1	102	4	6423	0.25	0.0620387	ns	0.163073	ns	C00410|Progesterone	1		0
ko07225	Drug Development	Target-based classification: Nuclear receptors	Glucocorticoid and mineralocorticoid receptor agonists/antagonists	C00410|Progesterone	1	102	4	6423	0.25	0.0620387	ns	0.163073	ns	C00410|Progesterone	1		0
ko00250	Metabolism	Amino acid metabolism	Alanine, aspartate and glutamate metabolism	C00158|Citric acid, C00064|Glutamine	2	102	28	6423	0.0714	0.0722712	ns	0.174785	ns	C00064|Glutamine	1	C00158|Citric acid	1
ko00591	Metabolism	Lipid metabolism	Linoleic acid metabolism	C00157|PC(22:4(7Z,10Z,13Z,16Z)/18:3(6Z,9Z,12Z)), C14835|9,10,13-TriHOME	2	102	28	6423	0.0714	0.0722712	ns	0.174785	ns		0	C00157|PC(22:4(7Z,10Z,13Z,16Z)/18:3(6Z,9Z,12Z)), C14835|9,10,13-TriHOME	2
ko01120	Metabolism	Global and overview maps	Microbial metabolism in diverse environments	C00090|Catechol, C00158|Citric acid, C00628|Gentisic acid, C01546|2-Furancarboxylic acid, C12621|3-Coumaric acid, C00156|4-Hydroxybenzoic acid, C00230|Protocatechuic acid, C00250|Pyridoxal, C00431|5-Aminopentanoic acid, C00064|Glutamine, C06104|Adipic acid, C21168|4-Hydroxyisophthalic acid, C01020|6-Hydroxynicotinic acid, C14090|1-Naphthaldehyde, C06559|Atrazine-desethyl, C06102|Adipate semialdeh…	23	102	1072	6423	0.0215	0.0751411	ns	0.174785	ns	C00090|Catechol, C00628|Gentisic acid, C00230|Protocatechuic acid, C00250|Pyridoxal, C00431|5-Aminopentanoic acid, C00064|Glutamine, C06104|Adipic acid, C01020|6-Hydroxynicotinic acid, C14090|1-Naphthaldehyde, C06102|Adipate semialdehyde, C07733|Diphenyl ether, C13624|Bisphenol A, C20144|Boldione , C00829|Naphthalene, C06105|1,2-Cyclohexanedione	15	C00158|Citric acid, C01546|2-Furancarboxylic acid, C12621|3-Coumaric acid, C00156|4-Hydroxybenzoic acid, C21168|4-Hydroxyisophthalic acid, C06559|Atrazine-desethyl, C03824|2-Aminomuconic acid semialdehyde, C06758|4-Methylbenzaldehyde	8
ko01063	Metabolism	Chemical structure transformation maps	Biosynthesis of alkaloids derived from shikimate pathway	C00158|Citric acid, C09209|Harman, C06522|Strychnine, C00082|L-Tyrosine, C00355|L-Dopa	5	102	143	6423	0.035	0.0765654	ns	0.174785	ns	C06522|Strychnine, C00082|L-Tyrosine, C00355|L-Dopa	3	C00158|Citric acid, C09209|Harman	2
ko04070	Environmental Information Processing	Signal transduction	Phosphatidylinositol signaling system	C01194|PI 36:4; PI(18:2/18:2), C00416|LysoPA 18:2; LysoPA 18:2	2	102	29	6423	0.069	0.0768446	ns	0.174785	ns		0	C01194|PI 36:4; PI(18:2/18:2), C00416|LysoPA 18:2; LysoPA 18:2	2
ko00750	Metabolism	Metabolism of cofactors and vitamins	Vitamin B6 metabolism	C00250|Pyridoxal, C00064|Glutamine	2	102	29	6423	0.069	0.0768446	ns	0.174785	ns	C00250|Pyridoxal, C00064|Glutamine	2		0
ko05132	Human Diseases	Infectious disease: bacterial	Salmonella infection	C01194|PI 36:4; PI(18:2/18:2)	1	102	5	6423	0.2	0.0769432	ns	0.174785	ns		0	C01194|PI 36:4; PI(18:2/18:2)	1
ko05167	Human Diseases	Infectious disease: viral	Kaposi sarcoma-associated herpesvirus infection	C00350|PE 20:2; PE(2:0/18:2)	1	102	5	6423	0.2	0.0769432	ns	0.174785	ns		0	C00350|PE 20:2; PE(2:0/18:2)	1
ko01522	Human Diseases	Drug resistance: antineoplastic	Endocrine resistance	C00951|Estradiol	1	102	5	6423	0.2	0.0769432	ns	0.174785	ns	C00951|Estradiol	1		0
ko04810	Cellular Processes	Cell motility	Regulation of actin cytoskeleton	C00681|LysoPA 20:2; LysoPA 20:2	1	102	5	6423	0.2	0.0769432	ns	0.174785	ns		0	C00681|LysoPA 20:2; LysoPA 20:2	1
ko07114	Drug Development	Skeleton-based classification	Naphthalene family	C00829|Naphthalene	1	102	5	6423	0.2	0.0769432	ns	0.174785	ns	C00829|Naphthalene	1		0
ko01210	Metabolism	Global and overview maps	2-Oxocarboxylic acid metabolism	C02504|2-Isopropylmalic acid, C00158|Citric acid, C00233|4-Methyl-2-oxovaleric acid, C00082|L-Tyrosine, C00624|N-Acetyl-L-glutamic acid	5	102	144	6423	0.0347	0.0783646	ns	0.175843	ns	C02504|2-Isopropylmalic acid, C00233|4-Methyl-2-oxovaleric acid, C00082|L-Tyrosine	3	C00158|Citric acid, C00624|N-Acetyl-L-glutamic acid	2
ko00240	Metabolism	Nucleotide metabolism	Pyrimidine metabolism	C00064|Glutamine, C00106|Uracil, C00299|Uridine	3	102	64	6423	0.0469	0.0809191	ns	0.177251	ns	C00064|Glutamine, C00106|Uracil	2	C00299|Uridine	1
ko00943	Metabolism	Biosynthesis of other secondary metabolites	Isoflavonoid biosynthesis	C10520|Pratensein, C00814|Biochanin A, C10522|Pseudobaptigenin	3	102	64	6423	0.0469	0.0809191	ns	0.177251	ns	C10520|Pratensein, C00814|Biochanin A, C10522|Pseudobaptigenin	3		0
ko01064	Metabolism	Chemical structure transformation maps	Biosynthesis of alkaloids derived from ornithine, lysine and nicotinic acid	C00062|Arginine, C00158|Citric acid, C05607|L-3-Phenyllactic acid	3	102	67	6423	0.0448	0.0899926	ns	0.18524	ns	C05607|L-3-Phenyllactic acid	1	C00062|Arginine, C00158|Citric acid	2
ko04742	Organismal Systems	Sensory system	Taste transduction	C00089|Sucrose, C00158|Citric acid	2	102	32	6423	0.0625	0.0910847	ns	0.18524	ns	C00089|Sucrose	1	C00158|Citric acid	1
ko05022	Human Diseases	Neurodegenerative disease	Pathways of neurodegeneration - multiple diseases	C00062|Arginine, C11310|4-Phenylpyridine	2	102	32	6423	0.0625	0.0910847	ns	0.18524	ns	C11310|4-Phenylpyridine	1	C00062|Arginine	1
ko00620	Metabolism	Carbohydrate metabolism	Pyruvate metabolism	C02504|2-Isopropylmalic acid, C02488|2-Hydroxy-2-ethylsuccinic acid	2	102	32	6423	0.0625	0.0910847	ns	0.18524	ns	C02504|2-Isopropylmalic acid	1	C02488|2-Hydroxy-2-ethylsuccinic acid	1
ko05142	Human Diseases	Infectious disease: parasitic	Chagas disease	C00062|Arginine	1	102	6	6423	0.1667	0.0916132	ns	0.18524	ns		0	C00062|Arginine	1
ko04912	Organismal Systems	Endocrine system	GnRH signaling pathway	C00416|LysoPA 18:2; LysoPA 18:2	1	102	6	6423	0.1667	0.0916132	ns	0.18524	ns		0	C00416|LysoPA 18:2; LysoPA 18:2	1
ko04916	Organismal Systems	Endocrine system	Melanogenesis	C00082|L-Tyrosine	1	102	6	6423	0.1667	0.0916132	ns	0.18524	ns	C00082|L-Tyrosine	1		0
ko00400	Metabolism	Amino acid metabolism	Phenylalanine, tyrosine and tryptophan biosynthesis	C00230|Protocatechuic acid, C00082|L-Tyrosine	2	102	35	6423	0.0571	0.106025	ns	0.212051	ns	C00230|Protocatechuic acid, C00082|L-Tyrosine	2		0
ko00941	Metabolism	Biosynthesis of other secondary metabolites	Flavonoid biosynthesis	C10192|Tricetin, C05905|Cyanidin, C05903|Kaempferol	3	102	74	6423	0.0405	0.112709	ns	0.222993	ns	C10192|Tricetin, C05905|Cyanidin, C05903|Kaempferol	3		0
ko00500	Metabolism	Carbohydrate metabolism	Starch and sucrose metabolism	C00089|Sucrose, C01083|Trehalose	2	102	37	6423	0.0541	0.116328	ns	0.223521	ns	C00089|Sucrose	1	C01083|Trehalose	1
ko05032	Human Diseases	Substance dependence	Morphine addiction	C00212|Adenosine	1	102	8	6423	0.125	0.120264	ns	0.223521	ns		0	C00212|Adenosine	1
ko04724	Organismal Systems	Nervous system	Glutamatergic synapse	C00064|Glutamine	1	102	8	6423	0.125	0.120264	ns	0.223521	ns	C00064|Glutamine	1		0
ko04915	Organismal Systems	Endocrine system	Estrogen signaling pathway	C00951|Estradiol	1	102	8	6423	0.125	0.120264	ns	0.223521	ns	C00951|Estradiol	1		0
ko04961	Organismal Systems	Excretory system	Endocrine and other factor-regulated calcium reabsorption	C00951|Estradiol	1	102	8	6423	0.125	0.120264	ns	0.223521	ns	C00951|Estradiol	1		0
ko04666	Organismal Systems	Immune system	Fc gamma R-mediated phagocytosis	C00416|LysoPA 18:2; LysoPA 18:2	1	102	8	6423	0.125	0.120264	ns	0.223521	ns		0	C00416|LysoPA 18:2; LysoPA 18:2	1
ko00261	Metabolism	Biosynthesis of other secondary metabolites	Monobactam biosynthesis	C00062|Arginine, C00082|L-Tyrosine	2	102	39	6423	0.0513	0.126872	ns	0.233445	ns	C00082|L-Tyrosine	1	C00062|Arginine	1
ko05152	Human Diseases	Infectious disease: bacterial	Tuberculosis	C01194|PI 36:4; PI(18:2/18:2)	1	102	9	6423	0.1111	0.134252	ns	0.239829	ns		0	C01194|PI 36:4; PI(18:2/18:2)	1
ko04727	Organismal Systems	Nervous system	GABAergic synapse	C00064|Glutamine	1	102	9	6423	0.1111	0.134252	ns	0.239829	ns	C00064|Glutamine	1		0
ko04929	Organismal Systems	Endocrine system	GnRH secretion	C00951|Estradiol	1	102	9	6423	0.1111	0.134252	ns	0.239829	ns	C00951|Estradiol	1		0
ko00331	Metabolism	Biosynthesis of other secondary metabolites	Clavulanic acid biosynthesis	C00062|Arginine	1	102	10	6423	0.1	0.14802	ns	0.252182	ns		0	C00062|Arginine	1
ko04022	Environmental Information Processing	Signal transduction	cGMP-PKG signaling pathway	C00212|Adenosine	1	102	10	6423	0.1	0.14802	ns	0.252182	ns		0	C00212|Adenosine	1
ko00365	Metabolism	Xenobiotics biodegradation and metabolism	Furfural degradation	C01546|2-Furancarboxylic acid	1	102	10	6423	0.1	0.14802	ns	0.252182	ns		0	C01546|2-Furancarboxylic acid	1
ko04212	Organismal Systems	Aging	Longevity regulating pathway - worm	C00712|Oleic acid	1	102	10	6423	0.1	0.14802	ns	0.252182	ns	C00712|Oleic acid	1		0
ko04979	Organismal Systems	Digestive system	Cholesterol metabolism	C00422|TG 62:17; TG(19:5/21:5/22:7)	1	102	10	6423	0.1	0.14802	ns	0.252182	ns		0	C00422|TG 62:17; TG(19:5/21:5/22:7)	1
ko04745	Organismal Systems	Sensory system	Phototransduction - fly	C01530|Stearic acid	1	102	11	6423	0.0909	0.161571	ns	0.270264	ns		0	C01530|Stearic acid	1
ko04540	Cellular Processes	Cellular community - eukaryotes	Gap junction	C00681|LysoPA 20:2; LysoPA 20:2	1	102	11	6423	0.0909	0.161571	ns	0.270264	ns		0	C00681|LysoPA 20:2; LysoPA 20:2	1
ko00052	Metabolism	Carbohydrate metabolism	Galactose metabolism	C00089|Sucrose, C01697|Dulcitol	2	102	46	6423	0.0435	0.165336	ns	0.27407	ns	C00089|Sucrose, C01697|Dulcitol	2		0
ko00650	Metabolism	Carbohydrate metabolism	Butanoate metabolism	C00497|D-(+)-Malic acid, C06145|3-Butyn-1-al	2	102	47	6423	0.0426	0.170991	ns	0.280914	ns	C06145|3-Butyn-1-al	1	C00497|D-(+)-Malic acid	1
ko04725	Organismal Systems	Nervous system	Cholinergic synapse	C00114|Choline	1	102	12	6423	0.0833	0.174908	ns	0.282308	ns		0	C00114|Choline	1
ko04927	Organismal Systems	Endocrine system	Cortisol synthesis and secretion	C00410|Progesterone	1	102	12	6423	0.0833	0.174908	ns	0.282308	ns	C00410|Progesterone	1		0
ko05146	Human Diseases	Infectious disease: parasitic	Amoebiasis	C00062|Arginine	1	102	13	6423	0.0769	0.188035	ns	0.298263	ns		0	C00062|Arginine	1
ko04934	Human Diseases	Endocrine and metabolic disease	Cushing syndrome	C00410|Progesterone	1	102	13	6423	0.0769	0.188035	ns	0.298263	ns	C00410|Progesterone	1		0
ko05014	Human Diseases	Neurodegenerative disease	Amyotrophic lateral sclerosis	C00062|Arginine	1	102	14	6423	0.0714	0.200956	ns	0.313355	ns		0	C00062|Arginine	1
ko05417	Human Diseases	Cardiovascular disease	Lipid and atherosclerosis	C00422|TG 62:17; TG(19:5/21:5/22:7)	1	102	14	6423	0.0714	0.200956	ns	0.313355	ns		0	C00422|TG 62:17; TG(19:5/21:5/22:7)	1
ko02020	Environmental Information Processing	Signal transduction	Two-component system	C00158|Citric acid, C00064|Glutamine	2	102	53	6423	0.0377	0.205518	ns	0.317776	ns	C00064|Glutamine	1	C00158|Citric acid	1
ko04071	Environmental Information Processing	Signal transduction	Sphingolipid signaling pathway	C00212|Adenosine	1	102	15	6423	0.0667	0.213673	ns	0.327632	ns		0	C00212|Adenosine	1
ko00310	Metabolism	Amino acid metabolism	Lysine degradation	C00431|5-Aminopentanoic acid, C03087|5-Acetamidovalerate	2	102	56	6423	0.0357	0.223065	ns	0.339207	ns	C00431|5-Aminopentanoic acid, C03087|5-Acetamidovalerate	2		0
ko04270	Organismal Systems	Circulatory system	Vascular smooth muscle contraction	C00212|Adenosine	1	102	16	6423	0.0625	0.226189	ns	0.341138	ns		0	C00212|Adenosine	1
ko05208	Human Diseases	Cancer: overview	Chemical carcinogenesis - reactive oxygen species	C00951|Estradiol, C05301|2-Hydroxyestradiol	2	102	57	6423	0.0351	0.228943	ns	0.342483	ns	C00951|Estradiol, C05301|2-Hydroxyestradiol	2		0
ko00940	Metabolism	Biosynthesis of other secondary metabolites	Phenylpropanoid biosynthesis	C00082|L-Tyrosine, C00482|Sinapic acid	2	102	58	6423	0.0345	0.234831	ns	0.348298	ns	C00082|L-Tyrosine, C00482|Sinapic acid	2		0
ko04924	Organismal Systems	Endocrine system	Renin secretion	C00212|Adenosine	1	102	17	6423	0.0588	0.238508	ns	0.348298	ns		0	C00212|Adenosine	1
ko04964	Organismal Systems	Excretory system	Proximal tubule bicarbonate reclamation	C00064|Glutamine	1	102	17	6423	0.0588	0.238508	ns	0.348298	ns	C00064|Glutamine	1		0
ko00984	Metabolism	Xenobiotics biodegradation and metabolism	Steroid degradation	C20144|Boldione	1	102	18	6423	0.0556	0.250633	ns	0.363122	ns	C20144|Boldione	1		0
ko00910	Metabolism	Energy metabolism	Nitrogen metabolism	C00064|Glutamine	1	102	19	6423	0.0526	0.262567	ns	0.371633	ns	C00064|Glutamine	1		0
ko04931	Human Diseases	Endocrine and metabolic disease	Insulin resistance	C00422|TG 62:17; TG(19:5/21:5/22:7)	1	102	19	6423	0.0526	0.262567	ns	0.371633	ns		0	C00422|TG 62:17; TG(19:5/21:5/22:7)	1
ko01055	Metabolism	Metabolism of terpenoids and polyketides	Biosynthesis of vancomycin group antibiotics	C00082|L-Tyrosine	1	102	19	6423	0.0526	0.262567	ns	0.371633	ns	C00082|L-Tyrosine	1		0
ko00630	Metabolism	Carbohydrate metabolism	Glyoxylate and dicarboxylate metabolism	C00158|Citric acid, C00064|Glutamine	2	102	64	6423	0.0312	0.270293	ns	0.379649	ns	C00064|Glutamine	1	C00158|Citric acid	1
ko00020	Metabolism	Carbohydrate metabolism	Citrate cycle (TCA cycle)	C00158|Citric acid	1	102	20	6423	0.05	0.274313	ns	0.382375	ns		0	C00158|Citric acid	1
ko00621	Metabolism	Xenobiotics biodegradation and metabolism	Dioxin degradation	C00090|Catechol, C07733|Diphenyl ether	2	102	66	6423	0.0303	0.282126	ns	0.390309	ns	C00090|Catechol, C07733|Diphenyl ether	2		0
ko01070	Metabolism	Chemical structure transformation maps	Biosynthesis of plant hormones	C00158|Citric acid, C06427|Alpha-Linolenic acid	2	102	68	6423	0.0294	0.293945	ns	0.403625	ns	C06427|Alpha-Linolenic acid	1	C00158|Citric acid	1
ko04925	Organismal Systems	Endocrine system	Aldosterone synthesis and secretion	C00410|Progesterone	1	102	22	6423	0.0455	0.297251	ns	0.405142	ns	C00410|Progesterone	1		0
ko00791	Metabolism	Xenobiotics biodegradation and metabolism	Atrazine degradation	C06559|Atrazine-desethyl	1	102	23	6423	0.0435	0.308449	ns	0.417313	ns		0	C06559|Atrazine-desethyl	1
ko00130	Metabolism	Metabolism of cofactors and vitamins	Ubiquinone and other terpenoid-quinone biosynthesis	C00156|4-Hydroxybenzoic acid, C00082|L-Tyrosine	2	102	71	6423	0.0282	0.311623	ns	0.418531	ns	C00082|L-Tyrosine	1	C00156|4-Hydroxybenzoic acid	1
ko00830	Metabolism	Metabolism of cofactors and vitamins	Retinol metabolism	C00473|Retinol	1	102	25	6423	0.04	0.330318	ns	0.440424	ns	C00473|Retinol	1		0
ko04922	Organismal Systems	Endocrine system	Glucagon signaling pathway	C00158|Citric acid	1	102	26	6423	0.0385	0.340995	ns	0.451388	ns		0	C00158|Citric acid	1
ko00966	Metabolism	Biosynthesis of other secondary metabolites	Glucosinolate biosynthesis	C00233|4-Methyl-2-oxovaleric acid, C00082|L-Tyrosine	2	102	77	6423	0.026	0.346684	ns	0.455468	ns	C00233|4-Methyl-2-oxovaleric acid, C00082|L-Tyrosine	2		0
ko04973	Organismal Systems	Digestive system	Carbohydrate digestion and absorption	C00089|Sucrose	1	102	27	6423	0.037	0.351502	ns	0.455468	ns	C00089|Sucrose	1		0
ko00254	Metabolism	Biosynthesis of other secondary metabolites	Aflatoxin biosynthesis	C03683|De-O-methylsterigmatocystin	1	102	27	6423	0.037	0.351502	ns	0.455468	ns	C03683|De-O-methylsterigmatocystin	1		0
ko00901	Metabolism	Biosynthesis of other secondary metabolites	Indole alkaloid biosynthesis	C09209|Harman, C06522|Strychnine	2	102	81	6423	0.0247	0.369746	ns	0.475362	ns	C06522|Strychnine	1	C09209|Harman	1
ko04978	Organismal Systems	Digestive system	Mineral absorption	C00064|Glutamine	1	102	29	6423	0.0345	0.372023	ns	0.475362	ns	C00064|Glutamine	1		0
ko00770	Metabolism	Metabolism of cofactors and vitamins	Pantothenate and CoA biosynthesis	C00106|Uracil	1	102	30	6423	0.0333	0.382041	ns	0.484796	ns	C00106|Uracil	1		0
ko00730	Metabolism	Metabolism of cofactors and vitamins	Thiamine metabolism	C00082|L-Tyrosine	1	102	31	6423	0.0323	0.3919	ns	0.493901	ns	C00082|L-Tyrosine	1		0
ko00364	Metabolism	Xenobiotics biodegradation and metabolism	Fluorobenzoate degradation	C00090|Catechol	1	102	32	6423	0.0312	0.401604	ns	0.49594	ns	C00090|Catechol	1		0
ko00410	Metabolism	Metabolism of other amino acids	beta-Alanine metabolism	C00106|Uracil	1	102	32	6423	0.0312	0.401604	ns	0.49594	ns	C00106|Uracil	1		0
ko00401	Metabolism	Biosynthesis of other secondary metabolites	Novobiocin biosynthesis	C00082|L-Tyrosine	1	102	32	6423	0.0312	0.401604	ns	0.49594	ns	C00082|L-Tyrosine	1		0
ko01240	Metabolism	Global and overview maps	Biosynthesis of cofactors	C00158|Citric acid, C00156|4-Hydroxybenzoic acid, C00250|Pyridoxal, C00064|Glutamine, C00473|Retinol, C00082|L-Tyrosine	6	102	328	6423	0.0183	0.421776	ns	0.517378	ns	C00250|Pyridoxal, C00064|Glutamine, C00473|Retinol, C00082|L-Tyrosine	4	C00158|Citric acid, C00156|4-Hydroxybenzoic acid	2
ko01065	Metabolism	Chemical structure transformation maps	Biosynthesis of alkaloids derived from histidine and purine	C00158|Citric acid	1	102	35	6423	0.0286	0.429804	ns	0.523735	ns		0	C00158|Citric acid	1
ko00480	Metabolism	Metabolism of other amino acids	Glutathione metabolism	C01879|Pyroglutamic acid	1	102	38	6423	0.0263	0.456688	ns	0.547652	ns		0	C01879|Pyroglutamic acid	1
ko00622	Metabolism	Xenobiotics biodegradation and metabolism	Xylene degradation	C06758|4-Methylbenzaldehyde	1	102	38	6423	0.0263	0.456688	ns	0.547652	ns		0	C06758|4-Methylbenzaldehyde	1
ko04976	Organismal Systems	Digestive system	Bile secretion	C00114|Choline, C11310|4-Phenylpyridine	2	102	97	6423	0.0206	0.458361	ns	0.547652	ns	C11310|4-Phenylpyridine	1	C00114|Choline	1
ko00908	Metabolism	Metabolism of terpenoids and polyketides	Zeatin biosynthesis	C00147|Adenine	1	102	39	6423	0.0256	0.465368	ns	0.552437	ns		0	C00147|Adenine	1
ko00062	Metabolism	Lipid metabolism	Fatty acid elongation	C00249|Palmitic acid	1	102	40	6423	0.025	0.47391	ns	0.55541	ns		0	C00249|Palmitic acid	1
ko00946	Metabolism	Biosynthesis of other secondary metabolites	Degradation of flavonoids	C05903|Kaempferol	1	102	40	6423	0.025	0.47391	ns	0.55541	ns	C05903|Kaempferol	1		0
ko00280	Metabolism	Amino acid metabolism	Valine, leucine and isoleucine degradation	C00233|4-Methyl-2-oxovaleric acid	1	102	42	6423	0.0238	0.490591	ns	0.571321	ns	C00233|4-Methyl-2-oxovaleric acid	1		0
ko00720	Metabolism	Energy metabolism	Other carbon fixation pathways	C00158|Citric acid	1	102	44	6423	0.0227	0.506747	ns	0.581393	ns		0	C00158|Citric acid	1
ko00785	Metabolism	Metabolism of cofactors and vitamins	Lipoic acid metabolism	C00233|4-Methyl-2-oxovaleric acid	1	102	44	6423	0.0227	0.506747	ns	0.581393	ns	C00233|4-Methyl-2-oxovaleric acid	1		0
ko00624	Metabolism	Xenobiotics biodegradation and metabolism	Polycyclic aromatic hydrocarbon degradation	C00090|Catechol, C00230|Protocatechuic acid	2	102	107	6423	0.0187	0.510046	ns	0.581393	ns	C00090|Catechol, C00230|Protocatechuic acid	2		0
ko00460	Metabolism	Metabolism of other amino acids	Cyanoamino acid metabolism	C00082|L-Tyrosine	1	102	45	6423	0.0222	0.514635	ns	0.581393	ns	C00082|L-Tyrosine	1		0
ko00998	Metabolism	Biosynthesis of other secondary metabolites	Biosynthesis of various antibiotics	C00062|Arginine, C00082|L-Tyrosine	2	102	108	6423	0.0185	0.515038	ns	0.581393	ns	C00082|L-Tyrosine	1	C00062|Arginine	1
ko00562	Metabolism	Carbohydrate metabolism	Inositol phosphate metabolism	C01194|PI 36:4; PI(18:2/18:2)	1	102	47	6423	0.0213	0.530036	ns	0.594675	ns		0	C01194|PI 36:4; PI(18:2/18:2)	1
ko00260	Metabolism	Amino acid metabolism	Glycine, serine and threonine metabolism	C00114|Choline	1	102	48	6423	0.0208	0.537554	ns	0.595843	ns		0	C00114|Choline	1
ko01066	Metabolism	Chemical structure transformation maps	Biosynthesis of alkaloids derived from terpenoid and polyketide	C00158|Citric acid	1	102	48	6423	0.0208	0.537554	ns	0.595843	ns		0	C00158|Citric acid	1
ko00071	Metabolism	Lipid metabolism	Fatty acid degradation	C00249|Palmitic acid	1	102	50	6423	0.02	0.552235	ns	0.608451	ns		0	C00249|Palmitic acid	1
ko00944	Metabolism	Biosynthesis of other secondary metabolites	Flavone and flavonol biosynthesis	C05903|Kaempferol	1	102	51	6423	0.0196	0.559402	ns	0.612678	ns	C05903|Kaempferol	1		0
ko00760	Metabolism	Metabolism of cofactors and vitamins	Nicotinate and nicotinamide metabolism	C01020|6-Hydroxynicotinic acid	1	102	55	6423	0.0182	0.586949	ns	0.639046	ns	C01020|6-Hydroxynicotinic acid	1		0
ko00790	Metabolism	Metabolism of cofactors and vitamins	Folate biosynthesis	C00156|4-Hydroxybenzoic acid	1	102	58	6423	0.0172	0.606484	ns	0.65643	ns		0	C00156|4-Hydroxybenzoic acid	1
ko00950	Metabolism	Biosynthesis of other secondary metabolites	Isoquinoline alkaloid biosynthesis	C00082|L-Tyrosine, C00355|L-Dopa	2	102	131	6423	0.0153	0.62042	ns	0.667586	ns	C00082|L-Tyrosine, C00355|L-Dopa	2		0
ko01059	Metabolism	Metabolism of terpenoids and polyketides	Biosynthesis of enediyne antibiotics	C00082|L-Tyrosine	1	102	63	6423	0.0159	0.63703	ns	0.681474	ns	C00082|L-Tyrosine	1		0
ko00942	Metabolism	Biosynthesis of other secondary metabolites	Anthocyanin biosynthesis	C05905|Cyanidin	1	102	66	6423	0.0152	0.654218	ns	0.695815	ns	C05905|Cyanidin	1		0
ko00997	Metabolism	Biosynthesis of other secondary metabolites	Biosynthesis of various other secondary metabolites	C00082|L-Tyrosine	1	102	67	6423	0.0149	0.659766	ns	0.697683	ns	C00082|L-Tyrosine	1		0
ko00960	Metabolism	Biosynthesis of other secondary metabolites	Tropane, piperidine and pyridine alkaloid biosynthesis	C05607|L-3-Phenyllactic acid	1	102	72	6423	0.0139	0.686212	ns	0.721454	ns	C05607|L-3-Phenyllactic acid	1		0
ko00999	Metabolism	Biosynthesis of other secondary metabolites	Biosynthesis of various plant secondary metabolites	C18167|Secoisolariciresinol, C00082|L-Tyrosine	2	102	149	6423	0.0134	0.690087	ns	0.721454	ns	C18167|Secoisolariciresinol, C00082|L-Tyrosine	2		0
ko00590	Metabolism	Lipid metabolism	Arachidonic acid metabolism	C00157|PC(22:4(7Z,10Z,13Z,16Z)/18:3(6Z,9Z,12Z))	1	102	79	6423	0.0127	0.719849	ns	0.748318	ns		0	C00157|PC(22:4(7Z,10Z,13Z,16Z)/18:3(6Z,9Z,12Z))	1
ko00361	Metabolism	Xenobiotics biodegradation and metabolism	Chlorocyclohexane and chlorobenzene degradation	C00090|Catechol	1	102	83	6423	0.012	0.737441	ns	0.762298	ns	C00090|Catechol	1		0
ko00680	Metabolism	Energy metabolism	Methane metabolism	C00082|L-Tyrosine	1	102	88	6423	0.0114	0.757899	ns	0.779069	ns	C00082|L-Tyrosine	1		0
ko01062	Metabolism	Chemical structure transformation maps	Biosynthesis of terpenoids and steroids	C00158|Citric acid	1	102	98	6423	0.0102	0.794197	ns	0.811846	ns		0	C00158|Citric acid	1
ko01200	Metabolism	Global and overview maps	Carbon metabolism	C00158|Citric acid	1	102	114	6423	0.0088	0.841385	ns	0.85533	ns		0	C00158|Citric acid	1
ko00980	Metabolism	Xenobiotics biodegradation and metabolism	Metabolism of xenobiotics by cytochrome P450	C00829|Naphthalene	1	102	121	6423	0.0083	0.858496	ns	0.86549	ns	C00829|Naphthalene	1		0
ko01212	Metabolism	Global and overview maps	Fatty acid metabolism	C00249|Palmitic acid	1	102	122	6423	0.0082	0.860786	ns	0.86549	ns		0	C00249|Palmitic acid	1
ko01110	Metabolism	Global and overview maps	Biosynthesis of secondary metabolites	C00089|Sucrose, C00062|Arginine, C02504|2-Isopropylmalic acid, C00158|Citric acid, C00147|Adenine, C00156|4-Hydroxybenzoic acid, C00230|Protocatechuic acid, C05607|L-3-Phenyllactic acid, C00350|PE 20:2; PE(2:0/18:2), C18167|Secoisolariciresinol, C00814|Biochanin A, C00157|PC(22:4(7Z,10Z,13Z,16Z)/18:3(6Z,9Z,12Z)), C01083|Trehalose, C06427|Alpha-Linolenic acid, C10522|Pseudobaptigenin, C06522|Stryc…	27	102	2273	6423	0.0119	0.979333	ns	0.979333	ns	C00089|Sucrose, C02504|2-Isopropylmalic acid, C00230|Protocatechuic acid, C05607|L-3-Phenyllactic acid, C18167|Secoisolariciresinol, C00814|Biochanin A, C06427|Alpha-Linolenic acid, C10522|Pseudobaptigenin, C06522|Strychnine, C16308|Traumatic acid, C00233|4-Methyl-2-oxovaleric acid, C00082|L-Tyrosine, C03683|De-O-methylsterigmatocystin, C05905|Cyanidin, C00482|Sinapic acid, C05903|Kaempferol, C00…	17	C00062|Arginine, C00158|Citric acid, C00147|Adenine, C00156|4-Hydroxybenzoic acid, C00350|PE 20:2; PE(2:0/18:2), C00157|PC(22:4(7Z,10Z,13Z,16Z)/18:3(6Z,9Z,12Z)), C01083|Trehalose, C00416|LysoPA 18:2; LysoPA 18:2, C00681|LysoPA 20:2; LysoPA 20:2, C00624|N-Acetyl-L-glutamic acid	10
