# Supplementary material for: Revealing the effects of Aspergillus cristatus, golden flower fungus, fermenting on the roots of the medicinal and edible plant Panax ginseng
Source: Front Microbiol. 2026 Apr 20;17:1803757. doi: 10.3389/fmicb.2026.1803757 (PMC13136136; doi:10.3389/fmicb.2026.1803757)
Supplement: Supplementary file 5 [file Data_Sheet_5.xlsx]

## Sheet: Sheet 1
Pathway_Name	Pathway_ID	KEGG_Level_1	KEGG_Level_2	IDs	S	TS	B	TB	Rich.Factor	P.value	Sig.Sign.P	Q.value	Sig.Sign.Q	S_Up_ID	S_Up_Num	S_Down_ID	S_Down_Num	MapID_Count	ZScore	Pathway_Name	Pathway_ID	KEGG_Level_1	KEGG_Level_2	IDs	S	TS	B	TB	Rich.Factor	P.value	Sig.Sign.P	Q.value	Sig.Sign.Q	S_Up_ID	S_Up_Num	S_Down_ID	S_Down_Num
ABC transporters	map02010	Environmental Information Processing	Membrane transport	SI65_03730|SI65_03730, SI65_03000|SI65_03000, SI65_07730|SI65_07730, SI65_07136|SI65_07136, SI65_09096|SI65_09096, SI65_07999|SI65_07999, SI65_00736|SI65_00736, SI65_00702|SI65_00702, SI65_02823|SI65_02823, SI65_09886|SI65_09886, SI65_01589|SI65_01589, SI65_01588|SI65_01588, SI65_08843|SI65_08843, SI65_00460|SI65_00460, SI65_00814|SI65_00814, SI65_03106|SI65_03106, SI65_02199|SI65_02199, SI65_029…	26	1603	42	3403	0.619	0.0376257	*	0.583118	ns	SI65_03000|SI65_03000, SI65_07730|SI65_07730	2	SI65_03730|SI65_03730, SI65_07136|SI65_07136, SI65_09096|SI65_09096, SI65_07999|SI65_07999, SI65_00736|SI65_00736, SI65_00702|SI65_00702, SI65_02823|SI65_02823, SI65_09886|SI65_09886, SI65_01589|SI65_01589, SI65_01588|SI65_01588, SI65_08843|SI65_08843, SI65_00460|SI65_00460, SI65_00814|SI65_00814, SI65_03106|SI65_03106, SI65_02199|SI65_02199, SI65_02940|SI65_02940, SI65_03685|SI65_03685, SI65_027…	24	42	-4.93771	ABC transporters	ko02010	Environmental Information Processing	Membrane transport	C00089|Sucrose, C00114|Choline, C00062|Arginine, C00212|Adenosine, C00294|Inosine, C00064|Glutamine, C00299|Uridine, C01083|Trehalose	8	102	138	6423	0.058	0.00148686	**	0.0136792	*	C00089|Sucrose, C00294|Inosine, C00064|Glutamine	3	C00114|Choline, C00062|Arginine, C00212|Adenosine, C00299|Uridine, C01083|Trehalose	5
Aflatoxin biosynthesis	map00254	Metabolism	Biosynthesis of other secondary metabolites	SI65_04950|SI65_04950, SI65_07260|SI65_07260, SI65_04748|SI65_04748, SI65_04769|SI65_04769, SI65_08200|SI65_08200, SI65_00740|SI65_00740, SI65_00590|SI65_00590, SI65_09263|SI65_09263	8	1603	20	3403	0.4	0.805325	ns	0.999999	ns	SI65_04950|SI65_04950, SI65_04748|SI65_04748, SI65_08200|SI65_08200	3	SI65_07260|SI65_07260, SI65_04769|SI65_04769, SI65_00740|SI65_00740, SI65_00590|SI65_00590, SI65_09263|SI65_09263	5	20	-2.23607	Aflatoxin biosynthesis	ko00254	Metabolism	Biosynthesis of other secondary metabolites	C03683|De-O-methylsterigmatocystin	1	102	27	6423	0.037	0.351502	ns	0.455468	ns	C03683|De-O-methylsterigmatocystin	1		0
Alanine, aspartate and glutamate metabolism	map00250	Metabolism	Amino acid metabolism	SI65_03005|SI65_03005, SI65_05122|SI65_05122, SI65_01387|SI65_01387, SI65_08582|SI65_08582, SI65_01526|SI65_01526, SI65_06388|SI65_06388, SI65_08728|SI65_08728, SI65_03297|SI65_03297, SI65_09490|SI65_09490, SI65_04582|SI65_04582, SI65_07062|SI65_07062, SI65_04579|SI65_04579, SI65_09187|SI65_09187, SI65_07234|SI65_07234, SI65_09203|SI65_09203, SI65_02174|SI65_02174, SI65_02603|SI65_02603, SI65_014…	25	1603	61	3403	0.4098	0.863625	ns	0.999999	ns	SI65_03005|SI65_03005, SI65_01387|SI65_01387, SI65_01526|SI65_01526, SI65_06388|SI65_06388, SI65_07062|SI65_07062, SI65_07234|SI65_07234, SI65_01466|SI65_01466, SI65_01914|SI65_01914, SI65_01968|SI65_01968, SI65_09509|SI65_09509, SI65_07476|SI65_07476	11	SI65_05122|SI65_05122, SI65_08582|SI65_08582, SI65_08728|SI65_08728, SI65_03297|SI65_03297, SI65_09490|SI65_09490, SI65_04582|SI65_04582, SI65_04579|SI65_04579, SI65_09187|SI65_09187, SI65_09203|SI65_09203, SI65_02174|SI65_02174, SI65_02603|SI65_02603, SI65_06387|SI65_06387, SI65_05135|SI65_05135, SI65_03354|SI65_03354	14	61	-1.92055	Alanine, aspartate and glutamate metabolism	ko00250	Metabolism	Amino acid metabolism	C00158|Citric acid, C00064|Glutamine	2	102	28	6423	0.0714	0.0722712	ns	0.174785	ns	C00064|Glutamine	1	C00158|Citric acid	1
alpha-Linolenic acid metabolism	map00592	Metabolism	Lipid metabolism	SI65_00888|SI65_00888, SI65_00840|SI65_00840, SI65_05196|SI65_05196, SI65_05748|SI65_05748, SI65_08115|SI65_08115, SI65_10338|SI65_10338	6	1603	15	3403	0.4	0.79044	ns	0.999999	ns	SI65_00840|SI65_00840	1	SI65_00888|SI65_00888, SI65_05196|SI65_05196, SI65_05748|SI65_05748, SI65_08115|SI65_08115, SI65_10338|SI65_10338	5	15	-2.32379	alpha-Linolenic acid metabolism	ko00592	Metabolism	Lipid metabolism	C00157|PC(22:4(7Z,10Z,13Z,16Z)/18:3(6Z,9Z,12Z)), C06427|Alpha-Linolenic acid, C16308|Traumatic acid	3	102	44	6423	0.0682	0.0321857	*	0.11684	ns	C06427|Alpha-Linolenic acid, C16308|Traumatic acid	2	C00157|PC(22:4(7Z,10Z,13Z,16Z)/18:3(6Z,9Z,12Z))	1
Aminoacyl-tRNA biosynthesis	map00970	Genetic Information Processing	Translation	SI65_00971|SI65_00971, SI65_06361|SI65_06361, SI65_02901|SI65_02901, SI65_00227|SI65_00227, SI65_02294|SI65_02294, SI65_08673|SI65_08673, SI65_07140|SI65_07140, SI65_03087|SI65_03087, SI65_01585|SI65_01585, SI65_10021|SI65_10021, SI65_01366|SI65_01366, SI65_03490|SI65_03490, SI65_03086|SI65_03086, SI65_05685|SI65_05685, SI65_04521|SI65_04521, SI65_08481|SI65_08481, SI65_05917|SI65_05917, SI65_070…	23	1603	69	3403	0.3333	0.993121	ns	0.999999	ns	SI65_00971|SI65_00971, SI65_06361|SI65_06361, SI65_00227|SI65_00227, SI65_08673|SI65_08673, SI65_07140|SI65_07140, SI65_03087|SI65_03087, SI65_06573|SI65_06573	7	SI65_02901|SI65_02901, SI65_02294|SI65_02294, SI65_01585|SI65_01585, SI65_10021|SI65_10021, SI65_01366|SI65_01366, SI65_03490|SI65_03490, SI65_03086|SI65_03086, SI65_05685|SI65_05685, SI65_04521|SI65_04521, SI65_08481|SI65_08481, SI65_05917|SI65_05917, SI65_07028|SI65_07028, SI65_10088|SI65_10088, SI65_01370|SI65_01370, SI65_00420|SI65_00420, SI65_05284|SI65_05284	16	69	-3.25042	Aminoacyl-tRNA biosynthesis	ko00970	Genetic Information Processing	Translation	C00062|Arginine, C00064|Glutamine, C00082|L-Tyrosine	3	102	52	6423	0.0577	0.04908	*	0.155176	ns	C00064|Glutamine, C00082|L-Tyrosine	2	C00062|Arginine	1
Arachidonic acid metabolism	map00590	Metabolism	Lipid metabolism	SI65_00888|SI65_00888, SI65_05159|SI65_05159, SI65_00963|SI65_00963, SI65_02935|SI65_02935, SI65_08115|SI65_08115, SI65_07130|SI65_07130	6	1603	10	3403	0.6	0.30783	ns	0.999999	ns	SI65_05159|SI65_05159	1	SI65_00888|SI65_00888, SI65_00963|SI65_00963, SI65_02935|SI65_02935, SI65_08115|SI65_08115, SI65_07130|SI65_07130	5	10	-1.26491	Arachidonic acid metabolism	ko00590	Metabolism	Lipid metabolism	C00157|PC(22:4(7Z,10Z,13Z,16Z)/18:3(6Z,9Z,12Z))	1	102	79	6423	0.0127	0.719849	ns	0.748318	ns		0	C00157|PC(22:4(7Z,10Z,13Z,16Z)/18:3(6Z,9Z,12Z))	1
Arginine and proline metabolism	map00330	Metabolism	Amino acid metabolism	SI65_08013|SI65_08013, SI65_07647|SI65_07647, SI65_05348|SI65_05348, SI65_03352|SI65_03352, SI65_08854|SI65_08854, SI65_09920|SI65_09920, SI65_05948|SI65_05948, SI65_01526|SI65_01526, SI65_08814|SI65_08814, SI65_05912|SI65_05912, SI65_05208|SI65_05208, SI65_02333|SI65_02333, SI65_05204|SI65_05204, SI65_06681|SI65_06681, SI65_10177|SI65_10177, SI65_04582|SI65_04582, SI65_00753|SI65_00753, SI65_070…	36	1603	79	3403	0.4557	0.651217	ns	0.999999	ns	SI65_09920|SI65_09920, SI65_01526|SI65_01526, SI65_05912|SI65_05912, SI65_05204|SI65_05204, SI65_00753|SI65_00753, SI65_07062|SI65_07062, SI65_09922|SI65_09922	7	SI65_08013|SI65_08013, SI65_07647|SI65_07647, SI65_05348|SI65_05348, SI65_03352|SI65_03352, SI65_08854|SI65_08854, SI65_05948|SI65_05948, SI65_08814|SI65_08814, SI65_05208|SI65_05208, SI65_02333|SI65_02333, SI65_06681|SI65_06681, SI65_10177|SI65_10177, SI65_04582|SI65_04582, SI65_05412|SI65_05412, SI65_04579|SI65_04579, SI65_03946|SI65_03946, SI65_05707|SI65_05707, SI65_03294|SI65_03294, SI65_017…	29	79	-4.16283	Arginine and proline metabolism	ko00330	Metabolism	Amino acid metabolism	C00062|Arginine, C01035|4-Guanidinobutanoic acid, C00431|5-Aminopentanoic acid, C02946|4-Acetamidobutanoic acid	4	102	69	6423	0.058	0.0235822	*	0.0964249	ns	C00431|5-Aminopentanoic acid, C02946|4-Acetamidobutanoic acid	2	C00062|Arginine, C01035|4-Guanidinobutanoic acid	2
Arginine biosynthesis	map00220	Metabolism	Amino acid metabolism	SI65_01526|SI65_01526, SI65_08527|SI65_08527, SI65_05912|SI65_05912, SI65_01576|SI65_01576, SI65_06388|SI65_06388, SI65_08728|SI65_08728, SI65_03297|SI65_03297, SI65_04582|SI65_04582, SI65_00542|SI65_00542, SI65_07928|SI65_07928, SI65_07234|SI65_07234, SI65_08351|SI65_08351, SI65_09509|SI65_09509	13	1603	34	3403	0.3824	0.888185	ns	0.999999	ns	SI65_01526|SI65_01526, SI65_08527|SI65_08527, SI65_05912|SI65_05912, SI65_06388|SI65_06388, SI65_07234|SI65_07234, SI65_09509|SI65_09509	6	SI65_01576|SI65_01576, SI65_08728|SI65_08728, SI65_03297|SI65_03297, SI65_04582|SI65_04582, SI65_00542|SI65_00542, SI65_07928|SI65_07928, SI65_08351|SI65_08351	7	34	-1.37199	Arginine biosynthesis	ko00220	Metabolism	Amino acid metabolism	C00062|Arginine, C00064|Glutamine, C00624|N-Acetyl-L-glutamic acid	3	102	23	6423	0.1304	0.00546683	**	0.0359249	*	C00064|Glutamine	1	C00062|Arginine, C00624|N-Acetyl-L-glutamic acid	2
Atrazine degradation	map00791	Metabolism	Xenobiotics biodegradation and metabolism	SI65_01576|SI65_01576, SI65_06767|SI65_06767, SI65_00542|SI65_00542, SI65_07928|SI65_07928, SI65_08351|SI65_08351	5	1603	8	3403	0.625	0.301788	ns	0.999999	ns	SI65_06767|SI65_06767	1	SI65_01576|SI65_01576, SI65_00542|SI65_00542, SI65_07928|SI65_07928, SI65_08351|SI65_08351	4	8	-2.12132	Atrazine degradation	ko00791	Metabolism	Xenobiotics biodegradation and metabolism	C06559|Atrazine-desethyl	1	102	23	6423	0.0435	0.308449	ns	0.417313	ns		0	C06559|Atrazine-desethyl	1
Autophagy - other	map04136	Cellular Processes	Transport and catabolism	SI65_06184|SI65_06184, SI65_07214|SI65_07214, SI65_04737|SI65_04737, SI65_05154|SI65_05154, SI65_05934|SI65_05934, SI65_09117|SI65_09117, SI65_06731|SI65_06731, SI65_05142|SI65_05142, SI65_00541|SI65_00541, SI65_08758|SI65_08758, SI65_00639|SI65_00639, SI65_09552|SI65_09552, SI65_07220|SI65_07220	13	1603	26	3403	0.5	0.458958	ns	0.999999	ns	SI65_05154|SI65_05154	1	SI65_06184|SI65_06184, SI65_07214|SI65_07214, SI65_04737|SI65_04737, SI65_05934|SI65_05934, SI65_09117|SI65_09117, SI65_06731|SI65_06731, SI65_05142|SI65_05142, SI65_00541|SI65_00541, SI65_08758|SI65_08758, SI65_00639|SI65_00639, SI65_09552|SI65_09552, SI65_07220|SI65_07220	12	26	-4.31455	Autophagy - other	ko04136	Cellular Processes	Transport and catabolism	C01194|PI 36:4; PI(18:2/18:2), C00350|PE 20:2; PE(2:0/18:2)	2	102	3	6423	0.6667	0.000741484	***	0.00852707	**		0	C01194|PI 36:4; PI(18:2/18:2), C00350|PE 20:2; PE(2:0/18:2)	2
Autophagy - yeast	map04138	Cellular Processes	Transport and catabolism	SI65_05596|SI65_05596, SI65_08500|SI65_08500, SI65_08924|SI65_08924, SI65_07658|SI65_07658, SI65_06668|SI65_06668, SI65_06785|SI65_06785, SI65_06184|SI65_06184, SI65_05311|SI65_05311, SI65_03695|SI65_03695, SI65_04634|SI65_04634, SI65_00429|SI65_00429, SI65_00956|SI65_00956, SI65_07412|SI65_07412, SI65_01091|SI65_01091, SI65_07214|SI65_07214, SI65_05886|SI65_05886, SI65_02210|SI65_02210, SI65_047…	44	1603	94	3403	0.4681	0.564058	ns	0.999999	ns	SI65_08500|SI65_08500, SI65_07658|SI65_07658, SI65_06668|SI65_06668, SI65_06785|SI65_06785, SI65_04634|SI65_04634, SI65_00429|SI65_00429, SI65_05154|SI65_05154, SI65_08550|SI65_08550	8	SI65_05596|SI65_05596, SI65_08924|SI65_08924, SI65_06184|SI65_06184, SI65_05311|SI65_05311, SI65_03695|SI65_03695, SI65_00956|SI65_00956, SI65_07412|SI65_07412, SI65_01091|SI65_01091, SI65_07214|SI65_07214, SI65_05886|SI65_05886, SI65_02210|SI65_02210, SI65_04737|SI65_04737, SI65_10050|SI65_10050, SI65_05934|SI65_05934, SI65_05597|SI65_05597, SI65_04374|SI65_04374, SI65_07959|SI65_07959, SI65_091…	36	94	-5.56967	Autophagy - yeast	ko04138	Cellular Processes	Transport and catabolism	C01194|PI 36:4; PI(18:2/18:2), C00350|PE 20:2; PE(2:0/18:2)	2	102	3	6423	0.6667	0.000741484	***	0.00852707	**		0	C01194|PI 36:4; PI(18:2/18:2), C00350|PE 20:2; PE(2:0/18:2)	2
beta-Alanine metabolism	map00410	Metabolism	Metabolism of other amino acids	SI65_03352|SI65_03352, SI65_03005|SI65_03005, SI65_08854|SI65_08854, SI65_09920|SI65_09920, SI65_08051|SI65_08051, SI65_09748|SI65_09748, SI65_02333|SI65_02333, SI65_05204|SI65_05204, SI65_10177|SI65_10177, SI65_07371|SI65_07371, SI65_07580|SI65_07580, SI65_06470|SI65_06470, SI65_09494|SI65_09494, SI65_08050|SI65_08050, SI65_03294|SI65_03294, SI65_00119|SI65_00119	16	1603	41	3403	0.3902	0.885444	ns	0.999999	ns	SI65_03005|SI65_03005, SI65_09920|SI65_09920, SI65_08051|SI65_08051, SI65_05204|SI65_05204, SI65_06470|SI65_06470	5	SI65_03352|SI65_03352, SI65_08854|SI65_08854, SI65_09748|SI65_09748, SI65_02333|SI65_02333, SI65_10177|SI65_10177, SI65_07371|SI65_07371, SI65_07580|SI65_07580, SI65_09494|SI65_09494, SI65_08050|SI65_08050, SI65_03294|SI65_03294, SI65_00119|SI65_00119	11	41	-2.65495	beta-Alanine metabolism	ko00410	Metabolism	Metabolism of other amino acids	C00106|Uracil	1	102	32	6423	0.0312	0.401604	ns	0.49594	ns	C00106|Uracil	1		0
Biosynthesis of enediyne antibiotics	map01059	Metabolism	Metabolism of terpenoids and polyketides	SI65_02648|SI65_02648	1	1603	1	3403	1	0.471055	ns	0.999999	ns		0	SI65_02648|SI65_02648	1	1	-1	Biosynthesis of enediyne antibiotics	ko01059	Metabolism	Metabolism of terpenoids and polyketides	C00082|L-Tyrosine	1	102	63	6423	0.0159	0.63703	ns	0.681474	ns	C00082|L-Tyrosine	1		0
Biosynthesis of unsaturated fatty acids	map01040	Metabolism	Lipid metabolism	SI65_04298|SI65_04298, SI65_05816|SI65_05816, SI65_00762|SI65_00762, SI65_00840|SI65_00840, SI65_05196|SI65_05196, SI65_03847|SI65_03847, SI65_05714|SI65_05714, SI65_05748|SI65_05748, SI65_00203|SI65_00203, SI65_08577|SI65_08577, SI65_10338|SI65_10338, SI65_00827|SI65_00827, SI65_07997|SI65_07997	13	1603	34	3403	0.3824	0.888185	ns	0.999999	ns	SI65_04298|SI65_04298, SI65_00762|SI65_00762, SI65_00840|SI65_00840, SI65_05714|SI65_05714	4	SI65_05816|SI65_05816, SI65_05196|SI65_05196, SI65_03847|SI65_03847, SI65_05748|SI65_05748, SI65_00203|SI65_00203, SI65_08577|SI65_08577, SI65_10338|SI65_10338, SI65_00827|SI65_00827, SI65_07997|SI65_07997	9	34	-1.54349	Biosynthesis of unsaturated fatty acids	ko01040	Metabolism	Lipid metabolism	C00249|Palmitic acid, C00712|Oleic acid, C01530|Stearic acid, C08281|Behenic acid, C06427|Alpha-Linolenic acid	5	102	74	6423	0.0676	0.00619967	**	0.0380247	*	C00712|Oleic acid, C06427|Alpha-Linolenic acid	2	C00249|Palmitic acid, C01530|Stearic acid, C08281|Behenic acid	3
Butanoate metabolism	map00650	Metabolism	Carbohydrate metabolism	SI65_03005|SI65_03005, SI65_08051|SI65_08051, SI65_01387|SI65_01387, SI65_03885|SI65_03885, SI65_07494|SI65_07494, SI65_08529|SI65_08529, SI65_05550|SI65_05550, SI65_05826|SI65_05826, SI65_05165|SI65_05165, SI65_06139|SI65_06139, SI65_06470|SI65_06470, SI65_00475|SI65_00475, SI65_09203|SI65_09203, SI65_02174|SI65_02174, SI65_01466|SI65_01466, SI65_06261|SI65_06261, SI65_00099|SI65_00099, SI65_019…	24	1603	46	3403	0.5217	0.292547	ns	0.999999	ns	SI65_03005|SI65_03005, SI65_08051|SI65_08051, SI65_01387|SI65_01387, SI65_03885|SI65_03885, SI65_08529|SI65_08529, SI65_05826|SI65_05826, SI65_06470|SI65_06470, SI65_01466|SI65_01466, SI65_01914|SI65_01914, SI65_01968|SI65_01968, SI65_07476|SI65_07476	11	SI65_07494|SI65_07494, SI65_05550|SI65_05550, SI65_05165|SI65_05165, SI65_06139|SI65_06139, SI65_00475|SI65_00475, SI65_09203|SI65_09203, SI65_02174|SI65_02174, SI65_06261|SI65_06261, SI65_00099|SI65_00099, SI65_08050|SI65_08050, SI65_06387|SI65_06387, SI65_02386|SI65_02386, SI65_00621|SI65_00621	13	46	-1.17954	Butanoate metabolism	ko00650	Metabolism	Carbohydrate metabolism	C00497|D-(+)-Malic acid, C06145|3-Butyn-1-al	2	102	47	6423	0.0426	0.170991	ns	0.280914	ns	C06145|3-Butyn-1-al	1	C00497|D-(+)-Malic acid	1
Citrate cycle (TCA cycle)	map00020	Metabolism	Carbohydrate metabolism	SI65_07510|SI65_07510, SI65_03112|SI65_03112, SI65_10063|SI65_10063, SI65_02181|SI65_02181, SI65_01272|SI65_01272, SI65_03915|SI65_03915, SI65_06592|SI65_06592, SI65_09879|SI65_09879, SI65_07912|SI65_07912, SI65_02491|SI65_02491, SI65_04994|SI65_04994, SI65_06688|SI65_06688, SI65_02105|SI65_02105, SI65_01776|SI65_01776, SI65_00224|SI65_00224, SI65_02812|SI65_02812, SI65_00367|SI65_00367, SI65_071…	22	1603	45	3403	0.4889	0.462709	ns	0.999999	ns	SI65_07510|SI65_07510, SI65_03112|SI65_03112, SI65_10063|SI65_10063, SI65_01272|SI65_01272, SI65_06592|SI65_06592, SI65_09879|SI65_09879, SI65_02491|SI65_02491, SI65_04994|SI65_04994, SI65_02105|SI65_02105, SI65_01776|SI65_01776, SI65_00367|SI65_00367, SI65_03303|SI65_03303	12	SI65_02181|SI65_02181, SI65_03915|SI65_03915, SI65_07912|SI65_07912, SI65_06688|SI65_06688, SI65_00224|SI65_00224, SI65_02812|SI65_02812, SI65_07180|SI65_07180, SI65_09039|SI65_09039, SI65_04398|SI65_04398, SI65_09899|SI65_09899	10	45	0.447214	Citrate cycle (TCA cycle)	ko00020	Metabolism	Carbohydrate metabolism	C00158|Citric acid	1	102	20	6423	0.05	0.274313	ns	0.382375	ns		0	C00158|Citric acid	1
Cyanoamino acid metabolism	map00460	Metabolism	Metabolism of other amino acids	SI65_06552|SI65_06552, SI65_02969|SI65_02969, SI65_07696|SI65_07696, SI65_03316|SI65_03316, SI65_08582|SI65_08582, SI65_07054|SI65_07054, SI65_03585|SI65_03585, SI65_04813|SI65_04813, SI65_10009|SI65_10009, SI65_06553|SI65_06553, SI65_09490|SI65_09490, SI65_03584|SI65_03584, SI65_04812|SI65_04812, SI65_00661|SI65_00661, SI65_02760|SI65_02760, SI65_01409|SI65_01409, SI65_07957|SI65_07957, SI65_097…	25	1603	39	3403	0.641	0.0238169	*	0.571605	ns	SI65_03585|SI65_03585, SI65_10009|SI65_10009, SI65_01409|SI65_01409	3	SI65_06552|SI65_06552, SI65_02969|SI65_02969, SI65_07696|SI65_07696, SI65_03316|SI65_03316, SI65_08582|SI65_08582, SI65_07054|SI65_07054, SI65_04813|SI65_04813, SI65_06553|SI65_06553, SI65_09490|SI65_09490, SI65_03584|SI65_03584, SI65_04812|SI65_04812, SI65_00661|SI65_00661, SI65_02760|SI65_02760, SI65_07957|SI65_07957, SI65_09702|SI65_09702, SI65_09187|SI65_09187, SI65_00966|SI65_00966, SI65_089…	22	39	-4.64372	Cyanoamino acid metabolism	ko00460	Metabolism	Metabolism of other amino acids	C00082|L-Tyrosine	1	102	45	6423	0.0222	0.514635	ns	0.581393	ns	C00082|L-Tyrosine	1		0
Ether lipid metabolism	map00565	Metabolism	Lipid metabolism	SI65_00888|SI65_00888, SI65_06214|SI65_06214, SI65_03165|SI65_03165, SI65_01354|SI65_01354, SI65_10289|SI65_10289, SI65_07245|SI65_07245, SI65_08115|SI65_08115, SI65_10240|SI65_10240, SI65_09907|SI65_09907, SI65_06213|SI65_06213	10	1603	20	3403	0.5	0.48418	ns	0.999999	ns	SI65_03165|SI65_03165, SI65_01354|SI65_01354	2	SI65_00888|SI65_00888, SI65_06214|SI65_06214, SI65_10289|SI65_10289, SI65_07245|SI65_07245, SI65_08115|SI65_08115, SI65_10240|SI65_10240, SI65_09907|SI65_09907, SI65_06213|SI65_06213	8	20	-2.68328	Ether lipid metabolism	ko00565	Metabolism	Lipid metabolism	C00670|sn-Glycero-3-phosphocholine, C04756|Plasmenyl-PE 34:5; PE(P-14:0/20:5)	2	102	25	6423	0.08	0.0591273	ns	0.163073	ns	C00670|sn-Glycero-3-phosphocholine, C04756|Plasmenyl-PE 34:5; PE(P-14:0/20:5)	2		0
Fatty acid biosynthesis	map00061	Metabolism	Lipid metabolism	SI65_08683|SI65_08683, SI65_05816|SI65_05816, SI65_04894|SI65_04894, SI65_01097|SI65_01097, SI65_01966|SI65_01966, SI65_01916|SI65_01916, SI65_03847|SI65_03847, SI65_06525|SI65_06525, SI65_00203|SI65_00203, SI65_10223|SI65_10223, SI65_03320|SI65_03320, SI65_07997|SI65_07997	12	1603	30	3403	0.4	0.83305	ns	0.999999	ns	SI65_04894|SI65_04894, SI65_01097|SI65_01097, SI65_01966|SI65_01966, SI65_01916|SI65_01916	4	SI65_08683|SI65_08683, SI65_05816|SI65_05816, SI65_03847|SI65_03847, SI65_06525|SI65_06525, SI65_00203|SI65_00203, SI65_10223|SI65_10223, SI65_03320|SI65_03320, SI65_07997|SI65_07997	8	30	-2.00832	Fatty acid biosynthesis	ko00061	Metabolism	Lipid metabolism	C00249|Palmitic acid, C06424|Myristic acid, C00712|Oleic acid, C01530|Stearic acid	4	102	58	6423	0.069	0.0132022	*	0.0622874	ns	C00712|Oleic acid	1	C00249|Palmitic acid, C06424|Myristic acid, C01530|Stearic acid	3
Fatty acid degradation	map00071	Metabolism	Lipid metabolism	SI65_03352|SI65_03352, SI65_03404|SI65_03404, SI65_08854|SI65_08854, SI65_09920|SI65_09920, SI65_05771|SI65_05771, SI65_08051|SI65_08051, SI65_01527|SI65_01527, SI65_02333|SI65_02333, SI65_04894|SI65_04894, SI65_10177|SI65_10177, SI65_05550|SI65_05550, SI65_00840|SI65_00840, SI65_01966|SI65_01966, SI65_05196|SI65_05196, SI65_01916|SI65_01916, SI65_07316|SI65_07316, SI65_00022|SI65_00022, SI65_095…	42	1603	84	3403	0.5	0.33403	ns	0.999999	ns	SI65_09920|SI65_09920, SI65_08051|SI65_08051, SI65_01527|SI65_01527, SI65_04894|SI65_04894, SI65_00840|SI65_00840, SI65_01966|SI65_01966, SI65_01916|SI65_01916, SI65_07316|SI65_07316, SI65_02373|SI65_02373, SI65_09596|SI65_09596, SI65_06470|SI65_06470	11	SI65_03352|SI65_03352, SI65_03404|SI65_03404, SI65_08854|SI65_08854, SI65_05771|SI65_05771, SI65_02333|SI65_02333, SI65_10177|SI65_10177, SI65_05550|SI65_05550, SI65_05196|SI65_05196, SI65_00022|SI65_00022, SI65_09535|SI65_09535, SI65_06525|SI65_06525, SI65_07327|SI65_07327, SI65_00475|SI65_00475, SI65_07144|SI65_07144, SI65_04661|SI65_04661, SI65_08830|SI65_08830, SI65_10178|SI65_10178, SI65_057…	31	84	-5.01901	Fatty acid degradation	ko00071	Metabolism	Lipid metabolism	C00249|Palmitic acid	1	102	50	6423	0.02	0.552235	ns	0.608451	ns		0	C00249|Palmitic acid	1
Fatty acid elongation	map00062	Metabolism	Lipid metabolism	SI65_08051|SI65_08051, SI65_00762|SI65_00762, SI65_06470|SI65_06470, SI65_00475|SI65_00475, SI65_05714|SI65_05714, SI65_00099|SI65_00099, SI65_08050|SI65_08050, SI65_07508|SI65_07508, SI65_08577|SI65_08577, SI65_00827|SI65_00827	10	1603	14	3403	0.7143	0.0589025	ns	0.583118	ns	SI65_08051|SI65_08051, SI65_00762|SI65_00762, SI65_06470|SI65_06470, SI65_05714|SI65_05714	4	SI65_00475|SI65_00475, SI65_00099|SI65_00099, SI65_08050|SI65_08050, SI65_07508|SI65_07508, SI65_08577|SI65_08577, SI65_00827|SI65_00827	6	14	-0.534522	Fatty acid elongation	ko00062	Metabolism	Lipid metabolism	C00249|Palmitic acid	1	102	40	6423	0.025	0.47391	ns	0.55541	ns		0	C00249|Palmitic acid	1
Folate biosynthesis	map00790	Metabolism	Metabolism of cofactors and vitamins	SI65_09054|SI65_09054, SI65_08244|SI65_08244, SI65_03972|SI65_03972, SI65_00630|SI65_00630, SI65_09806|SI65_09806, SI65_05070|SI65_05070, SI65_04641|SI65_04641, SI65_08256|SI65_08256, SI65_03693|SI65_03693, SI65_06413|SI65_06413, SI65_03717|SI65_03717, SI65_01297|SI65_01297, SI65_03090|SI65_03090, SI65_04350|SI65_04350, SI65_07130|SI65_07130	15	1603	43	3403	0.3488	0.962731	ns	0.999999	ns	SI65_03972|SI65_03972, SI65_05070|SI65_05070	2	SI65_09054|SI65_09054, SI65_08244|SI65_08244, SI65_00630|SI65_00630, SI65_09806|SI65_09806, SI65_04641|SI65_04641, SI65_08256|SI65_08256, SI65_03693|SI65_03693, SI65_06413|SI65_06413, SI65_03717|SI65_03717, SI65_01297|SI65_01297, SI65_03090|SI65_03090, SI65_04350|SI65_04350, SI65_07130|SI65_07130	13	43	-4.11746	Folate biosynthesis	ko00790	Metabolism	Metabolism of cofactors and vitamins	C00156|4-Hydroxybenzoic acid	1	102	58	6423	0.0172	0.606484	ns	0.65643	ns		0	C00156|4-Hydroxybenzoic acid	1
Galactose metabolism	map00052	Metabolism	Carbohydrate metabolism	SI65_10149|SI65_10149, SI65_07565|SI65_07565, SI65_06076|SI65_06076, SI65_01410|SI65_01410, SI65_06625|SI65_06625, SI65_05977|SI65_05977, SI65_10222|SI65_10222, SI65_09388|SI65_09388, SI65_07281|SI65_07281, SI65_03365|SI65_03365, SI65_05302|SI65_05302, SI65_01528|SI65_01528, SI65_02999|SI65_02999, SI65_04088|SI65_04088, SI65_03888|SI65_03888, SI65_03275|SI65_03275, SI65_05972|SI65_05972, SI65_070…	21	1603	38	3403	0.5526	0.197658	ns	0.999999	ns	SI65_07565|SI65_07565, SI65_06076|SI65_06076, SI65_06625|SI65_06625, SI65_09388|SI65_09388, SI65_07281|SI65_07281, SI65_02999|SI65_02999	6	SI65_10149|SI65_10149, SI65_01410|SI65_01410, SI65_05977|SI65_05977, SI65_10222|SI65_10222, SI65_03365|SI65_03365, SI65_05302|SI65_05302, SI65_01528|SI65_01528, SI65_04088|SI65_04088, SI65_03888|SI65_03888, SI65_03275|SI65_03275, SI65_05972|SI65_05972, SI65_07095|SI65_07095, SI65_04396|SI65_04396, SI65_08182|SI65_08182, SI65_01430|SI65_01430	15	38	-2.59554	Galactose metabolism	ko00052	Metabolism	Carbohydrate metabolism	C00089|Sucrose, C01697|Dulcitol	2	102	46	6423	0.0435	0.165336	ns	0.27407	ns	C00089|Sucrose, C01697|Dulcitol	2		0
Glutathione metabolism	map00480	Metabolism	Metabolism of other amino acids	SI65_06552|SI65_06552, SI65_02880|SI65_02880, SI65_09879|SI65_09879, SI65_07134|SI65_07134, SI65_07437|SI65_07437, SI65_02101|SI65_02101, SI65_00020|SI65_00020, SI65_05204|SI65_05204, SI65_06818|SI65_06818, SI65_01779|SI65_01779, SI65_01629|SI65_01629, SI65_06553|SI65_06553, SI65_02875|SI65_02875, SI65_09493|SI65_09493, SI65_06609|SI65_06609, SI65_03890|SI65_03890, SI65_05852|SI65_05852, SI65_070…	25	1603	48	3403	0.5208	0.290653	ns	0.999999	ns	SI65_09879|SI65_09879, SI65_07134|SI65_07134, SI65_05204|SI65_05204, SI65_06818|SI65_06818, SI65_06609|SI65_06609, SI65_03890|SI65_03890	6	SI65_06552|SI65_06552, SI65_02880|SI65_02880, SI65_07437|SI65_07437, SI65_02101|SI65_02101, SI65_00020|SI65_00020, SI65_01779|SI65_01779, SI65_01629|SI65_01629, SI65_06553|SI65_06553, SI65_02875|SI65_02875, SI65_09493|SI65_09493, SI65_05852|SI65_05852, SI65_07060|SI65_07060, SI65_02935|SI65_02935, SI65_05313|SI65_05313, SI65_00419|SI65_00419, SI65_04437|SI65_04437, SI65_01376|SI65_01376, SI65_098…	19	48	-1.44338	Glutathione metabolism	ko00480	Metabolism	Metabolism of other amino acids	C01879|Pyroglutamic acid	1	102	38	6423	0.0263	0.456688	ns	0.547652	ns		0	C01879|Pyroglutamic acid	1
Glycerolipid metabolism	map00561	Metabolism	Lipid metabolism	SI65_03352|SI65_03352, SI65_05726|SI65_05726, SI65_02403|SI65_02403, SI65_08854|SI65_08854, SI65_09920|SI65_09920, SI65_00888|SI65_00888, SI65_10149|SI65_10149, SI65_02333|SI65_02333, SI65_01410|SI65_01410, SI65_02569|SI65_02569, SI65_10177|SI65_10177, SI65_00544|SI65_00544, SI65_09264|SI65_09264, SI65_00579|SI65_00579, SI65_07379|SI65_07379, SI65_07367|SI65_07367, SI65_09315|SI65_09315, SI65_026…	29	1603	53	3403	0.5472	0.163492	ns	0.934238	ns	SI65_09920|SI65_09920, SI65_09264|SI65_09264, SI65_08593|SI65_08593	3	SI65_03352|SI65_03352, SI65_05726|SI65_05726, SI65_02403|SI65_02403, SI65_08854|SI65_08854, SI65_00888|SI65_00888, SI65_10149|SI65_10149, SI65_02333|SI65_02333, SI65_01410|SI65_01410, SI65_02569|SI65_02569, SI65_10177|SI65_10177, SI65_00544|SI65_00544, SI65_00579|SI65_00579, SI65_07379|SI65_07379, SI65_07367|SI65_07367, SI65_09315|SI65_09315, SI65_02645|SI65_02645, SI65_04088|SI65_04088, SI65_015…	26	53	-3.98346	Glycerolipid metabolism	ko00561	Metabolism	Lipid metabolism	C13508|SQDG 34:2; SQDG(16:0/18:2), C04046|GlcADG 36:4; GlcADG(18:2/18:2), C00422|TG 62:17; TG(19:5/21:5/22:7), C00416|LysoPA 18:2; LysoPA 18:2, C00681|LysoPA 20:2; LysoPA 20:2, C03692|MGDG 29:4; MGDG(3:0/26:4), C06038|AcylGlcADG 46:8; AcylGlcADG(12:0/16:3/18:5)	7	102	38	6423	0.1842	1.74495e-06	****	8.02678e-05	****	C04046|GlcADG 36:4; GlcADG(18:2/18:2), C06038|AcylGlcADG 46:8; AcylGlcADG(12:0/16:3/18:5)	2	C13508|SQDG 34:2; SQDG(16:0/18:2), C00422|TG 62:17; TG(19:5/21:5/22:7), C00416|LysoPA 18:2; LysoPA 18:2, C00681|LysoPA 20:2; LysoPA 20:2, C03692|MGDG 29:4; MGDG(3:0/26:4)	5
Glycerophospholipid metabolism	map00564	Metabolism	Lipid metabolism	SI65_00975|SI65_00975, SI65_04111|SI65_04111, SI65_08303|SI65_08303, SI65_00888|SI65_00888, SI65_07874|SI65_07874, SI65_02587|SI65_02587, SI65_02638|SI65_02638, SI65_00919|SI65_00919, SI65_00759|SI65_00759, SI65_06214|SI65_06214, SI65_03165|SI65_03165, SI65_04621|SI65_04621, SI65_09400|SI65_09400, SI65_07367|SI65_07367, SI65_03151|SI65_03151, SI65_06922|SI65_06922, SI65_10289|SI65_10289, SI65_026…	39	1603	85	3403	0.4588	0.631843	ns	0.999999	ns	SI65_00975|SI65_00975, SI65_04111|SI65_04111, SI65_08303|SI65_08303, SI65_02638|SI65_02638, SI65_00919|SI65_00919, SI65_03165|SI65_03165, SI65_09400|SI65_09400, SI65_10155|SI65_10155, SI65_04357|SI65_04357	9	SI65_00888|SI65_00888, SI65_07874|SI65_07874, SI65_02587|SI65_02587, SI65_00759|SI65_00759, SI65_06214|SI65_06214, SI65_04621|SI65_04621, SI65_07367|SI65_07367, SI65_03151|SI65_03151, SI65_06922|SI65_06922, SI65_10289|SI65_10289, SI65_02645|SI65_02645, SI65_08910|SI65_08910, SI65_07245|SI65_07245, SI65_01500|SI65_01500, SI65_08115|SI65_08115, SI65_10240|SI65_10240, SI65_08052|SI65_08052, SI65_076…	30	85	-3.57935	Glycerophospholipid metabolism	ko00564	Metabolism	Lipid metabolism	C05980|LysoPG 15:1; LysoPG 15:1, C00670|sn-Glycero-3-phosphocholine, C00114|Choline, C01194|PI 36:4; PI(18:2/18:2), C04438|LysoPE 16:0, C04230|1-Oleoyl-sn-glycero-3-phosphocholine, C03819|LysoPI 18:1; LysoPI 18:1, C00350|PE 20:2; PE(2:0/18:2), C00344|PG 24:0; PG(8:0/16:0), C00157|PC(22:4(7Z,10Z,13Z,16Z)/18:3(6Z,9Z,12Z)), C00416|LysoPA 18:2; LysoPA 18:2, C00681|LysoPA 20:2; LysoPA 20:2, C18169|DGT…	13	102	56	6423	0.2321	2.01201e-12	****	3.7021e-10	****	C00670|sn-Glycero-3-phosphocholine, C04230|1-Oleoyl-sn-glycero-3-phosphocholine, C03819|LysoPI 18:1; LysoPI 18:1, C18169|DGTS 13:0; DGTS(2:0/11:0)	4	C05980|LysoPG 15:1; LysoPG 15:1, C00114|Choline, C01194|PI 36:4; PI(18:2/18:2), C04438|LysoPE 16:0, C00350|PE 20:2; PE(2:0/18:2), C00344|PG 24:0; PG(8:0/16:0), C00157|PC(22:4(7Z,10Z,13Z,16Z)/18:3(6Z,9Z,12Z)), C00416|LysoPA 18:2; LysoPA 18:2, C00681|LysoPA 20:2; LysoPA 20:2	9
Glycine, serine and threonine metabolism	map00260	Metabolism	Amino acid metabolism	SI65_04044|SI65_04044, SI65_06218|SI65_06218, SI65_08444|SI65_08444, SI65_02403|SI65_02403, SI65_10305|SI65_10305, SI65_07805|SI65_07805, SI65_02209|SI65_02209, SI65_03499|SI65_03499, SI65_09748|SI65_09748, SI65_08814|SI65_08814, SI65_02334|SI65_02334, SI65_05208|SI65_05208, SI65_07912|SI65_07912, SI65_01490|SI65_01490, SI65_01146|SI65_01146, SI65_09736|SI65_09736, SI65_03008|SI65_03008, SI65_066…	49	1603	101	3403	0.4851	0.425237	ns	0.999999	ns	SI65_08444|SI65_08444, SI65_07805|SI65_07805, SI65_03499|SI65_03499, SI65_02334|SI65_02334, SI65_01490|SI65_01490, SI65_01146|SI65_01146, SI65_03008|SI65_03008, SI65_06357|SI65_06357, SI65_07378|SI65_07378, SI65_00367|SI65_00367, SI65_03303|SI65_03303	11	SI65_04044|SI65_04044, SI65_06218|SI65_06218, SI65_02403|SI65_02403, SI65_10305|SI65_10305, SI65_02209|SI65_02209, SI65_09748|SI65_09748, SI65_08814|SI65_08814, SI65_05208|SI65_05208, SI65_07912|SI65_07912, SI65_09736|SI65_09736, SI65_06681|SI65_06681, SI65_04402|SI65_04402, SI65_03584|SI65_03584, SI65_06904|SI65_06904, SI65_06953|SI65_06953, SI65_00224|SI65_00224, SI65_07580|SI65_07580, SI65_023…	38	101	-4.07965	Glycine, serine and threonine metabolism	ko00260	Metabolism	Amino acid metabolism	C00114|Choline	1	102	48	6423	0.0208	0.537554	ns	0.595843	ns		0	C00114|Choline	1
Glycosylphosphatidylinositol (GPI)-anchor biosynthesis	map00563	Metabolism	Glycan biosynthesis and metabolism	SI65_02934|SI65_02934, SI65_03527|SI65_03527, SI65_01384|SI65_01384, SI65_03411|SI65_03411, SI65_02415|SI65_02415, SI65_02724|SI65_02724, SI65_02981|SI65_02981, SI65_08983|SI65_08983	8	1603	29	3403	0.2759	0.990582	ns	0.999999	ns	SI65_02934|SI65_02934, SI65_03527|SI65_03527, SI65_01384|SI65_01384	3	SI65_03411|SI65_03411, SI65_02415|SI65_02415, SI65_02724|SI65_02724, SI65_02981|SI65_02981, SI65_08983|SI65_08983	5	29	-0.928477	Glycosylphosphatidylinositol (GPI)-anchor biosynthesis	ko00563	Metabolism	Glycan biosynthesis and metabolism	C01194|PI 36:4; PI(18:2/18:2), C00350|PE 20:2; PE(2:0/18:2)	2	102	4	6423	0.5	0.00146759	**	0.0136792	*		0	C01194|PI 36:4; PI(18:2/18:2), C00350|PE 20:2; PE(2:0/18:2)	2
Glyoxylate and dicarboxylate metabolism	map00630	Metabolism	Carbohydrate metabolism	SI65_02403|SI65_02403, SI65_02181|SI65_02181, SI65_07805|SI65_07805, SI65_00855|SI65_00855, SI65_07912|SI65_07912, SI65_08120|SI65_08120, SI65_06388|SI65_06388, SI65_03008|SI65_03008, SI65_02459|SI65_02459, SI65_06688|SI65_06688, SI65_08098|SI65_08098, SI65_03297|SI65_03297, SI65_05550|SI65_05550, SI65_03584|SI65_03584, SI65_06687|SI65_06687, SI65_04123|SI65_04123, SI65_01337|SI65_01337, SI65_022…	35	1603	74	3403	0.473	0.532695	ns	0.999999	ns	SI65_07805|SI65_07805, SI65_00855|SI65_00855, SI65_06388|SI65_06388, SI65_03008|SI65_03008, SI65_02459|SI65_02459, SI65_08046|SI65_08046, SI65_03491|SI65_03491, SI65_00367|SI65_00367, SI65_07234|SI65_07234, SI65_09509|SI65_09509, SI65_03303|SI65_03303	11	SI65_02403|SI65_02403, SI65_02181|SI65_02181, SI65_07912|SI65_07912, SI65_08120|SI65_08120, SI65_06688|SI65_06688, SI65_08098|SI65_08098, SI65_03297|SI65_03297, SI65_05550|SI65_05550, SI65_03584|SI65_03584, SI65_06687|SI65_06687, SI65_04123|SI65_04123, SI65_01337|SI65_01337, SI65_02283|SI65_02283, SI65_06953|SI65_06953, SI65_00224|SI65_00224, SI65_10311|SI65_10311, SI65_03213|SI65_03213, SI65_026…	24	74	-1.85996	Glyoxylate and dicarboxylate metabolism	ko00630	Metabolism	Carbohydrate metabolism	C00158|Citric acid, C00064|Glutamine	2	102	64	6423	0.0312	0.270293	ns	0.379649	ns	C00064|Glutamine	1	C00158|Citric acid	1
Indole alkaloid biosynthesis	map00901	Metabolism	Biosynthesis of other secondary metabolites	SI65_07440|SI65_07440	1	1603	2	3403	0.5	0.72029	ns	0.999999	ns		0	SI65_07440|SI65_07440	1	2	0	Indole alkaloid biosynthesis	ko00901	Metabolism	Biosynthesis of other secondary metabolites	C09209|Harman, C06522|Strychnine	2	102	81	6423	0.0247	0.369746	ns	0.475362	ns	C06522|Strychnine	1	C09209|Harman	1
Inositol phosphate metabolism	map00562	Metabolism	Carbohydrate metabolism	SI65_00724|SI65_00724, SI65_08431|SI65_08431, SI65_06554|SI65_06554, SI65_08922|SI65_08922, SI65_01764|SI65_01764, SI65_02117|SI65_02117, SI65_00956|SI65_00956, SI65_01318|SI65_01318, SI65_10258|SI65_10258, SI65_00061|SI65_00061, SI65_07529|SI65_07529, SI65_07519|SI65_07519, SI65_04480|SI65_04480, SI65_04772|SI65_04772, SI65_07538|SI65_07538, SI65_04299|SI65_04299, SI65_00126|SI65_00126, SI65_002…	27	1603	51	3403	0.5294	0.241752	ns	0.999999	ns	SI65_06554|SI65_06554, SI65_08922|SI65_08922, SI65_10258|SI65_10258, SI65_00061|SI65_00061, SI65_07519|SI65_07519, SI65_00126|SI65_00126	6	SI65_00724|SI65_00724, SI65_08431|SI65_08431, SI65_01764|SI65_01764, SI65_02117|SI65_02117, SI65_00956|SI65_00956, SI65_01318|SI65_01318, SI65_07529|SI65_07529, SI65_04480|SI65_04480, SI65_04772|SI65_04772, SI65_07538|SI65_07538, SI65_04299|SI65_04299, SI65_00261|SI65_00261, SI65_07178|SI65_07178, SI65_03065|SI65_03065, SI65_09907|SI65_09907, SI65_09494|SI65_09494, SI65_06701|SI65_06701, SI65_076…	21	51	-2.94059	Inositol phosphate metabolism	ko00562	Metabolism	Carbohydrate metabolism	C01194|PI 36:4; PI(18:2/18:2)	1	102	47	6423	0.0213	0.530036	ns	0.594675	ns		0	C01194|PI 36:4; PI(18:2/18:2)	1
Linoleic acid metabolism	map00591	Metabolism	Lipid metabolism	SI65_00888|SI65_00888, SI65_05022|SI65_05022, SI65_00826|SI65_00826, SI65_02949|SI65_02949, SI65_08115|SI65_08115	5	1603	6	3403	0.8333	0.0843434	ns	0.632575	ns		0	SI65_00888|SI65_00888, SI65_05022|SI65_05022, SI65_00826|SI65_00826, SI65_02949|SI65_02949, SI65_08115|SI65_08115	5	6	-2.44949	Linoleic acid metabolism	ko00591	Metabolism	Lipid metabolism	C00157|PC(22:4(7Z,10Z,13Z,16Z)/18:3(6Z,9Z,12Z)), C14835|9,10,13-TriHOME	2	102	28	6423	0.0714	0.0722712	ns	0.174785	ns		0	C00157|PC(22:4(7Z,10Z,13Z,16Z)/18:3(6Z,9Z,12Z)), C14835|9,10,13-TriHOME	2
Lipoic acid metabolism	map00785	Metabolism	Metabolism of cofactors and vitamins	SI65_06345|SI65_06345, SI65_01094|SI65_01094	2	1603	3	3403	0.6667	0.456618	ns	0.999999	ns	SI65_01094|SI65_01094	1	SI65_06345|SI65_06345	1	3	0.57735	Lipoic acid metabolism	ko00785	Metabolism	Metabolism of cofactors and vitamins	C00233|4-Methyl-2-oxovaleric acid	1	102	44	6423	0.0227	0.506747	ns	0.581393	ns	C00233|4-Methyl-2-oxovaleric acid	1		0
Lysine degradation	map00310	Metabolism	Amino acid metabolism	SI65_04044|SI65_04044, SI65_03352|SI65_03352, SI65_06320|SI65_06320, SI65_08854|SI65_08854, SI65_09920|SI65_09920, SI65_03057|SI65_03057, SI65_08051|SI65_08051, SI65_01387|SI65_01387, SI65_06796|SI65_06796, SI65_03097|SI65_03097, SI65_02333|SI65_02333, SI65_10177|SI65_10177, SI65_04402|SI65_04402, SI65_02215|SI65_02215, SI65_05550|SI65_05550, SI65_07905|SI65_07905, SI65_01104|SI65_01104, SI65_037…	34	1603	62	3403	0.5484	0.135116	ns	0.810693	ns	SI65_09920|SI65_09920, SI65_08051|SI65_08051, SI65_01387|SI65_01387, SI65_01104|SI65_01104, SI65_06470|SI65_06470, SI65_01466|SI65_01466, SI65_01914|SI65_01914, SI65_01968|SI65_01968, SI65_07476|SI65_07476	9	SI65_04044|SI65_04044, SI65_03352|SI65_03352, SI65_06320|SI65_06320, SI65_08854|SI65_08854, SI65_03057|SI65_03057, SI65_06796|SI65_06796, SI65_03097|SI65_03097, SI65_02333|SI65_02333, SI65_10177|SI65_10177, SI65_04402|SI65_04402, SI65_02215|SI65_02215, SI65_05550|SI65_05550, SI65_07905|SI65_07905, SI65_03789|SI65_03789, SI65_00475|SI65_00475, SI65_09203|SI65_09203, SI65_02174|SI65_02174, SI65_079…	25	62	-3.556	Lysine degradation	ko00310	Metabolism	Amino acid metabolism	C00431|5-Aminopentanoic acid, C03087|5-Acetamidovalerate	2	102	56	6423	0.0357	0.223065	ns	0.339207	ns	C00431|5-Aminopentanoic acid, C03087|5-Acetamidovalerate	2		0
Methane metabolism	map00680	Metabolism	Energy metabolism	SI65_05038|SI65_05038, SI65_05771|SI65_05771, SI65_00855|SI65_00855, SI65_03499|SI65_03499, SI65_08698|SI65_08698, SI65_08120|SI65_08120, SI65_03584|SI65_03584, SI65_07316|SI65_07316, SI65_06953|SI65_06953, SI65_01062|SI65_01062, SI65_03072|SI65_03072, SI65_03491|SI65_03491, SI65_00582|SI65_00582, SI65_02603|SI65_02603, SI65_09129|SI65_09129, SI65_04943|SI65_04943, SI65_02155|SI65_02155, SI65_065…	19	1603	40	3403	0.475	0.542133	ns	0.999999	ns	SI65_05038|SI65_05038, SI65_00855|SI65_00855, SI65_03499|SI65_03499, SI65_07316|SI65_07316, SI65_03491|SI65_03491, SI65_00582|SI65_00582	6	SI65_05771|SI65_05771, SI65_08698|SI65_08698, SI65_08120|SI65_08120, SI65_03584|SI65_03584, SI65_06953|SI65_06953, SI65_01062|SI65_01062, SI65_03072|SI65_03072, SI65_02603|SI65_02603, SI65_09129|SI65_09129, SI65_04943|SI65_04943, SI65_02155|SI65_02155, SI65_06591|SI65_06591, SI65_08625|SI65_08625	13	39	-3.36269	Methane metabolism	ko00680	Metabolism	Energy metabolism	C00082|L-Tyrosine	1	102	88	6423	0.0114	0.757899	ns	0.779069	ns	C00082|L-Tyrosine	1		0
Monobactam biosynthesis	map00261	Metabolism	Biosynthesis of other secondary metabolites	SI65_06330|SI65_06330, SI65_06357|SI65_06357	2	1603	3	3403	0.6667	0.456618	ns	0.999999	ns	SI65_06330|SI65_06330, SI65_06357|SI65_06357	2		0	3	1.73205	Monobactam biosynthesis	ko00261	Metabolism	Biosynthesis of other secondary metabolites	C00062|Arginine, C00082|L-Tyrosine	2	102	39	6423	0.0513	0.126872	ns	0.233445	ns	C00082|L-Tyrosine	1	C00062|Arginine	1
Nicotinate and nicotinamide metabolism	map00760	Metabolism	Metabolism of cofactors and vitamins	SI65_01387|SI65_01387, SI65_03783|SI65_03783, SI65_03533|SI65_03533, SI65_07082|SI65_07082, SI65_08709|SI65_08709, SI65_00018|SI65_00018, SI65_00820|SI65_00820, SI65_01429|SI65_01429, SI65_02310|SI65_02310, SI65_09203|SI65_09203, SI65_02174|SI65_02174, SI65_06862|SI65_06862, SI65_09469|SI65_09469, SI65_01466|SI65_01466, SI65_01914|SI65_01914, SI65_01968|SI65_01968, SI65_03951|SI65_03951, SI65_088…	21	1603	40	3403	0.525	0.298187	ns	0.999999	ns	SI65_01387|SI65_01387, SI65_03783|SI65_03783, SI65_03533|SI65_03533, SI65_01429|SI65_01429, SI65_01466|SI65_01466, SI65_01914|SI65_01914, SI65_01968|SI65_01968, SI65_07476|SI65_07476	8	SI65_07082|SI65_07082, SI65_08709|SI65_08709, SI65_00018|SI65_00018, SI65_00820|SI65_00820, SI65_02310|SI65_02310, SI65_09203|SI65_09203, SI65_02174|SI65_02174, SI65_06862|SI65_06862, SI65_09469|SI65_09469, SI65_03951|SI65_03951, SI65_08844|SI65_08844, SI65_03767|SI65_03767, SI65_07263|SI65_07263	13	40	-2.21359	Nicotinate and nicotinamide metabolism	ko00760	Metabolism	Metabolism of cofactors and vitamins	C01020|6-Hydroxynicotinic acid	1	102	55	6423	0.0182	0.586949	ns	0.639046	ns	C01020|6-Hydroxynicotinic acid	1		0
Nitrogen metabolism	map00910	Metabolism	Energy metabolism	SI65_04488|SI65_04488, SI65_06519|SI65_06519, SI65_08964|SI65_08964, SI65_06388|SI65_06388, SI65_08728|SI65_08728, SI65_03297|SI65_03297, SI65_07713|SI65_07713, SI65_00591|SI65_00591, SI65_02067|SI65_02067, SI65_01812|SI65_01812, SI65_07234|SI65_07234, SI65_00966|SI65_00966, SI65_09842|SI65_09842, SI65_07712|SI65_07712, SI65_09509|SI65_09509	15	1603	28	3403	0.5357	0.308611	ns	0.999999	ns	SI65_04488|SI65_04488, SI65_06519|SI65_06519, SI65_06388|SI65_06388, SI65_07234|SI65_07234, SI65_09509|SI65_09509	5	SI65_08964|SI65_08964, SI65_08728|SI65_08728, SI65_03297|SI65_03297, SI65_07713|SI65_07713, SI65_00591|SI65_00591, SI65_02067|SI65_02067, SI65_01812|SI65_01812, SI65_00966|SI65_00966, SI65_09842|SI65_09842, SI65_07712|SI65_07712	10	28	-3.02372	Nitrogen metabolism	ko00910	Metabolism	Energy metabolism	C00064|Glutamine	1	102	19	6423	0.0526	0.262567	ns	0.371633	ns	C00064|Glutamine	1		0
Pantothenate and CoA biosynthesis	map00770	Metabolism	Metabolism of cofactors and vitamins	SI65_06400|SI65_06400, SI65_04775|SI65_04775, SI65_07228|SI65_07228, SI65_02426|SI65_02426, SI65_04311|SI65_04311, SI65_09762|SI65_09762, SI65_07007|SI65_07007, SI65_04517|SI65_04517, SI65_05557|SI65_05557, SI65_07371|SI65_07371, SI65_04096|SI65_04096, SI65_08042|SI65_08042, SI65_09003|SI65_09003, SI65_04312|SI65_04312, SI65_02446|SI65_02446, SI65_00621|SI65_00621	16	1603	38	3403	0.4211	0.783028	ns	0.999999	ns	SI65_04775|SI65_04775, SI65_09762|SI65_09762	2	SI65_06400|SI65_06400, SI65_07228|SI65_07228, SI65_02426|SI65_02426, SI65_04311|SI65_04311, SI65_07007|SI65_07007, SI65_04517|SI65_04517, SI65_05557|SI65_05557, SI65_07371|SI65_07371, SI65_04096|SI65_04096, SI65_08042|SI65_08042, SI65_09003|SI65_09003, SI65_04312|SI65_04312, SI65_02446|SI65_02446, SI65_00621|SI65_00621	14	38	-3.24443	Pantothenate and CoA biosynthesis	ko00770	Metabolism	Metabolism of cofactors and vitamins	C00106|Uracil	1	102	30	6423	0.0333	0.382041	ns	0.484796	ns	C00106|Uracil	1		0
Phenylalanine metabolism	map00360	Metabolism	Amino acid metabolism	SI65_05348|SI65_05348, SI65_08970|SI65_08970, SI65_09482|SI65_09482, SI65_07440|SI65_07440, SI65_01526|SI65_01526, SI65_09748|SI65_09748, SI65_08814|SI65_08814, SI65_07061|SI65_07061, SI65_04582|SI65_04582, SI65_00753|SI65_00753, SI65_05412|SI65_05412, SI65_07580|SI65_07580, SI65_03946|SI65_03946, SI65_05707|SI65_05707, SI65_00060|SI65_00060, SI65_06837|SI65_06837, SI65_06261|SI65_06261, SI65_076…	24	1603	61	3403	0.3934	0.912827	ns	0.999999	ns	SI65_01526|SI65_01526, SI65_00753|SI65_00753	2	SI65_05348|SI65_05348, SI65_08970|SI65_08970, SI65_09482|SI65_09482, SI65_07440|SI65_07440, SI65_09748|SI65_09748, SI65_08814|SI65_08814, SI65_07061|SI65_07061, SI65_04582|SI65_04582, SI65_05412|SI65_05412, SI65_07580|SI65_07580, SI65_03946|SI65_03946, SI65_05707|SI65_05707, SI65_00060|SI65_00060, SI65_06837|SI65_06837, SI65_06261|SI65_06261, SI65_07682|SI65_07682, SI65_00617|SI65_00617, SI65_077…	22	61	-4.48129	Phenylalanine metabolism	ko00360	Metabolism	Amino acid metabolism	C12621|3-Coumaric acid, C05607|L-3-Phenyllactic acid, C00082|L-Tyrosine	3	102	49	6423	0.0612	0.0423196	*	0.139442	ns	C05607|L-3-Phenyllactic acid, C00082|L-Tyrosine	2	C12621|3-Coumaric acid	1
Phenylalanine, tyrosine and tryptophan biosynthesis	map00400	Metabolism	Amino acid metabolism	SI65_03180|SI65_03180, SI65_08444|SI65_08444, SI65_00259|SI65_00259, SI65_07684|SI65_07684, SI65_07568|SI65_07568, SI65_01526|SI65_01526, SI65_09276|SI65_09276, SI65_04582|SI65_04582, SI65_01093|SI65_01093, SI65_08787|SI65_08787, SI65_01335|SI65_01335, SI65_09131|SI65_09131, SI65_10274|SI65_10274, SI65_00617|SI65_00617, SI65_10278|SI65_10278	15	1603	38	3403	0.3947	0.867024	ns	0.999999	ns	SI65_08444|SI65_08444, SI65_00259|SI65_00259, SI65_07684|SI65_07684, SI65_07568|SI65_07568, SI65_01526|SI65_01526, SI65_01093|SI65_01093	6	SI65_03180|SI65_03180, SI65_09276|SI65_09276, SI65_04582|SI65_04582, SI65_08787|SI65_08787, SI65_01335|SI65_01335, SI65_09131|SI65_09131, SI65_10274|SI65_10274, SI65_00617|SI65_00617, SI65_10278|SI65_10278	9	38	-0.648886	Phenylalanine, tyrosine and tryptophan biosynthesis	ko00400	Metabolism	Amino acid metabolism	C00230|Protocatechuic acid, C00082|L-Tyrosine	2	102	35	6423	0.0571	0.106025	ns	0.212051	ns	C00230|Protocatechuic acid, C00082|L-Tyrosine	2		0
Phosphatidylinositol signaling system	map04070	Environmental Information Processing	Signal transduction	SI65_00724|SI65_00724, SI65_00746|SI65_00746, SI65_08431|SI65_08431, SI65_00956|SI65_00956, SI65_01318|SI65_01318, SI65_00061|SI65_00061, SI65_07529|SI65_07529, SI65_07519|SI65_07519, SI65_04480|SI65_04480, SI65_07538|SI65_07538, SI65_04299|SI65_04299, SI65_03065|SI65_03065, SI65_06701|SI65_06701, SI65_07666|SI65_07666, SI65_09084|SI65_09084	15	1603	30	3403	0.5	0.444956	ns	0.999999	ns	SI65_00746|SI65_00746, SI65_00061|SI65_00061, SI65_07519|SI65_07519	3	SI65_00724|SI65_00724, SI65_08431|SI65_08431, SI65_00956|SI65_00956, SI65_01318|SI65_01318, SI65_07529|SI65_07529, SI65_04480|SI65_04480, SI65_07538|SI65_07538, SI65_04299|SI65_04299, SI65_03065|SI65_03065, SI65_06701|SI65_06701, SI65_07666|SI65_07666, SI65_09084|SI65_09084	12	30	-2.19089	Phosphatidylinositol signaling system	ko04070	Environmental Information Processing	Signal transduction	C01194|PI 36:4; PI(18:2/18:2), C00416|LysoPA 18:2; LysoPA 18:2	2	102	29	6423	0.069	0.0768446	ns	0.174785	ns		0	C01194|PI 36:4; PI(18:2/18:2), C00416|LysoPA 18:2; LysoPA 18:2	2
Purine metabolism	map00230	Metabolism	Nucleotide metabolism	SI65_02363|SI65_02363, SI65_08938|SI65_08938, SI65_06660|SI65_06660, SI65_05158|SI65_05158, SI65_01167|SI65_01167, SI65_04831|SI65_04831, SI65_06330|SI65_06330, SI65_00824|SI65_00824, SI65_07548|SI65_07548, SI65_07043|SI65_07043, SI65_04785|SI65_04785, SI65_04028|SI65_04028, SI65_03533|SI65_03533, SI65_06155|SI65_06155, SI65_10244|SI65_10244, SI65_00890|SI65_00890, SI65_01576|SI65_01576, SI65_045…	56	1603	128	3403	0.4375	0.806471	ns	0.999999	ns	SI65_06660|SI65_06660, SI65_05158|SI65_05158, SI65_01167|SI65_01167, SI65_04831|SI65_04831, SI65_06330|SI65_06330, SI65_00824|SI65_00824, SI65_07548|SI65_07548, SI65_04028|SI65_04028, SI65_03533|SI65_03533, SI65_06155|SI65_06155, SI65_05483|SI65_05483, SI65_06818|SI65_06818, SI65_01317|SI65_01317, SI65_04268|SI65_04268, SI65_02543|SI65_02543, SI65_09708|SI65_09708, SI65_03456|SI65_03456, SI65_025…	21	SI65_02363|SI65_02363, SI65_08938|SI65_08938, SI65_07043|SI65_07043, SI65_04785|SI65_04785, SI65_10244|SI65_10244, SI65_00890|SI65_00890, SI65_01576|SI65_01576, SI65_04542|SI65_04542, SI65_00594|SI65_00594, SI65_02991|SI65_02991, SI65_01813|SI65_01813, SI65_02716|SI65_02716, SI65_02066|SI65_02066, SI65_03121|SI65_03121, SI65_00018|SI65_00018, SI65_07667|SI65_07667, SI65_06880|SI65_06880, SI65_051…	35	128	-2.47487	Purine metabolism	ko00230	Metabolism	Nucleotide metabolism	C00212|Adenosine, C00147|Adenine, C00294|Inosine, C00262|Hypoxanthine, C00064|Glutamine	5	102	101	6423	0.0495	0.0218228	*	0.0912591	ns	C00294|Inosine, C00262|Hypoxanthine, C00064|Glutamine	3	C00212|Adenosine, C00147|Adenine	2
Pyrimidine metabolism	map00240	Metabolism	Nucleotide metabolism	SI65_05122|SI65_05122, SI65_08781|SI65_08781, SI65_06660|SI65_06660, SI65_04831|SI65_04831, SI65_07548|SI65_07548, SI65_04028|SI65_04028, SI65_03533|SI65_03533, SI65_04542|SI65_04542, SI65_07082|SI65_07082, SI65_06818|SI65_06818, SI65_06605|SI65_06605, SI65_02991|SI65_02991, SI65_01813|SI65_01813, SI65_02716|SI65_02716, SI65_08057|SI65_08057, SI65_02066|SI65_02066, SI65_03121|SI65_03121, SI65_000…	38	1603	81	3403	0.4691	0.557837	ns	0.999999	ns	SI65_08781|SI65_08781, SI65_06660|SI65_06660, SI65_04831|SI65_04831, SI65_07548|SI65_07548, SI65_04028|SI65_04028, SI65_03533|SI65_03533, SI65_06818|SI65_06818, SI65_06605|SI65_06605, SI65_03456|SI65_03456, SI65_02555|SI65_02555, SI65_01429|SI65_01429	11	SI65_05122|SI65_05122, SI65_04542|SI65_04542, SI65_07082|SI65_07082, SI65_02991|SI65_02991, SI65_01813|SI65_01813, SI65_02716|SI65_02716, SI65_08057|SI65_08057, SI65_02066|SI65_02066, SI65_03121|SI65_03121, SI65_00018|SI65_00018, SI65_06880|SI65_06880, SI65_05183|SI65_05183, SI65_01746|SI65_01746, SI65_02137|SI65_02137, SI65_07371|SI65_07371, SI65_04473|SI65_04473, SI65_04539|SI65_04539, SI65_075…	27	81	-4.33333	Pyrimidine metabolism	ko00240	Metabolism	Nucleotide metabolism	C00064|Glutamine, C00106|Uracil, C00299|Uridine	3	102	64	6423	0.0469	0.0809191	ns	0.177251	ns	C00064|Glutamine, C00106|Uracil	2	C00299|Uridine	1
Pyruvate metabolism	map00620	Metabolism	Carbohydrate metabolism	SI65_03352|SI65_03352, SI65_06170|SI65_06170, SI65_07510|SI65_07510, SI65_10063|SI65_10063, SI65_08854|SI65_08854, SI65_09920|SI65_09920, SI65_10068|SI65_10068, SI65_01272|SI65_01272, SI65_00855|SI65_00855, SI65_00619|SI65_00619, SI65_00890|SI65_00890, SI65_02333|SI65_02333, SI65_07912|SI65_07912, SI65_08120|SI65_08120, SI65_03008|SI65_03008, SI65_01317|SI65_01317, SI65_10177|SI65_10177, SI65_066…	50	1603	114	3403	0.4386	0.788383	ns	0.999999	ns	SI65_06170|SI65_06170, SI65_07510|SI65_07510, SI65_10063|SI65_10063, SI65_09920|SI65_09920, SI65_01272|SI65_01272, SI65_00855|SI65_00855, SI65_03008|SI65_03008, SI65_01317|SI65_01317, SI65_02105|SI65_02105, SI65_01776|SI65_01776, SI65_00367|SI65_00367, SI65_07219|SI65_07219, SI65_08594|SI65_08594, SI65_09343|SI65_09343, SI65_03303|SI65_03303	15	SI65_03352|SI65_03352, SI65_08854|SI65_08854, SI65_10068|SI65_10068, SI65_00619|SI65_00619, SI65_00890|SI65_00890, SI65_02333|SI65_02333, SI65_07912|SI65_07912, SI65_08120|SI65_08120, SI65_10177|SI65_10177, SI65_06688|SI65_06688, SI65_09488|SI65_09488, SI65_05550|SI65_05550, SI65_04056|SI65_04056, SI65_00309|SI65_00309, SI65_08901|SI65_08901, SI65_04103|SI65_04103, SI65_00360|SI65_00360, SI65_061…	35	113	-3.85696	Pyruvate metabolism	ko00620	Metabolism	Carbohydrate metabolism	C02504|2-Isopropylmalic acid, C02488|2-Hydroxy-2-ethylsuccinic acid	2	102	32	6423	0.0625	0.0910847	ns	0.18524	ns	C02504|2-Isopropylmalic acid	1	C02488|2-Hydroxy-2-ethylsuccinic acid	1
Starch and sucrose metabolism	map00500	Metabolism	Carbohydrate metabolism	SI65_00180|SI65_00180, SI65_00176|SI65_00176, SI65_07555|SI65_07555, SI65_07885|SI65_07885, SI65_00177|SI65_00177, SI65_00186|SI65_00186, SI65_02969|SI65_02969, SI65_07696|SI65_07696, SI65_03316|SI65_03316, SI65_00994|SI65_00994, SI65_07054|SI65_07054, SI65_07565|SI65_07565, SI65_06076|SI65_06076, SI65_04813|SI65_04813, SI65_10009|SI65_10009, SI65_10222|SI65_10222, SI65_06420|SI65_06420, SI65_072…	45	1603	76	3403	0.5921	0.0215958	*	0.571605	ns	SI65_00180|SI65_00180, SI65_00176|SI65_00176, SI65_00177|SI65_00177, SI65_07565|SI65_07565, SI65_06076|SI65_06076, SI65_10009|SI65_10009, SI65_07281|SI65_07281, SI65_01409|SI65_01409, SI65_02999|SI65_02999, SI65_00446|SI65_00446, SI65_01280|SI65_01280	11	SI65_07555|SI65_07555, SI65_07885|SI65_07885, SI65_00186|SI65_00186, SI65_02969|SI65_02969, SI65_07696|SI65_07696, SI65_03316|SI65_03316, SI65_00994|SI65_00994, SI65_07054|SI65_07054, SI65_04813|SI65_04813, SI65_10222|SI65_10222, SI65_06420|SI65_06420, SI65_06216|SI65_06216, SI65_03365|SI65_03365, SI65_07556|SI65_07556, SI65_06998|SI65_06998, SI65_04812|SI65_04812, SI65_04660|SI65_04660, SI65_006…	34	76	-4.12948	Starch and sucrose metabolism	ko00500	Metabolism	Carbohydrate metabolism	C00089|Sucrose, C01083|Trehalose	2	102	37	6423	0.0541	0.116328	ns	0.223521	ns	C00089|Sucrose	1	C01083|Trehalose	1
Thiamine metabolism	map00730	Metabolism	Metabolism of cofactors and vitamins	SI65_04199|SI65_04199, SI65_09884|SI65_09884, SI65_04273|SI65_04273, SI65_09312|SI65_09312, SI65_04200|SI65_04200, SI65_08247|SI65_08247, SI65_09738|SI65_09738, SI65_09448|SI65_09448, SI65_07102|SI65_07102, SI65_07949|SI65_07949, SI65_00368|SI65_00368, SI65_08997|SI65_08997, SI65_06659|SI65_06659, SI65_08927|SI65_08927	14	1603	32	3403	0.4375	0.711088	ns	0.999999	ns	SI65_09884|SI65_09884, SI65_08997|SI65_08997	2	SI65_04199|SI65_04199, SI65_04273|SI65_04273, SI65_09312|SI65_09312, SI65_04200|SI65_04200, SI65_08247|SI65_08247, SI65_09738|SI65_09738, SI65_09448|SI65_09448, SI65_07102|SI65_07102, SI65_07949|SI65_07949, SI65_00368|SI65_00368, SI65_06659|SI65_06659, SI65_08927|SI65_08927	12	32	-3.53553	Thiamine metabolism	ko00730	Metabolism	Metabolism of cofactors and vitamins	C00082|L-Tyrosine	1	102	31	6423	0.0323	0.3919	ns	0.493901	ns	C00082|L-Tyrosine	1		0
Tryptophan metabolism	map00380	Metabolism	Amino acid metabolism	SI65_05348|SI65_05348, SI65_03352|SI65_03352, SI65_00850|SI65_00850, SI65_08854|SI65_08854, SI65_04796|SI65_04796, SI65_09920|SI65_09920, SI65_08051|SI65_08051, SI65_07440|SI65_07440, SI65_08814|SI65_08814, SI65_02333|SI65_02333, SI65_01298|SI65_01298, SI65_02180|SI65_02180, SI65_07845|SI65_07845, SI65_10177|SI65_10177, SI65_06054|SI65_06054, SI65_02459|SI65_02459, SI65_05550|SI65_05550, SI65_049…	47	1603	96	3403	0.4896	0.394818	ns	0.999999	ns	SI65_09920|SI65_09920, SI65_08051|SI65_08051, SI65_02459|SI65_02459, SI65_08046|SI65_08046, SI65_02373|SI65_02373, SI65_00753|SI65_00753, SI65_09596|SI65_09596, SI65_06470|SI65_06470	8	SI65_05348|SI65_05348, SI65_03352|SI65_03352, SI65_00850|SI65_00850, SI65_08854|SI65_08854, SI65_04796|SI65_04796, SI65_07440|SI65_07440, SI65_08814|SI65_08814, SI65_02333|SI65_02333, SI65_01298|SI65_01298, SI65_02180|SI65_02180, SI65_07845|SI65_07845, SI65_10177|SI65_10177, SI65_06054|SI65_06054, SI65_05550|SI65_05550, SI65_04936|SI65_04936, SI65_09594|SI65_09594, SI65_01337|SI65_01337, SI65_000…	39	96	-5.51135	Tryptophan metabolism	ko00380	Metabolism	Amino acid metabolism	C02161|Questiomycin A, C10164|Picolinic acid, C05640|Cinnabarinic acid, C03824|2-Aminomuconic acid semialdehyde	4	102	83	6423	0.0482	0.0424388	*	0.139442	ns	C10164|Picolinic acid, C05640|Cinnabarinic acid	2	C02161|Questiomycin A, C03824|2-Aminomuconic acid semialdehyde	2
Tyrosine metabolism	map00350	Metabolism	Amino acid metabolism	SI65_09482|SI65_09482, SI65_05771|SI65_05771, SI65_01387|SI65_01387, SI65_07440|SI65_07440, SI65_01526|SI65_01526, SI65_09748|SI65_09748, SI65_08814|SI65_08814, SI65_09486|SI65_09486, SI65_07250|SI65_07250, SI65_01527|SI65_01527, SI65_09015|SI65_09015, SI65_09016|SI65_09016, SI65_00652|SI65_00652, SI65_07061|SI65_07061, SI65_07316|SI65_07316, SI65_09535|SI65_09535, SI65_04582|SI65_04582, SI65_073…	37	1603	82	3403	0.4512	0.682343	ns	0.999999	ns	SI65_01387|SI65_01387, SI65_01526|SI65_01526, SI65_01527|SI65_01527, SI65_09015|SI65_09015, SI65_07316|SI65_07316, SI65_01466|SI65_01466, SI65_01914|SI65_01914, SI65_01968|SI65_01968, SI65_07476|SI65_07476	9	SI65_09482|SI65_09482, SI65_05771|SI65_05771, SI65_07440|SI65_07440, SI65_09748|SI65_09748, SI65_08814|SI65_08814, SI65_09486|SI65_09486, SI65_07250|SI65_07250, SI65_09016|SI65_09016, SI65_00652|SI65_00652, SI65_07061|SI65_07061, SI65_09535|SI65_09535, SI65_04582|SI65_04582, SI65_07327|SI65_07327, SI65_07580|SI65_07580, SI65_09484|SI65_09484, SI65_07144|SI65_07144, SI65_04661|SI65_04661, SI65_092…	28	82	-4.85899	Tyrosine metabolism	ko00350	Metabolism	Amino acid metabolism	C00628|Gentisic acid, C06199|Hordenine, C05580|3,4-Dihydroxymandelic acid, C00082|L-Tyrosine, C00355|L-Dopa	5	102	78	6423	0.0641	0.00773084	**	0.0445882	*	C00628|Gentisic acid, C06199|Hordenine, C00082|L-Tyrosine, C00355|L-Dopa	4	C05580|3,4-Dihydroxymandelic acid	1
Ubiquinone and other terpenoid-quinone biosynthesis	map00130	Metabolism	Metabolism of cofactors and vitamins	SI65_03038|SI65_03038, SI65_00776|SI65_00776, SI65_09482|SI65_09482, SI65_03050|SI65_03050, SI65_07939|SI65_07939, SI65_07061|SI65_07061, SI65_06837|SI65_06837, SI65_07682|SI65_07682, SI65_00617|SI65_00617, SI65_07971|SI65_07971	10	1603	29	3403	0.3448	0.941328	ns	0.999999	ns	SI65_03038|SI65_03038, SI65_03050|SI65_03050	2	SI65_00776|SI65_00776, SI65_09482|SI65_09482, SI65_07939|SI65_07939, SI65_07061|SI65_07061, SI65_06837|SI65_06837, SI65_07682|SI65_07682, SI65_00617|SI65_00617, SI65_07971|SI65_07971	8	29	-2.04265	Ubiquinone and other terpenoid-quinone biosynthesis	ko00130	Metabolism	Metabolism of cofactors and vitamins	C00156|4-Hydroxybenzoic acid, C00082|L-Tyrosine	2	102	71	6423	0.0282	0.311623	ns	0.418531	ns	C00082|L-Tyrosine	1	C00156|4-Hydroxybenzoic acid	1
Valine, leucine and isoleucine biosynthesis	map00290	Metabolism	Amino acid metabolism	SI65_07228|SI65_07228, SI65_08087|SI65_08087, SI65_08300|SI65_08300, SI65_09762|SI65_09762, SI65_04401|SI65_04401, SI65_00111|SI65_00111, SI65_04517|SI65_04517, SI65_03848|SI65_03848, SI65_09763|SI65_09763, SI65_02446|SI65_02446, SI65_00621|SI65_00621	11	1603	28	3403	0.3929	0.846757	ns	0.999999	ns	SI65_08087|SI65_08087, SI65_08300|SI65_08300, SI65_09762|SI65_09762, SI65_00111|SI65_00111	4	SI65_07228|SI65_07228, SI65_04401|SI65_04401, SI65_04517|SI65_04517, SI65_03848|SI65_03848, SI65_09763|SI65_09763, SI65_02446|SI65_02446, SI65_00621|SI65_00621	7	28	-1.88982	Valine, leucine and isoleucine biosynthesis	ko00290	Metabolism	Amino acid metabolism	C02504|2-Isopropylmalic acid, C00233|4-Methyl-2-oxovaleric acid	2	102	23	6423	0.087	0.0508876	ns	0.155176	ns	C02504|2-Isopropylmalic acid, C00233|4-Methyl-2-oxovaleric acid	2		0
Valine, leucine and isoleucine degradation	map00280	Metabolism	Amino acid metabolism	SI65_03352|SI65_03352, SI65_03005|SI65_03005, SI65_08854|SI65_08854, SI65_09920|SI65_09920, SI65_07228|SI65_07228, SI65_06466|SI65_06466, SI65_08051|SI65_08051, SI65_06112|SI65_06112, SI65_10106|SI65_10106, SI65_07494|SI65_07494, SI65_08529|SI65_08529, SI65_02333|SI65_02333, SI65_07912|SI65_07912, SI65_09038|SI65_09038, SI65_10177|SI65_10177, SI65_03681|SI65_03681, SI65_06590|SI65_06590, SI65_051…	38	1603	78	3403	0.4872	0.430239	ns	0.999999	ns	SI65_03005|SI65_03005, SI65_09920|SI65_09920, SI65_06466|SI65_06466, SI65_08051|SI65_08051, SI65_10106|SI65_10106, SI65_08529|SI65_08529, SI65_03681|SI65_03681, SI65_05826|SI65_05826, SI65_00840|SI65_00840, SI65_02731|SI65_02731, SI65_06470|SI65_06470, SI65_02732|SI65_02732, SI65_00367|SI65_00367, SI65_03303|SI65_03303	14	SI65_03352|SI65_03352, SI65_08854|SI65_08854, SI65_07228|SI65_07228, SI65_06112|SI65_06112, SI65_07494|SI65_07494, SI65_02333|SI65_02333, SI65_07912|SI65_07912, SI65_09038|SI65_09038, SI65_10177|SI65_10177, SI65_06590|SI65_06590, SI65_05123|SI65_05123, SI65_05550|SI65_05550, SI65_01401|SI65_01401, SI65_03835|SI65_03835, SI65_06139|SI65_06139, SI65_00224|SI65_00224, SI65_00475|SI65_00475, SI65_094…	24	78	-2.26455	Valine, leucine and isoleucine degradation	ko00280	Metabolism	Amino acid metabolism	C00233|4-Methyl-2-oxovaleric acid	1	102	42	6423	0.0238	0.490591	ns	0.571321	ns	C00233|4-Methyl-2-oxovaleric acid	1		0
Vitamin B6 metabolism	map00750	Metabolism	Metabolism of cofactors and vitamins	SI65_06617|SI65_06617, SI65_03499|SI65_03499, SI65_09110|SI65_09110, SI65_00633|SI65_00633, SI65_07378|SI65_07378	5	1603	16	3403	0.3125	0.938461	ns	0.999999	ns	SI65_03499|SI65_03499, SI65_09110|SI65_09110, SI65_00633|SI65_00633, SI65_07378|SI65_07378	4	SI65_06617|SI65_06617	1	16	0	Vitamin B6 metabolism	ko00750	Metabolism	Metabolism of cofactors and vitamins	C00250|Pyridoxal, C00064|Glutamine	2	102	29	6423	0.069	0.0768446	ns	0.174785	ns	C00250|Pyridoxal, C00064|Glutamine	2		0
